# Supplementary material for: Localized Tissue-Specific Gene Expression and Gene Duplications are Important Sources of Social Morph Differences in a Social Bumblebee
Source: Mol Biol Evol. 2025 Mar 27;42(4):msaf063. doi: 10.1093/molbev/msaf063 (PMC11968646; doi:10.1093/molbev/msaf063)
Supplement: msaf063_Supplementary_Data [file msaf063_supplementary_data.zip]

Archive with 12 entries (12 files):
- Supplementary material_MBE-24-0997.R1.pdf
- Supplementary table S1 a_normalised gene level counts for brain.xls
- Supplementary table S1 b_normalised gene level counts for fatbody.xls
- Supplementary table S1 c_normalised gene level counts for ovary.xls
- Supplementary table S1 d_normalised gene level counts for RTs.xls
- Supplementary table S2_differential gene expression between worker and queen samples.xls
- Supplementary table S3_tissue specificity.xls
- Supplementary table S4_dNdS estimation.xls
- Supplementary table S5_Species used for Bombus specific paralogues identification.xls
- Supplementary table S6_Information of Bombus specific paralogues.xls
- Supplementary table S7_Gene Ontology terms enriched.xls
- Supplementary table S8_RNA-seq sample information.xls
