# Supplementary material for: Localized Tissue-Specific Gene Expression and Gene Duplications are Important Sources of Social Morph Differences in a Social Bumblebee
Source: Mol Biol Evol. 2025 Mar 27;42(4):msaf063. doi: 10.1093/molbev/msaf063 (PMC11968646; doi:10.1093/molbev/msaf063)
Supplement: msaf063_Supplementary_Data [file msaf063_supplementary_data.zip › Supplementary table S1 a_normalised gene level counts for brain.xls]

## Sheet: Table_S1a_brain
Supplementary table S1: normalised gene level counts
Manuscript name: Localised tissue-specific gene expression and gene duplications are important sources of social morph differences in a social bumblebee.
Author list: Hongfei Xu, Thomas J. Colgan
Supplementary table S1a: The normalised gene level counts for 72 brain samples. The counts were normalised by Deseq2. For each gene, we provide gene_id and normalised gene level count of each sample.
gene_id	BtQCa_B1	BtQCa_B2	BtQCa_B3	BtQCa_B4	BtQCb_B1	BtQCb_B2	BtQCb_B3	BtQCb_B4	BtQCc_B1	BtQCc_B2	BtQCc_B3	BtQCc_B4	BtQa_B1_1	BtQa_B2_1	BtQa_B3_1	BtQa_B4_1	BtQb_B1	BtQb_B2	BtQb_B3	BtQb_B4	BtQc_B1	BtQc_B2	BtQc_B3	BtQc_B4	BtwC1a_B1	BtwC1a_B2	BtwC1a_B3	BtwC1a_B4	BtwC1b_B1	BtwC1b_B2	BtwC1b_B3	BtwC1b_B4	BtwC1c_B1	BtwC1c_B2	BtwC1c_B3	BtwC1c_B4	BtwC2a_B1	BtwC2a_B2	BtwC2a_B3	BtwC2a_B4	BtwC2b_B1	BtwC2b_B2	BtwC2b_B3	BtwC2b_B4	BtwC2c_B1	BtwC2c_B2	BtwC2c_B3	BtwC2c_B4	BtwC3a_B1
ENSRNA049756380	0	0	0	1.93249	0	0	0	0.992333	0	0	0	0.942744	0	0	0	0	0	1.98338	0	0	0	0	1.94023	0	0	0	0	0	0	0	0.948887	0	0	1.12176	0	0	0	0	0	0	0	0	0	0	0	0	0	0	0
ENSRNA049756422	0	0	1.98712	0.966247	0	0	1.01133	0	0	3.97172	0	2.82823	0	0	0	0	0	0	0	0	1.03576	0	2.91034	0	0	0	0.996768	0	0	1.95147	0	0	0	1.12176	0	0.965172	0	0.939403	0.95341	2.98403	0	2.89053	0.991884	0	0.969514	0	1.03736	1.91775	0
ENSRNA049756427	0	0	0	0	0	0	0	0	0	0	0	0	0	0	0	0	0	0.99169	0	1.019	0	0	0	0	0.955283	0.981666	0	0	1.95395	1.95147	0	2.06685	0	0	0	1.93034	0	1.87881	0	0	1.88412	0	0	0	0	0	1.03736	0	0
LOC110119452	50.7315	51.5439	77.4978	87.9285	47.0831	66.7256	42.4759	101.218	73.0439	94.3282	95.423	120.671	44.7382	74.5155	78.5902	76.8917	80.0044	99.169	73.0615	56.045	55.9308	52.5641	67.908	51.9183	63.0487	43.1933	50.8352	51.0347	70.3421	65.3743	43.6488	46.5041	50.5995	63.9402	78.8828	71.4227	104.959	46.9701	49.5773	79.5742	81.9593	52.0295	70.4237	59.5756	37.8111	101.136	56.0172	84.3811	96.8083
LOC100648785	766.715	772.186	797.83	748.841	803.296	762.289	855.586	781.959	745.656	829.096	793.32	809.817	745.983	726.768	753.073	696.072	685.752	786.41	752.905	715.337	780.96	743.685	766.39	578.518	778.555	719.561	782.463	695.928	790.372	801.079	774.292	744.066	855.327	698.855	765.74	697.819	813.188	808.826	692.175	763.912	784.736	725.522	768.71	647.885	667.995	838.71	786.315	821.757	758.852
LOC100646783	1437.71	1478.24	1654.28	1615.56	1485.52	1589.28	1376.42	1465.68	1403.05	1500.32	1564.19	1535.73	1536.7	1472.89	1553.9	1532.77	1289.42	1525.22	1550.39	1424.56	1336.13	1344.28	1299.95	1184.23	1422.42	1296.78	1273.87	1198.85	1494.77	1512.39	1373.99	1386.86	1345.75	1316.94	1456.45	1265.34	1398.8	1425.07	1465.39	1543.74	1425.34	1286.28	1389.63	1140.31	1087.8	1483.32	1473.04	1444.07	1367.81
LOC100652314	1515.24	1355.7	1398.94	1379.8	1285.66	1337.54	1356.19	1383.31	1378.7	1385.14	1401.41	1347.18	1646.99	1469.02	1428.55	1422.5	1225	1395.31	1628.4	1491.81	1414.84	1327.73	1387.26	712.022	1579.08	1540.23	1569.91	1434.54	1495.75	1576.79	1532.45	1450.93	1480.04	1424.63	1487.23	1445.83	1537.11	1452.32	1437.74	1488.04	1410.26	1492.48	1538.41	1351.62	1346.66	1416.92	1510.39	1486.26	1454.21
LOC100647146	283.33	299.538	308.998	252.19	299.795	281.056	347.898	337.393	344.93	350.504	382.627	341.273	306.925	277.74	269.594	309.59	326.252	309.407	235.283	305.7	367.693	357.241	364.763	328.816	254.105	293.518	289.063	255.173	302.862	270.279	326.417	329.663	311.382	362.328	352.087	319.472	329.591	321.276	286.976	267.568	314.648	328.557	325.338	336.044	352.903	317.709	382.784	349.99	296.671
LOC105665908	30.6303	33.0659	51.6652	42.5149	45.1614	41.4507	42.4759	39.6933	56.8119	32.7667	20.5814	32.0533	43.6978	36.7739	43.7717	31.3637	45.7168	60.4931	54.4865	40.76	30.0369	31.1491	28.1333	45.7375	48.7194	58.9	36.8804	47.3231	43.9638	31.2235	32.2622	53.7381	35.0304	48.2356	25.9736	40.5372	34.3324	45.0913	40.9966	30.835	29.2039	36.6134	26.7809	32.5804	32.9635	26.5608	40.4569	39.3139	51.0065
LOC100645197	372.35	432.774	798.824	536.267	509.267	670.289	505.665	467.389	393.625	484.549	622.12	383.697	889.561	844.832	885.383	663.697	435.349	722.942	2641.36	837.617	575.881	435.114	404.537	174.297	569.349	706.8	534.268	659.739	466.993	437.13	698.381	470.208	390.2	466.651	328.037	265.422	285.45	607.794	718.871	546.078	377.766	427.798	277.727	220.616	305.397	687.517	344.402	401.769	282.097
LOC100644558	313.004	317.044	259.32	278.279	330.543	328.573	362.056	284.8	266.813	279.013	324.625	271.51	275.712	271.933	273.573	329.825	273.262	260.814	221.661	329.137	293.119	278.395	287.154	752.815	289.451	291.555	351.859	363.738	334.125	318.09	366.27	296.593	263.701	293.901	306.873	295.343	306.049	326.912	286.976	267.568	290.155	312.177	300.541	325.804	272.434	253.35	307.057	278.074	304.998
LOC100646660	1244.36	1250.67	1260.83	1229.07	1233.77	1233.41	1170.11	1275.15	1097.69	1067.4	1148.82	1053.04	1195.45	1226.12	1135.08	1185.75	1058.76	1062.1	1074.87	1161.66	1119.65	1216.76	1198.09	1944.46	1177.86	1159.35	1101.43	1186.79	1326.73	1250.89	1265.82	1217.37	1056.75	1205.89	1189.01	1175.58	1244.8	1109.43	1211.78	1160.79	1310.41	1280.5	1100.99	1211.99	1196.38	1083.89	1095.45	1009.7	1240.81
LOC100645874	602.077	555.313	526.588	516.942	584.215	537.849	584.549	621.201	744.642	649.376	655.799	709.886	522.292	593.221	508.349	563.535	660.816	533.529	456.944	602.228	675.313	693.068	696.542	572.337	640.995	597.835	614.009	648.605	600.839	512.261	644.294	597.32	602.329	545.174	595.469	550.148	645.45	659.461	677.874	654.498	589.73	572.325	685.392	759.589	652.483	659.935	642.123	733.541	697.436
LOC100642607	1222.34	1433.5	1256.86	1263.85	1103.09	1194.99	1192.36	1179.88	1086.53	961.155	922.422	840.927	1280.76	1366.44	1395.72	1461.95	1285.27	1093.83	1220.99	1170.83	917.68	1102.87	970.114	708.314	1398.53	1241.81	1284.83	1267.52	1607.12	1226.5	1384.43	1249.41	1104.43	1055.57	1125.52	956.485	1588.12	1555.65	1372.91	1374.64	1477.15	1443.34	1450.13	1155.21	1232.25	1138.03	1080.92	923.398	1168.99
LOC105665934	116.778	131.291	136.118	155.566	159.506	176.924	146.643	110.149	164.349	118.159	113.198	120.671	144.619	141.289	135.294	170.983	157.931	164.621	283.578	169.154	156.399	139.198	139.696	182.95	115.589	138.415	149.515	165.167	106.49	144.409	141.384	143.646	156.664	130.124	130.83	108.099	162.834	155.941	171.614	205.898	154.498	131.037	102.164	90.2943	126.037	123.61	96.474	72.8746	104.095
LOC100647656	1290.3	1276.93	1366.15	1300.57	1554.7	1511.44	1651.5	1339.65	898.846	1045.55	1004.75	960.656	1146.55	1059.67	1246.5	1036.01	950.702	1157.3	1529.34	1081.16	1010.9	928.633	870.192	588.407	1327.84	1209.41	1226.02	1262.88	1282.77	1254.8	1206.98	1232.88	843.65	833.466	956.213	990.266	1135.91	1161.1	1108.82	1303.03	1065.47	1151.39	1081.15	908.528	808.575	1001.14	1003.12	901.344	1344.91
LOC100642250	1805.27	1852.66	1535.05	1752.77	1669.05	1650.95	1656.56	1560.94	1299.57	1484.43	1334.99	1404.69	1550.23	1706.11	1704.11	2062.92	1712.3	1364.57	1625.93	1557.03	1698.64	1555.51	1504.65	1232.44	1740.53	1794.49	1817.11	1581.15	1831.83	1847.07	2027.77	2106.12	1878.02	2265.95	1878.76	1898.49	1779.4	1927.65	1813.39	1798.38	1793.68	1874.03	1803.24	1862.67	1837.23	1660.05	1812.26	1729.81	1762.33
LOC100642756	1939.28	1867.25	1913.6	2004	1826.63	1852.14	1837.59	1899.33	1921.46	1894.51	2048.79	1991.07	2054.83	2064.18	2028.42	1943.54	1768.41	1976.44	1888.45	1949.35	1929.61	1981.86	2141.04	2238.67	1960.24	2021.25	2092.22	1899.42	2037.97	2073.44	1919.6	1955.24	2052.2	2062.91	2057.69	2074.15	2057.98	1958.65	1875.36	2035.11	1856.8	1936.65	2009.56	1939.93	2108.69	1977.76	1936.74	2061.58	1886.2
LOC100649258	28.7159	13.6154	24.839	16.4262	21.1394	19.2089	39.4419	13.8927	16.232	6.9505	7.48416	11.3129	31.2127	16.4515	15.917	20.2347	22.8584	15.867	24.7666	8.15199	16.5721	20.4416	24.2528	22.2507	26.7479	15.7067	17.9418	32.4766	19.5395	20.4904	27.5177	34.103	17.5152	21.3134	21.1637	22.199	15.6948	18.7881	33.3693	34.8137	16.015	22.1607	23.8052	14.8939	10.6647	16.3451	17.635	13.4243	27.0647
LOC100650526	130.179	136.154	111.279	110.152	136.445	149.627	144.62	153.812	150.146	154.897	172.136	170.637	150.861	161.612	144.248	125.455	202.609	222.139	142.408	177.306	123.255	167.427	145.517	453.667	158.577	139.397	138.551	174.446	120.168	139.53	101.531	115.744	121.633	174.994	98.1225	99.4127	148.12	141.85	119.176	127.319	113.047	100.205	136.88	132.183	166.756	136.891	137.968	138.078	171.757
LOC100652193	626.007	569.9	563.35	598.107	606.316	618.728	644.218	607.308	576.235	549.09	634.282	604.299	675.234	639.672	496.411	546.336	491.456	512.704	487.902	549.241	516.842	561.658	541.323	547.614	600.873	607.652	568.158	645.821	643.826	560.072	690.79	580.785	596.491	613.602	582.963	562.695	562.071	558.945	597.788	641.567	561.468	606.047	554.463	598.549	588.495	584.339	593.367	629.023	627.693
LOC100651641	223.984	205.203	179.835	146.87	236.377	260.836	287.218	220.298	246.523	237.31	244.171	215.888	244.499	192.579	145.243	181.1	263.911	202.305	238.998	243.541	237.188	252.113	224.096	190.367	231.178	238.545	300.027	308.992	193.441	176.608	221.091	224.253	170.287	182.847	189.511	201.721	217.766	234.851	186.868	255.632	186.528	213.899	222.182	225.27	257.891	207.379	230.293	257.938	212.354
LOC105665871	86.1478	90.445	86.4399	54.1098	47.0831	63.6926	43.4872	70.4557	95.3629	105.25	88.8743	112.186	81.153	64.8382	51.7302	94.0911	58.185	75.3684	87.9214	63.1779	65.2526	91.5005	120.294	85.2943	50.63	65.7717	67.7802	74.2323	84.9967	58.5441	88.2465	64.0723	94.3876	81.8883	106.78	131.263	98.0927	52.6066	39.0898	85.5422	54.6395	59.7376	58.5211	56.783	111.494	84.7904	80.9137	102.6	47.8837
LOC100650687	543.688	536.835	499.762	517.908	533.289	586.376	541.062	549.753	529.568	537.175	629.605	554.333	541.02	568.06	498.401	531.16	547.563	577.163	554.772	573.696	571.737	639.53	603.411	739.217	534.003	589	532.274	548.391	554.921	532.752	586.412	563.217	514.753	592.288	534.864	595.511	525.777	520.429	528.189	488.387	544.511	566.543	573.309	568.761	577.831	567.993	506.229	533.135	602.71
LOC100650155	12.4436	6.80768	14.9034	20.2912	12.4914	12.1319	5.05665	4.96167	20.29	22.8374	25.259	25.4541	17.6872	25.1611	8.95331	10.1173	15.5853	20.8255	6.19165	8.15199	19.6794	16.548	33.954	206.437	13.374	14.725	7.97414	11.1348	11.7237	11.7088	22.7733	12.4011	15.5691	38.1398	27.8976	23.1641	12.7521	12.2122	18.1148	18.8989	15.073	11.5621	4.95942	12.1013	23.2683	13.2804	18.6724	20.1364	17.6961
LOC100643768	5.74318	5.83516	4.96781	4.83123	0.96088	6.06596	5.05665	9.92333	14.203	8.93636	4.6776	6.59921	7.28296	2.9032	2.98444	5.05866	4.15607	0.99169	9.90664	7.13299	9.32181	9.7341	6.7908	9.88919	4.77641	5.89	0.996768	11.1348	2.93092	3.90294	2.84666	4.1337	13.6229	6.73055	8.65787	3.86069	5.88556	3.75761	3.81364	4.97339	9.42061	6.74456	9.91884	9.30869	6.7866	5.10785	2.07471	10.5476	3.12285
LOC100644925	257.486	250.912	242.429	276.347	286.342	265.891	296.32	267.93	280.002	273.055	300.302	300.735	253.863	283.546	245.719	315.661	303.393	269.74	217.946	273.092	283.797	318.305	267.751	636.617	280.853	214.003	287.069	305.28	305.793	298.575	310.286	318.295	273.432	290.535	292.444	303.064	288.393	275.245	275.535	257.621	292.981	258.22	301.533	288.569	305.397	251.306	303.945	292.457	297.712
LOC100647028	2446.6	2285.44	2369.65	2486.15	2332.06	2354.6	2511.13	2444.12	2205.52	2174.51	2314.48	2405.88	2259.8	2298.37	2331.84	2468.63	2269.22	2354.27	2362.73	2324.34	2333.56	2269.99	2285.59	2796.17	2217.21	2262.74	2236.75	2154.59	2344.74	2411.04	2218.5	2275.6	2289.63	2326.53	2405.93	2423.55	2380.71	2239.54	2158.52	2203.21	2465.37	2209.33	2243.64	2353.24	2289.02	2177.99	2294.63	2310.89	2230.76
LOC100646344	1109.39	968.636	1023.37	1124.71	896.501	885.63	905.141	821.652	895.802	859.876	662.348	706.115	1043.54	963.863	1092.3	961.146	1031.75	1159.29	1472.37	917.099	877.286	812.797	858.551	322.635	1055.59	1212.36	947.926	1012.34	918.355	919.143	857.794	1016.89	826.135	832.344	770.55	982.545	996.622	976.979	977.245	1071.27	905.32	858.487	897.655	844.298	714.532	872.422	746.896	715.322	961.837
LOC100652283	2510.73	2453.68	2131.19	2256.19	2058.21	2182.74	2225.94	2098.78	2014.79	2006.71	1960.85	1846.83	2258.76	2233.53	2493	2252.12	2321.17	2176.76	2048.2	2374.27	2024.9	1794.97	1944.11	1463.6	2452.21	2427.66	2492.92	2529.46	2486.4	2424.7	2588.56	2316.94	2167.02	2170.6	2320.31	2221.83	2423.87	2489.42	2198.56	2264.88	2314.64	2508.01	2149.41	2299.25	2165.89	2007.39	1965.79	1875.56	2305.7
LOC100645990	2451.38	2547.05	2525.63	2490.02	2554.98	2401.11	2544.51	2817.23	2610.3	2755.38	2532.45	2625.54	2595.85	2547.08	2569.6	2593.07	2455.2	2371.13	2202.99	2449.67	2506.53	2589.27	2480.58	1998.85	2486.6	2478.71	2709.22	2597.2	2678.86	2701.81	2689.15	2537.06	2322.71	2299.6	2406.89	2438.02	2873.14	2672.6	2751.54	2777.14	2585.96	2724.8	2960.77	2760.96	2498.44	2589.68	2570.57	2659.92	2973.99
LOC100644724	441.268	374.423	384.508	371.039	417.983	376.09	371.158	343.347	333.77	350.504	425.661	427.063	352.703	331.933	389.966	334.883	311.706	351.058	277.386	360.726	413.267	393.258	411.328	475.917	320.975	339.657	359.833	437.043	359.526	366.877	427.948	361.699	400.904	404.955	441.551	374.487	357.057	340.064	331.787	305.366	336.316	362.279	314.427	360.246	355.812	334.054	335.066	373.962	375.783
LOC100651250	1099.82	1126.19	1164.45	1226.17	1235.69	1291.04	1119.54	1127.29	1037.83	1027.68	1074.91	1098.3	1047.71	1041.28	1047.54	1411.37	1159.54	1115.65	1258.14	1156.56	1097.9	1076.59	1082.65	1440.11	1050.81	1063.14	1203.1	830.474	1066.86	1093.8	1095.02	1202.91	1193.95	1108.3	1141.88	1164	1009.37	1144.19	1227.99	1015.57	1187	1024.21	1136.7	1009.99	1090.7	1152.33	1146.28	1078.74	1033.66
LOC110119401	3.82879	0	0	0	0	0	0	0	0	0	0	2.82823	0	0	0.994812	0	0	0	0	0	1.03576	0.97341	0.970114	0	1.91057	0	0	1.85581	0	0.975736	0	0	0	0	0	0	0.980927	0	0	0	0	0	0	0	0	0	0	0	0
LOC100649500	3824	2754.19	3128.73	3310.36	2865.35	2634.65	2579.9	3332.25	3245.38	3324.33	2999.28	3266.61	3149.36	2464.82	3266.96	3478.34	2462.47	3562.15	2968.28	2394.65	2831.76	3550.03	3436.14	3783.85	2853.43	2425.7	2240.73	2087.78	2917.24	3256.03	2399.74	3250.12	3948.71	3356.3	3037.95	3641.59	2771.12	2334.42	2273.88	2617	2747.05	2643.87	3215.69	2906.17	3281.81	2703.08	2857.91	2773.07	3267.54
LOC100650322	9552.83	9763.19	8976.83	8838.26	9922.05	9985.58	10231.6	9072.9	8408.16	7942.44	6995.81	7599.46	8980.93	8425.09	8712.57	8982.16	7732.38	7586.43	11303.5	9614.26	7432.59	7439.77	8935.72	7154.83	9533.72	10329.1	10623.6	9559.26	9241.19	9751.5	9005.89	9773.1	9394	8274.09	7989.29	8687.51	9329.6	8923.39	8835.25	8877.49	9087.12	8426.85	7699	7402.27	8745.99	8517.86	7637.01	7770.74	8632.6
LOC105665970	21.0583	13.6154	12.9163	16.4262	27.8655	27.2968	21.2379	18.8543	14.203	25.8162	15.9038	20.7404	19.768	18.3869	21.8859	8.09386	22.8584	29.7507	49.5332	18.342	17.6079	7.78728	14.5517	7.4169	24.8374	23.56	22.9257	17.6302	23.4474	10.7331	7.5911	21.7019	10.7037	12.3393	18.2777	34.7462	12.7521	15.9698	22.8818	17.9042	20.7253	14.4526	22.8133	15.8248	24.2379	18.3883	23.8592	18.2187	12.4914
LOC100644806	456.583	475.565	463	479.258	525.602	506.508	509.711	523.952	514.351	526.252	525.762	598.642	471.312	481.931	446.671	486.643	566.265	511.712	391.312	471.797	518.914	570.418	525.802	641.561	467.133	485.925	448.546	502.924	503.141	538.606	481.086	498.111	529.349	519.374	535.826	578.138	505.177	490.368	503.4	501.317	516.249	440.324	528.674	613.443	538.08	551.648	526.976	599.298	547.54
LOC100649997	1032.82	1058.11	1049.2	989.437	1005.08	1086.82	925.368	870.276	766.961	774.485	1032.81	835.271	942.623	998.701	994.812	938.888	889.4	894.504	851.971	1025.11	802.711	805.01	843.999	2176.86	789.064	897.243	1004.74	1056.88	877.322	807.909	850.203	818.472	776.508	777.378	797.486	957.45	821.036	898.069	949.596	771.87	832.782	892.21	789.539	839.644	887.106	720.208	739.634	704.774	898.34
LOC100649136	3452.61	3266.72	3544.04	3865.95	3625.4	3582.96	3857.22	3504.92	3424.95	3554.69	3293.96	3304.32	3605.06	3334.81	3588.29	3530.95	3206.41	3357.86	4129.83	3495.17	3332.03	3485.78	3374.06	2092.8	3613.83	3361.23	3501.65	3358.08	3673.42	3665.84	3586.79	3571.52	3521.53	3227.3	3436.21	3524.81	3570.57	3317.03	3476.13	3579.84	3464.9	3495.61	3388.27	3217.08	3004.52	3333.39	3301.9	3314.84	3327.92
LOC100645125	192.397	162.412	122.208	141.072	126.836	254.77	146.643	167.704	215.074	200.572	199.266	231.915	250.742	236.127	206.921	180.088	328.33	263.789	210.516	242.522	142.934	173.267	304.616	7048.52	155.711	167.865	247.198	115.06	178.786	185.39	183.135	167.415	332.789	255.761	206.827	220.059	155.967	191.638	190.682	112.399	181.818	176.322	221.19	194.552	174.513	209.422	236.517	142.873	71.8255
LOC110119389	186.653	208.121	212.622	244.46	211.394	243.649	238.674	201.444	224.204	270.077	225.46	231.915	193.519	231.288	199.957	142.654	189.101	166.604	309.583	213.99	199.901	166.453	157.158	406.693	169.085	184.553	138.551	240.327	147.523	167.827	150.873	210.819	158.61	208.647	231.838	220.059	184.414	133.395	200.216	168.1	220.442	164.76	184.49	163.833	148.336	223.724	267.638	278.074	181.125
LOC100649138	2101.05	1884.76	1642.36	1775	1721.9	1758.12	1927.6	1641.32	1432.47	1506.27	1413.57	1534.79	1736.47	1731.28	1881.19	1751.31	1485.8	1540.09	1831.49	1699.69	1592.99	1516.57	1496.89	970.377	1734.79	1850.44	1696.5	1778.79	1785.91	1717.29	1849.38	1934.57	1595.83	1696.1	1718.11	1848.3	1840.22	1591.35	1607.45	1729.74	1610.92	1616.77	1812.17	1690.46	1623.94	1639.62	1780.1	1469.96	1697.79
LOC105665893	765.758	849.016	897.186	931.462	881.127	833.059	742.317	808.752	822.758	746.683	657.67	828.672	850.025	891.283	931.144	1031.97	795.888	838.97	1157.84	722.47	804.783	739.792	771.24	490.751	891.279	837.361	834.295	785.006	761.062	837.181	856.845	857.743	955.553	843.562	860.977	826.187	877.93	901.827	847.581	863.38	855.391	850.779	808.385	700.944	664.117	954.147	880.715	891.755	656.839
LOC100643362	1610.96	1416.97	1490.34	1468.7	1581.61	1618.6	1573.63	1567.89	1560.3	1589.68	1510.86	1534.79	1609.53	1541.6	1480.28	1535.81	1526.32	1548.03	1255.67	1530.54	1447.99	1602.23	1580.32	1206.48	1591.5	1612.88	1618.75	1708.27	1546.55	1573.86	1551.43	1558.4	1416.79	1412.29	1401.61	1499.88	1571.44	1587.59	1689.44	1650.17	1567.59	1504.04	1679.26	1715.59	1594.85	1426.11	1485.49	1366.4	1840.4
LOC100645376	389.579	401.653	578.253	387.465	518.875	565.145	444.986	741.273	124.783	460.719	176.813	299.792	498.363	368.707	263.625	252.933	303.393	306.432	604.305	471.797	223.723	158.666	405.507	135.976	1154.94	590.963	469.478	426.836	761.062	562.024	670.863	373.066	197.533	416.172	409.806	450.735	495.368	354.155	357.529	557.019	621.76	548.237	382.867	491.499	269.525	385.132	401.456	256.02	349.759
LOC100651683	556.132	2356.43	713.377	1566.29	9330.15	228.485	109.224	136.942	403.77	511.358	151.554	1597.95	204.963	29589.4	2675.05	3491.49	1095.13	33.7175	175.843	169.154	1229.44	599.621	2937.5	791.136	711.686	141.36	2255.69	1448.46	604.747	469.329	1228.81	245.955	3711.28	125494	2778.21	1504.7	102.997	177.547	463.357	113.393	157.324	264.002	63.4806	671.157	236.561	7887.55	1729.27	626.146	96.8083
LOC100647536	919.867	862.631	872.347	883.15	957.998	954.378	930.424	998.287	958.701	936.332	996.328	974.797	893.723	873.864	856.534	863.008	832.254	873.679	742.998	935.441	960.146	932.527	904.146	798.552	876.95	927.675	933.972	929.759	933.01	924.997	896.698	915.614	848.515	927.694	885.026	924.635	955.423	975.1	879.997	925.05	1009.89	964.473	987.916	980.205	957.88	924.522	903.536	1022.16	1028.46
LOC105665890	390.537	434.719	405.373	425.149	373.782	426.639	362.056	435.634	504.206	473.627	478.05	438.376	402.644	412.255	403.894	416.834	458.207	420.476	325.681	441.227	449.518	481.838	421.999	572.337	397.398	421.135	382.759	447.249	448.431	456.644	378.606	417.504	468.046	441.973	464.639	415.989	395.314	392.67	450.009	415.775	439.942	423.944	452.299	443.094	471.184	442.34	401.456	401.769	448.649
LOC100652120	20.1011	17.5055	19.8712	19.3249	13.4523	18.1979	11.1246	16.8697	16.232	12.9081	15.9038	20.7404	6.24254	15.4837	6.96369	5.05866	10.3902	11.9003	12.3833	17.323	16.5721	11.6809	25.223	27.1953	22.9268	17.67	12.958	25.9813	4.88487	6.83015	7.5911	8.2674	3.89227	19.0699	1.92397	13.5124	4.90463	4.69701	5.72046	1.98935	14.1309	8.67158	8.92695	15.8248	1.93903	7.151	12.4483	21.0953	10.4095
LOC100642929	3556.95	3479.7	3493.36	3639.85	3469.74	3508.15	3536.62	3464.23	3507.12	3460.36	3277.12	3375.96	3564.49	3496.42	3710.65	3528.92	3591.89	3731.73	4505.04	3420.78	3477.03	3371.89	3252.79	3279.5	3697.9	3619.4	3432.87	3572.43	3682.21	3690.23	3517.53	3991.09	3566.29	3507.74	3558.38	3663.79	3456.79	3452.31	3544.78	3577.85	3443.23	3259.55	3397.2	3202.19	3111.17	3517.27	3596.51	3474.01	3259.21
LOC100646586	562.832	640.895	564.343	559.457	564.998	586.376	575.447	621.201	513.336	559.019	588.442	560.932	646.103	629.027	630.711	650.544	626.528	605.922	523.814	607.323	554.13	614.222	577.218	875.194	645.771	619.432	617.996	579.94	600.839	634.228	630.061	545.648	585.787	674.176	643.568	578.138	622.889	632.218	572.046	618.689	624.586	623.39	614.968	669.295	638.91	552.67	541.499	586.832	621.447
LOC100643891	0	0.972526	2.98069	3.86499	1.92176	1.01099	1.01133	0	0	0.992929	0.935519	0	0	0.967734	3.97925	1.01173	0	0	1.23833	0	0	0	1.94023	1.23615	0	0	0	0	0	0	0	1.03342	0.973068	2.24352	0	0	0	0	0.95341	0	0	0.963509	0	3.72348	0.969514	0	0	0	3.12285
LOC100646506	6.70038	8.75274	1.98712	2.89874	3.84352	2.02199	0	0.992333	2.029	0	0	1.88549	2.08085	0	3.97925	7.08213	3.11706	0	8.66831	2.038	1.03576	4.86705	6.7908	2.4723	6.68698	1.96333	0.996768	1.85581	0.976974	0	2.84666	0	0	2.24352	0.961985	6.7562	0	0.939403	2.86023	1.98935	0.942061	5.78106	1.98377	2.79261	1.93903	4.08628	5.18678	0	2.0819
LOC100645246	735.128	871.384	1115.77	1116.98	1023.34	1038.29	1127.63	975.463	1062.18	1048.53	1057.14	1006.85	1044.58	994.83	925.176	905.501	803.161	1058.13	1053.82	1043.46	1020.22	996.772	915.787	758.996	894.145	870.738	932.975	860.167	980.882	887.919	975.456	871.177	834.892	880.58	845.585	742.217	766.104	960.07	976.291	1131.94	811.114	968.327	832.19	687.912	701.928	1007.27	871.378	934.905	721.378
LOC100645912	314.918	341.357	298.069	299.537	304.599	302.287	304.411	322.508	303.335	316.744	345.207	367.67	324.612	336.771	361.117	340.954	289.886	284.615	318.251	276.149	324.192	335.826	327.898	339.941	343.902	380.887	363.82	369.306	341.941	339.556	359.628	378.233	361.981	380.276	405.958	343.601	360.981	356.973	360.389	346.148	319.359	399.856	394.77	298.809	402.348	420.887	404.569	338.483	341.431
LOC105665926	20.1011	15.5604	16.8906	28.0212	11.5306	5.05497	10.1133	15.8773	62.8989	45.6747	35.5497	31.1105	22.8893	25.1611	19.8962	38.4458	41.5607	53.5513	16.0983	19.361	51.7878	34.0693	28.1333	23.4868	33.4349	25.5233	22.9257	21.3418	25.4013	37.078	35.1088	37.2033	36.9766	39.2615	28.8596	37.6417	46.1036	32.8791	23.8352	15.9148	35.7983	28.9053	47.6104	34.4422	52.3538	17.3667	37.3448	48.9027	28.1056
LOC100652118	481.47	534.89	511.684	449.305	479.479	518.64	541.062	428.688	464.64	457.74	435.017	426.12	584.718	549.673	556.1	506.878	481.066	560.305	911.411	675.596	408.088	492.545	478.266	224.979	527.316	673.423	671.822	716.341	468.947	495.674	550.355	554.949	453.45	457.677	480.031	553.043	543.434	464.065	561.558	536.131	446.537	455.74	596.122	468.227	493.483	442.34	515.566	457.384	455.936
LOC110119383	0	0	0.993562	0.966247	0	1.01099	0	1.98467	0	0	0	0	0	1.93547	0	0	0	1.98338	2.47666	0	1.03576	0.97341	0	25.9591	0	0	0	0.927903	0	0	0	0	0	1.12176	1.92397	0	0	0	0.95341	0.994677	0	1.92702	0	0	0	1.02157	0	0	0
LOC100650157	1266.37	1233.16	1082.98	1119.88	1186.69	1237.46	1096.28	1234.46	1162.62	1097.19	1224.59	1190.69	1157.99	1181.6	1208.7	1226.22	1196.95	1103.75	1083.54	1240.12	1165.23	1212.87	1193.24	1567.44	1192.19	1184.87	1133.33	1231.33	1178.23	1231.38	1276.25	1252.51	1131.68	1125.12	1269.82	1222.87	1303.65	1255.98	1154.58	1238.37	1287.8	1378.78	1266.64	1286.46	1202.2	1138.03	1071.59	1074.9	1229.36
LOC100642207	642.279	541.697	577.259	617.432	601.511	599.519	608.821	599.369	526.525	601.715	634.282	662.749	553.505	544.834	573.012	571.629	596.397	620.798	481.71	543.127	606.953	646.344	610.201	899.917	534.958	525.192	610.022	566.021	602.793	616.665	644.294	538.414	592.598	629.306	635.872	670.794	644.469	552.369	591.114	597.801	586.904	609.901	569.341	589.24	654.422	632.352	615.152	629.023	634.979
LOC100647263	167.51	148.797	155.989	168.127	141.249	131.429	139.564	136.942	102.464	155.89	143.134	174.408	112.366	92.9025	144.248	145.689	155.853	116.028	147.361	114.128	156.399	135.304	139.696	133.504	143.292	129.58	101.67	130.834	98.6743	113.185	111.969	125.044	172.233	115.541	149.108	157.323	135.368	137.153	101.061	113.393	132.831	133.928	122.994	112.635	148.336	134.847	125.52	115.065	129.078
LOC110119421	111.992	87.5274	106.311	107.253	56.6919	68.7476	73.8271	90.3023	111.595	115.18	80.4547	90.5034	109.244	156.773	136.289	170.983	136.111	119.003	220.423	79.4819	87.0035	109.995	95.0711	118.67	92.6624	68.7167	82.7317	84.4392	112.352	95.6221	74.0132	79.5737	90.4953	96.4712	90.4266	70.4575	106.921	102.395	87.7137	117.372	95.1481	97.3144	82.3263	91.2252	59.1404	118.502	110.997	118.901	96.8083
LOC105665920	3.82879	4.86263	5.96137	5.79748	4.8044	2.02199	7.07932	3.96933	5.07249	6.9505	2.80656	10.3702	4.16169	10.6451	3.97925	13.1525	4.15607	9.9169	4.95332	6.11399	8.28605	5.84046	8.73102	25.9591	7.64226	1.96333	0.996768	6.49532	7.81579	5.85441	4.74444	6.20055	7.78454	14.5829	10.5818	6.7562	8.82834	1.87881	9.5341	14.9202	3.76824	9.63509	2.97565	5.58521	7.75611	7.151	8.29884	2.87663	8.3276
LOC100650202	89.0194	63.2142	69.5493	60.8735	57.6528	54.5937	43.4872	64.5017	112.609	101.279	58.0022	57.5074	82.1934	84.1929	68.6421	78.9151	84.1605	70.41	95.3514	41.779	112.897	93.4474	84.3999	42.0291	50.63	61.845	65.7867	58.4579	49.8257	67.3258	47.4444	86.8077	42.815	94.2277	55.7951	83.97	61.7984	51.6672	66.7387	55.7019	70.6545	50.1025	63.4806	75.4004	63.0184	59.2511	82.9884	65.2036	58.2932
LOC100646949	827.018	977.389	1226.06	1167.23	1006.04	1016.05	881.88	955.617	1023.63	1000.87	973.876	954.057	956.149	990.96	1041.57	906.512	883.166	1134.49	1492.19	1005.75	998.469	889.697	946.831	825.748	864.531	977.74	968.858	827.69	949.618	982.566	797.065	798.837	882.572	917.598	1015.86	842.595	928.938	996.706	823.746	845.476	924.161	940.385	746.888	714.907	695.142	1052.22	955.404	923.398	861.906
LOC100645522	2677.28	3102.36	3015.46	3204.07	2823.07	2987.49	2786.22	2737.85	2625.52	2759.35	2809.36	2692.48	3111.9	2974.81	3088.89	3119.17	2771.06	3166.47	3083.44	2918.41	2778.93	2747.94	2686.24	2115.05	3050.22	2774.19	2997.28	2728.96	2984.65	2939.89	2775.5	2895.66	2734.32	2801.03	3025.44	2661.94	2896.68	2981.66	2846.88	3071.56	2799.8	2900.16	2936.97	2454.7	2287.08	2870.61	2750.03	2727.04	2663.79
LOC100646110	1332.42	1002.67	1221.09	1255.15	1245.3	1295.08	1154.94	1325.76	1866.68	1719.75	1468.77	1541.39	2022.58	1599.66	2030.41	1414.4	1620.87	2140.07	2195.56	1660.97	1585.74	1737.54	1494.95	1004.99	2025.2	1722.82	1628.72	1717.55	1443.97	1766.08	1544.79	1836.4	1771.96	1770.13	1466.07	1641.76	1732.32	1744.47	1758.09	1913.76	1571.36	1470.32	1627.68	1386.99	1901.22	1688.66	1587.15	1554.34	1628.05
LOC100648136	1588.95	1773.89	2007.99	2100.62	1867.95	2045.24	1885.12	2044.21	1885.95	2147.71	2024.46	1817.61	2128.71	1999.34	1973.71	1973.89	1773.6	2125.19	2056.87	1995.2	1943.08	1809.57	1840.31	940.71	1964.06	1721.84	1783.22	1724.97	1982.28	1828.53	1747.85	1699.98	1612.37	1482.96	1567.07	1362.82	1733.3	2013.14	1954.49	2174.36	1677.81	1787.31	1689.18	1346.97	1228.37	2001.26	1654.58	1825.7	1714.44
LOC100649732	688.225	689.521	634.886	620.33	677.421	667.256	672.535	721.426	913.049	791.364	867.227	836.214	714.77	645.479	648.618	616.145	829.137	718.975	445.799	723.489	823.426	776.781	702.362	867.777	683.027	658.698	610.022	650.46	692.674	678.136	701.228	718.23	809.592	754.943	774.398	767.312	728.829	658.521	661.666	682.349	705.603	773.698	690.351	813.58	806.636	839.731	826.772	890.796	771.344
LOC100649257	1247.23	1340.14	1228.04	1270.61	1137.68	1118.16	997.172	1164.01	1157.54	1138.89	1060.88	1007.79	1206.89	1179.67	1185.82	1184.74	1307.09	1028.38	1072.39	1073.01	1151.76	1072.7	1001.16	505.585	1197.92	1164.26	1106.41	1162.66	1166.51	1125.02	1168.08	1222.54	1046.05	1001.73	1035.1	1144.69	1324.25	1344.29	1250.87	1256.28	1310.41	1216.91	1365.82	1461.46	1119.79	1071.63	1062.25	1162.16	1503.13
LOC110119410	0	0	0	0	0.96088	0	0	0	0	0	0	0	1.04042	0	0	0	0	1.98338	0	0	0	0	0	1.23615	0	0	0	0.927903	0	0.975736	0	3.10027	0.973068	0	0	0	0.980927	0	1.90682	0	0	0	0	0	0	1.02157	1.03736	0	0
LOC105665977	42.1167	37.9285	42.7232	42.5149	59.5746	71.7805	63.7138	41.678	40.5799	56.5969	29.0011	37.7097	40.5765	43.548	48.7458	42.4928	51.9509	67.4349	92.8748	39.741	46.609	29.2023	37.8344	58.099	37.256	57.9183	58.8093	79.7997	43.9638	58.5441	49.3421	69.2395	54.4918	44.8703	52.9092	49.2238	24.5232	48.8489	60.0648	43.7658	20.7253	41.4309	26.7809	37.2348	38.7806	39.8413	22.8218	41.2317	36.4332
LOC100646907	1401.34	1488.94	1544	1543.1	1417.3	1450.78	1382.49	1418.04	1308.7	1286.84	1254.53	1231.22	1385.84	1419.67	1346.98	1370.9	1229.16	1410.18	1571.44	1419.47	1203.55	1136.94	1082.65	734.273	1439.61	1564.78	1497.15	1499.49	1458.62	1526.05	1431.87	1418.89	1213.42	1230.57	1247.69	1196.81	1400.76	1411.92	1416.77	1535.78	1425.34	1320.97	1323.17	1155.21	1097.49	1355.62	1214.74	1261.88	1469.82
LOC105665931	3.82879	0.972526	0.993562	2.89874	1.92176	5.05497	4.04532	0	0	0.992929	4.6776	0	2.08085	2.9032	0	1.01173	1.03902	1.98338	2.47666	4.076	0	0	0.970114	0	0.955283	1.96333	3.98707	0.927903	0.976974	3.90294	1.89777	3.10027	0.973068	0	0	0.965172	1.96185	2.81821	0.95341	0	0.942061	0	0	1.86174	4.84757	2.04314	0	0.958877	0
LOC100643241	235.471	228.544	280.184	218.372	246.946	246.682	225.527	257.014	253.625	258.162	275.978	320.533	235.136	250.643	211.895	193.241	204.687	259.823	199.371	258.826	249.617	213.177	254.17	200.256	271.3	282.72	258.163	302.497	271.599	263.449	284.666	265.59	241.321	231.082	270.318	236.467	234.442	233.911	242.166	257.621	257.183	253.403	243.011	232.717	251.104	275.824	289.422	300.128	295.63
LOC100647340	337.891	309.263	368.611	341.085	286.342	309.364	339.807	373.117	325.654	361.426	373.272	366.727	321.491	296.127	357.138	387.494	368.852	390.726	240.236	326.08	346.978	366.002	382.225	719.439	348.678	355.363	337.904	341.468	356.595	330.774	386.197	369.966	327.924	373.545	376.136	335.88	333.515	367.306	358.482	352.116	336.316	348.79	381.875	348.145	382.958	334.054	401.456	374.921	404.929
LOC100646782	7727.45	7266.72	6811.86	7577.31	7172.97	7141.66	6214.63	6649.62	8420.34	7680.31	7219.4	7766.32	6883.44	6428.66	7269.09	6605.6	8276.82	6459.87	8621.25	7125.86	8383.41	7955.68	8032.54	3881.51	7068.14	7574.54	6923.55	7281.26	7286.27	7479.01	7074.9	7846.79	8500.72	7841.09	8097.03	8230.02	7419.73	7413.77	7299.3	6616.59	6971.25	6741.67	7399.45	7105.32	8120.65	8339.08	7878.71	8739.2	7304.34
LOC100652042	3133.86	3692.68	3034.34	3296.83	2509.82	2810.56	3072.42	2712.05	2230.88	2431.68	2248.99	2554.84	3135.83	3337.71	3367.44	3365.02	2709.76	2280.89	3275.38	2889.88	2525.17	2492.9	2898.7	1880.18	3569.89	3465.28	3391	2885.78	3736.92	3181.87	3580.15	3243.92	2729.46	2815.61	3555.5	2988.17	3935.48	3602.61	3340.75	3441.58	3660.85	4076.61	3375.38	3176.13	2911.45	3086.17	2988.62	2635.95	2898
LOC100652163	1917.27	2002.43	1959.3	1992.4	1716.13	1630.73	1607	1980.7	1714.5	1923.3	1842.97	1933.57	1895.65	1889.98	2031.41	2066.97	1953.36	1902.06	1955.32	1742.49	1833.29	1795.94	1837.4	1583.51	1991.76	1768.96	1675.57	1543.1	1962.74	1956.35	1666.25	1660.71	1880.94	1933.91	1966.3	1841.55	2245.34	1944.56	1843.89	1805.34	1988.69	2042.64	2112.71	2018.12	1906.07	2008.41	2000.02	2074.05	2014.24
LOC100644441	54.5602	43.7637	28.8133	54.1098	46.1223	38.4178	52.5892	45.6473	57.8264	47.6606	68.2929	49.0227	36.4148	50.3222	33.8236	48.5632	35.3266	42.6427	74.2998	45.855	52.8236	49.6439	49.4758	59.3352	48.7194	57.9183	56.8158	47.3231	61.5493	51.714	68.3199	58.9052	51.5726	67.3055	65.415	69.4924	51.9891	58.243	56.2512	52.7179	60.2919	64.5551	77.3669	63.2991	55.2623	48.0138	54.9798	48.9027	51.0065
LOC100644021	10.5292	7.78021	3.97425	8.69622	13.4523	8.08795	5.05665	2.977	5.07249	5.95757	11.2262	5.65646	10.4042	9.67734	1.98962	10.1173	18.7023	10.9086	6.19165	12.228	9.32181	8.76069	10.6712	3.70845	10.5081	8.835	15.9483	14.8465	20.5164	9.75736	9.48887	16.5348	10.7037	4.48703	6.7339	13.5124	18.6376	13.1516	11.4409	13.9255	18.8412	8.67158	10.9107	9.30869	22.2988	10.2157	5.18678	9.58877	5.20475
LOC100647026	703.54	697.301	632.899	603.904	645.712	561.101	604.776	672.802	685.801	712.923	751.222	767.393	604.486	598.06	622.753	661.673	686.791	620.798	506.477	682.729	734.351	790.409	746.987	1122.42	555.975	530.1	559.187	557.67	581.299	616.665	606.339	603.52	705.474	669.689	705.135	684.307	581.69	603.097	552.978	577.908	617.05	605.084	618.935	670.226	678.66	609.878	687.767	722.034	605.833
LOC100646146	498.7	482.373	497.775	477.326	427.592	415.518	405.544	396.933	414.93	459.726	464.018	436.49	494.201	419.029	532.225	445.162	413.529	515.679	455.705	476.892	489.913	465.29	515.13	600.769	448.028	426.043	430.604	454.673	495.326	507.383	478.239	466.075	544.918	540.687	500.232	522.158	503.216	451.853	456.683	430.695	486.103	476.937	468.169	533.388	520.629	530.195	457.474	511.081	495.492
LOC100646259	377.136	375.395	449.09	470.562	316.13	343.738	311.49	235.183	256.668	233.338	256.332	277.167	329.814	375.481	326.298	360.177	210.921	274.698	371.499	262.902	278.618	229.725	221.186	1415.39	448.028	499.668	365.814	465.808	422.053	529.824	533.275	546.682	237.429	367.937	421.35	329.124	462.017	462.186	518.655	495.349	463.494	407.564	338.232	340.698	353.873	379.003	341.29	387.386	521.516
LOC100648250	6356.75	6790.18	6237.58	5895.07	6176.54	6111.46	6429.03	6338.03	8612.08	7135.19	7326.99	7872.85	6162.42	6625.11	6960.7	7281.44	6274.63	5113.15	4777.48	5824.6	7717.42	8858.03	8555.43	7123.93	5836.78	5575.87	6314.52	5930.23	6865.19	6635.98	6791.19	6188.15	9299.61	8104.7	8552.05	7916.34	6646.76	6566.43	5906.37	6110.3	6937.33	6867.89	6878.71	7444.16	8511.37	8376.88	8440.96	9179.33	5978.17
LOC105665911	0	0	0.993562	0	0	1.01099	0	0	0	0	0	1.88549	0	0.967734	1.98962	0	1.03902	0	0	0	2.07151	1.94682	0	1.23615	0.955283	0	0.996768	1.85581	0.976974	0	0	0	0	1.12176	3.84794	4.82586	1.96185	0.939403	0.95341	0.994677	0.942061	0	0.991884	0	0	2.04314	1.03736	0	0
LOC110119445	106.249	109.895	124.195	111.118	100.892	123.341	128.439	110.149	95.3629	101.279	125.36	95.2171	139.417	119.031	96.4968	71.833	110.136	115.036	162.221	123.299	99.4326	80.793	108.653	75.4051	134.695	116.818	150.512	142.897	127.007	100.501	140.435	145.713	91.4684	126.759	124.096	99.4127	107.902	105.213	98.2012	142.239	96.0902	121.402	101.172	113.566	93.0734	97.0492	123.445	123.695	119.709
LOC100646022	4915.21	4778.99	5286.74	5348.18	4619.91	4947.8	4995.97	4554.81	3676.54	3746.32	3785.11	3671.04	4354.17	4329.64	4411	4238.15	3768.52	4608.38	5800.34	4803.56	3639.65	3896.56	3762.1	5884.07	4980.84	4910.3	5114.42	5104.4	4967.91	4794.76	4702.69	4920.14	3865.03	4047.3	3907.58	4262.2	4773.19	4638.77	5006.35	4795.34	4630.23	4683.62	4575.56	4296.89	3987.61	3871.75	3664.98	3322.51	5151.66
LOC105665873	98.5913	80.7197	73.5236	63.7723	98.0098	90.9894	128.439	92.287	94.3484	89.3636	88.8743	61.2783	79.0721	65.8059	61.6784	55.6453	68.5752	56.5263	107.735	72.3489	81.8247	75.926	90.2206	96.4196	50.63	74.6066	72.7641	107.637	53.7335	77.0831	111.02	85.7743	65.1955	60.5749	86.5787	91.6913	78.4742	64.8188	75.3194	73.6061	91.3799	56.847	71.4156	75.4004	92.1039	77.6394	81.9511	55.6148	84.3169
LOC100647696	33.5019	20.4231	7.9485	12.5612	42.2787	38.4178	20.2266	11.908	12.174	21.8444	16.8393	30.1678	11.4447	232.256	37.8029	43.5045	20.7804	25.7839	12.3833	35.665	22.7866	18.4948	41.7149	8.65304	10.5081	10.7983	25.916	19.486	16.6086	9.75736	5.69332	7.23397	34.0574	603.506	32.7075	23.1641	0	5.63642	14.3011	6.96274	6.59442	4.81755	16.862	17.6865	9.69514	37.7981	25.9339	6.71214	5.20475
LOC100649019	357.035	305.373	334.83	343.984	341.113	352.837	365.09	430.673	335.799	351.497	360.175	346.93	343.34	351.287	281.532	277.215	304.432	352.05	288.531	344.422	337.657	320.252	325.958	461.084	319.064	356.345	317.969	322.91	291.138	329.799	341.599	300.727	287.055	296.144	246.268	296.308	329.591	313.761	321.299	272.542	306.17	309.286	300.541	315.565	300.549	334.054	314.319	319.306	327.899
LOC105665943	21.0583	9.72526	13.9099	9.66247	16.335	24.2638	21.2379	16.8697	31.4495	32.7667	33.6787	31.1105	8.32338	7.74187	11.9377	21.2464	29.0925	12.892	11.145	21.399	18.6436	21.415	28.1333	8.65304	15.2845	7.85333	12.958	16.7023	23.4474	15.6118	6.64221	15.5014	17.5152	20.1916	17.3157	21.2338	9.80927	7.51522	13.3477	4.97339	15.073	16.3797	12.8945	13.963	31.994	22.4746	26.9712	33.5607	19.778
LOC105665888	62.2178	35.0109	51.6652	28.9874	49.0049	52.5717	49.5552	44.655	47.6814	48.6535	44.9049	39.5952	68.6679	51.2899	52.7251	48.5632	48.8339	49.5845	79.2531	57.0639	51.7878	63.2716	60.147	37.0845	56.3617	62.8267	68.777	69.5928	35.1711	45.8596	60.7288	75.44	49.6265	48.2356	53.8712	39.572	40.218	50.7277	64.8319	58.686	36.7404	44.3214	50.5861	40.0274	58.1709	43.9276	63.2787	50.8205	47.8837
LOC100644485	1585.12	1668.86	1651.3	1598.17	1533.57	1621.63	1449.24	1389.27	1494.36	1673.09	1518.35	1618.69	1432.66	1435.15	1626.52	1700.72	1734.12	1572.82	2111.35	1368.52	1666.53	1440.65	1478.45	1098.94	1358.41	1370.41	1421.39	1246.17	1312.08	1391.4	1191.8	1411.66	1384.68	1532.32	1350.63	1518.22	1281.09	1316.1	1382.44	1225.44	1354.68	1273.76	1477.91	1368.38	1347.62	1604.89	1513.5	1401.88	1193.97
LOC105665862	2305.89	2419.65	2447.14	2623.36	2297.47	2263.61	2258.3	2182.14	2331.32	2238.06	2132.98	1988.25	2408.58	2344.82	2336.81	2228.85	2349.22	2356.26	2828.35	2480.24	2250.7	2152.21	2042.09	925.876	2584.04	2674.06	2524.81	2490.49	2665.18	2880.37	2531.63	2549.46	2312.01	1974.29	2313.57	2318.34	2617.11	2615.3	2737.24	2745.31	2566.17	2520.54	2564.02	2320.66	2091.24	2301.6	2296.7	2234.18	2569.06
LOC100643327	53.6031	45.7087	45.7038	39.6161	84.5575	62.6816	57.6459	37.7087	39.5654	35.7454	29.9366	30.1678	20.8085	74.5155	45.7614	46.5397	28.0535	30.7424	50.7715	44.836	22.7866	28.2289	40.7448	546.378	32.4796	34.3583	44.8546	59.3858	43.9638	32.1993	55.0355	27.9025	20.4344	87.4971	40.4034	29.9203	30.4087	28.1821	61.0182	31.8297	34.8562	33.7228	24.7971	18.6174	27.1464	19.4098	15.5603	11.5065	20.819
LOC100645678	115.821	82.6647	98.3626	144.937	110.501	103.121	77.8725	112.134	197.827	177.734	159.974	225.316	120.689	202.256	190.009	233.71	199.492	146.77	189.465	131.451	176.079	144.065	185.292	8271.07	144.248	191.425	105.657	105.781	127.007	138.554	97.7354	125.044	154.718	171.629	179.891	148.636	218.747	110.85	126.803	157.159	141.309	93.4604	126.961	132.183	151.244	209.422	173.238	200.405	109.3
LOC100647537	244.085	236.324	234.481	239.629	288.264	286.111	335.762	286.784	178.552	211.494	239.493	200.804	227.853	236.127	219.854	229.663	256.638	215.197	277.386	286.339	225.795	204.416	236.708	482.098	235.955	280.757	301.024	323.838	285.276	228.322	331.162	271.791	186.829	223.23	218.371	200.756	232.48	249.881	303.184	239.717	228.921	280.381	234.085	285.777	273.403	234.961	243.778	196.57	299.794
LOC100646382	225.899	142.961	211.629	184.553	221.002	189.056	241.708	191.52	117.682	119.151	129.102	98.9881	117.568	77.4187	111.419	135.572	44.6778	89.2521	117.641	81.5199	120.148	108.048	111.563	74.169	146.158	107.983	103.664	100.214	136.776	141.482	129.998	179.816	101.199	77.4013	103.894	132.229	140.273	80.7886	140.151	129.308	187.47	142.599	121.01	122.875	112.464	77.6394	101.661	89.1755	235.255
LOC100645083	6059.06	6164.84	6002.11	6891.27	5824.86	5899.15	6468.47	5474.7	5294.67	5220.82	4908.67	5963.8	5042.93	5478.34	5967.88	6308.15	6218.53	4816.64	7381.69	5402.73	6253.9	4996.51	5883.74	2948.22	4550.97	4871.03	4725.68	4606.11	4674.82	4674.75	4537.58	5577.39	6013.56	6099	5767.1	6535.18	5215.59	4650.04	4353.27	4422.34	5056.04	4830.07	5044.72	4787.46	5293.55	6551.33	5929.52	6115.71	4184.62
LOC110119146	412.552	380.258	373.579	370.073	421.827	464.046	477.348	373.117	354.06	394.193	381.692	376.155	412.007	415.158	378.029	382.435	339.759	391.717	473.042	402.505	324.192	341.667	370.583	466.028	413.637	429.97	405.685	394.359	424.984	366.877	434.59	442.306	349.331	425.146	375.174	443.979	396.294	338.185	421.407	369.025	378.708	371.915	386.835	410.513	412.044	413.736	329.879	338.483	389.315
LOC100643408	663.338	610.747	620.976	551.727	673.577	634.904	735.237	700.587	741.598	730.796	758.706	747.596	657.547	580.64	470.546	557.465	647.309	717.983	568.394	747.945	627.668	735.898	551.025	650.215	781.421	620.413	652.883	797.069	629.171	622.519	677.506	737.865	628.602	637.158	517.548	570.417	622.889	637.854	741.753	762.917	686.762	713.96	751.848	679.534	613.703	593.533	783.203	748.883	755.729
LOC100645876	1421.44	1211.77	1366.15	1302.5	1456.69	1519.52	1831.52	1242.4	1229.57	1103.14	919.616	1118.09	1661.56	1347.09	1369.86	1025.9	885.244	1143.42	1947.89	1143.32	946.681	1118.45	1198.09	430.18	1377.52	1242.79	1389.49	1241.53	1456.67	1435.31	1421.43	1303.15	1129.73	1038.75	982.187	1046.25	1235.97	1125.4	1290.92	1384.59	1340.55	1251.6	1284.49	1053.74	882.258	1157.44	987.562	923.398	1159.62
LOC105665939	0	0	0	0	0	1.01099	0	0.992333	0	0.992929	0	0	0	0	0	0	0	0	0	0	3.10727	0	0.970114	0	1.91057	0	0.996768	0	0.976974	1.95147	0	2.06685	0	1.12176	0	0.965172	0	0.939403	0	0	0.942061	0	0.991884	0.930869	0	1.02157	0	0	2.0819
LOC100644560	1137.15	1077.56	1043.24	1036.78	1118.46	1126.25	1252.03	1077.67	954.643	1009.81	997.264	987.995	1044.58	1017.09	1045.55	1012.74	982.912	1029.37	1264.34	1050.59	940.467	990.931	1026.38	870.249	1077.56	1108.3	1055.58	1086.57	1027.78	1161.13	1030.49	1101.63	1008.1	1057.82	1047.6	1088.71	1071.17	1008.92	1009.66	1048.39	992.932	1009.76	1087.1	1044.44	1049.98	1020.55	1035.28	971.342	1183.56
LOC100646143	276.63	246.049	215.603	257.988	210.433	245.671	246.765	253.045	202.9	203.55	217.976	218.717	244.499	266.127	232.786	231.687	223.389	247.922	225.376	196.667	185.4	180.081	194.993	337.469	243.597	259.16	277.101	276.515	270.622	257.594	285.615	219.086	186.829	204.16	206.827	208.477	237.384	229.214	249.793	286.467	259.067	249.549	260.865	238.302	224.927	224.746	254.152	213.829	273.77
LOC100650323	0	1.94505	1.98712	2.89874	0	1.01099	2.02266	4.96167	2.029	0	0	0	2.08085	2.9032	0	0	2.07804	1.98338	3.71499	0	1.03576	0.97341	0	0	0	0	0.996768	2.78371	0	2.92721	0	0	5.83841	0	0	0	2.94278	0	0	0	0.942061	0.963509	0	2.79261	0.969514	1.02157	0	1.91775	2.0819
LOC100647460	130.179	129.346	166.918	154.599	108.579	105.143	167.881	130.988	146.088	108.229	113.198	90.5034	131.093	95.8057	132.31	121.408	127.799	125.945	120.118	125.337	135.684	106.102	100.892	58.099	175.772	163.938	127.586	142.897	117.237	141.482	149.924	134.345	135.256	115.541	95.2365	121.612	167.739	148.426	126.803	137.265	111.163	139.709	122.994	150.801	131.854	103.179	113.072	135.202	151.979
LOC100647463	2195.81	2005.35	2168.95	2115.11	2049.56	2124.1	2177.4	1974.74	1682.04	1759.47	1712	1782.73	1958.08	1890.95	2088.11	1998.17	1788.15	1976.44	2581.92	2065.51	1744.21	1708.33	1811.2	1828.26	1856.11	1922.1	1933.73	2024.69	1921.71	1956.35	1916.75	2003.81	1804.07	1850.9	1828.73	2077.05	1905.94	1895.71	2066.99	2047.05	1844.55	1928.95	1824.07	1764	1696.65	1802.05	1958.53	1745.16	1910.14
LOC100647901	298.646	254.802	267.268	279.245	321.895	310.375	310.479	271.899	294.205	335.61	325.561	328.075	294.44	302.901	224.828	268.109	304.432	303.457	205.563	296.529	373.908	329.013	309.466	475.917	301.869	315.115	334.914	352.603	274.53	285.891	334.008	326.562	324.032	332.04	331.885	266.387	260.927	313.761	308.905	316.307	303.344	363.243	281.695	339.767	329.635	317.709	294.609	333.689	314.367
LOC100651129	9.57197	20.4231	10.9292	7.72997	8.64792	9.09894	11.1246	19.8467	20.29	16.8798	10.2907	14.1412	17.6872	7.74187	8.95331	15.176	15.5853	9.9169	14.86	26.494	14.5006	19.4682	11.6414	28.4314	3.82113	17.67	9.96768	6.49532	18.5625	12.6846	15.1822	6.20055	11.6768	10.0958	4.80993	14.4776	18.6376	9.39403	13.3477	13.9255	16.015	13.4891	11.9026	16.7556	19.3903	13.2804	9.3362	18.2187	11.4504
LOC110119457	111.992	124.483	97.3691	137.207	85.5184	110.198	122.371	97.2486	71.0149	96.3141	83.2612	89.5606	96.7593	111.289	93.5124	102.185	91.4336	87.2687	173.366	95.7859	83.8963	66.1919	104.772	64.2798	105.081	126.635	126.59	131.762	104.536	100.501	104.378	133.312	117.741	131.246	98.1225	101.343	62.7793	83.6068	94.3875	134.281	82.9013	93.4604	105.14	71.6769	95.0124	105.222	92.3246	106.435	117.627
LOC110119379	24.8871	33.0659	26.8262	25.1224	29.7873	33.3628	38.4306	34.7317	30.435	40.7101	29.0011	31.1105	33.2935	25.1611	26.8599	34.3989	39.4827	26.7756	38.3882	30.57	35.2157	37.963	32.9839	32.1399	40.1219	22.5783	22.9257	25.0534	25.4013	40.9809	38.9044	26.869	35.0304	24.6787	23.0876	30.8855	34.3324	25.3639	21.9284	23.8723	48.9872	16.3797	19.8377	39.0965	30.0549	52.1001	33.1954	41.2317	36.4332
LOC100651923	178.039	210.066	223.551	198.081	385.313	175.913	150.688	114.118	141.015	110.215	72.9705	70.7058	147.74	728.704	217.864	233.71	178.711	186.438	138.693	131.451	151.22	162.559	133.876	63.0436	140.427	140.378	139.548	180.941	140.684	160.996	173.646	165.348	125.526	1632.16	151.994	194	154.986	126.819	103.922	142.239	163.919	113.694	156.718	217.823	104.708	183.883	119.296	69.0391	240.459
LOC100644805	215.369	235.351	243.423	221.271	231.572	237.584	211.368	231.214	216.088	218.444	246.042	252.655	241.378	221.611	190.009	234.722	236.896	233.047	179.558	212.971	226.831	237.512	271.632	401.749	260.792	242.472	238.228	279.299	234.474	272.23	277.075	251.122	293.866	310.727	281.862	246.119	215.804	226.396	204.03	184.015	246.82	236.06	201.352	250.404	286.007	247.22	229.256	280.951	227.968
LOC100643045	390.537	369.56	373.579	408.722	403.57	371.035	358.011	398.918	413.915	373.341	409.758	436.49	382.876	326.126	385.987	381.423	416.646	405.601	396.266	427.98	385.301	367.949	454.013	405.457	401.219	402.483	362.824	383.224	381.997	442.984	352.037	368.933	459.288	440.851	367.478	401.511	383.542	414.277	371.83	377.977	361.751	402.747	375.924	425.407	366.476	400.456	361	376.838	429.912
LOC100644208	1305.62	1131.05	1147.56	1162.39	1086.76	1160.62	1273.27	1069.74	933.339	926.403	881.259	975.74	1070.6	990.96	1085.34	1091.66	922.649	1013.51	1424.08	1052.63	966.361	900.404	961.383	378.262	1057.5	1162.29	1089.47	1016.05	1074.67	1140.63	1121.58	1231.84	1057.72	945.642	983.149	1125.39	1044.69	999.525	976.291	1027.5	1004.24	1056.01	1033.54	1023.03	1059.68	939.845	976.151	852.441	1127.35
LOC100649331	1232.87	1278.87	1234	1249.36	1275.09	1150.51	1094.26	1380.34	1426.39	1165.7	1227.4	1159.57	1341.1	1306.44	1343.99	1337.51	1535.67	1318.95	1016.67	1236.05	1405.52	1231.36	1152.49	2294.29	1220.85	1258.5	1214.06	1244.32	1303.28	1407.99	1269.61	1255.61	1213.42	1119.51	1099.55	1150.48	1415.48	1411.92	1299.5	1217.49	1294.39	1257.38	1343.01	1454.95	1154.69	1104.32	1148.35	1212.98	1406.32
LOC100645753	174.21	95.3076	123.202	115.95	96.088	144.572	111.246	130.988	151.16	165.819	159.974	161.209	214.327	178.063	143.253	123.431	165.204	183.463	201.848	136.546	138.791	173.267	154.248	92.7112	172.906	122.708	164.467	165.167	131.891	153.19	165.106	169.482	151.799	205.282	198.169	157.323	165.777	129.638	127.757	175.063	161.092	129.11	200.36	177.796	150.275	162.43	141.08	146.708	194.658
LOC110119424	239.299	211.038	194.738	233.832	272.89	268.924	240.697	177.628	117.682	156.883	138.457	135.755	131.093	153.87	150.217	180.088	135.072	187.429	240.236	175.268	167.793	146.985	157.158	169.352	126.097	188.48	176.428	168.878	170.97	167.827	189.777	164.315	119.687	136.854	85.6167	133.194	154.006	182.244	198.309	144.228	128.12	168.614	141.839	135.907	128.945	107.265	134.856	96.8465	185.289
LOC100650767	313.961	293.703	326.882	359.444	362.252	310.375	331.717	381.056	468.698	449.797	463.082	425.177	379.754	396.771	332.267	307.567	437.427	424.443	286.054	382.125	366.658	454.582	389.986	587.171	422.235	421.135	367.807	439.826	343.895	419.566	380.504	440.239	381.443	421.781	414.616	375.452	397.275	356.973	423.314	409.807	370.23	380.586	393.778	420.753	465.367	417.823	451.25	416.152	409.093
LOC100644849	1.91439	1.94505	1.98712	2.89874	1.92176	2.02199	4.04532	0	2.029	4.96464	0.935519	4.71372	6.24254	3.87094	2.98444	4.04693	6.23411	2.97507	3.71499	1.019	1.03576	1.94682	0	8.65304	3.82113	1.96333	2.9903	0.927903	1.95395	1.95147	2.84666	0	1.94614	0	0.961985	2.89552	8.82834	3.75761	7.62728	0.994677	13.1888	0.963509	1.98377	11.1704	5.81709	4.08628	0	1.91775	2.0819
LOC100644174	204.84	242.159	237.461	240.595	278.655	274.99	365.09	174.651	101.45	71.4909	110.391	77.305	182.074	235.159	199.957	154.795	114.292	119.003	282.339	158.964	83.8963	77.8728	94.101	348.594	165.264	236.582	315.975	289.506	171.947	148.312	269.484	211.852	96.3337	203.038	145.26	105.204	147.139	215.123	258.374	180.037	148.846	156.089	98.1965	119.151	109.555	76.6178	88.1752	70.9569	148.856
LOC100642606	408.723	409.434	390.47	387.465	437.201	434.727	461.167	399.91	410.872	395.186	426.597	380.868	387.037	407.416	383.998	395.587	415.607	386.759	298.438	390.277	417.41	397.151	450.133	456.139	362.052	385.795	431.601	359.099	416.191	409.809	386.197	416.47	336.681	393.737	381.908	381.243	410.027	416.155	424.267	434.674	403.202	417.2	455.275	450.541	406.226	387.175	412.867	365.332	443.445
LOC100642809	1273.07	1134.94	1070.07	1173.02	1119.43	1044.36	1039.65	1129.28	1108.85	1205.42	1027.2	1078.5	1142.38	1172.89	1227.6	1223.18	1132.53	1195.98	1064.96	1224.84	1297.8	1195.35	1310.62	1561.26	1160.67	1118.12	1133.33	1111.63	1214.38	1219.67	1093.12	1129.53	1178.39	1279.93	1242.89	1281.75	1201.64	1178.01	1044.94	1069.28	1132.36	1122.49	1225.97	1199.89	1249.7	1082.87	1172.21	1107.5	1144
LOC100647618	0	0	0	0	0.96088	1.01099	0	1.98467	0	0	0.935519	0	1.04042	0	0	1.01173	1.03902	0	2.47666	0	0	0	1.94023	1.23615	1.91057	0.981666	0.996768	0	0.976974	0	0	2.06685	0	2.24352	0	1.93034	0	0	1.90682	0	0	1.92702	0	1.86174	0	0	0	0	0
LOC105665895	1.91439	1.94505	0.993562	0	0	3.03298	1.01133	0	2.029	0.992929	0	0	1.04042	0.967734	1.98962	2.02347	1.03902	0.99169	0	1.019	0	0	0	0	0	2.945	0	0	1.95395	1.95147	0	0	0	0	0	0.965172	0	0	0	1.98935	0.942061	0.963509	0	0	0	1.02157	0	0	0
LOC100644723	191.439	193.533	239.448	212.574	188.333	194.111	164.847	197.474	283.045	324.688	290.947	365.785	197.68	253.546	269.594	295.426	363.657	346.1	167.175	215.009	344.907	314.411	316.257	3258.49	213.983	213.022	165.463	156.816	209.072	185.39	178.391	177.749	326.951	371.302	366.516	267.353	297.221	279.003	213.564	210.872	211.964	213.899	273.76	258.782	289.885	221.681	315.356	316.429	182.166
LOC100645126	406.809	369.56	363.644	351.714	465.066	386.2	489.484	371.133	478.843	445.825	504.245	456.288	405.765	411.287	402.899	382.435	413.529	497.828	437.131	483.006	453.661	475.024	463.714	344.886	449.938	463.347	459.51	485.294	389.812	468.353	490.575	375.133	472.911	452.068	404.034	374.487	444.36	466.883	470.031	465.509	450.305	448.995	391.794	435.647	431.434	435.189	443.988	434.371	471.55
LOC100643972	1408.99	1270.12	1909.63	2455.23	1476.87	1590.29	1259.11	1642.31	1318.85	1334.5	1421.99	1474.45	1894.61	2741.59	2172.67	2307.76	1637.49	1865.37	1364.64	1565.18	1271.91	1226.5	1270.85	5193.06	1480.69	1418.51	2251.7	1163.59	1733.15	1574.84	1390.12	1473.66	1194.93	1578.31	1448.75	1397.57	1408.61	1658.05	1688.49	1438.3	1454.54	1318.08	1443.19	1322.76	1400.95	1261.64	1095.45	1210.1	1737.34
LOC110119439	3.82879	0.972526	2.98069	0.966247	0	0	1.01133	0	0	2.97879	0.935519	0.942744	0	3.87094	1.98962	4.04693	1.03902	1.98338	1.23833	2.038	3.10727	0.97341	0.970114	7.4169	2.86585	0.981666	4.98384	1.85581	1.95395	7.80588	4.74444	1.03342	0	1.12176	0	4.82586	0	1.87881	4.76705	3.97871	1.88412	2.89053	0.991884	5.58521	0	1.02157	2.07471	2.87663	2.0819
LOC100647382	5688.62	5643.57	6519.75	6539.56	6971.19	7385.31	7195.62	6543.44	6198.59	7162	6955.59	6638.8	6159.3	6193.5	6422.51	6245.42	5920.33	8123.92	10398.3	6880.28	5918.31	6421.59	5672.25	3835.77	5830.09	5977.37	5796.21	5501.54	5348.93	4995.77	4985.45	5637.33	5384.96	5295.82	5526.61	4739.96	4655.48	4926.23	6137.1	5985.97	4471.96	4441.78	4570.6	3638.77	4252.29	6233.63	5432.63	5396.56	4991.35
LOC110119485	0	0	0	0	0	0	0	0	0	0	0	0	0	0	0	0	0	0	0	0	0	0	0	0	0	0	0	0	0	0	0	0	0	0	0	0	2.94278	1.87881	0	0	0.942061	0.963509	0.991884	0	0	0	0	0	0
LOC100642330	2374.81	2189.16	2311.03	2587.61	2416.61	2326.3	2317.97	2192.06	2162.91	2435.65	2338.8	2390.8	2872.61	2543.2	2928.73	2227.84	2492.61	2962.18	3825.2	2576.03	2222.73	2287.51	2328.27	1174.34	2547.74	2782.04	2623.49	2501.63	2339.85	2439.34	2278.28	2382.04	2333.42	2101.05	2188.52	2217	2359.13	2193.51	2333.95	2506.59	2148.84	2123.57	2228.76	2152.17	2112.57	2234.18	2195.04	2081.72	2216.18
LOC100643082	48.8171	52.5164	38.7489	42.5149	37.4743	48.5277	38.4306	19.8467	18.261	27.802	22.4525	25.4541	47.8594	46.4512	40.7873	33.3872	20.7804	34.7091	52.0099	27.513	10.3576	12.6543	29.1034	27.1953	24.8374	52.0283	40.8675	34.3324	29.3092	26.3449	34.1599	29.9693	23.3536	15.7046	17.3157	21.2338	32.3706	22.5457	46.7171	20.8882	24.4936	26.9783	26.7809	34.4422	26.1769	29.6256	22.8218	17.2598	32.2694
LOC100643848	1300.83	1202.04	1076.03	1094.76	1071.38	1143.43	1037.63	1135.23	1089.57	1124.99	1148.82	1155.8	1188.16	1077.09	1307.18	1252.52	1131.49	1234.65	1290.34	1253.37	1024.36	1046.42	1194.21	1027.24	1160.67	1175.05	1168.21	1195.14	1121.57	1230.4	1007.72	1108.86	1143.35	1187.94	1186.13	1227.7	1196.73	1142.31	1104.05	1181.68	1120.11	1190.9	1210.1	1271.57	1187.66	1060.39	1096.48	1248.46	1177.31
LOC110119446	1.91439	0	1.98712	6.76373	0.96088	9.09894	1.01133	2.977	2.029	5.95757	0.935519	2.82823	3.12127	9.67734	6.96369	8.09386	5.19509	0.99169	2.47666	3.057	3.10727	5.84046	3.88045	295.44	0.955283	3.92667	0.996768	3.71161	0.976974	3.90294	0.948887	5.16712	0	7.8523	3.84794	0.965172	28.4469	21.6063	19.0682	18.8989	11.3047	10.5986	13.8864	13.0322	1.93903	1.02157	1.03736	2.87663	1.04095
LOC100646589	1129.49	1155.36	956.8	923.732	969.528	970.554	972.9	999.279	1022.61	1037.61	1049.65	1070.96	1011.29	1003.54	1093.3	1033.99	968.365	929.213	816.06	983.334	1113.44	1069.78	1082.65	2316.54	962.925	1019.95	1069.53	1094	1053.18	1087.95	1009.62	1003.46	1119.03	1119.51	1174.58	1074.24	1014.28	1113.19	1018.24	977.768	1077.72	1051.19	1123.8	1158	1132.39	1159.48	1131.75	1075.86	1079.46
LOC110119397	0	0	0	0	0	0	2.02266	0	0	0	0	0	0	0	0	0	1.03902	0	0	0	0	0.97341	0.970114	2.4723	1.91057	0	0	0.927903	0.976974	0.975736	0.948887	0	0	0	0	0	0	0.939403	0	0	2.82618	0	0.991884	0.930869	0	1.02157	0	0	0
LOC100646948	2294.4	2254.32	2397.46	2492.92	2287.86	2272.71	2426.18	2021.38	2077.69	2056.36	2002.01	2139.09	2226.5	2241.27	2134.87	2142.85	1949.2	1997.26	2377.59	2092.01	2134.69	2064.6	2171.11	2541.52	2071.05	2104.69	2253.69	2162.02	2191.35	2138.81	2019.23	2110.25	2072.63	2067.4	2165.43	2130.13	1972.64	2077.96	2005.97	2193.26	2075.36	1952.07	1929.21	1831.95	1861.47	2208.64	2091.31	2126.79	2013.2
LOC100648476	131.136	123.511	110.285	118.848	171.998	105.143	90.0084	106.18	127.827	125.109	91.6809	103.702	88.4359	82.2574	85.5539	118.373	126.76	92.2272	82.9681	70.3109	126.362	128.49	89.2505	75.4051	125.142	101.112	89.7091	100.214	105.513	119.04	129.998	112.643	109.957	109.932	128.906	103.273	100.055	110.85	91.5273	97.4784	126.236	113.694	104.148	133.114	110.525	107.265	80.9137	87.2578	92.6445
LOC100649176	409.68	388.038	337.811	424.182	339.191	381.145	413.634	303.654	302.321	279.013	271.301	283.766	315.248	330.965	335.252	317.684	344.954	376.842	304.629	328.118	235.117	290.076	292.004	500.64	330.528	325.913	341.891	329.406	340.964	301.502	360.577	369.966	327.924	308.483	303.025	344.566	283.488	300.609	328.926	323.27	326.895	322.776	284.671	313.703	292.793	241.091	322.617	264.65	335.186
LOC100649377	2268.56	2093.85	2750.18	2722.88	1931.37	2163.53	1643.41	2351.83	2791.9	2631.26	2555.84	2577.46	2405.46	2374.82	2360.69	2056.85	3007.96	2806.48	2412.27	2482.28	2552.1	2668.12	2673.63	4091.65	2236.32	2192.06	2231.76	2138.82	2103.42	2465.68	2059.09	1896.33	3414.49	2707.92	2837.86	2645.54	2596.51	2334.42	2077.48	2241.01	2802.63	2596.66	1987.73	2065.6	2865.88	2872.66	2607.91	2647.46	2576.35
LOC100649883	396.28	345.247	398.418	418.385	428.553	359.914	430.827	324.493	413.915	470.648	333.045	372.384	428.654	394.835	431.749	416.834	514.314	337.175	508.954	388.239	508.556	333.88	358.942	433.888	305.691	356.345	324.946	310.848	307.747	309.308	371.015	379.267	395.066	484.599	383.832	406.337	284.469	350.397	347.994	305.366	349.504	313.141	314.427	309.049	402.348	375.938	372.411	398.893	261.278
LOC100643406	904.551	1020.18	1118.75	1296.7	1360.61	1259.7	906.152	797.836	1967.11	1013.78	1085.2	925.774	835.459	861.283	986.854	1221.16	1017.2	1005.57	908.934	1000.66	924.93	1072.7	1016.68	3421.66	899.876	1058.24	931.978	824.906	1155.76	1126	1022.9	987.954	1029.51	1093.71	1074.54	1036.59	1345.83	1171.44	1177.46	1025.51	1526.14	1015.54	1139.67	906.666	1278.79	883.659	902.499	697.103	724.501
LOC100645082	1006.01	792.609	1031.32	1030.99	1154.98	1220.27	1106.4	1081.64	775.077	1146.83	955.165	984.224	870.834	592.253	753.073	874.137	557.953	943.097	1233.38	783.61	874.178	949.075	806.164	283.078	612.336	697.965	643.912	713.558	639.918	693.748	617.726	766.801	688.932	567.609	517.548	625.431	462.998	550.49	675.014	830.556	482.335	483.682	601.081	451.471	504.147	614.986	532.163	572.449	903.544
LOC100650283	588.676	514.466	545.465	565.254	558.272	576.266	553.198	691.656	594.496	570.934	585.635	576.016	589.92	594.189	567.043	564.547	636.918	641.623	522.575	652.159	582.095	606.434	586.919	585.935	683.982	567.403	620.986	620.767	611.585	689.845	673.71	596.286	571.191	603.506	654.15	560.765	677.821	680.128	660.713	660.466	665.095	656.15	654.643	699.083	665.087	601.705	665.982	613.681	703.682
LOC100650525	3658.41	3371.75	3352.28	3302.63	3401.52	3601.16	3474.93	3351.11	3320.45	3171.41	3389.39	3492.87	3421.95	3735.45	3585.3	3711.03	4009.57	3231.92	2295.86	3402.44	3778.44	3463.39	3759.19	8142.52	2719.69	3078.51	3135.83	3320.04	3150.74	3215.05	3214.83	3092.01	3050.57	3742.18	3309.23	3064.42	3324.36	3205.24	3092.86	2961.15	3111.63	3133.33	3342.65	3437.7	3269.2	2972.77	2978.25	3154.7	2949.01
LOC110119461	4.78599	1.94505	1.98712	0	5.76528	7.07696	7.07932	8.931	4.05799	3.97172	1.87104	0	1.04042	3.87094	5.96887	2.02347	3.11706	5.95014	1.23833	3.057	3.10727	2.92023	0.970114	4.9446	0	2.945	1.99354	7.42323	0.976974	0.975736	0.948887	3.10027	0.973068	0	0.961985	0.965172	0	0	0.95341	0.994677	1.88412	0	4.95942	3.72348	0	0	3.11207	0.958877	0
LOC100651760	822.233	886.944	967.729	916.002	1043.52	1079.74	995.15	962.563	994.209	1006.83	1023.46	1019.11	1118.45	973.54	961.984	958.111	1005.77	1127.55	951.038	1028.17	867.964	993.852	789.672	721.911	1098.58	936.51	974.839	1015.13	993.582	907.434	988.741	878.411	858.246	753.821	764.778	776.963	960.327	992.009	1025.87	1090.17	866.696	1007.83	903.606	763.313	780.459	940.867	957.479	958.877	1020.13
LOC100645287	1386.98	1690.25	1773.51	1837.8	1693.07	1652.97	2021.65	1464.68	1346.24	1308.68	1180.63	1253.85	1429.54	1584.18	1601.65	1580.33	1400.6	1479.6	2238.9	1329.79	1334.05	1080.48	1291.22	682.354	1300.14	1511.77	1287.82	1319.48	1277.88	1294.8	1318.95	1415.79	1156.98	1085.86	1271.74	1188.13	1270.3	1238.13	1318.57	1357.73	1344.32	1295.92	1238.86	1085.39	973.392	1408.75	1163.91	1282.02	1076.34
LOC100644368	1071.1	1158.28	1119.74	1167.23	1049.28	1173.76	1066.95	1207.67	1334.07	1393.08	1312.53	1307.59	1156.95	1209.67	1201.73	1169.56	1397.48	1297.13	947.323	1184.08	1338.2	1337.47	1298.98	1636.66	1148.25	1078.85	1144.29	1115.34	1163.58	1270.41	1188.01	1150.2	1283.48	1305.73	1234.23	1247.97	1372.32	1234.38	1130.74	1174.71	1295.33	1279.54	1271.59	1424.23	1277.82	1283.09	1270.76	1341.47	1280.37
LOC100643242	517.844	535.862	565.337	501.482	551.545	524.706	529.937	573.569	619.859	622.566	659.541	631.638	551.424	544.834	479.5	529.136	567.304	577.163	465.612	527.842	656.67	696.961	615.052	563.684	683.982	615.505	570.151	522.41	610.609	534.703	657.579	589.052	560.487	563.122	684.934	571.382	540.491	651.946	591.114	607.748	567.12	633.989	661.586	711.184	613.703	583.317	635.899	598.339	647.471
LOC100650078	33.5019	31.1208	43.7167	39.6161	50.9267	59.6486	72.8158	63.5093	34.493	48.6535	41.1629	46.1944	18.7276	26.1288	33.8236	82.9621	74.8093	45.6177	43.3416	37.703	45.5733	46.7237	52.3861	6959.52	33.4349	26.505	29.903	35.2603	19.5395	17.5632	18.9777	28.9359	20.4344	10.0958	17.3157	11.5821	38.2562	33.8185	38.1364	28.8456	27.3198	26.0148	26.7809	17.6865	14.5427	13.2804	16.5977	12.4654	12.4914
LOC100649380	175.167	117.676	146.054	115.95	144.132	175.913	162.824	162.743	108.551	141.989	140.328	132.927	146.7	177.095	139.274	123.431	158.97	142.803	144.885	158.964	151.22	138.224	134.846	170.589	150.935	125.653	127.586	139.186	148.5	162.948	161.311	157.081	142.068	137.976	147.184	168.905	134.387	153.123	147.778	148.207	140.367	134.891	160.685	147.077	158.031	133.826	146.267	169.721	169.675
LOC100648514	323.533	337.467	341.785	346.883	355.526	337.672	387.34	367.163	461.597	394.193	422.855	395.952	365.188	377.416	345.2	337.919	419.764	339.158	293.484	406.581	461.947	407.859	413.268	595.824	394.532	405.428	388.74	466.735	336.079	340.532	350.139	405.103	490.426	456.555	424.236	375.452	350.191	399.246	391.851	388.919	431.464	387.331	380.883	417.96	515.782	450.513	477.183	497.657	414.298
LOC105665956	5.74318	1.94505	7.9485	6.76373	4.8044	7.07696	12.136	1.98467	1.0145	1.98586	2.80656	2.82823	4.16169	2.9032	3.97925	1.01173	1.03902	3.96676	2.47666	4.076	2.07151	4.86705	0.970114	2.4723	3.82113	1.96333	3.98707	1.85581	2.93092	5.85441	6.64221	2.06685	1.94614	5.60879	3.84794	7.72137	0.980927	1.87881	7.62728	3.97871	5.65236	1.92702	4.95942	4.65434	4.84757	1.02157	4.14942	1.91775	4.1638
LOC100646417	799.26	830.538	752.126	814.546	833.083	804.751	684.671	849.437	514.351	774.485	580.022	662.749	751.185	790.639	793.86	845.808	800.044	835.995	937.416	674.577	704.314	569.445	671.319	2556.36	964.836	910.005	761.531	770.16	901.747	692.772	725.899	860.843	674.336	812.153	692.629	787.58	788.665	713.007	757.007	1015.57	859.159	731.304	793.507	807.994	732.953	743.704	864.117	707.651	795.286
LOC110119450	0	1.94505	0.993562	0.966247	1.92176	2.02199	0	1.98467	0	0	0	0.942744	0	0.967734	1.98962	1.01173	0	0	0	3.057	2.07151	0	0	0	0.955283	2.945	0	0.927903	0.976974	0.975736	0.948887	1.03342	0	0	0	1.93034	3.92371	3.75761	4.76705	0.994677	1.88412	0.963509	3.96753	0.930869	0	1.02157	1.03736	1.91775	0
LOC110119398	254.614	249.939	260.313	220.304	239.259	244.66	199.232	207.398	219.132	125.109	201.137	218.717	239.297	257.417	179.066	200.323	154.814	118.011	256.334	240.484	242.367	177.161	159.099	82.822	235	267.995	203.341	184.653	187.579	256.618	206.857	173.615	243.267	234.447	207.789	273.144	305.068	223.578	206.89	229.77	250.588	180.176	212.263	230.856	198.75	221.681	223.031	228.213	236.296
LOC100647219	63.175	59.3241	63.588	47.3461	71.1052	71.7805	64.7252	97.2486	88.2614	93.3353	118.811	86.7324	57.2233	73.5478	54.7147	42.4928	96.6287	122.97	52.0099	77.4439	76.646	88.5803	77.6091	124.851	90.7519	58.9	66.7835	114.132	76.2039	61.4713	63.5754	54.7715	64.2225	77.4013	52.9092	80.1093	89.2644	64.8188	68.6455	82.5582	69.7125	74.1902	78.3588	82.8473	81.4392	65.3805	76.7643	87.2578	77.0303
LOC100649843	16.2724	29.1758	22.8519	11.595	17.2958	23.2529	34.3852	15.8773	7.10149	7.94343	14.9683	8.48469	12.4851	15.4837	18.9014	18.2112	18.7023	18.8421	24.7666	9.17099	8.28605	15.5746	13.5816	53.1544	32.4796	20.615	13.9548	12.0627	26.3783	29.2721	31.3133	22.7353	12.6499	21.3134	10.5818	18.3383	14.7139	30.0609	15.2546	23.8723	20.7253	25.0512	20.8296	22.3409	12.6037	8.17257	12.4483	17.2598	21.8599
LOC100652237	4.78599	2.91758	5.96137	5.79748	9.6088	7.07696	2.02266	2.977	10.145	6.9505	3.74208	6.59921	4.16169	6.77414	11.9377	5.05866	7.27313	5.95014	0	5.095	2.07151	8.76069	7.76091	4.9446	3.82113	6.87167	1.99354	6.49532	3.90789	1.95147	1.89777	6.20055	3.89227	5.60879	11.5438	4.82586	1.96185	3.75761	3.81364	2.98403	5.65236	7.70807	6.94319	5.58521	10.6647	5.10785	7.26149	6.71214	9.36855
LOC100643765	1942.15	1753.47	1757.61	1883.22	1451.89	1597.37	1477.55	1465.68	1228.56	1366.27	1247.98	1422.6	1793.69	1718.7	2022.45	1919.26	1377.74	1655.13	1723.76	1542.76	1368.23	1307.29	1404.72	1394.38	1744.35	1822.95	1708.46	1649.81	1674.53	1695.83	1563.77	1653.48	1493.66	1461.65	1576.69	1605.08	1922.62	1816.8	1625.56	1738.7	1639.19	1643.75	1828.04	1500.56	1350.53	1408.75	1507.28	1411.47	1796.68
LOC100644061	380.965	311.208	353.708	352.68	371.861	415.518	370.147	384.033	330.727	384.263	347.078	331.846	356.865	343.546	352.164	411.775	339.759	373.867	393.789	364.802	323.156	394.231	334.689	368.372	369.694	344.565	372.791	340.541	385.905	402.003	364.373	300.727	362.954	342.136	378.06	416.954	390.409	356.034	350.855	352.116	324.069	343.973	416.591	364.901	400.409	308.514	344.402	361.496	416.38
LOC100645561	505.4	479.456	523.607	482.157	536.171	587.387	570.391	523.952	492.032	512.351	446.243	491.169	494.201	519.673	503.375	471.467	529.9	513.695	579.538	466.702	487.841	455.556	495.728	367.136	522.54	496.723	564.171	554.886	493.372	539.582	507.655	519.813	474.857	486.843	470.411	532.775	512.044	481.914	478.612	522.206	466.32	500.061	496.934	532.457	533.233	472.987	506.229	477.521	585.014
LOC100646023	1101.73	1032.82	1009.46	1015.53	1068.5	999.873	1043.69	1193.78	1058.12	1165.7	1269.5	1208.6	1043.54	1020.96	1155.97	1093.68	988.107	1156.31	1051.34	1023.08	1095.83	1150.57	1178.69	977.794	1098.58	998.355	1062.55	923.264	1084.44	1138.68	1069.4	1052.03	1002.26	1165.51	1202.48	1164	1073.13	1042.74	1036.36	1128.96	1036.27	1134.05	1174.39	995.099	1109.12	1147.22	1151.46	1165.99	1108.61
LOC105665889	5.74318	0.972526	4.96781	0.966247	3.84352	3.03298	1.01133	8.931	15.2175	3.97172	1.87104	9.42744	4.16169	7.74187	3.97925	4.04693	11.4292	8.92521	4.95332	3.057	9.32181	7.78728	2.91034	17.3061	1.91057	1.96333	6.97738	6.49532	5.86184	2.92721	4.74444	3.10027	9.73068	28.0439	6.7339	11.5821	4.90463	5.63642	7.62728	9.94677	6.59442	3.85404	1.98377	10.2396	10.6647	14.302	8.29884	14.3831	14.5733
LOC100648599	883.493	1111.6	893.212	972.044	1363.49	1496.27	1242.93	1009.2	847.106	853.919	1056.2	956.885	1053.95	1149.67	1079.37	1589.43	829.137	1009.54	995.617	1215.67	773.71	741.738	855.64	2484.66	961.015	924.73	1025.67	1149.67	1157.71	862.55	1338.88	1149.17	723.962	1014.07	748.425	839.7	755.314	968.524	1327.15	847.465	913.799	881.611	925.427	974.62	1208.01	935.759	748.97	747.924	834.842
LOC100650769	386.708	465.84	402.393	424.182	366.095	357.892	429.816	418.765	501.162	462.705	412.564	540.192	457.786	435.48	471.541	440.104	376.125	299.49	647.647	471.797	436.053	398.125	539.383	892.5	396.442	359.29	309.995	297.857	450.385	413.712	298.899	351.364	546.864	459.921	455.981	459.422	313.897	381.398	431.895	309.345	452.189	392.148	394.77	433.785	452.763	541.433	533.201	553.272	274.811
LOC100644294	1806.23	1982.98	2098.4	2076.46	1872.76	1889.55	1832.53	2064.05	1865.66	1927.28	1965.53	1974.11	1864.44	1876.44	1865.27	2258.19	1849.45	1966.52	1826.54	1794.46	1872.65	1910.8	1935.38	2220.12	1712.82	1667.85	1652.64	1405.77	1861.13	1900.73	1720.33	1757.86	1963.65	1901.38	2031.71	1818.38	1941.25	1907.93	1791.46	1851.09	1858.69	1910.64	1932.19	1845.91	1814.93	1904.21	2030.1	2169.94	1813.33
LOC100647578	1689.45	1446.15	1439.67	1695.76	1189.57	1196.01	1132.69	1318.81	1877.84	1827.98	1771.87	1769.53	1264.11	1425.47	1425.57	1440.71	1654.12	1209.86	1551.63	1441.88	1977.26	1847.53	2113.88	1276.94	1445.34	1703.19	1368.56	1505.99	1516.26	1362.13	1557.12	1680.35	2673.99	2332.13	2657	2194.8	1668.56	1593.23	1538.8	1520.86	1674.98	1622.55	1668.35	1566.65	2644.84	2649.96	2330.94	2658.01	1569.75
LOC100642845	1573.63	1457.82	1369.13	1456.13	1298.15	1318.34	1357.21	1307.9	1398.99	1356.34	1313.47	1302.87	1503.41	1402.25	1441.48	1462.97	1374.62	1269.36	1369.59	1372.59	1412.77	1493.21	1423.16	2398.13	1332.62	1475.44	1463.26	1669.3	1416.61	1369.93	1499.24	1447.83	1447.92	1498.67	1522.82	1441	1349.76	1391.26	1357.66	1270.2	1389.54	1395.16	1401.53	1389.79	1400.95	1288.2	1349.6	1241.75	1334.5
LOC100651326	6514.68	6230	6523.73	6406.22	6604.13	6613.92	6268.23	7193.42	6675.4	6757.87	6632.83	6904.65	6349.7	6241.88	6434.45	6778.61	6925.06	6775.22	7223.18	6449.25	6587.41	6767.15	6680.2	4541.61	6366.96	6116.76	6072.31	5985.91	6537.91	7055.54	6214.26	6515.74	6759.9	6406.36	6738.71	6880.71	7276.52	6713.91	6380.22	6854.32	6630.22	6752.27	7180.25	7027.13	6906.82	6654.51	6687.83	6774.46	7055.56
LOC100645875	1879.94	2052.03	2269.3	2155.7	2300.35	2396.05	2460.57	2051.15	1622.18	1944.15	1810.23	1671.48	2340.95	2193.85	1918.99	1844.39	1305.01	1891.15	2599.25	1834.2	1768.04	1610.02	1719.04	1178.05	2013.74	1877.93	2038.39	1951.38	2070.21	1925.13	2245.07	1996.58	1525.77	1540.17	1585.35	1465.13	1625.4	1806.47	2110.85	2236.03	1758.83	1728.54	1589.99	1224.09	1238.07	1875.6	1553.96	1536.12	1719.65
LOC100648864	473.813	522.247	419.283	477.326	471.792	468.09	483.416	495.174	492.032	487.528	458.405	477.028	478.594	479.028	508.349	516.995	429.115	466.094	465.612	502.367	462.983	477.944	504.459	606.949	480.507	488.87	461.504	552.103	525.612	506.407	535.172	533.247	464.153	510.4	537.75	481.621	512.044	496.944	502.447	458.546	509.655	528.003	490.982	515.701	518.69	444.383	467.847	536.012	498.615
LOC100646024	338.848	349.137	314.959	345.916	343.995	286.111	349.92	391.972	387.538	411.073	400.402	334.674	356.865	392.9	381.013	389.517	428.076	427.418	281.101	381.106	364.586	413.699	400.657	571.101	361.097	332.785	360.83	324.766	332.171	416.639	364.373	316.228	366.847	443.094	386.718	343.601	426.703	383.276	376.597	385.935	411.68	350.717	428.494	410.513	421.739	394.326	406.643	425.741	391.397
LOC100644257	2224.53	3181.13	1766.55	1722.82	835.005	2628.58	2148.07	1669.1	315.509	551.076	1434.15	2975.3	1369.2	1825.15	2946.63	2227.84	1190.72	122.97	1684.13	1574.35	1501.85	982.171	2030.45	1742.97	1963.11	1877.93	2564.68	2329.04	2890.86	1214.79	3330.59	1743.39	1941.27	3986.73	5451.57	2970.8	3571.56	2066.69	1496.85	2179.34	3476.2	3715.29	3442.83	1929.69	2573.09	5274.37	4284.28	3011.83	1959.07
LOC100647502	96.6769	123.511	87.4334	120.781	95.1272	89.9784	97.0878	114.118	39.5654	110.215	186.168	201.747	122.77	104.515	108.435	108.255	86.2386	86.277	108.973	93.7479	42.466	87.6069	144.547	100.128	143.292	91.295	51.8319	73.3044	110.398	70.253	78.7576	73.3732	50.5995	96.4712	139.488	113.89	70.6267	54.4854	106.782	83.5529	85.7275	107.913	129.937	83.7782	66.8965	104.2	148.342	73.8335	97.8493
LOC100644850	224.941	278.143	415.309	252.19	282.499	251.737	250.81	235.183	272.9	216.459	264.752	255.484	286.116	390.964	421.8	297.449	316.901	244.947	195.656	242.522	278.618	311.491	233.797	511.766	256.016	313.152	287.069	331.262	257.921	345.41	346.344	304.86	271.486	298.388	285.71	268.318	421.799	491.308	517.701	313.323	286.386	332.411	320.378	304.394	362.598	249.263	385.896	327.936	502.779
LOC100647621	8548.73	9063.95	8717.51	8974.5	9025.55	9107.03	10101.2	7490.13	6558.73	6818.44	6238.04	6882.03	7830.22	8411.54	8335.53	7693.21	7877.84	7347.43	11197	8094.93	6834.96	6518.93	6901.39	2804.82	8056.86	8841.87	8833.36	8455.98	8083.48	8006.89	8881.59	8324.24	7689.18	7126.53	8250.95	8327.5	8326.11	8154.02	8405.26	8875.51	7887.87	8303.52	7773.39	6833.51	6742.97	8520.92	8178.51	7842.65	7343.9
LOC105665923	0.957197	0.972526	2.98069	0.966247	0	0	0	0	1.0145	0	0	1.88549	2.08085	0.967734	0	0	4.15607	1.98338	0	0	0	1.94682	0	0	4.77641	0.981666	0	0	0	0	1.89777	3.10027	0	2.24352	0	0	0	0	0	1.98935	0.942061	4.81755	2.97565	0	0	1.02157	4.14942	0	0
LOC100647298	3150.14	3209.34	3482.43	3676.57	2969.12	3141.16	3098.72	3257.83	2987.7	3058.22	2620.39	2942.3	3442.76	3302.88	3318.69	3605.81	2905.1	3398.52	4887.69	3128.33	2938.44	2936.78	2992.8	2490.84	3256.56	3208.09	2928.5	2611.12	3038.39	3170.16	2732.8	2908.06	2937.69	2750.55	2844.59	2919.64	3431.28	3029.57	2770.61	3389.86	3033.44	3159.35	3091.7	2811.22	2216.31	2920.67	2797.75	2748.14	2817.85
LOC100643894	487.213	459.032	498.768	496.651	467.949	514.596	460.156	547.768	567.105	538.167	558.505	528.879	483.797	489.673	476.515	467.42	580.811	570.222	369.022	550.26	545.844	527.588	545.204	967.905	490.06	435.86	452.533	452.817	458.201	494.698	464.955	479.509	578.002	521.617	585.849	546.287	479.673	443.398	476.705	493.36	520.017	525.113	514.788	567.83	519.66	565.95	541.499	600.257	522.557
LOC105665960	28.7159	35.9835	23.8455	17.3924	34.5917	24.2638	17.1926	42.6703	25.3625	44.6818	34.6142	36.767	30.1723	30.9675	34.8184	33.3872	33.2486	44.626	33.4349	52.988	30.0369	44.7769	37.8344	22.2507	45.8536	38.285	19.9354	38.9719	36.148	40.0052	30.3644	46.5041	32.1112	39.2615	34.6315	25.0945	46.1036	45.0913	39.0898	33.819	54.6395	24.0877	49.5942	39.0965	32.9635	31.6687	32.158	41.2317	40.597
LOC100643243	615.478	673.961	519.633	527.571	529.445	606.596	571.402	557.691	597.54	565.969	508.923	569.417	511.888	580.64	629.716	704.166	680.557	551.38	593.16	523.766	564.487	593.78	558.785	206.437	680.161	570.348	502.371	521.482	661.411	683.991	664.221	756.467	697.69	538.444	649.34	669.829	718.039	639.733	591.114	656.487	763.069	650.369	681.424	654.401	558.44	579.231	600.629	631.9	592.3
LOC100643806	523.587	587.406	586.202	612.6	651.477	627.827	631.07	651.963	576.235	583.842	571.602	544.906	636.739	571.931	564.059	557.465	554.836	678.316	567.155	612.418	553.094	537.322	502.519	500.64	692.58	631.212	633.944	627.263	577.391	580.563	615.828	582.852	521.564	576.584	531.016	534.705	656.24	636.915	559.651	646.54	620.818	620.5	582.236	560.383	510.934	551.648	577.807	571.49	717.214
LOC100644761	3523.44	2913.69	3372.15	3668.84	3966.51	3871.09	3775.3	3205.24	2489.58	3098.93	2385.57	2777.32	1974.72	2276.11	2293.04	3873.92	2052.06	2074.62	2962.09	2309.05	2861.79	3194.73	3236.3	5802.48	2378.65	3011.75	2568.67	2341.1	2608.52	2770.11	3058.26	3602.52	3517.64	3274.41	2657.97	2900.34	2694.61	2881.15	2815.42	2766.2	2622.7	2534.99	2767.36	2787.02	2754.39	2493.65	2700.24	2381.85	3120.77
LOC100645676	9.57197	8.75274	2.98069	0.966247	2.88264	2.02199	4.04532	1.98467	3.0435	1.98586	4.6776	2.82823	6.24254	8.70961	4.97406	5.05866	7.27313	5.95014	3.71499	1.019	2.07151	10.7075	3.88045	3.70845	1.91057	3.92667	0	4.63952	0	3.90294	6.64221	4.1337	9.73068	4.48703	6.7339	3.86069	3.92371	3.75761	3.81364	3.97871	3.76824	2.89053	3.96753	4.65434	11.6342	4.08628	8.29884	5.75326	1.04095
LOC100643650	2214.95	2642.35	3551.98	2722.88	3716.69	3158.34	2526.3	2016.42	5167.86	2202.32	2675.59	2428.51	2411.7	2588.69	2531.8	3473.28	2042.71	1775.12	3580.01	2292.75	2586.28	2426.71	2446.63	15920.4	2410.18	2178.32	2715.2	2089.64	2634.9	1905.61	2625.57	2145.39	2270.17	2880.67	2564.65	2592.45	6423.11	2799.42	2828.77	4161.73	4334.42	2463.69	2710.82	1858.01	2718.52	2573.34	2701.27	2307.06	1672.81
LOC100647579	2.87159	0	0.993562	0.966247	0.96088	1.01099	2.02266	3.96933	0	0	2.80656	0	3.12127	1.93547	0.994812	3.0352	2.07804	0	1.23833	0	3.10727	4.86705	0	21.0145	0.955283	1.96333	0	1.85581	1.95395	0	0.948887	1.03342	1.94614	0	0	0.965172	1.96185	1.87881	1.90682	0.994677	0.942061	1.92702	2.97565	1.86174	0	0	1.03736	1.91775	1.04095
LOC100644926	9.57197	6.80768	8.94206	5.79748	2.88264	8.08795	4.04532	2.977	5.07249	2.97879	5.61312	13.1984	6.24254	8.70961	8.95331	12.1408	8.31215	8.92521	18.575	5.095	5.17878	11.6809	4.85057	72.9328	5.7317	8.835	12.958	6.49532	16.6086	3.90294	9.48887	6.20055	5.83841	12.3393	9.61985	10.6169	9.80927	7.51522	4.76705	6.96274	10.3627	9.63509	10.9107	5.58521	4.84757	9.19414	8.29884	6.71214	2.0819
LOC100644682	923.695	959.884	890.231	951.753	1048.32	1029.19	1102.35	989.356	1126.09	1111.09	1144.14	1045.5	1011.29	947.411	864.492	974.298	972.521	925.247	896.551	991.486	993.29	1061.02	1039.96	789.899	1048.9	987.556	972.846	1055.95	958.411	1018.67	1001.08	961.085	1044.1	914.233	1000.46	941.043	995.641	948.797	1089.75	1107.08	1024.96	1029.99	977.005	1104.94	1106.22	1028.72	1157.69	1076.82	1157.54
LOC105665929	2.87159	16.5329	6.95493	5.79748	1.92176	2.02199	4.04532	1.98467	6.08699	1.98586	3.74208	1.88549	5.20211	4.83867	13.9274	16.1877	3.11706	6.94183	16.0983	6.11399	7.25029	0	2.91034	1.23615	18.1504	5.89	1.99354	3.71161	3.90789	0.975736	10.4378	7.23397	7.78454	3.36527	7.69588	2.89552	12.7521	7.51522	11.4409	13.9255	6.59442	5.78106	3.96753	0.930869	6.7866	7.151	3.11207	2.87663	6.2457
LOC100643934	320.661	324.824	382.521	331.423	410.296	354.859	344.864	394.949	450.437	472.634	442.501	450.631	352.703	314.514	280.537	330.837	412.49	389.734	295.961	346.46	401.873	395.204	361.852	449.958	401.219	382.85	365.814	346.108	338.033	356.143	345.395	348.264	365.873	436.364	352.087	329.124	388.447	389.852	379.457	401.85	385.303	396.966	444.364	369.555	414.952	398.413	419.092	423.823	442.404
LOC100649378	210.583	123.511	146.054	162.329	191.215	207.254	211.368	152.819	130.87	120.144	91.6809	100.874	185.195	174.192	136.289	156.819	200.531	171.562	200.609	178.325	171.936	117.783	151.338	318.927	175.772	201.242	197.36	212.49	153.385	163.924	191.675	177.749	168.341	143.585	150.07	196.895	137.33	166.274	176.381	186.005	149.788	148.38	167.628	232.717	161.909	155.279	135.894	118.901	163.429
LOC100642370	235.471	284.95	311.978	462.832	368.978	400.353	347.898	321.516	428.118	379.299	307.786	416.693	326.693	329.03	287.501	300.485	365.735	315.357	325.681	361.745	365.622	411.752	439.461	306.565	247.418	222.838	257.166	275.587	304.816	300.527	270.433	260.423	292.893	273.709	470.411	350.357	262.888	259.275	270.768	255.632	384.361	240.877	288.638	285.777	380.05	257.436	350.626	261.773	289.384
LOC100645248	877.75	953.076	1018.4	1005.86	1009.89	956.4	1077.07	1051.87	932.324	967.113	1000.07	955.942	981.119	1087.73	962.978	988.463	995.38	984.748	1084.78	993.524	966.361	890.67	919.668	728.092	988.718	902.151	1034.65	872.229	1054.15	992.323	914.727	977.62	912.738	916.476	990.845	767.312	979.946	1017.37	1003.94	1004.62	962.786	952.911	917.492	755.866	788.215	1038.94	1040.47	937.781	962.878
LOC100642332	5168.87	5269.15	5755.7	5967.54	5651.9	5569.56	5668.51	4971.59	4481.04	5021.24	4513.88	4696.75	5049.17	5048.67	5023.8	4834.06	4239.2	5066.54	7651.64	4766.88	4687.83	4567.24	4823.4	4138.63	4392.39	4798.39	4592.11	4535.59	4391.5	4431.79	4478.75	4485.06	4027.53	4079.83	4186.56	3930.18	3798.15	4077.01	4594.48	4503.9	4133.76	4046.74	3961.58	3513.1	3509.64	4862.68	4333.03	4266.04	4234.58
LOC100645794	229.727	250.912	256.339	230.933	296.912	261.847	300.365	278.846	260.726	332.631	313.399	320.533	245.54	245.804	249.698	254.957	249.364	244.947	260.049	247.617	262.046	279.369	291.034	238.577	244.552	247.38	282.085	256.101	257.921	271.254	242.915	257.323	274.405	261.37	280.9	245.154	256.022	248.002	262.188	298.403	242.11	257.257	275.744	243.888	298.61	263.565	308.095	285.745	263.36
LOC105665932	0.957197	0.972526	1.98712	0.966247	2.88264	9.09894	3.03399	0	2.029	2.97879	2.80656	2.82823	12.4851	0.967734	1.98962	2.02347	1.03902	6.94183	1.23833	4.076	4.14303	6.81387	2.91034	2.4723	1.91057	0.981666	0.996768	3.71161	3.90789	0.975736	0	1.03342	0	2.24352	0	1.93034	0.980927	0.939403	0.95341	1.98935	1.88412	0	0.991884	5.58521	0.969514	1.02157	0	0	1.04095
LOC100650645	412.552	374.423	383.515	344.95	372.822	350.815	328.683	363.194	356.089	339.582	392.918	337.502	384.956	359.029	380.018	351.071	373.008	364.942	387.597	351.555	354.229	339.72	366.703	652.687	436.564	400.52	402.694	428.691	380.043	451.766	409.919	433.005	358.089	357.841	385.756	395.72	422.78	365.428	375.643	369.025	404.144	389.258	385.843	373.278	388.775	358.571	387.971	352.867	404.929
LOC100651006	4285.37	3907.61	3850.05	4098.82	3472.62	3551.62	3207.94	3584.31	4297.42	4172.29	3606.43	3897.3	3919.27	4017.06	4334.4	4398	3984.64	3917.17	5664.12	3722.4	4357.43	3732.05	3768.89	2592.21	3845.97	4238.84	3773.76	3397.05	3749.62	3921.48	3978.68	4457.16	4391.45	4268.29	4768.56	4715.83	4229.76	4235.77	3584.82	3649.47	4249.64	3874.27	3955.63	3611.77	3758.81	4496.96	4319.55	4438.64	3671.43
LOC100649623	1621.49	1632.87	1505.25	1652.28	1553.74	1572.1	1582.73	1495.45	1306.67	1424.85	1169.4	1435.8	1408.73	1271.6	1541.96	1544.92	1334.1	1356.63	2160.89	1421.5	1423.13	1348.17	1403.75	1066.8	1451.07	1507.84	1431.36	1425.26	1372.65	1460.68	1553.33	1753.72	1493.66	1509.89	1346.78	1695.81	1282.07	1383.74	1391.02	1428.36	1378.23	1346.02	1327.14	1299.49	1287.51	1540.53	1434.66	1350.1	1336.58
LOC100648898	33.5019	37.9285	55.6395	36.7174	7.68704	15.1649	12.136	28.7777	17.2465	15.8869	6.54864	16.0266	8.32338	18.3869	8.95331	8.09386	41.5607	17.8504	19.8133	24.456	5.17878	5.84046	34.9241	28.4314	14.3292	9.81666	7.97414	18.5581	0.976974	5.85441	1.89777	12.4011	1.94614	0	1.92397	0.965172	4.90463	3.75761	6.67387	8.9521	7.53648	6.74456	7.93507	2.79261	4.84757	10.2157	9.3362	1.91775	10.4095
LOC105665898	3.82879	12.6428	3.97425	6.76373	3.84352	11.1209	9.10198	6.94633	5.07249	2.97879	1.87104	0.942744	7.28296	5.8064	2.98444	7.08213	5.19509	5.95014	6.19165	6.11399	4.14303	0	2.91034	1.23615	0.955283	9.81666	7.97414	5.56742	7.81579	8.78162	7.5911	2.06685	1.94614	1.12176	2.88596	7.72137	5.88556	8.45462	7.62728	2.98403	14.1309	4.81755	3.96753	7.44695	3.87806	1.02157	3.11207	2.87663	3.12285
LOC100648784	336.933	314.126	306.017	328.524	372.822	343.738	414.646	311.593	368.263	397.172	332.109	399.723	368.31	331.933	296.454	305.543	307.55	308.416	294.723	322.004	332.478	316.358	374.464	375.789	341.036	349.473	458.513	381.368	316.539	380.537	380.504	393.735	340.574	370.18	345.353	353.253	341.363	338.185	371.83	367.036	366.462	357.462	318.395	376.071	420.769	343.248	348.551	373.003	394.52
LOC100647501	194.311	250.912	221.564	195.182	231.572	221.408	243.731	277.853	208.987	249.225	244.171	280.938	266.348	235.159	241.739	181.1	232.74	230.072	261.288	287.358	212.33	168.4	168.8	129.796	318.109	266.032	294.047	312.703	244.243	228.322	231.528	234.587	198.506	195.186	219.333	188.209	296.24	309.064	258.374	273.536	274.14	298.688	278.719	246.68	209.415	258.457	288.385	335.607	324.776
LOC110119382	0.957197	0	4.96781	0.966247	2.88264	3.03298	2.02266	0.992333	3.0435	0.992929	3.74208	2.82823	3.12127	0.967734	0	1.01173	2.07804	2.97507	2.47666	1.019	1.03576	1.94682	0.970114	1.23615	0.955283	0.981666	4.98384	3.71161	0.976974	3.90294	1.89777	2.06685	5.83841	1.12176	0.961985	2.89552	0.980927	0	0	2.98403	1.88412	2.89053	0.991884	0.930869	5.81709	4.08628	4.14942	3.83551	1.04095
LOC100647066	940.925	926.818	1171.41	762.369	911.876	857.323	808.053	869.284	1023.63	933.353	955.165	939.915	1043.54	1164.18	1157.96	918.653	1096.16	927.23	848.256	860.035	924.93	923.766	950.711	2911.13	867.397	926.693	783.46	950.173	896.862	1000.13	927.063	986.921	939.01	1134.1	926.392	1031.77	1285.01	1156.4	987.732	1007.61	990.106	966.4	917.492	979.274	1084.89	882.637	1267.65	1158.32	1547.89
LOC100643044	1064.4	947.241	1038.27	1033.88	947.428	944.268	896.039	957.601	1057.11	1145.84	1171.27	1197.28	1086.2	1073.22	1061.46	1088.62	1022.39	1029.37	1115.74	952.764	1097.9	1067.83	1078.77	1002.52	1040.3	1053.33	1040.63	1097.71	1067.83	1111.36	1050.42	1019.99	1286.4	1270.95	1325.62	1133.11	1031.94	1023.95	1047.8	1044.41	1094.67	1096.47	1139.67	1053.74	1133.36	1276.96	1306.03	1293.52	1011.8
LOC100649502	1544.92	1432.53	1398.94	1340.18	1629.65	1529.63	1686.9	1481.55	1551.17	1552.94	1461.28	1548.93	1515.9	1531.92	1554.89	1363.82	1435.92	1621.41	1502.09	1527.48	1402.41	1415.34	1363.98	1199.06	1546.6	1503.91	1647.66	1672.08	1455.69	1439.21	1435.67	1500.53	1382.73	1338.26	1344.86	1544.27	1508.67	1521.83	1473.97	1535.78	1476.21	1520.42	1449.14	1438.19	1445.55	1434.29	1506.24	1422.97	1672.81
LOC100645490	5952.81	5823.49	5317.54	5737.57	5649.02	5325.91	5670.53	5468.75	5067.42	4908.05	4657.02	4705.23	7304.81	6730.59	7495.91	5875.13	6932.33	8242.93	9261.47	7272.6	4813.16	4902.09	5146.45	2480.95	7085.33	8264.65	7762.83	7835.22	6092.41	6482.79	5817.63	6113.74	5573.73	5047.91	5689.18	5831.57	7201.97	6821	6633.82	7086.08	6233.61	6143.34	6310.36	6132.56	5189.81	5037.37	5368.31	5018.76	6029.18
LOC100650644	931.353	864.576	894.206	852.23	822.514	839.125	836.371	894.092	783.193	901.579	829.806	851.298	838.581	908.702	859.518	915.618	851.995	791.368	692.227	821.313	943.574	901.378	897.355	1037.13	885.547	769.626	878.153	759.025	918.355	882.065	870.13	851.542	865.057	934.424	945.632	932.356	927.957	840.765	767.495	770.875	919.451	788.151	890.712	839.644	962.728	792.739	910.798	814.086	919.159
LOC100651802	1031.86	1001.7	937.922	949.821	908.032	944.268	914.243	891.115	906.962	893.636	896.228	870.152	1018.57	1019.02	946.067	972.275	960.053	934.172	968.374	906.909	917.68	792.356	775.121	1506.87	1031.71	947.308	914.036	993.785	917.378	896.701	927.063	877.378	864.084	818.883	783.056	813.64	941.69	983.555	904.786	912.119	902.494	1011.68	986.924	979.274	881.289	850.969	819.511	826.552	904.585
LOC100648438	4151.36	5086.31	5575.87	5778.16	4409.48	5142.92	4559.08	4167.8	5117.13	5113.58	4251	4087.74	6414.21	5698.02	6144.96	5744.62	5227.3	7796.67	12531.9	6215.89	4990.27	4600.34	4293.72	1670.04	4797.43	6398.5	6382.31	5901.47	4257.65	3884.4	4398.09	4727.92	3953.57	3480.81	3159.16	3157.08	3796.19	4624.68	5147.46	5043.01	3592.08	4261.6	3333.72	2571.06	2703.01	5414.33	3488.63	3855.64	3143.67
LOC100649577	261.315	244.104	264.287	229	246.946	229.496	256.878	282.815	280.002	371.355	309.657	334.674	289.238	297.094	215.874	239.781	301.315	292.548	204.324	289.396	252.725	266.714	291.034	478.39	297.093	277.812	256.169	226.408	292.115	245.885	273.28	285.225	297.759	312.97	284.748	280.865	251.117	280.881	281.256	301.387	255.298	273.637	247.971	262.505	300.549	314.644	320.543	323.141	352.882
LOC100650324	173.253	152.687	149.034	167.161	168.154	163.781	176.983	190.528	185.653	173.763	201.137	184.778	153.983	186.773	154.196	164.912	182.867	229.08	132.501	185.458	157.435	181.054	177.531	960.488	155.711	162.957	176.428	182.797	154.362	149.288	154.669	165.348	160.556	137.976	162.576	191.104	162.834	175.668	184.961	152.186	150.73	176.322	171.596	192.69	175.482	162.43	168.052	199.446	179.043
LOC100647099	1111.31	1082.42	1088.94	988.47	1106.93	1175.79	1127.63	1144.16	1175.8	1106.12	1219.92	1182.2	1075.8	1128.38	1047.54	980.369	1028.63	1084.91	1040.2	1181.02	1152.8	1236.23	1147.64	1206.48	1129.14	1362.55	1294.8	1304.63	1181.16	1205.03	1151	1135.73	1140.44	1079.13	1190.94	1170.75	1080	1084.07	1186.99	1190.63	979.743	1197.64	1130.75	1179.41	1276.85	1075.71	1180.51	1165.04	1156.5
LOC100648977	1463.55	1486.02	1362.17	1467.73	1507.62	1509.41	1440.14	1593.69	1822.04	1685	1758.78	1887.37	1556.47	1413.86	1407.66	1611.69	1803.74	1564.89	1411.7	1506.08	1689.32	1851.43	1702.55	1217.61	1509.35	1696.32	1646.66	1704.56	1570	1660.7	1455.59	1575.97	1819.64	1650.11	1837.39	1679.4	1451.77	1565.05	1668.47	1513.9	1573.24	1439.48	1652.48	1730.49	1885.71	1774.47	1757.28	1849.67	1558.3
LOC100649810	3782.84	4578.65	4564.42	4480.49	4382.58	4190.57	4479.18	3871.09	3687.7	3478.23	3002.08	2903.65	4364.57	4458.35	3915.58	3719.13	3708.26	3879.49	5893.21	3917.03	3710.08	3189.86	3547.71	1384.49	4070.46	4140.67	3987.07	3650.37	4061.28	4078.57	4063.14	4296.98	2984.4	2675.39	3162.05	3048.98	3815.81	4094.86	4414.29	4722.73	3934.05	3741.31	3619.38	3109.1	2692.34	3408.98	3166.01	3331.14	3331.04
LOC100651681	1576.5	1389.74	1480.41	1479.32	1460.54	1405.28	1515.98	1389.27	1440.59	1423.86	1342.47	1333.04	1321.34	1321.92	1420.59	1436.66	1335.14	1383.41	1289.1	1309.41	1445.92	1406.58	1380.47	1691.05	1469.22	1485.26	1455.28	1444.75	1446.9	1419.7	1518.22	1393.06	1514.09	1364.06	1501.66	1404.33	1593.03	1377.16	1500.67	1394.54	1364.1	1386.49	1430.3	1431.68	1462.03	1411.81	1366.2	1415.3	1503.13
LOC100644135	5169.82	5060.05	4889.32	5045.74	4945.65	5097.43	5096.1	4703.66	4523.65	4759.11	4584.98	4526.11	4931.6	4894.8	4922.33	4984.81	4773.25	4728.38	5697.56	4820.88	4606.01	4530.25	4828.26	4571.28	4982.76	5062.45	5007.76	4857.57	5041.18	5196.77	5213.19	5273.57	5029.79	4878.52	4900.35	5038.2	5211.66	4929.05	4970.12	4955.48	5015.53	4990.98	5009.01	4674.82	4732.2	4910.69	4869.35	4766.58	4817.52
LOC100644133	560.918	499.879	550.433	550.761	524.641	575.255	510.722	600.362	506.235	486.535	600.603	514.738	592.001	565.157	571.022	539.253	530.939	569.23	424.747	551.279	578.988	566.525	558.785	555.031	572.214	532.063	593.077	527.049	587.161	633.252	555.099	547.715	488.48	531.713	567.571	555.939	586.594	574.914	569.186	552.046	566.178	682.165	607.033	639.507	567.166	475.031	542.537	558.066	639.143
LOC100647695	2392.04	2617.07	3168.47	3357.71	3202.61	3170.48	3370.77	2844.03	2413.49	2498.21	2468.84	2473.76	3258.6	3071.59	2920.77	2739.77	2149.73	2829.29	3498.28	2643.28	2246.56	2208.67	2148.8	2316.54	2282.17	2206.79	2359.35	2119.33	2228.48	2179.79	2284.92	2446.12	2125.18	2031.5	2020.17	1824.17	2059.95	2222.63	2415.94	2443.92	2099.85	2143.81	2095.85	1600.16	1569.64	2295.47	1984.46	2234.18	2144.36
LOC100644803	1464.51	1324.58	1371.12	1376.9	1242.42	1431.57	1271.24	1365.45	1420.3	1436.77	1403.28	1407.52	1413.93	1316.12	1463.37	1460.94	1435.92	1600.59	1224.71	1387.88	1452.13	1541.88	1404.72	1665.09	1352.68	1396.91	1367.57	1414.12	1401.96	1404.08	1395.81	1365.15	1603.62	1554.76	1566.11	1524.97	1421.36	1346.16	1287.1	1390.56	1424.4	1454.9	1443.19	1511.73	1517.29	1391.38	1489.64	1379.82	1450.04
LOC100645288	329.276	314.126	284.159	257.022	277.694	299.254	322.615	301.669	262.755	254.19	275.043	260.197	311.086	255.482	274.568	287.332	283.652	286.598	225.376	290.415	256.868	279.369	278.423	294.204	327.662	308.243	289.063	298.785	267.691	291.745	301.746	258.356	216.994	261.37	294.368	291.482	308.011	265.851	306.044	236.733	317.474	253.403	320.378	286.708	287.946	273.781	303.945	270.403	337.268
LOC100647776	399.151	408.461	386.496	480.225	404.531	424.617	491.507	485.251	463.626	404.122	451.856	496.826	445.301	428.706	423.79	521.042	388.593	391.717	361.592	439.189	454.697	379.63	446.252	294.204	446.117	441.75	434.591	379.513	466.993	537.63	460.21	443.339	479.722	457.677	518.51	440.118	476.73	446.216	389.945	459.541	499.292	539.565	517.763	523.148	455.672	467.88	486.52	507.246	445.526
LOC100644328	343.634	366.642	297.075	259.92	388.196	357.892	380.26	344.34	262.755	280.999	266.623	284.709	327.733	327.094	286.506	254.957	255.599	316.349	330.634	356.65	249.617	287.156	315.287	343.649	345.812	376.96	432.597	440.754	324.355	307.357	376.708	358.598	308.462	288.292	261.66	304.029	324.687	297.791	367.063	375.988	325.953	348.79	321.37	382.587	332.543	276.846	312.244	276.156	364.332
LOC100651248	957.197	965.719	1180.35	1023.26	1111.74	1074.69	968.855	1125.31	1156.53	1229.25	1127.3	1142.61	1128.86	1139.02	1222.62	1032.98	1158.51	1281.26	1159.08	1191.21	1010.9	963.676	1003.1	1541.48	1168.31	1145.6	1213.07	1055.95	1106.91	1166	994.434	928.015	1118.05	1141.95	1085.12	1062.65	1246.76	1158.28	1046.84	1118.02	1247.29	1194.75	1188.28	1025.82	1078.1	1139.05	1191.92	1183.25	1275.16
LOC100649452	6.70038	13.6154	13.9099	14.4937	20.1785	13.1429	14.1586	4.96167	10.145	17.8727	13.0973	17.9121	5.20211	12.5805	6.96369	7.08213	8.31215	3.96676	18.575	14.266	13.4648	26.2821	9.70114	17.3061	8.59755	15.7067	15.9483	14.8465	7.81579	3.90294	16.1311	7.23397	11.6768	10.0958	15.3918	15.4427	8.82834	9.39403	19.0682	8.9521	14.1309	12.5256	8.92695	6.51608	14.5427	22.4746	12.4483	19.1775	4.1638
LOC110119441	26.8015	39.8736	30.8004	32.8524	31.7091	23.2529	49.5552	25.8007	35.5075	38.7242	32.7432	54.6791	53.0616	32.903	36.8081	30.352	30.1315	36.6925	22.2899	36.684	25.8939	34.0693	47.5356	33.376	36.3007	52.0283	22.9257	30.6208	28.3322	41.9566	31.3133	37.2033	44.7611	29.1657	30.7835	20.2686	25.5041	15.9698	20.0216	46.7498	27.3198	19.2702	17.8539	17.6865	41.6891	29.6256	45.6436	31.6429	35.3923
LOC100647731	1341.99	1182.59	1113.78	1300.57	1229.93	1157.59	1111.45	1062.79	1453.78	1405.99	1359.31	1510.28	1117.41	1170.96	1206.71	1115.94	1187.6	1186.06	1461.23	1094.41	1496.67	1400.74	1536.66	668.757	861.665	955.161	1164.22	900.066	953.526	887.919	1050.42	1208.07	1505.34	1338.26	1477.61	1467.06	955.423	921.554	944.829	852.438	867.638	927.859	929.395	1050.02	1403.86	1339.28	1359.97	1611.87	859.824
LOC100647900	4344.72	4333.58	4030.88	4176.12	4405.64	4510.04	4615.71	4171.77	4141.18	4224.91	4286.55	4147.13	4076.38	4199	4151.35	3908.32	4139.45	3888.42	3716.23	4257.38	4103.67	4145.75	4157.91	5991.62	4256.74	4620.7	4530.31	4549.51	4506.78	4391.79	4637.21	4348.65	4148.19	4238	4179.83	4365.47	4571.12	4372.92	4568.74	4657.08	4259.06	4258.71	4318.66	4222.42	4500.49	4244.63	4186.77	4267	4371.99
LOC100647220	38.2879	41.8186	28.8133	54.1098	147.976	27.2968	31.3513	24.8083	26.377	23.8303	8.41967	14.1412	32.2531	514.834	33.8236	38.4458	28.0535	22.8089	73.0615	27.513	11.3933	15.5746	15.5218	16.0699	21.0162	29.45	24.9192	15.7744	12.7007	15.6118	13.2844	17.5682	18.4883	188.455	13.4678	14.4776	29.4278	21.6063	20.0216	17.9042	16.9571	20.2337	10.9107	26.9952	4.84757	19.4098	9.3362	7.67101	12.4914
LOC100642209	535.073	521.274	666.68	590.377	585.176	541.893	614.889	393.956	271.886	252.204	348.949	197.033	399.522	383.223	413.842	352.083	363.657	369.9	344.256	467.721	267.225	231.672	263.871	124.851	266.524	243.453	438.578	291.362	226.658	323.944	317.877	237.688	216.021	222.108	184.701	355.183	294.278	473.459	345.134	280.499	273.198	256.293	361.046	296.016	430.464	165.495	216.807	238.76	207.149
LOC100648597	1250.1	1199.13	1316.47	1245.49	1238.57	1229.37	1221.69	1280.11	1269.14	1288.82	1380.83	1277.42	1344.23	1361.6	1236.55	1343.58	1210.46	1319.94	1082.3	1318.58	1249.12	1209.95	1108.84	1011.17	1479.73	1341.94	1333.68	1236.9	1321.85	1394.33	1377.78	1344.49	1313.64	1224.96	1240.96	1182.34	1457.66	1340.53	1347.17	1397.52	1424.4	1419.25	1463.03	1304.15	1294.3	1234.06	1364.12	1444.07	1585.37
LOC110119465	0	1.94505	0	2.89874	1.92176	2.02199	0	2.977	3.0435	2.97879	0.935519	0	0	0	0	1.01173	1.03902	0	1.23833	0	0	0	0.970114	1.23615	0.955283	1.96333	0	0.927903	0	3.90294	0.948887	1.03342	0	2.24352	0.961985	0	0	2.81821	0	0.994677	0.942061	0	0	0.930869	0	0	2.07471	0	0
LOC105665903	185.696	154.632	150.028	188.418	209.472	236.573	170.915	169.689	220.146	217.451	230.138	236.629	198.721	198.385	185.035	182.112	208.843	165.612	230.329	233.351	230.974	204.416	230.887	122.379	233.089	228.728	172.441	217.129	195.395	199.05	192.624	189.117	230.617	223.23	244.344	240.328	209.918	178.487	223.098	178.047	230.805	249.549	207.304	201.999	209.415	235.983	229.256	233.007	182.166
LOC100642726	2919.45	2681.26	2740.24	2815.64	2738.51	2711.48	2939.94	2385.57	2475.38	2551.83	2693.36	2647.22	2540.71	2595.46	2767.57	2875.34	2413.64	2745	3110.69	2475.15	2757.18	2851.12	2870.57	3861.73	2257.33	2515.03	2585.62	2517.4	2472.72	2505.69	2617.98	2650.73	2845.25	2985	2866.72	2874.28	2425.83	2370.11	2364.46	2370.32	2306.16	2446.35	2407.3	2387.68	2662.29	2563.12	2682.6	2510.34	2531.59
LOC105665886	97.6341	62.2417	102.337	93.7259	77.8313	99.0774	74.8385	59.54	108.551	98.3	88.8743	88.6179	86.3551	95.8057	104.455	80.9386	113.253	79.3352	100.305	74.3869	90.1108	82.7398	75.6689	38.3206	63.0487	96.2033	90.7059	82.5834	100.628	85.8647	84.451	89.908	86.603	77.4013	69.2629	65.6317	73.5695	92.0615	115.363	93.4997	78.191	83.8253	67.4481	67.9534	68.8355	77.6394	66.3907	88.2166	72.8665
LOC100646381	610.692	574.763	567.324	552.693	510.228	562.112	631.07	560.668	515.365	500.436	507.052	590.158	583.677	583.544	576.991	545.324	496.651	500.803	531.244	557.393	543.772	514.934	537.443	420.291	583.678	599.798	647.899	578.084	606.701	620.568	566.486	579.751	564.379	553.027	641.644	535.67	526.758	648.188	543.443	621.673	603.861	584.85	526.69	537.111	636.001	511.807	606.853	554.231	567.318
LOC100648863	419.252	381.23	393.451	429.014	442.005	424.617	435.884	471.358	447.394	429.938	440.63	461.002	454.665	423.867	390.961	403.681	382.359	456.177	435.892	486.063	430.875	448.742	398.717	383.206	437.52	467.273	456.52	457.456	407.398	452.741	379.555	425.771	406.742	450.947	473.297	384.138	408.066	416.155	384.224	407.818	371.172	424.908	431.469	426.338	407.196	391.262	418.054	443.96	450.731
LOC100647098	6701.34	6511.06	7142.72	6857.45	7107.63	6675.59	6960.99	6947.32	7919.18	7515.48	7926.66	8339.51	7108.17	6853.49	7291.98	7348.21	7015.45	7365.28	6379.88	6597	7624.2	7837.9	7559.13	8535.61	6430.96	6140.32	6352.4	6296.75	6197.92	6359.84	5970.4	5993.86	7848.76	7041.27	7303.39	6875.88	6327.96	6187.85	6194.3	6397.76	6144.12	5986.28	6469.07	6436.03	7134.66	7025.34	7589.29	8361.4	6371.65
LOC105665914	317.79	318.989	333.837	281.178	378.587	355.87	412.623	349.301	333.77	358.447	352.691	312.048	277.793	298.062	291.48	233.71	255.599	282.632	346.732	382.125	386.337	334.853	363.793	288.023	339.125	346.528	344.882	411.061	292.115	273.206	360.577	341.03	328.897	296.144	338.619	321.402	304.087	338.185	338.46	370.02	340.084	347.827	363.029	366.762	366.476	336.097	344.402	365.332	334.145
LOC100652075	1101.73	1213.71	1136.63	1089.93	1155.94	1116.14	1165.05	1120.34	1231.6	1111.09	1191.85	1243.48	1004.01	1311.28	1179.85	1142.25	1255.13	1100.78	885.406	1106.63	1247.05	1239.15	1404.72	5856.88	981.075	1047.44	1036.64	1175.65	1044.38	988.42	1112.1	1078.9	1069.4	1217.11	1145.72	1126.36	1044.69	1089.71	1097.37	976.773	1111.63	1040.59	1028.58	1136.59	1382.53	1200.35	1155.61	1206.27	1122.14
LOC110119388	6.70038	6.80768	11.9227	3.86499	4.8044	5.05497	14.1586	8.931	0	1.98586	4.6776	3.77097	2.08085	4.83867	3.97925	3.0352	4.15607	1.98338	4.95332	15.285	0	0.97341	1.94023	2.4723	5.7317	4.90833	10.9644	8.35113	10.7467	3.90294	10.4378	4.1337	0	3.36527	2.88596	6.7562	3.92371	8.45462	7.62728	6.96274	8.47855	8.67158	6.94319	1.86174	4.84757	7.151	8.29884	4.79438	8.3276
LOC100644804	911.252	953.076	957.794	914.069	1015.65	1008.97	1025.49	950.655	951.6	992.929	1139.46	1064.36	1007.13	953.218	925.176	934.841	888.361	894.504	989.426	936.46	848.284	927.66	954.592	1547.66	961.015	922.766	975.836	961.308	961.342	972.808	992.536	970.386	929.28	977.051	997.579	999.918	861.254	942.221	957.223	990.699	929.814	1001.09	925.427	920.629	906.496	1019.53	968.89	1035.59	1050.32
LOC100646505	1313.27	1361.54	1587.71	1507.35	1632.54	1595.35	1603.97	1591.7	1569.43	1591.67	1557.64	1474.45	1524.22	1499.02	1477.3	1383.04	1434.88	1635.3	1606.11	1436.79	1429.34	1371.53	1348.46	1315.26	1553.29	1388.08	1448.3	1328.76	1453.74	1471.41	1407.2	1451.96	1451.82	1296.75	1289.06	1215.15	1351.72	1368.71	1586.47	1571.59	1560.05	1406.72	1335.08	1036.06	1099.43	1524.18	1346.49	1481.46	1379.26
LOC100646415	1239.57	1099.93	1139.62	1140.17	1123.27	1082.77	1131.68	1069.74	1068.27	1007.82	1024.39	965.369	1140.3	1064.51	1077.38	1077.5	1115.91	1074.99	925.033	1057.72	987.076	1077.56	1028.32	1197.83	1136.79	1159.35	1230.01	1282.36	1206.56	1137.71	1243.04	1039.63	1015.88	991.634	1074.54	1034.66	1131.01	1150.77	1116.44	1143.88	1088.08	1201.5	1129.76	1184.07	1141.12	1009.31	1016.61	1004.9	1179.4
LOC100647339	5.74318	0	0	0	8.64792	3.03298	1.01133	0	2.029	0.992929	0.935519	0	0	0.967734	0	0	5.19509	2.97507	0	1.019	0	0	0.970114	2.4723	1.91057	0	0.996768	0	0	0	0.948887	0	0	0	0	1.93034	0	0	0	0.994677	0	0	0.991884	0	0	0	1.03736	0	0
LOC100648978	1907.69	2057.87	2093.43	2005.93	2193.69	2215.09	2519.23	1942	1653.63	1890.54	2034.75	1873.23	2163.04	2031.27	1896.11	1764.46	1606.32	1963.55	2448.18	1952.4	1953.44	1618.78	1789.86	1019.82	2072.96	2123.34	2254.69	2289.14	1981.3	1876.34	2268.79	2079.25	1716.49	1687.12	1913.39	1823.21	1835.31	1940.81	1995.49	2102.75	1815.35	1934.73	1758.61	1550.83	1417.43	1906.25	1862.05	1845.84	1702.99
LOC100646346	260.358	287.868	268.262	272.482	317.091	336.661	333.739	290.754	253.625	233.338	221.718	238.514	268.429	255.482	213.885	235.734	241.052	282.632	314.536	304.681	254.796	238.485	227.977	309.037	327.662	290.573	309.995	314.559	268.668	282.963	315.979	308.994	177.098	231.082	217.409	225.85	309.973	279.003	286.023	261.6	291.097	303.505	272.768	296.947	242.379	241.091	223.031	227.254	306.039
LOC110119462	537.945	658.4	623.957	688.934	543.858	586.376	566.345	527.921	579.279	570.934	459.34	496.826	603.445	583.544	611.81	668.755	682.635	554.355	902.743	570.639	655.634	484.758	517.071	283.078	654.369	604.707	470.474	572.516	597.908	662.524	649.039	695.495	616.925	570.975	594.507	721.949	615.041	600.278	597.788	572.934	596.324	628.208	573.309	499.877	519.66	711.013	655.609	608.887	531.925
LOC100644444	48395.9	50901.1	51200.2	51243.9	55369.8	50525.4	53861.5	43661.7	35653.5	33976	34084.7	35266.2	45543.5	43626.4	47859.4	37280.3	39939.9	39958.2	56965.7	45012.2	39226.2	29559.5	35732.2	21371.8	39982.4	46698.9	41852.3	45521.1	42931.2	46336.7	47782.2	46452.4	32997.7	32642	31514.6	40162.7	39458.8	43268	44119	40755.9	38857.2	39502	39852.9	39966.9	35204	37123.9	34759.7	34858	38541.2
LOC110119376	0.957197	2.91758	4.96781	0.966247	5.76528	5.05497	6.06798	2.977	3.0435	6.9505	3.74208	1.88549	4.16169	6.77414	4.97406	4.04693	5.19509	3.96676	3.71499	2.038	7.25029	2.92023	7.76091	11.1253	4.77641	4.90833	5.98061	9.27903	4.88487	1.95147	7.5911	2.06685	5.83841	10.0958	6.7339	5.79103	3.92371	3.75761	8.58069	2.98403	5.65236	6.74456	4.95942	7.44695	7.75611	5.10785	4.14942	4.79438	4.1638
LOC100643893	3805.82	3769.51	3596.69	3896.87	3710.92	3718.43	3799.57	3640.87	3483.79	3325.32	3563.39	3336.37	3476.05	3779	3556.45	3650.33	3498.38	3250.76	3462.37	3703.04	3544.36	3464.37	3557.41	5371.07	3552.7	3809.85	3875.43	3870.29	3860.02	3762.44	4049.85	3840.21	3660.68	3800.52	3844.09	3936.94	3665.72	3852.49	3816.5	3636.54	3726.79	3877.16	3515.24	3595.02	3889.69	3654.16	3608.96	3640.85	3691.21
LOC100649139	2202.51	2203.74	1922.54	2030.08	1656.56	1794.51	1815.34	1886.43	1350.3	1460.6	1525.83	1507.45	1729.18	1857.08	1904.07	1951.63	1893.09	1433.98	2002.38	1735.36	1614.74	1364.72	1620.09	1055.67	1989.85	1962.35	1902.83	1951.38	2116.12	1998.31	2002.15	2101.99	1743.74	1782.47	2119.25	1854.1	2128.61	1984.96	1948.77	2079.87	2219.49	2160.19	1931.2	1841.26	1793.6	1870.5	1938.82	1764.33	2013.2
LOC100645409	4988.91	3727.69	4213.7	4194.48	4116.41	4618.22	4989.91	4223.37	3488.86	4563.5	3948.83	4401.67	4175.22	3657.07	4246.85	4178.46	3421.49	5049.68	6476.47	3842.65	3900.66	4400.79	4284.99	1845.57	3764.77	4458.73	3831.58	4437.23	3426.25	3659.01	3710.15	4500.57	3936.06	3862.21	3081.24	4545.96	3261.58	3067.15	3511.41	4025.46	3043.8	2974.35	3928.85	3456.32	3428.2	3698.09	3891.12	3446.2	4076.36
LOC105665864	122.521	160.467	119.227	122.713	125.875	146.594	167.881	103.203	59.8554	74.4697	71.0995	79.1905	124.851	134.515	158.175	115.338	113.253	101.152	184.511	128.394	91.1466	67.1653	88.2803	103.837	134.695	163.938	131.573	140.113	131.891	118.064	121.458	90.9414	67.1417	87.4971	105.818	77.2137	102.016	136.213	148.732	126.324	106.453	115.621	85.302	101.465	67.866	95.0061	63.2787	52.7382	95.7674
LOC100651602	1265.41	1183.56	1277.72	1318.93	1301.03	1347.65	1303.61	1214.62	1218.41	1224.28	1181.56	1202.94	1320.3	1276.44	1218.65	1175.63	1130.45	1274.32	1487.23	1400.1	1134.15	1255.7	1156.38	934.529	1248.55	1330.16	1282.84	1230.4	1283.74	1208.94	1336.98	1239.08	1110.27	1195.79	1174.58	1164	1309.54	1239.07	1261.36	1267.22	1238.81	1206.31	1118.84	1113.32	1128.51	1189.11	1212.67	1296.4	1337.62
LOC100651370	770.544	672.016	725.3	702.461	763.9	694.553	678.603	666.848	550.873	589.8	569.731	650.493	691.881	634.833	686.421	617.157	526.782	651.54	700.895	636.874	585.202	607.408	675.199	693.48	671.564	664.588	739.602	680.153	788.418	767.904	643.346	694.461	588.706	573.218	555.066	667.899	653.297	633.157	634.017	661.46	711.256	724.559	671.505	610.65	555.532	610.899	542.537	576.285	761.975
LOC110119381	0.957197	1.94505	16.8906	8.69622	15.3741	2.02199	3.03399	11.908	18.261	33.7596	14.0328	19.7976	9.36381	5.8064	6.96369	3.0352	17.6633	9.9169	12.3833	12.228	7.25029	14.6011	19.4023	44.5014	5.7317	3.92667	7.97414	10.2069	8.79276	5.85441	7.5911	6.20055	31.1382	30.2875	16.3538	4.82586	12.7521	9.39403	6.67387	10.9415	12.2468	7.70807	1.98377	7.44695	17.4513	26.5608	12.4483	44.1083	10.4095
LOC100651719	3733.07	3650.86	3175.42	3304.56	3561.02	3608.24	3298.96	3479.12	3915.96	3832.71	3708.4	3964.24	3070.29	3147.07	3192.35	3246.65	3735.27	3518.52	3331.11	3363.72	3632.4	3662.94	3906.65	6086.8	3060.73	3227.72	2913.55	3035.17	3355.9	3497.04	3341.98	3595.28	3982.77	4002.43	3963.38	3977.47	3425.4	3361.18	3196.78	3164.07	3566.64	3411.79	3479.53	3511.24	3823.76	3659.27	3759.38	3682.09	3374.76
LOC100647148	73.7042	54.4615	48.6845	72.4685	81.6748	93.0114	74.8385	78.3943	126.812	133.052	174.942	172.522	82.1934	73.5478	64.6628	59.6922	100.785	94.2105	68.1082	89.6719	132.577	125.57	163.949	54.3906	90.7519	78.5333	46.8481	70.5207	71.3191	88.7919	69.2688	88.8745	144.987	127.88	136.602	153.462	82.3979	56.3642	58.158	62.6647	70.6545	58.7741	77.3669	90.2943	155.122	115.438	150.417	168.762	75.9893
LOC100645247	3591.4	3494.29	3518.2	3586.71	3407.28	3342.35	3193.78	3531.71	3616.69	3754.26	3866.5	3692.73	3507.27	3459.65	3359.48	3481.37	3223.04	3309.27	2783.77	3452.37	3408.67	3699.93	3361.44	2702.22	3665.42	3502.59	3354.12	3528.82	3595.26	3521.43	3690.22	3445.44	3822.21	3660.3	3746.93	3922.46	3275.32	3302.94	3360.77	3507.23	3484.68	3442.62	3501.35	3810.98	3622.11	3516.25	3695.06	3853.72	3769.28
LOC100643849	1595.65	1544.37	1764.57	1609.77	1426.91	1567.04	1632.29	1622.46	1879.87	1827.98	1863.55	1924.14	1779.12	1718.7	1736.94	1630.91	1513.85	1951.65	2602.97	1819.93	1621.99	1810.54	1763.67	1026	1601.05	1882.84	2001.51	1691.57	1622.75	1480.19	1698.51	1470.56	2141.72	1699.46	2068.27	1678.43	1437.06	1587.59	1652.26	1893.87	1414.03	1520.42	1407.48	1092.84	1255.52	2134.06	1883.84	1934.05	1252.26
LOC100643407	507.315	528.082	495.787	551.727	368.978	383.167	333.739	373.117	482.901	487.528	404.144	533.593	471.312	438.383	505.365	474.503	590.163	511.712	591.922	449.379	496.127	432.194	499.609	228.688	395.487	473.163	482.436	438.898	422.053	421.518	424.153	459.874	551.729	511.522	581.039	612.884	515.968	488.489	443.335	504.301	541.685	517.404	497.926	481.259	536.141	519.98	562.247	603.133	476.755
LOC100647264	2083.82	2053.98	2001.03	2004	2291.7	2229.24	2411.01	2124.59	1984.36	1995.79	2196.6	2068.38	2118.3	2067.08	1929.94	1846.41	1910.76	1868.34	1876.07	1952.4	1966.9	2151.24	2115.82	2907.42	1972.66	2067.39	2273.63	2371.72	2333.99	2280.29	2397.84	2169.16	1993.82	2043.84	2146.19	2173.57	2073.68	2011.26	2210.96	2060.97	2117.75	2128.39	2028.4	2097.25	2090.27	2139.17	1983.42	1998.3	2115.21
LOC100644562	2835.22	2642.35	2858.48	2629.16	2983.53	2948.06	2785.21	2987.92	2984.65	2984.74	2927.24	2977.18	2580.25	2772.56	2901.87	2830.83	2983.02	3111.92	2765.19	2994.84	2786.18	2786.87	2841.46	4994.04	2729.24	2653.44	2458.03	2572.15	3009.08	3156.5	2794.47	2824.35	3070.03	3796.03	3114.91	2967.9	3023.22	2861.42	2772.52	2743.32	3049.45	2974.35	2965.73	2826.12	2885.27	3061.65	2875.55	3019.5	2712.71
LOC100649021	3031.44	3009	3285.71	3356.74	3036.38	3224.06	3288.85	3225.08	2944.08	3076.09	3135.86	3317.51	3097.34	3308.68	3375.4	3278.01	2923.8	2945.32	3317.49	2984.65	3004.73	3012.7	3182.94	3394.47	3026.34	2919.48	3010.24	2734.53	3144.88	3049.17	2818.2	2871.89	3162.47	3138.68	3258.24	3037.4	3152.7	3082.18	2876.44	2943.25	2921.33	2928.1	3087.73	2780.51	2827.1	3231.23	3038.41	3177.72	2859.49
LOC100650440	2661.01	3086.8	3340.36	3503.61	3249.7	3244.28	3147.26	3269.74	3442.19	3607.31	3409.03	3557.91	3330.39	2990.3	3108.79	3330.62	2935.23	3409.43	4189.27	2990.76	3470.82	3026.33	3001.53	2365.99	2567.8	2798.73	2602.56	2439.46	2610.47	2894.03	2551.56	3154.01	2991.21	2840.29	3069.7	2864.63	2448.39	2629.39	2668.59	2946.23	2702.77	2675.67	2761.4	2379.3	2392.76	3272.09	3330.95	3499.9	2723.12
LOC105665948	3.82879	1.94505	0.993562	1.93249	1.92176	2.02199	0	1.98467	2.029	0	0	0	0	0	3.97925	1.01173	2.07804	0.99169	1.23833	0	1.03576	1.94682	0	9.88919	2.86585	0	1.99354	0	2.93092	1.95147	0.948887	5.16712	2.9192	1.12176	0	0.965172	1.96185	0	1.90682	0	0.942061	0.963509	0.991884	0.930869	1.93903	1.02157	3.11207	0	2.0819
LOC100645049	663.338	637.977	710.397	645.453	674.538	658.157	760.521	669.825	645.221	655.333	633.347	673.119	689.8	636.769	620.763	615.133	605.748	680.299	619.165	610.38	653.562	703.775	640.275	1181.76	662.966	682.258	657.867	680.153	678.02	677.161	741.081	635.556	677.255	627.063	638.758	637.013	680.763	710.188	662.62	582.881	681.11	654.223	733.994	689.774	693.203	614.986	625.525	683.679	684.945
LOC100642284	2248.46	2061.76	2091.45	2132.51	2057.24	2116.01	2157.17	2144.43	1951.9	2030.54	2010.43	1973.16	2230.67	2176.43	2174.66	2106.43	1960.63	2056.76	2020.95	2188.81	2086.01	2061.68	2075.07	2476.01	2238.23	2317.71	2199.87	2252.95	2222.62	2255.9	2294.41	2269.4	2108.64	2280.53	2229.88	2267.19	2241.42	2158.75	2238.61	2289.75	2077.24	2175.6	2185.12	2003.23	2053.43	2001.26	2063.3	1966.66	2110
LOC100646107	73.7042	110.868	76.5043	79.2322	99.9316	103.121	119.337	87.3253	40.5799	42.6959	63.6153	72.5913	80.1126	83.2251	82.5694	71.833	57.146	49.5845	104.02	109.033	72.5029	49.6439	85.37	309.037	72.6015	90.3133	103.664	86.295	105.513	62.4471	111.969	106.443	43.788	63.9402	85.6167	83.97	64.7412	82.6674	77.2262	74.6008	85.7275	89.6064	84.3101	84.7091	60.1099	98.0708	88.1752	50.8205	69.7436
LOC105665879	0.957197	0.972526	0	0.966247	2.88264	4.04397	2.02266	1.98467	2.029	0	0	4.71372	1.04042	2.9032	0	1.01173	1.03902	0	0	1.019	0	0	2.91034	1.23615	0	0	0	0	0	0	0	0	0	1.12176	0	1.93034	0	0.939403	0.95341	0.994677	0	0	0.991884	0.930869	0	1.02157	3.11207	0	0
LOC110119430	1.91439	0	2.98069	5.79748	6.72616	0	4.04532	0.992333	1.0145	0	0.935519	1.88549	0	6.77414	0	2.02347	2.07804	0.99169	1.23833	4.076	1.03576	0	0	2.4723	0.955283	1.96333	1.99354	0	0.976974	0	2.84666	0	0	1.12176	0	0.965172	1.96185	0.939403	0	2.98403	4.7103	0.963509	2.97565	0	0	0	1.03736	0.958877	2.0819
LOC100643240	866.264	844.153	737.223	799.086	740.839	703.652	753.441	713.488	787.251	731.789	809.224	786.248	706.447	651.285	744.12	701.131	658.738	658.482	870.546	694.957	805.818	719.35	830.417	698.424	607.56	738.213	670.825	656.956	722.96	720.093	660.426	715.13	905.926	789.717	826.345	793.371	633.679	625.642	639.738	681.354	663.211	656.15	675.473	664.64	739.739	746.768	757.269	843.811	690.15
LOC105665867	2645.69	2555.8	2510.73	2456.2	2534.8	2613.42	2532.37	2800.36	3201.76	2870.56	3094.7	3006.41	2746.72	2798.69	2743.69	2689.19	3076.53	2731.11	1910.74	2718.69	2860.76	3182.08	2959.82	6933.56	2888.78	2660.32	2713.2	2893.2	2823.45	2709.62	2703.38	2554.63	3132.31	3039.96	3087.01	2667.74	2709.32	2790.97	2768.7	2434.97	2734.8	2774.91	2751.49	2916.41	2944.41	2675.49	2694.01	2892.93	2705.43
LOC100645408	10.5292	6.80768	3.97425	5.79748	4.8044	5.05497	3.03399	1.98467	2.029	7.94343	14.9683	12.2557	6.24254	7.74187	5.96887	2.02347	11.4292	6.94183	3.71499	1.019	8.28605	3.89364	2.91034	2.4723	8.59755	6.87167	2.9903	3.71161	2.93092	4.87868	7.5911	7.23397	8.75761	3.36527	6.7339	5.79103	19.6185	8.45462	16.208	6.96274	4.7103	2.89053	7.93507	7.44695	3.87806	9.19414	5.18678	3.83551	10.4095
LOC105665915	29.6731	13.6154	12.9163	13.5275	27.8655	20.2199	25.2833	21.8313	20.29	30.7808	29.9366	21.6831	28.0914	29.9998	25.8651	16.1877	24.9364	15.867	19.8133	16.304	17.6079	25.3087	21.3425	17.3061	24.8374	12.7617	19.9354	19.486	22.4704	23.4177	28.4666	20.6685	23.3536	15.7046	18.2777	14.4776	25.5041	15.9698	23.8352	25.8616	16.9571	19.2702	16.862	13.963	20.3598	16.3451	18.6724	16.3009	15.6142
LOC100652313	463.284	403.598	402.393	449.305	425.67	425.628	487.461	428.688	348.988	399.157	377.95	411.979	421.371	406.448	403.894	337.919	390.671	385.767	401.219	461.607	406.016	440.955	443.342	651.451	454.715	472.182	500.378	492.717	482.625	447.863	497.217	468.141	427.177	466.651	467.525	456.526	421.799	428.368	432.848	428.706	421.101	414.309	400.721	435.647	452.763	442.34	396.27	400.81	465.305
LOC100651371	1450.15	1689.28	1605.6	1510.24	1547.02	1547.83	1590.82	1565.9	1496.39	1443.72	1372.41	1452.77	1680.28	1632.57	1481.28	1443.74	1623.99	1542.08	1505.81	1677.27	1294.7	1318	1288.31	1056.91	1837.01	1756.2	1765.28	1845.6	1601.26	1645.09	1598.88	1664.85	1410.95	1320.31	1404.5	1395.64	1735.26	1644.89	1741.88	1702.89	1602.45	1623.51	1695.13	1541.52	1454.27	1478.21	1473.04	1491.05	1881
LOC100645198	21.0583	16.5329	13.9099	26.0887	10.5697	10.1099	9.10198	11.908	44.6379	28.7949	22.4525	32.0533	13.5255	13.5483	9.94812	15.176	32.2096	14.8753	27.2433	24.456	22.7866	24.3352	26.1931	40.7929	14.3292	9.81666	9.96768	16.7023	15.6316	12.6846	14.2333	7.23397	32.1112	30.2875	18.2777	24.1293	13.733	6.57582	10.4875	19.8935	15.073	15.4161	14.8783	13.963	29.0854	15.3236	35.2701	47.9438	9.36855
LOC100649137	3.82879	1.94505	0	0.966247	0.96088	0	0	0	3.0435	0.992929	0.935519	0.942744	2.08085	0	0	2.02347	1.03902	0	6.19165	3.057	3.10727	2.92023	4.85057	1.23615	0	4.90833	0.996768	0.927903	2.93092	0	2.84666	0	0.973068	2.24352	2.88596	4.82586	0	3.75761	2.86023	2.98403	0	1.92702	1.98377	0.930869	3.87806	0	3.11207	2.87663	3.12285
LOC100642368	5.74318	3.89011	8.94206	2.89874	2.88264	9.09894	6.06798	4.96167	10.145	8.93636	6.54864	8.48469	2.08085	5.8064	2.98444	2.02347	1.03902	7.93352	2.47666	2.038	8.28605	2.92023	6.7908	169.352	6.68698	6.87167	8.97091	2.78371	5.86184	0.975736	6.64221	3.10027	7.78454	3.36527	5.77191	8.68655	7.84742	3.75761	1.90682	6.96274	3.76824	2.89053	10.9107	5.58521	4.84757	2.04314	4.14942	5.75326	10.4095
LOC110119455	23.9299	21.3956	23.8455	19.3249	11.5306	10.1099	23.2606	15.8773	28.406	17.8727	16.8393	18.8549	20.8085	22.2579	13.9274	35.4106	13.5072	7.93352	21.0516	18.342	15.5363	12.6543	23.2827	13.5976	22.9268	23.56	16.9451	25.9813	24.4243	13.6603	18.9777	28.9359	20.4344	22.4352	16.3538	17.3731	21.5804	17.8487	20.0216	20.8882	28.2618	14.4526	20.8296	21.41	11.6342	19.4098	33.1954	18.2187	20.819
LOC100643531	855.734	813.032	851.483	862.858	805.218	788.575	771.645	812.721	630.004	756.612	712.866	685.375	874.996	766.445	852.554	844.797	732.508	810.211	953.514	794.819	768.531	756.339	837.208	714.494	928.535	944.363	823.33	879.652	780.602	928.9	882.465	935.249	849.488	870.484	856.167	907.262	872.044	831.371	862.836	847.465	910.031	834.399	854.012	783.792	755.252	802.955	837.146	778.608	849.415
LOC100645755	20.1011	25.2857	25.8326	28.9874	21.1394	33.3628	26.2946	20.839	29.4205	18.8656	21.5169	23.5686	22.8893	45.4835	26.8599	25.2933	28.0535	18.8421	13.6216	13.247	30.0369	19.4682	27.1632	782.482	19.1057	19.6333	11.9612	19.486	7.81579	9.75736	12.3355	20.6685	33.0843	33.6527	7.69588	21.2338	14.7139	12.2122	22.8818	29.8403	12.2468	22.1607	18.8458	9.30869	13.5732	19.4098	14.523	13.4243	12.4914
LOC105665945	0	0.972526	0	0.966247	0	4.04397	1.01133	1.98467	0	0.992929	0.935519	0	0	0.967734	0.994812	1.01173	0	0	0	0	1.03576	0	0	48.2098	0.955283	2.945	0	1.85581	0	0	0	0	0	3.36527	0.961985	0	0.980927	1.87881	1.90682	0	0.942061	0	0	0	0	1.02157	0	0	0
LOC100644018	7690.12	7031.37	7371.24	7802.44	7169.13	7169.97	7272.48	7319.45	6074.82	6974.33	5883.48	6693.48	7634.62	6819.62	8053.01	7402.85	6741.15	8550.35	9677.55	7322.53	6273.58	6198.67	6234.92	2494.55	7327.97	7586.32	7133.87	6768.13	6695.2	7202.88	5808.14	6496.11	6507.88	5626.74	5744.98	6568.96	7508.01	7070.88	6482.23	7202.46	6342.89	6300.39	6968.97	6504.91	5852.96	5711.6	5818.53	5434.91	7387.62
LOC100651922	4845.33	5180.65	5158.57	5323.05	5199.32	5080.24	5363.09	4746.33	5420.47	5278.41	4550.37	4635.47	5175.06	5071.89	5144.18	4903.87	4694.29	4808.7	6947.03	4431.63	5249.21	4969.26	5022.28	3442.68	4766.86	4660.95	4415.68	4274.85	4945.44	4635.72	4659.04	5093.75	4763.17	4205.47	4516.52	4384.78	4217.99	4518.53	4615.46	4865.96	4182.75	4530.42	4392.06	3930.13	3840.25	5138.5	4269.75	4573.84	3648.53
LOC100645374	1466.43	1561.88	1464.51	1660.98	1467.26	1605.46	1270.23	1356.52	1704.36	1566.84	1493.09	1624.35	1570	1546.44	1514.1	1455.88	1817.24	1465.72	2147.26	1673.2	1502.88	1386.14	1541.51	1913.56	1569.53	1831.79	1823.09	1661.88	1485.98	1620.7	1386.32	1664.85	1646.43	1716.29	1485.31	1632.11	1435.1	1431.65	1444.42	1418.41	1606.21	1490.55	1440.22	1478.22	1508.56	1598.76	1537.36	1614.75	1483.35
LOC100647462	4647.19	4223.68	3640.41	4114.28	3368.85	3462.65	2809.48	3951.47	6204.67	5640.83	5310.94	5062.53	4302.15	4258.03	4630.85	4802.69	6011.76	4758.13	3525.53	4551.87	6106.82	7068.9	5894.41	5720.9	4298.77	4201.53	3755.82	3723.68	4974.75	4605.47	4855.46	5170.22	6755.04	5550.46	6030.69	5921.33	5034.12	4874.56	4431.45	4202.51	4928.86	5260.76	5125.06	5239.86	6396.86	5375.51	5097.56	5728.33	4411.54
LOC100649808	2412.14	2245.56	2439.19	2612.73	2114.9	2160.49	2019.63	2271.45	2121.32	2327.43	2261.15	2405.88	2188.01	2164.82	2357.71	2312.82	2073.88	2274.94	2528.67	2064.49	2242.41	2195.04	2337	2247.32	2065.32	2029.1	1784.21	1725.9	2080.95	2334.94	1984.12	2072.02	2222.49	2366.91	2274.13	2455.4	2113.9	1987.78	1968.79	2061.97	2213.84	2053.24	2301.17	2143.79	2056.34	2330.2	2409.78	2311.85	2240.12
LOC100643326	246.957	261.61	266.275	294.705	332.465	240.616	228.561	247.091	328.698	363.412	341.465	303.563	260.106	280.643	245.719	297.449	344.954	333.208	344.256	307.738	351.121	322.199	348.271	1092.76	338.17	283.702	258.163	217.129	258.898	235.152	269.484	209.785	390.2	424.024	365.554	359.044	304.087	247.063	300.324	288.456	300.517	296.761	339.224	328.597	302.488	323.838	392.12	376.838	304.998
LOC100650883	14762.9	12947.2	14004.3	15048.3	13815.5	14268.2	14202.1	13939.3	12576.7	12021.4	10845.5	11871	24464.5	21744	29041.6	17063.9	24297.5	41299.9	46273.9	28975.2	10500.5	11915.5	11897.5	6012.63	24131.4	32516.7	26235.9	30777.6	15535.8	17695	13998.9	14381.1	12241.2	11926.5	10890.6	12220	22199.4	20193.4	20047.3	21213.5	13293.4	14091.3	15952.5	13171.8	11242.5	11453.9	11309.2	10209.2	13416.8
LOC105665971	0	0	0	0	0	0	0	0	0	0	0.935519	0.942744	0	0	0	0	1.03902	0	0	0	0	0	0	1.23615	0.955283	0	0	0	0	0	0	0	0	0	0	0	0	0	0	0	0	0.963509	0	0.930869	0	0	0	0	0
LOC100643612	1345.82	1231.22	1186.31	1205.88	1232.81	1166.69	1168.09	1382.32	1503.49	1471.52	1554.83	1512.16	1270.36	1194.18	1133.09	1205.99	1176.17	1407.21	1062.49	1380.74	1400.34	1491.26	1412.49	1358.53	1362.23	1312.49	1267.89	1338.96	1319.89	1334.81	1294.28	1373.42	1366.19	1434.73	1272.71	1316.49	1423.32	1269.13	1363.38	1381.61	1385.77	1376.85	1510.64	1481.01	1469.78	1407.72	1454.37	1485.3	1620.76
LOC100649692	288.116	306.346	299.062	249.292	268.086	255.781	271.037	318.539	302.321	303.836	324.625	296.964	260.106	302.901	271.584	299.473	267.028	278.665	224.138	304.681	306.584	354.321	352.151	289.259	282.764	266.032	290.059	271.876	298.954	318.09	298.899	295.559	267.594	289.414	282.824	313.681	308.992	277.124	260.281	314.318	281.676	264.002	276.736	364.901	312.184	268.673	321.58	298.211	327.899
LOC100648710	2414.05	2325.31	2241.48	2137.34	2371.45	2250.47	2297.74	2339.92	2240.01	2196.36	2194.73	2141.91	2217.14	2234.5	2158.74	2191.41	2322.21	2410.8	1829.01	2319.24	2217.55	2234.95	2055.67	1975.37	2244.91	2291.21	2333.43	2491.42	2284.16	2213.94	2264.99	2069.95	2048.31	2041.6	2097.13	2134.96	2274.77	2220.75	2207.14	2199.23	2195	2331.69	2314.06	2444.46	2333.62	2093.2	2151.47	2179.53	2455.6
LOC110119419	61.2606	51.5439	65.5751	56.0423	88.401	80.8795	39.4419	50.609	39.5654	66.5262	52.3891	82.9614	75.9509	53.2254	58.6939	32.3754	45.7168	45.6177	70.5848	49.931	52.8236	93.4474	86.3401	50.6821	48.7194	36.3217	58.8093	51.9626	64.4803	55.6169	68.3199	56.8384	45.7342	90.8624	62.529	66.5969	37.2752	37.5761	41.95	32.8244	81.9593	68.4092	43.6429	71.6769	46.5367	79.6825	67.4281	51.7793	39.5561
LOC110119449	22.0155	53.489	53.6523	36.7174	38.4352	27.2968	31.3513	35.724	46.6669	62.5545	43.0339	45.2517	40.5765	41.6126	30.8392	36.4224	36.3657	70.41	50.7715	28.532	55.9308	44.7769	48.5057	55.6267	39.1666	33.3767	25.916	31.5487	31.2632	40.9809	36.0577	24.8022	48.6534	39.2615	33.6695	36.6765	31.3897	37.5761	44.8103	45.7552	50.8713	48.1755	41.6591	29.7878	53.3233	49.0354	29.0459	66.1625	30.1875
LOC100647380	571.447	572.818	677.609	695.698	663.007	605.585	632.082	691.656	726.381	690.086	883.13	780.592	559.747	648.382	537.199	626.262	858.229	744.759	412.364	747.945	760.245	730.057	666.468	1714.54	563.617	579.183	566.164	597.57	600.839	606.908	674.659	582.852	797.916	852.536	733.995	683.342	611.117	651.006	690.269	624.657	601.977	624.354	619.927	717.7	863.837	639.503	701.252	831.346	612.078
LOC100644253	1439.62	1510.33	1444.64	1468.7	1631.57	1558.95	1679.82	1513.31	1364.5	1415.92	1428.54	1451.83	1276.6	1379.02	1474.31	1243.42	1390.21	1344.73	1297.77	1414.37	1474.92	1330.65	1408.6	2044.59	1324.02	1373.35	1464.25	1528.26	1442.01	1471.41	1442.31	1440.59	1381.76	1389.86	1458.37	1448.72	1336.02	1406.29	1385.3	1339.83	1447.95	1357.58	1449.14	1397.23	1382.53	1371.97	1487.57	1305.03	1410.49
LOC100645245	166.552	199.368	181.822	199.047	138.367	167.825	144.62	161.75	165.363	154.897	171.2	205.518	153.983	190.644	163.149	180.088	221.311	154.704	184.511	163.04	160.542	153.799	156.188	201.492	177.683	177.682	167.457	136.402	191.487	201.002	165.106	161.214	163.475	200.795	308.797	189.174	261.907	209.487	200.216	185.01	239.283	237.023	213.255	161.971	203.598	249.263	200.21	195.611	166.552
LOC100647620	168.467	184.78	146.054	163.296	193.137	235.562	299.354	157.781	174.494	197.593	171.2	155.553	155.023	161.612	114.403	126.467	107.019	118.011	162.221	138.584	244.438	166.453	153.278	148.338	171.951	186.517	184.402	252.39	136.776	102.452	205.909	165.348	132.337	200.795	197.207	210.407	118.692	146.547	217.377	217.834	161.092	141.636	118.034	146.146	190.025	206.357	213.695	231.089	169.675
LOC100643365	44.0311	32.0934	23.8455	41.5486	43.2396	45.4947	40.4532	45.6473	41.5944	41.703	30.8721	25.4541	38.4956	39.6771	33.8236	46.5397	37.4047	47.6011	54.4865	39.741	40.3945	57.4312	32.9839	30.9037	35.3455	30.4317	24.9192	27.8371	31.2632	40.9809	21.8244	34.103	36.0035	20.1916	32.7075	52.1193	51.9891	32.8791	27.6489	25.8616	29.2039	29.8688	19.8377	32.5804	31.994	26.5608	40.4569	39.3139	40.597
LOC100642880	485.299	483.346	496.781	514.043	523.68	532.794	514.767	548.76	562.032	543.132	622.12	552.448	510.848	477.093	496.411	566.57	539.251	513.695	360.354	459.569	515.807	574.312	653.857	948.126	483.373	463.347	468.481	430.547	543.197	497.625	496.268	461.941	578.002	631.55	582.001	547.252	458.093	484.732	492.913	405.828	532.264	485.609	491.974	554.798	626.306	606.813	551.873	595.462	459.059
LOC100651444	1280.73	1305.13	1290.64	1338.25	1253.95	1259.7	1237.87	1219.58	1084.5	1155.77	1007.55	1093.58	1386.88	1258.05	1434.52	1238.36	1379.82	1594.64	1968.94	1416.41	1127.94	1078.54	1221.37	639.089	1315.42	1474.46	1249.95	1299.06	1183.12	1217.72	1285.74	1170.87	1338.94	1217.11	1293.87	1253.76	1231.06	1166.74	1132.65	1171.73	1228.45	1215.95	1126.78	1019.3	1077.13	1142.12	1129.68	1075.86	1033.66
LOC100645677	294.817	458.06	365.631	337.22	351.682	341.716	454.088	380.064	246.523	260.147	336.787	323.361	319.41	357.094	399.915	313.637	285.73	203.296	395.027	348.498	287.94	257.954	288.124	135.976	357.276	444.695	395.717	444.466	469.924	377.61	395.686	318.295	453.45	349.988	369.402	329.124	250.136	310.003	339.414	347.142	406.028	394.075	556.447	384.449	318.001	399.434	361	352.867	285.22
LOC100649771	0	0.972526	0	0	0	1.01099	0	0	4.05799	0.992929	0	0	0	0	0	0	0	0	1.23833	1.019	0	0	0	4.9446	0	0	1.99354	0	0	0	0	0	0.973068	0	0	0	0	1.87881	0	0	4.7103	0	1.98377	3.72348	4.84757	0	0	0	0
LOC100649259	261.315	247.994	290.12	273.448	279.616	286.111	282.161	258.007	248.552	258.162	298.431	268.682	263.227	315.481	262.63	263.05	252.482	225.114	247.666	274.111	287.94	244.326	282.303	292.967	253.15	310.207	312.985	290.434	290.161	270.279	315.979	268.69	285.109	261.37	286.672	300.168	253.079	291.215	226.911	238.723	268.487	285.199	263.841	289.5	288.915	307.493	278.011	282.869	269.606
LOC100649092	208.669	181.862	206.661	169.093	192.176	207.254	225.527	222.283	199.856	162.84	204.879	243.228	215.368	218.708	184.04	185.147	230.662	223.13	229.091	213.99	238.224	240.432	191.112	250.938	172.906	218.912	191.379	244.039	188.556	180.511	202.113	234.587	204.344	226.595	170.271	171.801	126.54	172.85	192.589	177.053	195.949	170.541	214.247	209.446	205.537	211.465	216.807	225.336	209.231
LOC100649624	1509.5	1574.52	1648.32	1594.31	1551.82	1649.94	1385.52	1634.37	1730.73	1788.26	1832.68	1736.53	1736.47	1665.47	1636.47	1579.31	1678.02	1722.57	1568.96	1616.13	1638.57	1548.7	1566.73	1269.53	1635.44	1372.37	1433.35	1333.4	1615.91	1642.16	1470.78	1502.6	1586.1	1526.71	1690.21	1522.08	1581.25	1621.41	1483.51	1609.39	1582.66	1557.99	1686.2	1437.26	1332.11	1672.31	1612.05	1753.79	1576
LOC100649693	572.404	460.005	1064.1	688.934	662.047	773.41	754.453	1033.02	80.1454	396.179	127.231	319.59	690.841	408.384	373.055	218.534	216.116	235.03	1100.88	864.111	134.648	138.224	368.643	89.0027	2451.26	1034.68	821.337	826.762	1890.44	1261.63	2041.06	804.005	203.371	352.232	595.469	601.302	985.832	722.401	616.856	767.891	1122.94	1237.15	703.245	527.803	210.385	381.046	602.703	234.925	733.87
LOC100645913	4992.74	3683.93	4439.23	4707.55	3942.49	3851.89	4348.72	3775.83	1645.52	2928.15	2268.63	2329.52	1901.89	1413.86	1593.69	3715.08	799.005	1275.31	2255	1194.27	2463.03	1999.38	1977.09	733.037	1581.95	1316.41	1203.1	1334.33	1612.01	1781.69	1842.74	1934.57	1977.27	1438.09	1390.07	2166.81	1257.55	1116.95	1258.5	1427.36	1499.76	1299.77	1622.72	1547.1	1221.59	1635.54	1720.97	1631.05	3543.39
LOC100646909	5.74318	7.78021	3.97425	9.66247	10.5697	7.07696	15.17	1.98467	3.0435	3.97172	0	1.88549	4.16169	5.8064	2.98444	3.0352	5.19509	4.95845	9.90664	10.19	0	3.89364	2.91034	2.4723	0.955283	7.85333	10.9644	12.9906	3.90789	1.95147	4.74444	5.16712	0	1.12176	5.77191	3.86069	1.96185	2.81821	7.62728	13.9255	5.65236	1.92702	1.98377	3.72348	1.93903	3.06471	3.11207	1.91775	3.12285
LOC105665863	240.257	225.626	229.513	209.676	246.946	229.496	250.81	221.29	185.653	214.473	195.524	214.003	247.621	207.095	205.926	244.839	284.691	240.981	295.961	237.427	236.152	209.283	227.977	368.372	178.638	222.838	209.321	259.813	194.418	238.079	234.375	218.053	195.587	181.725	200.093	225.85	203.052	219.82	217.377	218.829	212.906	195.592	211.271	195.482	191.964	245.177	196.06	181.228	234.214
LOC100648675	841.376	888.889	884.27	926.631	1000.28	875.521	958.742	1084.62	999.281	1044.56	1046.85	1059.64	990.482	1005.48	876.43	912.583	1020.32	934.172	811.106	857.997	961.182	967.569	900.265	987.683	967.701	909.023	896.094	889.859	995.536	1012.81	1049.47	887.712	909.818	1008.46	1032.21	910.157	1034.88	1072.8	988.686	1025.51	1053.22	1107.07	1030.57	1060.26	1008.29	1082.87	1104.78	1107.5	1068.01
LOC110119456	10.5292	13.6154	16.8906	13.5275	35.5526	36.3958	31.3513	27.7853	13.1885	12.9081	9.35519	6.59921	13.5255	14.516	5.96887	12.1408	9.35117	11.9003	22.2899	28.532	8.28605	9.7341	21.3425	8.65304	11.4634	12.7617	12.958	19.486	11.7237	12.6846	23.7222	11.3677	18.4883	11.2176	2.88596	12.5472	10.7902	17.8487	16.208	14.9202	9.42061	10.5986	8.92695	7.44695	3.87806	7.151	12.4483	2.87663	10.4095
LOC100648478	14.358	13.6154	8.94206	13.5275	18.2567	19.2089	23.2606	13.8927	14.203	22.8374	14.0328	10.3702	17.6872	21.2901	14.9222	11.1291	12.4682	24.7922	23.5283	23.437	15.5363	14.6011	13.5816	91.475	28.6585	20.615	12.958	17.6302	14.6546	12.6846	20.8755	14.4679	5.83841	16.8264	11.5438	15.4427	2.94278	15.0304	16.208	19.8935	10.3627	7.70807	23.8052	33.5113	18.4208	12.2589	24.8965	10.5476	11.4504
LOC100650325	1387.94	1534.65	1580.76	1751.81	1443.24	1505.37	1405.75	1344.61	1406.1	1513.22	1093.62	1219.91	1388.96	1494.18	1514.1	1803.92	1552.29	1587.7	2037.05	1377.69	1495.63	1343.31	1345.55	866.541	1337.4	1473.48	1211.07	1248.03	1295.47	1481.17	1384.43	1530.5	1269.85	1239.54	1241.92	1338.69	1291.88	1458.89	1442.51	1303.03	1338.67	1409.61	1222	1076.08	1019.93	1636.56	1312.25	1464.2	1015.97
LOC100647461	788.731	841.235	846.515	858.027	786.961	857.323	786.815	878.215	845.077	894.629	886.872	829.614	830.257	755.8	800.824	744.635	847.839	866.737	636.502	846.788	844.141	841.026	749.898	639.089	875.994	853.068	914.036	920.48	816.75	819.618	847.356	844.308	810.565	733.63	745.539	748.008	838.693	852.978	835.187	783.806	865.754	934.604	843.101	869.432	812.453	797.847	827.809	792.991	931.65
LOC100643694	166.552	167.275	166.918	183.587	190.254	184.001	165.858	140.911	154.204	118.159	113.198	139.526	161.266	207.095	156.186	174.018	155.853	155.695	167.175	180.363	163.649	121.676	154.248	147.102	166.219	149.213	153.502	144.753	153.385	168.802	167.004	157.081	165.422	135.733	126.982	154.427	147.139	171.911	146.825	168.1	178.992	170.541	152.75	180.589	159	138.934	131.744	128.489	142.61
LOC100649656	775.33	681.741	712.384	788.457	661.086	722.86	719.056	699.595	627.975	646.397	671.703	684.432	689.8	665.801	771.974	761.835	656.66	672.366	803.676	676.615	698.1	717.403	748.928	789.899	693.535	688.148	701.725	710.774	710.26	698.627	633.857	644.857	720.07	720.168	720.527	723.879	691.553	656.643	655.946	702.242	652.848	651.332	755.815	712.115	769.794	686.496	680.505	624.229	756.77
LOC100648513	1080.68	1313.88	1275.73	1274.48	1360.61	1428.53	1345.07	1287.06	1318.85	1398.04	1411.7	1281.19	1331.74	1248.38	1270.38	1272.76	1086.81	1430.02	1393.12	1334.89	1223.23	1244.99	1212.64	1072.98	1254.29	1213.34	1226.02	1130.19	1272.02	1274.31	1210.78	1165.7	1110.27	1196.92	1188.05	1170.75	1112.37	1185.53	1239.43	1339.83	1221.85	1099.36	1162.49	928.076	983.088	1228.95	1155.61	1247.5	1127.35
LOC100651284	290.988	321.906	275.217	259.92	347.839	309.364	327.671	272.892	225.219	239.296	307.786	250.77	265.308	281.611	284.516	248.886	275.34	294.532	260.049	325.061	220.616	256.007	255.14	468.501	218.76	298.427	289.063	299.713	251.082	262.473	259.046	240.788	228.671	254.639	245.306	252.875	256.022	246.124	236.446	267.568	272.256	260.148	264.833	306.256	275.342	210.444	215.77	221.5	274.811
LOC100648475	392.451	401.653	384.508	349.781	335.347	325.54	353.966	357.24	344.93	306.815	331.174	327.132	372.471	383.223	331.273	330.837	325.213	346.1	361.592	339.327	311.763	397.151	348.271	294.204	372.56	365.18	370.798	364.666	335.102	377.61	373.862	362.732	315.274	333.162	357.859	359.044	365.886	333.488	334.647	356.094	351.389	353.608	366.997	351.868	310.245	322.816	336.103	328.895	367.455
LOC100648321	25.8443	20.4231	26.8262	19.3249	14.4132	12.1319	14.1586	22.8237	33.4785	19.8586	31.8077	45.2517	28.0914	18.3869	29.8444	20.2347	20.7804	12.892	18.575	28.532	40.3945	27.2555	17.462	65.5159	25.7926	21.5967	18.9386	17.6302	22.4704	31.2235	17.08	23.7688	29.192	24.6787	30.7835	29.9203	17.6567	15.9698	14.3011	15.9148	19.7833	27.9418	24.7971	27.9261	28.1159	31.6687	30.0833	56.5737	30.1875
LOC100647421	13.4008	13.6154	13.9099	16.4262	20.1785	26.2858	19.2153	17.862	38.5509	64.5404	39.2918	16.0266	13.5255	28.0643	12.9326	24.2816	15.5853	26.7756	18.575	15.285	64.2169	24.3352	30.0735	38.3206	35.3455	20.615	31.8966	18.5581	25.4013	28.2963	34.1599	33.0696	47.6803	87.4971	41.3654	43.4327	50.0273	35.6973	43.8568	38.7924	41.4507	53.9565	28.7646	15.8248	44.5977	85.812	34.2327	40.2728	35.3923
LOC100644760	3363.59	3150.01	3027.38	3063	2922.04	2772.14	2806.44	3009.75	2772.62	2711.69	2536.19	2408.71	3044.28	2670.95	3065.02	3104	2951.85	2896.73	2600.49	2802.25	2728.18	2708.03	2512.59	1705.89	3094.16	3079.49	3009.24	3170.65	2801.96	2909.64	3007.02	3064.1	2588.36	2500.4	2486.73	2717.92	2896.68	3198.67	3028.98	2882.57	2923.21	2831.75	2674.12	2773.99	2691.37	2471.18	2620.36	2597.6	3301.89
LOC100648361	63.175	74.8845	86.4399	71.5023	131.641	145.583	140.575	102.21	124.783	121.137	114.133	114.072	89.4764	100.644	66.6524	51.5984	122.604	124.953	54.4865	101.9	124.291	98.3144	93.1309	139.685	124.187	96.2033	111.638	122.483	95.7434	83.9133	111.969	103.342	78.8185	60.5749	75.0349	81.0744	122.616	93.9403	111.549	94.4943	93.264	110.804	106.132	110.773	142.519	80.7041	116.184	112.189	144.692
LOC100646225	322.575	280.088	351.721	280.212	221.963	256.792	301.377	290.754	311.451	296.886	327.432	299.792	331.895	343.546	267.605	320.719	325.213	318.332	243.951	300.605	319.013	307.598	307.526	373.317	335.304	334.748	318.966	298.785	305.793	317.114	328.315	282.125	324.032	342.136	353.049	296.308	311.935	301.548	298.417	315.313	308.054	352.644	309.468	358.385	347.086	338.14	313.281	310.676	290.425
LOC100648439	107.206	106.005	98.3626	103.388	98.9707	119.297	99.1104	80.379	64.9279	58.5828	63.6153	55.6219	79.0721	113.225	104.455	84.9855	101.824	62.4765	136.216	106.995	52.8236	39.9098	82.4597	55.6267	101.26	126.635	107.651	94.6462	84.0197	85.8647	92.0421	91.9748	95.3606	71.7925	88.5026	86.8655	73.5695	123.062	127.757	90.5156	124.352	100.205	92.2452	65.1608	106.647	79.6825	77.8016	75.7512	103.054
LOC100649333	244.085	248.967	240.442	263.785	275.773	337.672	305.422	334.416	272.9	276.034	299.366	312.991	286.116	232.256	220.848	216.511	258.716	318.332	209.278	301.624	297.262	329.013	271.632	264.536	316.199	291.555	291.056	282.083	280.391	260.521	282.768	250.089	316.247	293.901	264.546	263.492	260.927	316.579	281.256	290.446	301.459	252.439	290.622	294.155	369.385	298.299	278.011	302.046	310.203
LOC100649960	115.821	132.264	113.266	128.511	135.484	118.286	97.0878	79.3867	142.03	85.3919	89.8099	108.416	95.7189	96.7734	110.424	129.502	168.321	130.903	116.403	91.7099	113.933	103.181	134.846	1759.04	107.947	143.323	106.654	101.141	108.444	129.773	94.8887	147.78	174.179	115.541	117.362	138.02	137.33	132.456	88.6671	109.415	128.12	128.147	109.107	121.944	133.793	115.438	126.557	94.9288	90.5626
LOC100645834	1279.77	1415.03	1564.86	1501.55	1566.24	1401.24	1331.92	1576.82	1673.92	1676.06	1596.93	1613.03	1496.13	1505.79	1402.69	1338.52	1478.52	1742.4	1497.14	1484.68	1449.02	1402.68	1349.43	1004.99	1638.31	1444.03	1444.32	1460.52	1451.78	1537.76	1345.52	1371.35	1657.13	1451.55	1484.34	1298.16	1506.7	1532.17	1428.21	1635.25	1661.79	1560.89	1447.16	1308.8	1350.53	1695.81	1598.56	1679.95	1716.53
LOC105665861	872.007	873.329	812.734	795.221	857.105	900.795	969.866	799.821	796.381	730.796	744.673	747.596	753.266	785.8	802.814	823.55	693.025	674.349	947.323	781.572	733.315	766.074	794.523	802.261	742.255	810.856	875.162	853.671	849.967	796.2	835.021	843.275	806.673	731.386	736.881	872.515	777.875	773.128	796.097	791.763	717.85	734.194	736.97	711.184	764.947	766.178	776.979	742.17	793.204
LOC105665902	4.78599	6.80768	6.95493	5.79748	2.88264	7.07696	2.02266	6.94633	3.0435	9.92929	8.41967	6.59921	3.12127	1.93547	5.96887	8.09386	9.35117	8.92521	7.42998	5.095	11.3933	4.86705	4.85057	6.18075	8.59755	3.92667	3.98707	0	6.83882	0.975736	3.79555	10.3342	2.9192	5.60879	3.84794	0	2.94278	0	3.81364	3.97871	3.76824	2.89053	4.95942	1.86174	2.90854	5.10785	5.18678	4.79438	4.1638
LOC100651008	648.023	599.076	532.549	635.79	543.858	543.915	578.481	627.155	490.003	513.344	573.473	534.536	541.02	509.028	571.022	566.57	455.09	494.853	489.14	485.044	515.807	514.934	576.247	729.328	564.572	603.725	580.119	528.905	588.138	541.533	612.032	560.116	572.164	573.218	609.899	551.113	529.701	562.702	594.928	586.86	592.556	565.58	615.96	636.714	594.312	546.54	562.247	540.806	627.693
LOC110119451	3.82879	1.94505	0.993562	0.966247	5.76528	5.05497	1.01133	4.96167	3.0435	7.94343	4.6776	7.54195	5.20211	3.87094	4.97406	6.0704	3.11706	2.97507	2.47666	7.13299	2.07151	2.92023	3.88045	4.9446	2.86585	3.92667	3.98707	3.71161	3.90789	3.90294	1.89777	4.1337	3.89227	3.36527	11.5438	3.86069	7.84742	10.3334	7.62728	3.97871	8.47855	4.81755	6.94319	9.30869	8.72563	10.2157	6.22413	11.5065	0
LOC100644017	147.408	182.835	152.015	141.072	213.315	194.111	221.481	136.942	103.479	138.017	121.618	119.728	212.246	189.676	143.253	144.678	131.955	153.712	299.676	145.717	118.076	136.277	160.069	70.4605	160.488	189.462	123.599	221.769	99.6513	87.8162	203.062	188.083	110.93	122.272	98.1225	120.646	155.967	119.304	182.101	140.25	136.599	89.6064	131.921	134.976	115.372	132.804	106.848	77.669	126.996
LOC100643449	263.229	225.626	254.352	254.123	244.064	269.935	213.391	273.884	252.61	256.176	303.108	273.396	262.187	274.836	263.625	227.64	253.521	304.449	205.563	309.776	256.868	307.598	247.379	337.469	274.166	262.105	240.221	298.785	254.99	272.23	263.791	304.86	279.27	288.292	262.622	263.492	247.194	227.335	235.492	262.595	239.283	278.454	249.955	269.952	320.909	245.177	276.974	287.663	275.852
LOC105665954	307.26	281.06	287.139	301.469	303.638	289.144	260.923	316.554	328.698	333.624	330.238	331.846	299.642	332.9	240.745	269.121	312.745	328.249	235.283	350.536	337.657	327.066	354.091	953.071	287.54	330.822	318.966	347.964	269.645	278.085	324.519	350.331	306.516	336.527	303.025	285.691	319.782	339.124	344.181	333.217	332.547	309.286	323.354	326.735	353.873	337.118	357.888	297.252	341.431
LOC100647848	2507.86	2429.37	2403.43	2282.27	2480.03	2455.7	2676.99	2249.62	2000.59	2006.71	2039.43	2013.7	2238.99	2296.43	2290.06	2041.68	1967.9	1924.87	2012.29	2008.45	1929.61	1896.2	2084.77	1745.44	2096.85	2161.63	2291.57	2409.77	2173.77	2163.21	2190.98	2214.63	1940.3	2095.44	1973.99	2270.08	2183.54	2078.9	2088.92	2010.24	2003.76	2087.92	2057.17	2204.3	2045.68	1881.73	1941.93	2023.23	2228.67
LOC100646910	26422.5	23271.6	21797.8	23869.2	24240.1	23081	21261.2	23299	22547.2	22696.4	20502.8	20915.7	21170.5	20848.9	21227.3	24322	26135.5	23438.6	22898	23040.6	24969	23125.3	21037.9	24299	22044.1	20964.5	19193.8	18775.2	23150.4	23818.7	24224.1	26686.1	22120.7	21008.3	21466.7	23231.7	23686.4	24085.3	22917.1	22262.9	23215.2	23932.6	23072.2	22891	21972.1	20560.1	22034.5	20385.7	24524.8
LOC110119412	0	0.972526	0	0	0	0	1.01133	0	0	0	0.935519	0	0	1.93547	0.994812	2.02347	0	2.97507	0	0	0	0	1.94023	1.23615	2.86585	0	0.996768	0	0.976974	4.87868	0	0	0.973068	0	0	0	0.980927	0.939403	0	0.994677	0	0	0.991884	0.930869	0.969514	0	1.03736	0	0
LOC100646345	1470.26	1755.41	1546.98	1626.19	1584.49	1591.3	1751.62	1495.45	1351.31	1436.77	963.585	1308.53	1528.38	1492.25	1563.85	1659.24	1735.16	1411.17	2437.03	1479.59	1382.73	1271.27	1483.3	642.798	1767.27	1739.51	1514.09	1556.09	1455.69	1654.85	1460.34	1846.73	1323.37	1290.02	1184.2	1557.79	1635.21	1512.44	1461.58	1532.8	1428.16	1476.1	1448.15	1490.32	1243.89	1530.31	1435.7	1228.32	1300.15
LOC100644091	489.128	579.626	529.569	526.605	415.1	481.233	482.405	582.5	613.772	634.482	594.055	624.096	523.333	511.931	566.048	586.805	583.929	550.388	404.934	481.987	566.559	632.716	636.395	1191.65	545.466	553.66	525.297	577.156	561.76	475.183	495.319	490.877	667.524	707.829	697.439	615.78	566.976	591.824	489.099	500.323	593.498	580.033	639.765	645.092	637.94	622.137	609.965	738.335	553.785
LOC110119423	28.7159	40.8461	45.7038	70.536	29.7873	29.3188	36.4079	22.8237	15.2175	14.8939	15.9038	22.6258	19.768	27.0965	20.8911	24.2816	23.8974	13.8837	27.2433	20.38	23.8224	10.7075	29.1034	33.376	52.5406	29.45	48.8416	41.7557	56.6645	35.1265	49.3421	36.1699	32.1112	44.8703	47.1373	43.4327	33.3515	29.1215	80.0864	41.7764	51.8133	59.7376	38.6835	26.0643	16.4817	36.7766	38.3821	36.4373	21.8599
LOC100651684	412.552	520.302	608.06	645.453	561.154	585.365	517.801	587.461	524.496	612.637	598.732	510.024	677.315	676.446	524.266	490.69	473.793	656.499	635.263	605.285	560.344	480.864	440.432	307.801	578.901	530.1	547.226	497.356	544.174	554.218	527.581	485.71	353.224	378.032	457.905	336.845	504.196	636.915	561.558	624.657	479.509	500.061	533.633	375.14	292.793	583.317	461.623	505.328	511.106
LOC100652162	1456.85	1383.91	1354.22	1307.33	1143.45	1074.69	1006.27	1249.35	1371.6	1358.33	1262.95	1261.39	1503.41	1451.6	1314.15	1739.17	1651	1173.17	1279.19	1170.83	1368.23	1359.85	1565.76	2927.2	1153.03	1122.04	1197.12	1102.35	1304.26	1291.87	1131.07	1361.02	1573.45	1487.45	1506.47	1440.04	1648.94	1446.68	1299.5	1199.58	1474.32	1300.74	1474.93	1466.12	1609.39	1320.89	1468.89	1621.46	1170.03
LOC100649503	72.747	95.3076	89.4206	91.7934	61.4963	75.8245	76.8611	91.2946	118.696	86.3848	122.553	127.27	113.406	94.8379	107.44	100.162	86.2386	72.3934	75.5381	79.4819	130.505	101.235	111.563	161.936	83.1096	63.8083	81.735	73.3044	72.296	63.4228	80.6554	78.5403	114.822	100.958	125.058	91.6913	92.2071	96.7585	94.3875	68.6327	106.453	107.913	98.1965	97.7412	94.0429	98.0708	101.661	130.407	84.3169
LOC100649579	960.069	885.972	959.781	1071.57	956.076	1182.86	905.141	994.318	781.164	726.824	676.381	767.393	1075.8	1249.34	1220.63	1241.4	1182.4	1358.62	1198.7	1123.96	911.466	665.812	781.912	12884.4	1158.76	1271.26	1168.21	1113.48	1103.98	1029.4	946.99	950.751	646.117	867.119	811.916	905.331	1032.92	1296.38	1035.4	1003.63	1042.86	1067.57	834.174	982.998	796.941	746.768	705.402	602.174	910.831
LOC100651249	0.957197	2.91758	2.98069	0	0	0	0	2.977	3.0435	2.97879	1.87104	1.88549	0	1.93547	2.98444	0	1.03902	0	0	1.019	0	0	2.91034	0	1.91057	1.96333	0	0	0.976974	1.95147	1.89777	1.03342	0.973068	1.12176	0	0	0.980927	2.81821	0	0	1.88412	0.963509	0.991884	0.930869	0.969514	2.04314	1.03736	0.958877	2.0819
LOC110119418	3.82879	8.75274	13.9099	9.66247	11.5306	14.1539	10.1133	9.92333	22.319	5.95757	15.9038	13.1984	8.32338	7.74187	5.96887	11.1291	14.5463	15.867	27.2433	5.095	22.7866	17.5214	15.5218	4.9446	13.374	10.7983	9.96768	11.1348	10.7467	9.75736	13.2844	19.6351	19.4614	16.8264	13.4678	18.3383	20.5995	19.7275	18.1148	13.9255	18.8412	21.1972	11.9026	8.37782	13.5732	16.3451	7.26149	3.83551	6.2457
LOC100651805	3315.73	3760.76	3521.18	3530.67	3682.09	3361.55	3324.24	3324.32	2882.19	2724.6	2585.78	2727.36	3282.53	3130.62	3349.53	3467.21	3601.24	3065.31	3289	3109.99	2715.75	2600.95	2730.87	5059.56	3225.99	2794.8	2919.53	3014.76	3327.57	3468.74	3499.5	3421.67	3036.94	2897.5	2964.84	3215.95	3365.56	3116.94	3160.55	2992.98	3253.88	3567.87	3323.8	3132.37	2897.88	2931.91	2942.98	2961.01	3083.29
LOC105665966	0.957197	0	2.98069	0	1.92176	4.04397	2.02266	3.96933	4.05799	5.95757	2.80656	0.942744	63.4658	36.7739	58.6939	16.1877	15.5853	42.6427	29.7199	24.456	2.07151	13.6277	0	0	25.7926	35.34	19.9354	18.5581	13.6776	20.4904	9.48887	4.1337	3.89227	1.12176	1.92397	4.82586	30.4087	13.1516	16.208	24.8669	18.8412	22.1607	17.8539	11.1704	8.72563	2.04314	4.14942	0	1.04095
LOC105665936	1.91439	0.972526	0.993562	3.86499	0.96088	1.01099	1.01133	2.977	5.07249	0.992929	2.80656	4.71372	3.12127	2.9032	0	0	7.27313	1.98338	4.95332	3.057	0	0.97341	2.91034	0	1.91057	1.96333	2.9903	0	1.95395	0.975736	0	4.1337	1.94614	0	0.961985	3.86069	1.96185	0.939403	2.86023	3.97871	3.76824	1.92702	4.95942	0.930869	0	4.08628	4.14942	0.958877	3.12285
LOC100646536	644.194	703.137	618.989	610.668	558.272	590.42	602.753	621.201	585.366	584.835	607.152	675.004	699.164	716.123	735.166	667.743	575.616	602.947	764.05	527.842	569.666	661.919	626.693	453.667	662.011	546.788	590.087	618.912	565.668	639.107	692.688	641.757	641.252	652.863	722.451	648.595	594.442	541.096	554.884	561.993	571.831	602.193	583.228	607.857	595.282	623.158	659.758	666.419	574.604
LOC100643652	1350.61	1290.54	1529.09	1614.6	1158.82	1345.63	1110.44	1352.55	1600.88	1428.82	1437.89	1440.51	1458.67	1615.15	1599.66	1570.21	1642.69	1676.95	1144.22	1519.33	1450.06	1465.96	1498.83	2462.41	1452.99	1355.68	1466.25	1411.34	1392.19	1554.35	1300.92	1102.66	1814.77	1678.15	1768.13	1421.7	1622.45	1505.86	1350.98	1358.73	1679.69	1608.1	1466	1514.52	1455.24	1589.56	1390.06	1591.74	1430.26
LOC110119433	14.358	7.78021	12.9163	6.76373	7.68704	8.08795	18.204	9.92333	20.29	16.8798	7.48416	18.8549	13.5255	10.6451	5.96887	11.1291	9.35117	7.93352	18.575	9.17099	9.32181	8.76069	11.6414	9.88919	16.2398	12.7617	7.97414	17.6302	7.81579	7.80588	15.1822	6.20055	12.6499	7.8523	15.3918	15.4427	9.80927	5.63642	4.76705	9.94677	7.53648	8.67158	4.95942	13.963	11.6342	13.2804	11.4109	17.2598	11.4504
LOC100643933	97.6341	79.7472	86.4399	75.3673	106.658	103.121	118.326	119.08	89.2759	94.3282	107.585	82.9614	82.1934	100.644	86.5487	99.1498	81.0435	93.2188	107.735	76.4249	77.6817	78.8462	78.5792	103.837	116.545	101.112	101.67	97.4299	86.9507	72.2044	113.866	93.0082	64.2225	79.6448	97.1605	86.8655	113.788	91.1221	81.0398	100.462	99.8584	91.5334	93.2371	67.0226	81.4392	77.6394	79.8764	91.0933	122.832
LOC100645754	61.2606	58.3516	62.5944	53.1436	71.1052	65.7146	82.9291	111.141	85.2179	78.4414	113.198	104.645	70.7487	91.9347	61.6784	61.7157	88.3166	84.2936	63.1548	85.5959	101.504	83.7133	85.37	91.475	94.573	100.13	77.7479	90.0066	62.5263	70.253	54.0866	73.3732	84.6569	72.9143	75.0349	68.5272	81.4169	70.4552	95.341	72.6114	83.8434	77.0807	91.2533	85.6399	112.464	98.0708	98.5487	111.23	93.6855
LOC100648279	152.194	145.879	122.208	129.477	148.936	124.352	111.246	130.988	141.015	134.045	156.232	145.183	114.447	136.45	115.398	137.596	151.697	99.169	102.781	120.242	169.864	176.187	170.74	203.965	151.89	127.617	100.674	131.762	138.73	122.943	136.64	152.947	127.472	163.777	147.184	138.985	121.635	136.213	122.99	103.446	154.498	142.599	128.945	147.077	154.153	122.589	171.164	168.762	135.323
LOC105665947	3229.58	2991.49	3319.49	3444.67	2787.51	3024.89	3284.8	2823.19	2846.68	2948.01	2595.13	2742.44	3301.26	2903.2	3302.78	3111.08	2892.63	3619.67	4661.07	3041.71	2672.25	2931.91	3181	1273.23	3030.16	3244.41	3118.89	2821.75	2581.16	3082.35	2667.32	3104.41	2872.5	2850.39	2652.19	2976.59	3066.38	2895.24	2745.82	3234.69	2510.59	2785.51	3029.21	2635.29	2578.91	2605.01	2607.91	2440.34	3009.39
LOC100644060	3173.11	3702.41	4560.45	3959.68	4571.87	4501.95	4380.07	4327.56	2836.54	2962.9	2398.67	1994.85	3765.29	3246.75	3199.32	2657.82	2155.96	3329.1	4744.04	3477.84	2678.47	2094.78	1995.52	1022.3	3679.75	2891.01	3569.43	2955.37	3643.13	3536.07	3197.75	3053.77	1578.32	1655.71	1597.86	1650.44	2878.04	3650.52	3644.88	4015.51	3110.68	3109.24	2824.88	2266.67	1310.78	2380.26	1730.31	2086.52	3141.59
LOC110119399	3.82879	2.91758	1.98712	0.966247	0.96088	0	1.01133	2.977	1.0145	2.97879	0	0	0	0.967734	0	0	2.07804	0.99169	1.23833	0	1.03576	0	2.91034	2.4723	0	0	0	1.85581	0	0.975736	0	0	0	0	0	0	0	0	0.95341	0.994677	0.942061	0	0	0.930869	0	0	1.03736	0	0
LOC100646414	1372.62	1619.26	1406.88	1473.53	1313.52	1241.5	1416.87	1266.22	1216.38	1114.07	1002.88	1125.64	1346.31	1341.28	1494.21	1366.85	1340.33	1255.48	1492.19	1360.36	1294.7	1102.87	1214.58	1958.06	1443.43	1391.02	1167.22	1222.05	1296.44	1353.35	1406.25	1528.44	1186.17	1177.85	1226.53	1315.53	1491.01	1412.86	1305.22	1402.5	1405.55	1378.78	1315.24	1331.14	1130.45	1241.21	1125.53	1144.9	1325.13
LOC100651640	1141.94	1027.96	909.109	1008.76	1101.17	1087.83	1092.24	1136.22	1175.8	1194.49	1185.3	1185.03	1030.02	1154.51	946.067	1032.98	1240.59	1105.73	949.799	1066.89	1165.23	1192.43	1136	1892.54	1051.77	1013.08	1009.73	1043.89	1031.68	1115.27	1044.72	1076.83	1180.33	1203.65	1101.47	1119.6	1035.86	1100.98	1106.91	1066.29	1065.47	1006.87	1063.3	1074.22	1210.92	1100.23	1098.56	1076.82	1165.86
LOC105665872	1475.04	1342.09	1353.23	1418.45	1351.96	1385.06	1339	1588.73	1572.47	1455.63	1602.54	1580.98	1403.53	1358.7	1399.7	1601.57	1509.69	1419.11	981.996	1455.13	1579.53	1639.22	1614.27	1986.49	1308.74	1313.47	1301.78	1319.48	1405.87	1476.29	1583.69	1481.93	1637.67	1609.72	1585.35	1550.07	1388.01	1446.68	1492.09	1342.81	1528.02	1399.98	1555.27	1497.77	1663.69	1576.28	1480.31	1472.83	1399.04
LOC100642844	10458.3	12821.8	11241.2	12098.4	6180.38	9727.78	10124.4	7508.98	3238.28	3908.17	4854.41	7158.25	7488.96	8473.48	10792.7	8802.07	6058.52	4109.56	7548.86	6343.27	5048.28	4143.81	5566.51	3639.22	10648.5	9163.86	10742.2	8623.93	11188.3	7018.47	12808.1	7824.06	6250.99	9377.9	10809.8	7594.94	11798.6	11816.7	8819.04	11002.1	11895.4	12645.1	10122.2	8174.89	6624.69	10448.6	9269.81	7375.68	9360.22
LOC100648207	26.8015	47.6538	33.7811	32.8524	79.7531	83.9125	57.6459	45.6473	56.8119	62.5545	40.2273	58.4501	21.8489	35.8062	27.8547	31.3637	52.99	82.3103	78.0148	95.7859	41.4303	39.9098	41.7149	69.2244	27.7032	39.2667	29.903	18.5581	14.6546	19.5147	19.9266	23.7688	16.5422	12.3393	15.3918	13.5124	20.5995	21.6063	20.975	26.8563	37.6824	44.3214	40.6672	44.6817	9.69514	3.06471	7.26149	8.62989	15.6142
LOC100646297	402.98	391.928	411.335	414.52	322.856	301.276	308.456	411.818	347.973	421.002	425.661	430.834	425.533	432.577	426.775	464.385	396.905	461.136	402.457	322.004	451.59	402.018	454.983	358.483	391.666	396.593	351.859	373.017	410.329	377.61	321.673	345.164	446.638	399.346	568.533	438.188	491.444	417.095	359.435	389.914	433.348	413.345	484.039	482.19	413.013	429.06	495.856	489.027	446.567
LOC105665975	2.87159	8.75274	57.6266	22.2237	47.0831	56.6156	13.1473	10.9157	126.812	12.9081	38.3563	10.3702	11.4447	13.5483	17.9066	28.3285	11.4292	27.7673	17.3366	20.38	17.6079	25.3087	13.5816	89.0027	10.5081	13.7433	31.8966	12.9906	11.7237	1.95147	16.1311	9.30082	4.86534	8.97406	0.961985	19.3034	34.3324	39.4549	31.4625	38.7924	68.7704	11.5621	25.789	3.72348	9.69514	11.2373	7.26149	0	1.04095
LOC100645047	9.57197	12.6428	46.6974	14.4937	20.1785	10.1099	23.2606	14.885	10.145	16.8798	13.0973	16.9694	14.5659	47.419	23.8755	28.3285	22.8584	11.9003	16.0983	12.228	8.28605	17.5214	19.4023	695.952	24.8374	15.7067	11.9612	18.5581	24.4243	11.7088	26.5688	37.2033	7.78454	58.3314	15.3918	8.68655	15.6948	27.2427	47.6705	12.9308	64.0601	19.2702	25.789	18.6174	36.8415	21.453	16.5977	18.2187	49.9656
LOC100643200	313.961	292.73	334.83	290.84	384.352	401.364	347.898	278.846	303.335	347.525	338.658	271.51	275.712	270.965	327.293	320.719	286.769	322.299	398.742	344.422	240.295	285.209	280.363	194.075	257.926	302.353	273.114	253.318	265.737	248.813	260.944	290.392	262.728	164.898	209.713	279.9	242.289	261.154	272.675	257.621	246.82	264.002	232.101	188.036	204.568	265.608	232.368	237.801	230.05
LOC100651404	502.529	519.329	516.652	524.672	514.071	624.794	544.096	565.63	488.988	495.472	502.374	559.99	545.182	557.415	505.365	470.456	525.743	537.496	518.86	493.196	470.233	459.449	516.1	469.737	595.141	536.972	571.148	526.121	599.862	563.975	531.377	535.314	486.534	595.653	545.446	560.765	546.376	552.369	568.232	557.019	518.133	577.142	561.406	571.554	517.721	571.058	540.462	532.176	566.277
LOC100647903	2643.78	3450.52	3708.97	3931.66	3553.34	3838.74	3195.81	3588.28	4273.07	4365.91	3931.99	3654.07	3781.94	3872.87	3708.66	3648.31	3912.94	4596.48	4782.43	4043.39	4122.31	3798.25	3553.53	2306.65	3487.74	3350.43	3466.76	3004.55	3549.35	3265.79	3335.34	3374.13	3463.15	3135.31	3416.01	2734.33	3014.39	3599.79	3834.61	3952.85	3046.62	3133.33	2982.59	2162.41	2521.71	4402.97	3367.26	3983.17	2596.13
LOC110119442	0	0	0	0	0	0	0	0	1.0145	0	0.935519	0	0	0	0	1.01173	0	0	0	0	0	0	0	0	0	0	1.99354	0.927903	0	0	0	0	0.973068	0	0	0	0	0	0	0	0	0.963509	0	0.930869	0	0	0	0	0
LOC100652194	1325.72	1249.7	1556.91	1420.38	1380.79	1375.96	1317.76	1486.52	1384.79	1316.62	1218.05	1416.94	1421.22	1377.09	1372.84	1275.79	1346.57	1440.93	1582.59	1283.94	1302.98	1211.9	1379.5	1488.32	1421.46	1430.29	1374.54	1255.45	1467.41	1570.93	1129.18	1246.31	1505.34	1406.68	1379.49	1441	1636.19	1433.53	1288.06	1285.12	1644.84	1457.79	1326.15	1385.13	1304	1411.81	1336.11	1376.95	1562.47
LOC100651080	5740.31	5700.95	5543.08	5629.35	5504.88	5382.53	5440.96	5612.64	5970.32	5516.71	5308.14	5591.41	6114.56	5788.98	6151.92	5935.83	6090.73	6079.06	6244.9	5977.45	5443.94	5606.84	5508.31	4813.57	6045.03	5962.64	5628.75	6026.73	5893.1	6049.56	5857.48	5827.48	6226.66	5711.99	5926.79	5850.87	6181.8	5887.24	5826.29	5938.22	5924.62	5683.74	5974.12	5893.33	5731.77	5561.43	5876.62	6034.21	5994.83
LOC100646147	172.296	233.406	216.597	227.068	176.802	162.77	141.586	202.436	199.856	162.84	207.685	228.144	190.397	205.16	250.693	278.226	244.169	225.114	206.801	195.648	178.15	238.485	235.738	218.798	201.565	183.572	156.493	149.392	244.243	243.934	195.471	226.32	214.075	287.17	209.713	238.397	276.621	209.487	234.539	245.685	235.515	246.658	276.736	255.058	275.342	285.018	246.891	277.115	220.681
LOC110119394	3.82879	8.75274	0.993562	1.93249	10.5697	3.03298	8.09065	7.93867	4.05799	3.97172	2.80656	5.65646	7.28296	2.9032	6.96369	2.02347	2.07804	8.92521	12.3833	4.076	2.07151	5.84046	1.94023	9.88919	4.77641	12.7617	2.9903	0.927903	2.93092	4.87868	3.79555	10.3342	7.78454	4.48703	4.80993	6.7562	10.7902	2.81821	4.76705	2.98403	0	4.81755	3.96753	0.930869	7.75611	3.06471	6.22413	6.71214	5.20475
LOC100648635	2596.88	2941.89	2684.6	2921.93	2967.2	2808.54	2741.72	2639.61	3270.74	3295.53	2974.95	3071.46	2987.05	2941.91	3204.29	3221.36	3395.51	3544.3	3727.37	3200.68	3133.16	3164.56	2669.75	2389.48	3034.93	3197.29	2848.76	3043.52	2860.58	2899.89	2873.23	2955.59	2982.45	2896.38	2918.66	2769.08	2666.16	2914.03	3146.25	3086.48	2801.69	2614.96	2686.02	2639.94	2599.27	3132.14	2925.34	2985.94	2749.15
LOC100650926	1011.76	1134.94	1219.1	1150.8	1084.83	1082.77	1093.25	1179.88	1058.12	1175.63	1085.2	1129.41	1268.28	1165.15	989.838	1069.4	1181.36	1261.43	1295.29	1239.1	997.433	972.436	963.323	770.121	1353.64	1355.68	1272.87	1250.81	1100.07	1184.54	1131.07	1161.57	1011.02	1007.34	1029.32	949.729	1345.83	1230.62	1186.04	1307.01	1224.68	1192.82	1262.67	1226.89	1035.44	1171.74	1217.86	1138.19	1333.46
LOC110119453	764.801	904.45	917.058	948.854	832.122	863.389	937.504	906.992	792.323	838.032	816.708	748.538	1130.94	1177.73	1067.43	911.571	1072.27	1107.72	1564.01	1084.22	904.215	878.989	902.206	378.262	1097.62	1188.8	1157.25	1000.28	994.559	896.701	831.225	939.383	838.784	889.554	864.825	701.68	1118.26	1071.86	1023.01	1097.13	932.64	931.713	901.622	741.903	720.349	1018.51	868.266	923.398	767.18
LOC100647297	1429.1	1407.25	1498.29	1383.67	1399.04	1501.33	1585.77	1281.1	1095.66	1218.32	1249.85	1223.68	1442.03	1445.79	1321.11	1123.02	1312.28	1311.01	1353.49	1401.12	1190.08	1177.83	1188.39	925.876	1465.4	1567.72	1638.69	1563.52	1483.05	1428.48	1463.18	1311.42	1059.67	1115.03	1144.76	1262.44	1345.83	1456.07	1406.28	1434.32	1330.19	1388.42	1221.01	1320.9	1154.69	1158.46	1185.7	1219.69	1511.46
LOC100648512	1923.97	1787.5	1771.52	1696.73	1770.9	1756.1	1665.66	1794.14	1689.14	1718.76	1727.9	1626.23	1793.69	1745.79	1653.38	1625.85	1751.79	1724.55	1694.04	1803.63	1749.39	1731.7	1643.37	1882.66	1776.83	1856.33	1854.99	1836.32	1867.97	1827.55	1927.19	1829.16	1585.13	1746.58	1638.26	1641.76	1650.9	1710.65	1768.57	1761.57	1835.13	1776.71	1875.65	1945.52	1773.24	1622.25	1612.05	1664.61	2004.87
LOC105665922	0	0.972526	0	0	0.96088	0	0	0	0	0	0	0	1.04042	0	0	0	0	0	1.23833	0	0	0.97341	0	0	0	0	0.996768	0.927903	0	0	0	0	0	0	0	0	0	0	0	0	0.942061	0	0	0	0	0	1.03736	1.91775	1.04095
LOC100648713	1186.92	1076.59	1010.45	944.989	1098.29	1053.46	1038.64	1070.73	1174.79	1160.73	1188.11	1087.93	1011.29	993.863	1085.34	914.606	1104.48	1107.72	843.303	1061.8	1074.08	1213.84	1149.58	1131.08	903.698	998.355	978.826	1008.63	1077.6	965.978	1026.7	1090.26	1121.95	975.929	997.579	1142.76	900.491	964.767	897.158	893.22	1009.89	971.217	1101.98	1110.53	1174.08	1070.61	1032.17	1146.82	1051.36
LOC105665946	5.74318	2.91758	8.94206	11.595	18.2567	3.03298	3.03399	2.977	7.10149	4.96464	6.54864	11.3129	13.5255	4.83867	13.9274	13.1525	4.15607	7.93352	17.3366	5.095	8.28605	7.78728	3.88045	8.65304	12.4187	6.87167	5.98061	5.56742	5.86184	7.80588	3.79555	6.20055	7.78454	5.60879	2.88596	3.86069	7.84742	3.75761	6.67387	1.98935	3.76824	5.78106	6.94319	4.65434	4.84757	4.08628	3.11207	4.79438	7.28665
LOC110119415	38.2879	26.2582	28.8133	35.7511	18.2567	27.2968	15.17	21.8313	21.3045	20.8515	23.388	18.8549	23.9297	25.1611	27.8547	29.3402	21.8194	21.8172	22.2899	22.418	17.6079	20.4416	12.6115	28.4314	19.1057	22.5783	22.9257	16.7023	37.125	22.4419	20.8755	19.6351	35.0304	33.6527	24.0496	12.5472	18.6376	21.6063	18.1148	21.8829	27.3198	17.3432	29.7565	22.3409	15.5122	22.4746	18.6724	14.3831	20.819
LOC100648053	354.163	433.747	369.605	357.511	471.792	408.441	428.804	450.519	363.191	471.641	432.21	430.834	396.401	384.19	349.179	423.916	347.032	427.418	380.167	458.55	399.802	440.955	390.956	283.078	516.808	463.347	481.439	503.852	437.684	476.159	415.613	418.537	380.469	366.815	351.125	367.73	418.856	440.58	430.941	473.466	442.768	439.36	410.64	441.232	394.592	389.219	382.784	401.769	511.106
LOC100650770	500.614	550.45	541.491	518.875	478.518	517.629	470.269	474.335	515.365	558.026	475.244	543.02	487.958	530.318	483.479	503.843	586.007	534.521	516.384	507.462	523.057	552.897	473.415	609.422	558.84	574.275	493.4	522.41	485.556	562.999	503.859	510.512	566.325	516.009	545.446	566.556	510.082	507.277	475.751	506.291	590.672	508.733	488.007	531.526	546.806	517.936	508.304	528.341	580.85
LOC100644561	740.871	689.521	687.545	673.474	786.961	757.234	813.11	699.595	716.236	602.708	716.608	747.596	616.971	635.801	692.389	680.896	611.982	699.141	522.575	680.691	714.672	688.201	690.721	1206.48	517.763	601.762	683.783	660.667	623.309	635.204	682.25	583.885	629.575	738.117	661.846	668.864	592.48	633.157	631.157	625.652	649.08	648.442	632.822	700.944	808.575	625.201	655.609	676.008	622.488
LOC100644367	4724.73	4354.97	4094.47	4348.11	4157.73	4016.68	4285.01	4024.9	3431.03	3497.1	3291.16	3442.9	4010.83	4059.64	4366.23	3989.26	3615.79	3764.45	4290.81	3995.5	3663.47	3676.57	3758.22	3160.83	4095.3	4302.64	4145.56	4378.78	4040.76	3894.16	4228.24	4186.4	3922.44	3644.59	3810.42	4256.41	3859.95	3817.73	3951.88	3910.08	3854.91	3787.55	3764.2	3673.21	3709.36	3605.12	3746.93	3311	4069.07
LOC100644131	9686.84	10158	9370.28	10227.7	9304.21	8963.47	9304.24	8378.27	8275.27	7644.56	7086.56	7829.49	9663.45	9973.47	10909.1	10319.7	9348.05	9087.85	12467.5	9120.04	8506.67	7736.66	8174.18	5144.85	9140.15	10061.1	9651.7	10022.3	9448.31	9620.75	9820.03	10036.6	8951.25	8473.76	9162.91	9499.22	9891.67	9921.03	9890.67	9530	9684.38	9348.93	9742.28	9386.88	8187.55	9210.48	8839.3	8850.43	8457.72
LOC100650039	328.319	369.56	356.689	337.22	424.709	392.266	397.453	439.604	481.887	470.648	516.407	509.082	409.927	329.03	300.433	347.024	404.178	377.834	313.298	434.094	451.59	439.981	460.804	401.749	425.101	394.63	384.752	453.745	394.697	407.857	429.846	367.899	436.907	432.999	373.25	398.616	389.428	403.004	449.056	385.935	378.708	406.601	415.599	451.471	517.721	459.707	489.632	552.313	440.322
LOC100642808	1556.4	1572.58	1792.39	1774.03	1458.62	1355.74	1471.49	1545.06	1347.25	1290.81	1393.92	1430.14	1473.24	1582.24	1646.41	1587.41	1571	1682.9	1717.56	1477.55	1405.52	1396.84	1574.49	1338.75	1385.16	1579.5	1596.82	1335.25	1632.52	1654.85	1164.28	1308.32	1545.23	1473.99	1506.47	1531.73	1796.08	1626.11	1412	1390.56	1618.46	1695.78	1614.79	1588.99	1426.16	1459.82	1476.16	1399	1704.03
LOC100643766	511.143	526.137	464.987	531.436	472.753	484.266	453.076	453.496	510.293	511.358	534.182	531.707	439.058	458.706	431.749	428.975	460.285	494.853	324.442	510.519	535.486	575.285	492.818	857.888	464.267	489.852	479.445	527.977	506.072	468.353	464.955	507.412	610.113	536.2	540.636	503.82	451.226	487.55	478.612	477.445	468.204	476.937	478.088	539.904	547.776	455.621	457.474	517.793	599.587
LOC100647184	537.945	558.23	494.794	559.457	607.276	609.629	559.266	571.584	664.497	661.291	688.542	701.401	485.877	543.866	474.526	560.5	646.27	618.814	425.986	528.861	707.422	695.988	625.723	1584.74	584.633	569.367	557.193	579.012	583.253	622.519	619.623	629.356	640.279	581.071	716.679	620.606	522.834	591.824	563.465	538.12	590.672	619.536	620.919	661.848	672.843	605.792	621.376	613.681	518.393
LOC100643364	1193.63	1441.28	1413.84	1329.56	1252.03	1297.1	1414.85	1253.32	1024.64	1118.04	1093.62	1185.03	1226.66	1512.57	1349.96	1435.65	1421.38	1090.86	1544.2	1207.51	1222.19	897.484	1215.55	1487.09	1339.31	1424.4	1313.74	1269.37	1469.37	1498.73	1346.47	1325.88	1461.55	1287.78	1575.73	1405.29	1634.22	1513.38	1330.01	1524.84	1557.23	1547.4	1387.65	1324.63	1323.39	1462.89	1482.38	1288.73	1278.29
LOC100643529	377.136	341.357	333.837	367.174	371.861	378.112	362.056	335.409	340.872	339.582	327.432	368.613	363.108	394.835	346.195	355.118	375.086	385.767	318.251	408.619	349.05	375.736	394.836	407.929	354.41	386.777	363.82	462.096	344.872	393.221	376.708	338.963	352.251	401.589	339.581	403.442	374.714	370.125	361.342	339.185	325.011	400.82	368.981	398.412	342.239	367.766	326.767	321.224	367.455
LOC100649927	6150.95	5699.98	5549.04	5955.95	5535.63	5178.31	5017.21	5463.79	5377.86	5526.64	5096.71	5333.1	5721.28	5548.99	5802.74	5495.73	5791.49	5757.75	5236.9	5594.31	5825.09	5744.09	5728.52	9649.38	5459.44	5708.39	4959.92	5541.44	5381.17	5785.14	5735.07	5987.66	5947.39	6326.71	5643.01	5965.73	5910.08	5479.54	5620.35	5499.57	5767.29	5618.22	5565.46	5753.7	5981.9	5352.01	5421.22	5769.56	5794.97
LOC100644255	759.057	735.23	699.468	688.934	720.66	733.981	710.966	770.051	677.685	618.595	703.511	692.917	752.226	689.994	670.504	568.594	619.255	672.366	657.553	790.743	605.917	661.919	681.99	1150.85	734.612	868.775	888.12	883.364	722.96	746.438	778.088	750.266	718.124	695.49	782.094	717.123	637.603	670.734	697.896	679.365	741.402	742.866	719.116	670.226	801.788	665.043	652.496	712.445	715.132
LOC100651880	31.5875	19.4505	27.8197	34.7849	25.9438	28.3078	32.3626	22.8237	27.3915	25.8162	13.0973	30.1678	29.1318	25.1611	26.8599	27.3168	19.7414	24.7922	16.0983	36.684	24.8582	29.2023	33.954	40.7929	21.0162	22.5783	30.8998	28.765	20.5164	10.7331	23.7222	21.7019	27.2459	26.9222	25.9736	36.6765	16.6758	30.0609	27.6489	17.9042	30.1459	28.9053	28.7646	23.2717	31.0245	15.3236	30.0833	26.8485	24.9828
LOC100648023	134.008	146.851	104.324	129.477	151.819	136.484	143.609	149.842	126.812	151.918	123.489	118.786	144.619	149.999	122.362	80.9386	127.799	119.003	131.263	167.116	143.97	146.011	93.1309	190.367	127.053	138.415	118.615	147.537	125.053	106.355	161.311	150.88	128.445	115.541	155.842	131.263	121.635	106.153	129.664	106.43	146.019	130.074	114.067	128.46	123.128	116.459	108.922	116.024	147.815
LOC100651803	482.427	392.901	410.341	423.216	493.893	474.156	470.269	480.289	432.176	521.288	478.986	436.49	499.403	461.609	540.183	494.737	357.422	605.922	848.256	579.81	429.839	571.392	506.399	356.011	485.284	497.705	458.513	450.961	385.905	423.469	363.424	521.88	445.665	385.885	362.668	456.526	346.267	358.852	383.271	473.466	323.127	394.075	387.826	291.362	275.342	461.75	429.465	376.838	393.479
LOC100644404	126.35	137.126	136.118	121.747	144.132	144.572	173.949	123.049	115.653	119.151	132.844	116.9	111.325	100.644	108.435	93.0794	80.0044	101.152	104.02	122.28	96.3253	98.3144	107.683	90.2389	116.545	126.635	137.554	151.248	122.122	134.652	157.515	124.011	110.93	89.7406	133.716	109.064	106.921	124.001	134.431	115.383	94.2061	136.818	102.164	97.7412	95.0124	91.9414	104.773	93.9699	143.651
LOC100645911	917.952	813.032	713.377	783.626	890.736	804.751	828.28	839.514	608.699	718.881	711.93	707.058	741.821	732.575	831.663	670.779	707.572	817.152	881.691	770.363	646.312	720.323	735.346	666.284	727.926	805.948	827.317	839.753	813.819	834.254	759.11	805.038	577.029	636.037	679.162	756.695	840.654	774.068	716.011	794.747	723.503	723.595	750.856	803.34	728.105	628.266	697.103	584.915	904.585
LOC100649535	924.653	905.422	888.244	867.69	857.105	869.455	920.311	944.701	882.614	905.551	972.005	981.396	954.068	886.444	884.388	821.527	925.766	962.931	856.924	931.365	900.072	884.83	867.282	1001.28	1064.19	910.005	931.978	937.182	927.148	869.38	854.947	935.249	916.63	969.199	854.243	874.446	943.652	940.342	915.273	897.199	958.076	960.619	884.76	905.736	933.642	942.91	928.433	956	1043.03
LOC105665924	367.564	347.192	374.573	380.701	323.817	299.254	305.422	392.964	331.741	374.334	314.335	292.251	349.582	301.933	325.304	368.271	381.32	357.008	345.494	319.966	369.765	349.454	351.181	500.64	344.857	340.638	268.131	299.713	361.48	402.979	279.922	338.963	301.651	314.092	311.683	305.959	327.63	348.518	295.557	295.419	366.462	348.79	368.981	383.518	363.568	325.881	291.497	297.252	434.076
LOC100644020	454.669	412.351	438.161	463.798	427.592	447.87	493.529	510.059	402.756	488.521	475.244	478.914	462.988	482.899	482.484	502.831	466.519	541.463	517.622	425.942	537.558	516.881	413.268	422.763	485.284	495.742	462.5	441.682	478.717	562.999	462.108	416.47	522.537	487.965	583.925	495.133	528.72	529.823	469.078	450.589	486.103	501.025	488.007	528.734	451.794	494.44	537.35	527.382	478.837
LOC100646863	7.65758	8.75274	10.9292	10.6287	5.76528	10.1099	2.02266	8.931	5.07249	2.97879	2.80656	4.71372	8.32338	0.967734	0	0	4.15607	8.92521	6.19165	8.15199	7.25029	6.81387	8.73102	11.1253	5.7317	3.92667	10.9644	7.42323	0	3.90294	1.89777	2.06685	0.973068	0	2.88596	0.965172	0.980927	3.75761	2.86023	0.994677	3.76824	0	1.98377	2.79261	1.93903	2.04314	6.22413	4.79438	2.0819
LOC100642882	1.91439	11.6703	5.96137	1.93249	2.88264	7.07696	4.04532	2.977	7.10149	1.98586	1.87104	7.54195	4.16169	12.5805	11.9377	16.1877	2.07804	3.96676	1.23833	0	1.03576	2.92023	5.82068	196.548	0	10.7983	2.9903	10.2069	6.83882	2.92721	3.79555	1.03342	1.94614	7.8523	3.84794	0	25.5041	8.45462	5.72046	11.9361	24.4936	3.85404	0	3.72348	15.5122	1.02157	13.4856	1.91775	27.0647
LOC100651283	5092.29	5524.92	5710	6213.93	6372.56	6505.74	6628.26	5570.96	4911.19	5465.08	4602.76	5024.82	5024.2	4633.51	5397.85	5151.74	4345.18	5387.85	8429.31	5256	4711.66	4550.69	4784.6	2264.63	4461.17	5015.33	4893.13	4671.07	4350.46	4449.35	4579.33	5060.68	4019.74	3858.85	3828.7	4286.33	3996.3	4288.37	4553.48	4854.03	4125.28	3938.83	4046.89	3112.83	3256.6	4705.36	4495.9	4295.77	4046.17
LOC100651523	69.8754	69.0494	88.427	82.131	66.3007	65.7146	54.6119	85.3406	95.3629	87.3777	97.294	73.534	84.2742	75.4832	63.668	107.244	63.3801	107.103	38.3882	75.4059	68.3599	81.7664	74.6987	145.866	96.4836	69.6983	92.6994	77.9439	56.6645	62.4471	58.831	91.9748	74.9262	102.08	77.9208	61.771	67.684	101.455	76.2728	63.6593	85.7275	77.0807	79.3507	96.8104	82.4087	70.4884	79.8764	100.682	84.3169
LOC100644403	559.003	435.692	488.832	394.229	540.976	549.981	490.495	494.182	519.423	480.578	519.213	624.096	673.154	539.996	434.733	529.136	419.764	556.338	652.6	479.949	488.877	480.864	462.744	871.485	588.454	469.237	485.426	543.751	463.086	554.218	501.961	503.278	490.426	499.182	414.616	520.228	572.861	418.034	512.934	564.977	565.236	397.929	519.747	470.089	555.532	489.333	443.988	357.661	532.966
LOC100649882	2424.58	2513.98	2436.21	2423.35	2101.45	2282.82	2472.7	2065.05	1831.17	1927.28	1559.51	1964.68	1973.68	2039.02	2133.87	2307.76	1697.76	1636.29	2900.17	1913.68	1770.11	1724.88	1913.06	1186.7	1873.31	2142.98	2034.4	1862.3	1938.32	1729.98	1862.67	2031.71	1993.82	1927.18	1845.09	1985.36	1745.07	1710.65	1709.46	1911.77	1821.95	1810.43	1860.77	1594.58	1419.37	2159.6	1767.65	1844.88	1918.47
LOC100648827	2906.05	2805.74	2473.97	2544.13	2818.26	2764.06	2366.51	2718	3104.37	2883.47	2922.56	2832	2719.67	2724.17	2804.38	2647.7	3179.4	2845.16	2503.9	2824.67	2979.87	3037.04	2992.8	4673.88	2884.95	3055.93	2930.5	3124.25	2981.72	2817.92	2931.11	2952.49	2938.66	3218.32	3082.2	3202.44	2813.3	2961	2866.9	2745.31	2874.23	2916.54	2940.93	3059.77	3319.62	2904.33	2861.03	2945.67	2882.39
LOC100645596	295.774	443.472	647.802	499.55	415.1	506.508	400.487	418.765	367.249	401.143	478.05	362.956	388.078	518.705	541.178	440.104	360.539	364.942	1218.52	464.664	437.089	295.917	326.928	395.568	397.398	417.208	395.717	412.917	428.891	323.944	538.968	417.504	308.462	283.805	367.478	176.626	270.736	380.458	435.708	422.738	418.275	380.586	301.533	190.828	248.196	630.309	330.916	365.332	236.296
LOC100651203	1092.16	1062.97	1035.29	1128.58	1114.62	1154.55	1278.32	986.379	894.788	997.894	1030.01	1054.93	1048.75	1055.8	1114.19	1146.29	1044.21	1001.61	1348.54	1084.22	1060.61	920.846	1007.95	866.541	1085.2	1109.28	1128.34	1020.69	1128.4	1047.94	1173.77	1176.04	1067.46	1129.61	1163.04	1092.57	1150.63	1045.56	1076.4	1016.56	1079.6	1111.89	1164.47	925.284	1030.59	1084.91	1120.34	1012.57	1076.34
LOC100646467	184.739	154.632	205.667	228.034	193.137	174.902	205.3	162.743	180.581	144.968	126.295	150.839	326.693	215.805	282.527	202.347	175.594	249.906	325.681	188.515	158.471	182.028	168.8	114.962	281.808	209.095	197.36	191.148	224.704	286.866	237.222	226.32	154.718	146.95	129.868	149.602	211.88	220.76	219.284	255.632	180.876	213.899	224.166	219.685	160.939	122.589	125.52	142.873	183.207
LOC100645717	1124.71	1306.1	1526.11	1717.99	1294.31	1336.53	1392.6	1221.56	1343.2	1425.85	1215.24	1439.57	1593.93	1309.34	1637.46	1445.77	1158.51	1746.37	2598.02	1458.19	1240.84	1214.82	1206.82	417.818	1202.7	1201.56	1223.03	973.371	1060.99	1097.7	1059.91	1022.06	1065.51	1006.22	947.556	972.893	1057.44	1075.62	1078.31	1287.11	859.159	1024.21	998.827	649.747	761.069	1268.79	1043.58	1099.83	827.555
LOC105665963	42.1167	26.2582	40.736	44.4474	31.7091	29.3188	26.2946	30.7623	40.5799	40.7101	69.2284	53.7364	42.6573	29.032	23.8755	37.4341	41.5607	38.6759	18.575	32.608	45.5733	37.963	37.8344	75.4051	38.2113	38.285	35.8836	33.4045	22.4704	23.4177	18.9777	27.9025	61.3033	49.3573	50.0232	42.4676	30.4087	26.3033	36.2296	37.7977	34.8562	25.0512	47.6104	31.6495	32.9635	39.8413	43.5689	46.985	32.2694
LOC100642846	226.856	176.027	195.732	199.047	259.438	185.012	226.538	189.536	212.03	226.388	211.427	212.117	197.68	181.934	204.931	189.194	234.818	203.296	132.501	216.028	209.223	192.735	169.77	262.064	198.699	225.783	228.26	244.039	217.865	213.686	186.931	200.484	228.671	218.743	217.409	211.373	188.338	207.608	202.123	162.132	198.775	205.227	198.377	217.823	211.354	192.055	231.33	209.994	243.582
LOC110119393	1.91439	0	1.98712	0.966247	0.96088	0	0	0	0	0	0.935519	2.82823	1.04042	2.9032	1.98962	0	2.07804	0.99169	0	2.038	3.10727	2.92023	1.94023	0	1.91057	0	1.99354	0	2.93092	0.975736	1.89777	2.06685	3.89227	2.24352	3.84794	1.93034	4.90463	1.87881	0.95341	0.994677	2.82618	0	0.991884	0.930869	0	1.02157	1.03736	1.91775	0
LOC100650362	335.019	361.78	399.412	408.722	464.105	461.013	439.929	394.949	529.568	339.582	571.602	633.524	376.633	359.029	370.07	387.494	498.729	403.618	404.934	456.512	411.195	431.221	460.804	548.85	463.312	390.703	369.801	426.836	453.316	443.96	373.862	372.033	584.814	551.905	579.115	480.656	364.905	419.913	446.196	360.073	362.693	384.44	385.843	433.785	554.562	484.225	521.79	450.672	374.742
LOC100642998	489.128	522.247	459.026	429.98	491.971	450.903	447.008	495.174	529.568	548.097	522.02	528.879	517.09	483.867	476.515	479.561	501.846	473.036	413.602	524.785	536.522	555.817	531.622	792.372	564.572	546.788	514.332	608.705	551.99	492.746	557.946	510.512	511.834	522.739	510.814	526.019	537.548	542.035	549.164	553.041	497.408	552.091	513.796	515.701	605.946	504.656	537.35	482.315	547.54
LOC100652235	61.2606	67.1043	70.5429	80.1985	49.9658	75.8245	58.6572	64.5017	108.551	80.4272	71.0995	63.1638	62.4254	74.5155	56.7043	65.7626	68.5752	47.6011	38.3882	65.2159	76.646	70.0855	70.8183	86.5304	77.3779	76.57	72.7641	73.3044	79.1349	86.8405	73.0643	60.9721	79.7916	85.2536	102.932	104.239	89.2644	101.455	93.4341	67.6381	69.7125	68.4092	89.2695	69.8152	88.2258	53.1217	88.1752	98.7643	67.6617
LOC100642285	517.844	530.999	512.678	519.841	516.954	533.805	497.575	450.519	450.437	465.684	454.662	445.918	528.535	514.834	532.225	499.796	480.027	516.67	416.079	475.873	512.699	500.333	456.924	1003.75	524.45	483.962	547.226	549.319	487.51	524.946	547.508	529.114	441.773	567.609	480.031	470.039	584.632	588.066	536.77	574.923	547.337	541.492	491.974	525.01	539.05	452.556	498.968	504.369	645.389
LOC105665629	1900.04	1821.54	1661.24	1690.93	1657.52	1796.54	1676.79	1820.93	2096.97	1926.28	1942.14	1926.03	1789.53	1737.08	1729.98	1689.59	1797.5	1869.34	1488.47	1783.25	1979.33	1885.49	1923.74	2724.47	1979.35	1671.78	1630.71	1900.35	1842.57	2001.23	1928.14	1846.73	2021.06	1826.22	1901.84	1856.03	1855.91	1872.23	1737.11	1724.77	1876.58	1714.08	1848.87	1850.57	1972.96	1880.71	1911.85	1796.93	1860.18
LOC100648826	326.404	297.593	307.011	277.313	327.66	284.089	270.025	335.409	354.06	388.235	432.21	391.239	294.44	308.707	284.516	293.402	361.579	325.274	242.713	323.023	375.98	383.524	317.227	864.068	336.26	292.537	294.047	313.631	279.414	301.502	279.922	325.529	396.039	403.833	347.277	302.099	297.221	340.064	319.392	276.52	341.968	341.082	300.541	327.666	382.958	367.766	328.842	424.782	310.203
LOC100651954	10254.5	9310.97	9992.25	10318.5	8903.52	9062.55	9177.83	10086.1	8478.17	9346.44	8951.99	9056.94	11628.8	10128.3	12282.9	11131.1	8500.21	11638.5	11994.5	10440.7	8822.57	8742.19	9070.56	9399.68	10581.7	9590.88	9317.79	8938.49	9452.22	10173	8260.06	8586.73	9926.26	8705.96	9672.76	9497.29	10671.5	9469.18	8885.78	9640.41	8834.64	9186.1	10070.6	9234.22	8430.9	8700.72	8555.07	8232.91	9465.36
LOC100646623	2702.17	2715.29	3078.05	2904.54	2597.26	2498.17	2621.37	2903.57	2590.01	2790.13	2490.35	2441.71	2984.97	2891.59	2620.34	2786.31	2965.36	3206.13	3161.46	2747.22	2695.04	2414.06	2378.72	2778.86	2955.65	2699.58	2773.01	2661.23	2534.27	2771.09	2505.06	2311.77	2934.77	2451.04	2605.06	2579.9	3059.51	2783.45	2546.56	2909.43	2887.42	2785.51	2514.43	2484.49	2551.76	2696.95	2745.88	2733.76	2857.41
LOC100646828	5.74318	5.83516	6.95493	2.89874	2.88264	2.02199	5.05665	1.98467	4.05799	10.9222	7.48416	6.59921	13.5255	2.9032	5.96887	6.0704	4.15607	5.95014	3.71499	3.057	2.07151	0	1.94023	0	10.5081	10.7983	3.98707	2.78371	5.86184	2.92721	12.3355	3.10027	2.9192	5.60879	5.77191	4.82586	1.96185	3.75761	2.86023	8.9521	3.76824	1.92702	0.991884	9.30869	4.84757	8.17257	4.14942	8.62989	8.3276
LOC105665933	1.91439	1.94505	5.96137	10.6287	5.76528	5.05497	4.04532	4.96167	4.05799	12.9081	4.6776	2.82823	3.12127	17.4192	2.98444	1.01173	7.27313	6.94183	8.66831	3.057	12.4291	2.92023	8.73102	3.70845	2.86585	7.85333	5.98061	4.63952	5.86184	9.75736	5.69332	4.1337	9.73068	14.5829	4.80993	5.79103	5.88556	5.63642	2.86023	3.97871	4.7103	1.92702	5.9513	4.65434	3.87806	7.151	6.22413	9.58877	1.04095
LOC100646708	1078.76	1092.15	1000.52	1073.5	1023.34	995.829	1008.3	1006.23	1068.27	1055.48	1073.04	1079.44	1031.06	1016.12	1148.01	1018.81	1135.65	1211.84	996.856	1129.05	1090.65	1031.81	1071.01	2014.92	1007.82	999.336	1063.55	998.424	958.411	1021.6	1029.54	924.915	990.583	1047.72	1073.58	1007.64	1131.01	1016.43	974.385	1009.6	1107.86	1094.55	1101.98	1019.3	1049.98	1009.31	929.47	1053.81	1062.81
LOC100644927	2126.89	2351.57	2624.99	2574.08	2549.22	2492.1	2346.29	2813.26	3116.54	3053.26	3144.28	2988.5	2693.65	2520.95	2244.3	2705.37	2549.75	2852.1	2352.83	2478.21	2702.29	2686.61	2383.57	3124.99	2421.64	2043.83	2110.16	2009.84	2387.72	2548.62	2134.05	2368.61	2721.67	2676.51	2580.04	2237.27	2474.88	2232.02	2381.62	2559.3	2452.18	2394.32	2537.24	2286.21	2260.91	2864.49	2731.36	3074.16	2364
LOC100646980	1229.04	1067.83	1066.09	1183.65	1085.79	1095.92	1049.76	1148.13	1158.56	1095.2	1071.17	1063.41	1153.83	1124.51	1054.5	1334.48	1201.11	1257.46	1240.81	1194.27	1160.05	1051.28	1047.72	1157.04	1118.64	1007.19	1017.7	1029.04	1185.07	1241.14	1152.9	1187.41	1079.13	1081.37	1037.02	1114.77	1201.64	1176.13	1121.21	1129.95	1321.71	1120.56	1119.84	1211.06	1121.73	1072.65	1072.63	1119.97	1108.61
LOC100647265	376.179	301.483	370.599	477.326	363.213	303.298	349.92	499.144	972.904	962.148	1117.95	1154.86	560.788	563.221	530.235	580.734	544.446	512.704	419.794	449.379	892.822	990.931	980.785	536.489	429.877	364.198	414.655	392.503	514.865	513.237	473.495	387.534	1253.31	874.971	964.871	757.66	486.54	397.367	389.945	384.94	394.723	464.411	303.516	311.841	1205.11	915.328	986.525	1145.86	431.994
LOC100644965	7415.41	5738.88	7262.94	7453.63	7311.34	7520.78	7584.98	6726.03	5858.73	6846.24	5423.21	5963.8	4779.7	3645.45	4720.39	5694.03	3533.7	4598.47	6991.61	4118.79	5521.62	6115.93	5873.07	2281.93	4606.37	4162.27	3983.08	3947.3	4730.51	5493.39	4646.7	5604.26	5316.84	4856.09	4355.87	5977.31	3996.3	3834.64	4080.59	4642.16	4238.33	4463.94	5010	4865.65	4479.16	5017.96	4918.1	4353.3	6425.78
LOC105665907	42.1167	46.6813	38.7489	60.8735	21.1394	28.3078	40.4532	29.77	86.2324	67.5192	56.1312	72.5913	53.0616	47.419	34.8184	55.6453	38.4437	55.5346	108.973	77.4439	74.5745	67.1653	64.0275	33.376	41.0772	44.175	53.8255	48.251	52.7566	52.6897	40.8022	59.9386	96.3337	54.9661	69.2629	94.5868	49.0463	58.243	43.8568	34.8137	59.3498	44.3214	39.6753	64.23	60.1099	77.6394	73.6522	53.6971	45.8018
LOC105665901	0	12.6428	16.8906	0	0	0	1.01133	0	0	0	0	0	12.4851	13.5483	9.94812	3.0352	4.15607	0.99169	0	0	2.07151	0	0	1.23615	6.68698	1.96333	0	3.71161	1.95395	6.83015	5.69332	2.06685	0	11.2176	1.92397	0.965172	3.92371	7.51522	6.67387	1.98935	1.88412	9.63509	0.991884	3.72348	0.969514	2.04314	5.18678	1.91775	53.0884
LOC100649578	335.019	254.802	324.895	320.794	246.946	276.001	298.343	269.915	329.712	281.992	243.235	263.025	332.935	329.03	308.392	321.731	352.227	332.216	375.214	325.061	349.05	325.119	263.871	184.186	298.048	373.033	350.862	361.882	295.046	328.823	333.059	361.699	311.382	272.587	255.888	232.606	351.172	356.034	347.994	287.462	333.489	293.87	317.403	284.846	350.964	285.018	226.143	317.388	321.653
LOC100645562	885.408	812.06	706.423	752.706	796.57	808.795	928.402	865.314	889.715	869.806	912.131	1027.59	866.672	850.638	898.316	829.621	873.815	928.222	869.308	813.161	848.284	975.357	905.116	501.877	840.649	844.233	783.46	864.806	835.312	797.176	808.452	784.369	988.637	897.406	884.065	913.053	890.682	808.826	766.541	812.651	751.764	833.436	878.809	924.353	872.563	862.206	947.105	870.66	818.186
LOC100648395	1085.46	994.894	1037.28	1060.94	997.394	1029.19	1018.41	1027.06	1006.38	904.558	967.327	971.026	1005.05	1021.93	987.849	1180.69	1035.9	1009.54	842.064	988.429	943.574	1047.39	962.353	1678.69	975.344	1039.58	997.765	1042.96	1042.43	1043.06	989.689	859.809	1027.56	1060.06	994.693	894.714	1025.07	946.918	1041.12	991.693	963.728	1022.28	1022.63	1044.44	1000.54	905.112	898.35	972.301	956.633
LOC100642638	8.61478	1.94505	5.96137	6.76373	0.96088	2.02199	2.02266	2.977	3.0435	1.98586	6.54864	5.65646	2.08085	3.87094	8.95331	5.05866	4.15607	1.98338	6.19165	4.076	3.10727	4.86705	2.91034	21.0145	5.7317	1.96333	3.98707	1.85581	2.93092	1.95147	0.948887	6.20055	8.75761	3.36527	2.88596	4.82586	4.90463	5.63642	5.72046	6.96274	6.59442	2.89053	5.9513	0.930869	5.81709	2.04314	4.14942	3.83551	10.4095
LOC105665921	70.8326	86.5548	92.4013	69.5698	66.3007	74.8135	20.2266	25.8007	52.7539	46.6677	48.647	39.5952	24.9701	33.8707	0	2.02347	32.2096	43.6344	74.2998	44.836	56.9666	57.4312	121.264	185.422	101.26	14.725	21.9289	73.3044	2.93092	0	0	19.6351	2.9192	0	0.961985	4.82586	26.485	16.9092	19.0682	13.9255	12.2468	17.3432	16.862	19.5482	29.0854	29.6256	20.7471	8.62989	10.4095
LOC100647065	106.249	83.6373	113.266	100.49	113.384	75.8245	62.7025	58.5477	67.9714	43.6889	29.9366	21.6831	99.8806	83.2251	88.5383	76.8917	89.3556	73.385	49.5332	76.4249	48.6805	59.378	30.0735	17.3061	31.5243	16.6883	17.9418	27.8371	25.4013	54.6412	26.5688	32.0362	22.3806	21.3134	4.80993	32.8158	38.2562	38.5155	37.183	18.8989	38.6245	32.7593	53.5617	68.8843	26.1769	15.3236	16.5977	39.3139	21.8599
LOC100642453	191.439	239.241	210.635	229	126.836	221.408	211.368	161.75	105.508	116.173	101.036	117.843	170.629	207.095	168.123	187.171	183.906	138.837	193.179	190.553	132.577	77.8728	157.158	111.253	221.626	216.948	279.095	198.571	286.253	197.099	204.96	180.849	140.122	182.847	196.245	164.079	207.957	258.336	203.076	201.919	218.558	282.308	228.133	155.455	158.031	205.336	169.089	129.448	173.839
LOC100648362	5463.68	6027.72	5835.19	5898.94	5546.2	5917.35	5395.45	5864.69	6139.75	6285.24	6282.95	6331.47	5795.15	5776.4	6024.58	6111.88	5904.74	5882.7	6247.38	5818.48	6423.76	6301.86	6158.28	5490.98	5841.55	5351.06	5338.69	5070.06	6226.25	6021.26	5888.79	5980.43	6663.57	6618.37	6913.79	6219.57	5953.25	5722.84	5847.26	5912.36	6166.73	5877.41	6084.21	5431.62	6010.02	6984.48	6562.31	6887.61	5276.57
LOC100643483	1003.14	1101.87	1183.33	1097.66	1088.68	1094.91	1099.32	1182.86	1186.96	1206.41	1117.01	1157.69	1104.93	1174.83	1109.22	1022.86	1225	1237.63	1407.98	1290.05	1247.05	1218.71	1159.29	1019.82	1176.91	1237.88	1178.18	1141.32	1116.68	1079.16	977.354	1108.86	1150.17	1140.83	1074.54	1084.85	1308.56	1236.25	1121.21	1209.53	1116.34	1227.51	1103.97	1155.21	1046.11	1238.14	1190.88	1171.75	1144
LOC100642727	215.369	216.873	214.609	212.574	189.293	226.463	194.176	239.152	191.74	221.423	224.525	207.404	190.397	209.998	203.937	175.03	243.13	243.956	245.189	234.37	213.366	234.592	202.754	226.215	204.431	208.113	235.237	217.129	213.957	220.516	236.273	206.685	181.964	192.942	175.081	206.547	233.461	203.85	221.191	206.893	179.934	199.446	213.255	238.302	206.507	159.365	198.135	196.57	192.576
LOC100648596	1024.2	1011.43	991.575	988.47	1185.73	1102.99	1316.75	1013.17	948.556	986.971	960.778	1012.51	988.402	1048.06	939.103	911.571	895.634	890.537	1052.58	978.239	945.646	959.782	1052.57	689.771	1009.73	1146.59	1090.46	1121.84	1054.15	1052.82	1192.75	1114.03	998.368	966.955	1068.77	1019.22	1028.01	989.191	1087.84	1089.17	934.524	1072.39	1039.49	1021.16	1063.56	1012.38	978.226	960.794	1030.54
LOC100649772	0	0.972526	0.993562	0	0	2.02199	1.01133	0.992333	0	0	0	0	2.08085	2.9032	1.98962	1.01173	0	2.97507	1.23833	0	0	0	3.88045	4.9446	0.955283	0	0	0.927903	0	0	1.89777	3.10027	2.9192	6.73055	2.88596	0	0	0.939403	0	3.97871	1.88412	2.89053	2.97565	2.79261	0.969514	0	4.14942	0.958877	0
LOC100650811	291.945	334.549	335.824	274.414	344.956	338.683	319.581	399.91	352.031	339.582	404.144	405.38	365.188	373.545	376.039	326.79	307.55	365.934	238.998	340.346	333.514	341.667	369.613	824.512	346.768	341.62	414.655	373.945	411.306	365.901	381.453	343.097	325.978	378.032	362.668	327.193	383.542	376.701	383.271	358.084	400.376	368.061	367.989	381.656	430.464	287.061	418.054	349.031	378.906
LOC105665881	0	0	0	0.966247	0.96088	3.03298	2.02266	3.96933	4.05799	2.97879	3.74208	1.88549	4.16169	3.87094	2.98444	5.05866	2.07804	1.98338	3.71499	1.019	3.10727	4.86705	4.85057	6.18075	0.955283	2.945	0.996768	0	3.90789	1.95147	1.89777	5.16712	0.973068	2.24352	3.84794	6.7562	0	1.87881	2.86023	0.994677	3.76824	1.92702	2.97565	2.79261	3.87806	5.10785	4.14942	1.91775	3.12285
LOC100646298	1745.93	1705.81	1513.19	1584.64	1547.02	1582.21	1613.07	1562.92	1255.95	1286.84	1315.34	1402.8	1754.15	1697.41	1651.39	1591.46	1559.57	1510.34	1552.87	1781.21	1485.27	1443.57	1464.87	831.928	1779.69	1842.59	1851	1828.9	1761.48	1736.81	1689.02	1627.64	1384.68	1559.24	1598.82	1599.29	1860.82	1762.32	1669.42	1660.12	1788.03	1671.69	1752.66	1729.55	1595.82	1483.32	1476.16	1460.37	1756.08
LOC100647931	1043.35	1159.25	1192.27	1146.93	966.646	1033.24	999.195	1004.24	932.324	936.332	990.715	922.946	983.2	1066.44	1063.45	1122.01	968.365	972.848	1145.46	950.726	996.398	880.936	987.576	2857.98	975.344	1004.24	943.939	922.336	962.319	956.221	870.13	938.35	962.364	1030.9	1004.31	1025.01	1108.45	983.555	974.385	978.762	1121.05	974.108	1031.56	999.753	919.1	990.924	921.171	947.37	1081.55
LOC100651007	1105.56	1113.54	1194.26	1173.02	1115.58	1107.04	1037.63	1157.06	1370.59	1347.4	1302.24	1311.36	1145.51	1125.47	1272.37	1198.9	1312.28	1253.5	1057.53	1182.04	1287.45	1380.3	1371.74	2626.82	1178.82	1176.04	1104.42	1170.09	1194.84	1214.79	1147.2	1083.03	1412.89	1306.85	1403.54	1352.21	1238.91	1198.68	1149.81	1218.48	1227.5	1188.01	1217.04	1183.13	1323.39	1266.75	1312.25	1362.56	1225.2
LOC100645595	16.2724	11.6703	17.8841	1.93249	8.64792	15.1649	9.10198	8.931	34.493	15.8869	17.7749	19.7976	5.20211	13.5483	9.94812	5.05866	15.5853	7.93352	8.66831	14.266	17.6079	4.86705	14.5517	174.297	3.82113	4.90833	3.98707	6.49532	4.88487	2.92721	1.89777	10.3342	1.94614	19.0699	4.80993	7.72137	3.92371	5.63642	12.3943	4.97339	1.88412	5.78106	10.9107	4.65434	4.84757	7.151	8.29884	11.5065	4.1638
LOC110119429	4.78599	9.72526	7.9485	13.5275	6.72616	18.1979	20.2266	7.93867	10.145	12.9081	10.2907	16.9694	8.32338	20.3224	11.9377	4.04693	14.5463	10.9086	22.2899	13.247	5.17878	6.81387	11.6414	2.4723	7.64226	30.4317	15.9483	32.4766	7.81579	6.83015	9.48887	11.3677	3.89227	3.36527	4.80993	6.7562	9.80927	21.6063	10.4875	17.9042	9.42061	7.70807	8.92695	9.30869	9.69514	10.2157	7.26149	14.3831	6.2457
LOC100649062	5491.44	5236.08	5212.23	5455.43	5246.41	5406.79	5491.53	5509.43	4875.68	5241.67	5242.65	5243.54	5746.26	5449.31	5772.9	5311.6	5044.44	5984.85	6158.22	5727.79	4743.76	5097.75	4959.22	3213.99	5787.1	5764.35	5809.16	5765.99	5241.46	5387.04	5379.24	5344.87	5099.85	5014.26	5082.17	5614.4	5244.04	5359.29	5272.35	5635.84	5247.28	5119.12	5445.44	5085.34	4807.82	5060.86	5019.76	4708.08	5708.57
LOC110119471	12.4436	12.6428	10.9292	11.595	21.1394	11.1209	8.09065	19.8467	10.145	12.9081	16.8393	13.1984	14.5659	8.70961	7.9585	11.1291	6.23411	7.93352	19.8133	7.13299	12.4291	8.76069	15.5218	8.65304	5.7317	5.89	15.9483	3.71161	10.7467	8.78162	12.3355	13.4345	5.83841	24.6787	17.3157	14.4776	21.5804	13.1516	17.1614	18.8989	13.1888	19.2702	15.8701	14.8939	3.87806	15.3236	14.523	19.1775	15.6142
LOC100644293	4657.72	4250.91	4663.78	4167.42	5363.63	5190.44	5642.21	4388.1	3719.15	3685.75	3855.28	4082.08	3782.98	4133.19	4545.3	3977.12	3854.76	4266.25	3166.41	4284.89	3900.66	3925.76	4278.2	8374.91	3095.12	3496.7	3799.68	4085.56	3603.08	3657.06	3515.63	3320.39	3526.4	3928.4	3789.26	4140.59	3252.75	3312.33	3303.56	2957.18	3377.29	3428.17	3377.36	3668.55	3798.56	3316.02	3581.99	3266.89	3557.97
LOC100648322	670.038	675.906	591.169	622.263	795.609	734.992	879.858	640.055	827.831	761.576	899.97	901.263	716.851	717.091	600.867	564.547	789.654	736.826	709.563	786.667	766.46	788.462	795.493	3659	623.8	731.341	626.967	790.574	761.062	714.238	781.883	744.066	833.919	928.815	840.775	913.053	702.344	682.006	721.731	679.365	741.402	719.741	664.562	741.903	926.856	814.192	784.241	832.305	653.716
LOC100649212	66.0466	86.5548	65.5751	89.861	45.1614	68.7476	44.4986	61.5247	79.1309	59.5757	52.3891	75.4195	67.6275	92.9025	93.5124	122.42	62.3411	46.6094	85.4448	70.3109	69.3957	76.8994	66.9378	44.5014	97.4388	93.2583	78.7447	59.3858	93.7895	79.0346	99.6332	81.6406	111.903	66.1837	135.64	71.4227	86.3216	100.516	65.7853	67.6381	76.3069	89.6064	104.148	80.0547	98.8905	86.8335	96.474	77.669	72.8665
LOC100643042	598.248	582.543	561.362	548.828	615.924	638.948	660.399	635.093	663.482	598.736	695.091	664.634	755.347	688.059	595.893	595.91	675.362	720.958	630.31	726.546	555.165	598.647	616.022	559.976	789.064	742.14	708.702	786.862	635.033	728.874	690.79	696.528	471.938	531.713	569.495	574.277	676.84	708.31	675.967	708.21	591.614	676.384	613.976	617.166	589.465	548.584	573.657	646.283	692.232
LOC100646906	1804.32	1558.96	1821.2	1761.47	1709.41	1722.73	1617.12	1759.41	1864.65	1903.44	1908.46	1930.74	1810.34	1712.89	1792.65	1851.47	1821.4	1841.57	1545.44	1780.19	1902.68	1941.95	1705.46	2529.16	1758.68	1868.11	1831.06	1742.6	1870.9	2043.19	1839.89	1721.69	1932.51	1884.55	1830.66	1852.16	1824.52	1756.68	1755.23	1746.65	1817.23	1793.09	1801.26	1821.71	1933.21	1775.49	1754.17	1828.58	1871.63
LOC100645196	4322.7	4332.61	4309.08	4518.17	3563.91	4004.55	3793.5	3331.26	3678.57	3603.34	3242.51	3697.44	3641.48	4296.74	4292.62	4458.71	4403.36	3407.45	5714.89	3453.39	4408.18	3867.36	3939.63	4688.71	3470.54	4407.68	3818.62	3899.05	3685.14	3545.82	3958.76	4481.96	4066.45	4084.32	3756.55	4067.23	3478.37	3677.76	3668.72	3509.22	3629.76	3670.01	3575.74	3430.25	3432.08	4590.94	4020.79	4069.47	3016.67
LOC110119417	6.70038	6.80768	3.97425	4.83123	17.2958	18.1979	8.09065	5.954	17.2465	6.9505	2.80656	13.1984	3.12127	15.4837	5.96887	8.09386	9.35117	14.8753	30.9583	11.209	18.6436	7.78728	10.6712	8.65304	17.1951	12.7617	11.9612	6.49532	16.6086	10.7331	16.1311	16.5348	9.73068	15.7046	13.4678	10.6169	18.6376	23.4851	30.5091	7.95742	11.3047	16.3797	10.9107	10.2396	5.81709	17.3667	10.3736	4.79438	7.28665
LOC100648825	2857.23	2894.24	2988.63	2834.97	3050.8	3148.23	3382.9	2719.99	2480.45	2570.69	2373.41	2384.2	2848.68	2754.17	2562.64	2419.05	2461.44	2526.83	3830.16	2653.47	2366.7	2419.9	2592.14	2024.81	2576.4	2819.35	2882.65	2878.36	2645.64	2481.3	2807.76	2851.22	2344.12	2426.36	2359.75	2477.6	2458.2	2581.48	2692.43	2743.32	2378.7	2500.31	2358.7	2150.31	2036.95	2414.99	2364.13	2189.12	2494.12
LOC100645123	437.439	484.318	450.084	435.777	437.201	462.024	456.11	426.703	506.235	425.967	503.309	521.337	448.422	438.383	481.489	441.115	455.09	430.393	315.774	418.809	468.162	515.907	534.533	782.482	464.267	420.153	444.559	449.105	447.454	478.11	440.284	457.807	460.261	498.06	480.031	474.865	484.578	462.186	450.963	383.945	421.101	441.287	469.161	526.872	506.086	483.203	464.735	496.698	509.024
LOC100648135	906.466	865.548	819.689	849.331	843.653	841.147	843.45	901.038	869.425	941.297	968.263	944.629	963.431	809.993	801.819	905.501	934.078	781.452	773.956	836.598	922.859	1029.87	928.399	799.789	811.035	766.681	805.389	724.693	799.164	860.599	837.867	900.113	881.599	895.163	964.871	855.142	817.112	853.917	757.961	826.577	837.492	872.939	866.906	869.432	901.648	903.069	925.321	996.273	947.264
LOC105665883	37.3307	60.2966	45.7038	33.8186	30.7482	30.3298	47.5325	29.77	10.145	31.7737	33.6787	41.4807	23.9297	35.8062	39.7925	32.3754	36.3657	27.7673	49.5332	25.475	30.0369	19.4682	35.8942	27.1953	29.6138	42.2117	49.8384	40.8278	41.0329	34.1507	37.9555	23.7688	22.3806	34.7745	43.2893	36.6765	20.5995	48.8489	40.0432	33.819	53.6975	40.4674	41.6591	44.6817	25.2074	26.5608	44.6063	29.7252	34.3513
LOC100643653	2806.5	2796.99	2917.1	2938.36	2962.39	2904.58	2873.19	3181.42	3289	3291.56	3206.96	3220.41	3386.58	3121.91	3015.28	2989.67	3067.18	3451.08	3577.54	3024.39	3050.3	3063.32	3003.47	2170.68	3163.9	2958.74	2987.31	2967.44	2947.53	2957.45	2924.47	3149.88	2994.13	2875.07	3073.54	2775.83	3223.33	3139.48	2987.99	3160.09	3023.07	3157.42	3259.33	2939.68	2919.21	3149.5	3219.95	3021.42	3052.06
LOC100648054	7399.14	7886.22	7747.8	7643.98	6460	6956.65	6931.66	7387.92	7767	8048.68	8228.83	8737.35	8445.11	8326.38	8850.85	8431.78	7837.32	9187.01	10275.7	7728.09	7672.88	8233.1	8828.03	5927.34	8304.27	8160.59	7901.38	7661.7	7950.61	7206.78	7279.86	8165.09	9172.14	9180.47	10034.5	9508.87	8042.62	7398.74	7135.32	7895.75	7896.35	7620.39	8441.92	7436.71	7597.11	9082.79	9116.28	8972.21	7547.93
LOC100645373	1269.24	1309.99	1213.14	1294.77	1211.67	1234.42	1124.6	1217.59	1294.5	1273.93	1276.05	1219.91	1237.06	1190.31	1169.9	1228.24	1290.46	1294.16	1207.37	1197.32	1396.2	1267.38	1321.29	2379.59	1259.06	1224.14	1123.36	1251.74	1315.01	1231.38	1318.95	1296.95	1357.43	1398.83	1447.79	1463.2	1332.1	1267.25	1270.89	1177.7	1315.12	1335.42	1337.06	1402.82	1388.34	1235.08	1343.38	1222.57	1262.67
LOC100642693	3181.72	3273.52	3811.3	3492.98	3550.45	3447.49	3402.12	3393.78	3272.77	3416.67	3380.97	3328.83	3376.17	3464.49	3282.88	3382.22	3131.6	3319.19	3890.83	3098.78	3479.11	3253.14	3275.1	3798.69	3001.5	2933.22	3043.13	2788.35	3153.67	3192.61	3039.29	3087.87	3214.04	3192.52	3264.02	2999.75	3330.25	3017.36	3051.86	3181.97	3090.9	3014.82	2961.76	2675.32	2815.47	3593.89	3133.85	3264.02	2987.53
LOC105665918	413.509	358.862	343.772	391.33	306.521	306.331	295.309	376.094	316.524	323.695	274.107	352.586	325.652	349.352	430.754	446.174	376.125	378.826	319.489	339.327	327.299	326.092	351.181	258.355	348.678	351.437	344.882	310.848	411.306	342.483	357.731	344.13	409.662	351.11	399.224	338.775	346.267	382.337	346.088	371.015	355.157	361.316	390.802	350.938	371.324	357.55	348.551	277.115	342.472
LOC100647619	16.2724	26.2582	34.7747	21.2574	39.3961	24.2638	15.17	19.8467	42.6089	40.7101	47.7115	32.996	15.6063	31.9352	22.8807	17.1995	36.3657	22.8089	35.9116	44.836	58.0024	43.8034	33.954	40.7929	48.7194	26.505	20.9321	20.4139	31.2632	21.4662	18.0289	19.6351	30.1651	34.7745	31.7455	19.3034	35.3134	25.3639	33.3693	22.8776	50.8713	23.1242	24.7971	19.5482	27.1464	18.3883	14.523	23.9719	12.4914
LOC105665892	293.86	349.137	429.219	370.073	302.677	365.98	314.524	264.953	246.523	271.07	249.784	205.518	335.016	345.481	312.371	382.435	209.882	284.615	640.217	292.453	253.76	235.565	238.648	67.9882	305.691	295.482	327.937	308.992	235.451	203.929	260.944	308.994	191.694	177.238	159.69	161.184	193.243	203.85	326.066	320.286	223.268	271.71	180.523	102.396	109.555	293.191	220.957	179.31	195.699
LOC100644256	1367.83	1327.5	1315.48	1352.75	1178.04	1339.57	1261.13	1316.83	1029.72	1141.87	1212.43	1220.85	1323.42	1328.7	1295.25	1341.56	1310.2	1247.55	1342.35	1295.15	1232.55	1047.39	1152.49	763.94	1296.32	1161.31	1219.05	1064.31	1415.63	1380.67	1115.89	1166.74	1211.47	1217.11	1300.6	1277.89	1470.41	1386.56	1163.16	1283.13	1288.74	1470.32	1381.69	1346.04	1064.53	1224.86	1293.58	1216.81	1266.84
LOC100651997	550.388	583.516	727.287	683.137	630.338	596.486	620.957	546.776	596.525	550.083	548.214	503.425	715.811	671.607	594.898	740.588	666.011	697.158	502.762	628.722	515.807	482.811	449.163	983.975	517.763	510.467	582.112	511.275	482.625	600.077	538.019	448.506	518.645	556.392	559.875	564.626	498.311	526.066	508.167	560.003	625.528	582.923	540.577	551.074	499.3	570.037	507.267	586.832	613.119
LOC100642963	4.78599	3.89011	3.97425	3.86499	10.5697	4.04397	6.06798	12.9003	8.11599	4.96464	7.48416	7.54195	0	12.5805	14.9222	9.10559	12.4682	6.94183	12.3833	12.228	6.21454	9.7341	8.73102	580.99	10.5081	6.87167	2.9903	13.9186	0	4.87868	3.79555	1.03342	1.94614	4.48703	3.84794	1.93034	29.4278	7.51522	13.3477	12.9308	24.4936	9.63509	3.96753	0.930869	10.6647	2.04314	11.4109	2.87663	21.8599
LOC100644928	5518.24	4988.09	4794.93	5021.58	4960.06	5002.4	4920.12	5159.14	5266.26	5300.25	5136	4965.43	5243.73	4788.35	4969.09	5092.05	5367.57	5355.13	4533.53	5023.67	5572.37	5455.96	5312.34	7534.33	5487.14	5121.35	4890.14	5145.22	5130.09	5289.46	4955.09	5027.61	5719.69	5468.57	5399.62	5361.53	5304.85	5212.75	5260.91	4894.81	5287.79	5054.57	5267.89	5493.99	5414.74	5131.35	5099.64	4986.16	5628.41
LOC100644442	1576.5	1672.75	1388.01	1348.88	1332.74	1328.45	1255.06	1533.15	1854.5	1733.65	1679.26	1681.85	1559.59	1618.05	1610.6	1721.97	1852.57	1474.64	1256.91	1668.1	1909.93	1935.14	1629.79	2581.08	1832.23	1657.05	1727.4	1841.89	1905.1	1719.25	1773.47	1657.61	1885.81	1828.47	1760.43	1739.24	1849.05	1940.81	1691.35	1619.33	1899.19	1845.12	1958.97	2097.25	2008.83	1884.8	1916	1972.41	1936.17
LOC100649332	40.2023	28.2033	28.8133	18.3587	17.2958	29.3188	30.3399	41.678	30.435	40.7101	29.0011	39.5952	39.5361	34.8384	27.8547	37.4341	30.1315	30.7424	53.2482	22.418	33.1442	28.2289	36.8643	21.0145	32.4796	60.8633	52.8287	69.5928	41.0329	41.9566	39.8533	56.8384	49.6265	34.7745	47.1373	28.9552	44.1417	38.5155	51.4841	47.7445	32.9721	34.6863	49.5942	27.9261	47.5062	56.1864	45.6436	38.3551	33.3104
LOC110119404	1706.68	1594.94	1573.8	1560.49	1715.17	1471	1944.79	1557.96	1598.85	1425.85	1286.34	1339.64	2466.84	2163.85	1813.54	1471.06	1404.75	1884.21	2676.03	1849.48	1230.48	1452.33	1318.38	708.314	2176.13	2268.63	2093.21	2468.22	1826.94	1886.1	2024.93	2260.1	1290.29	1174.48	1211.14	1384.06	2154.12	1854.38	1970.7	2240.01	1897.31	1603.28	1866.72	1771.44	1408.7	1394.44	1550.85	1514.07	1991.34
LOC100645286	2112.53	1943.11	1980.17	2007.86	1964.04	2151.39	2220.88	2050.16	1830.16	1841.88	1899.1	2065.55	1837.39	1857.08	2043.34	2017.39	1834.91	1925.86	2084.11	2104.23	1831.22	1903.99	2115.82	1613.17	1861.85	1943.7	2091.22	1996.85	2068.25	1992.45	2012.59	2042.05	2084.31	2076.37	2116.37	2191.91	2052.1	1896.65	1936.37	2097.77	1898.25	2003.14	2163.3	2060.94	2132.93	2151.43	2136.95	2010.76	2077.74
LOC100645325	10434.4	8624.36	9084.14	9313.65	8044.49	8365.97	8563.95	8722.61	7462.65	8336.63	7530.93	7771.98	9340.92	8573.15	10078.4	9517.37	7280.4	9360.56	10586.5	7963.48	7601.42	8449.2	8236.26	4457.55	8653.91	8374.6	7473.77	7434.36	8001.41	8515.24	7565.48	7921.2	7922.72	8018.32	7516.95	8554.32	9023.55	8097.65	7567.21	8418.95	7885.05	8276.54	8914.06	8636.6	7532.16	7092.77	7333.06	6910.62	8868.89
LOC100651568	663.338	761.488	622.963	636.757	694.717	647.036	761.532	674.787	779.135	725.831	739.996	716.485	664.83	649.349	659.561	637.391	771.991	689.224	490.379	671.52	688.778	736.871	692.661	1002.52	633.353	635.138	691.757	684.793	653.595	643.985	638.601	629.356	688.932	716.803	633.948	705.541	717.058	686.703	664.526	634.604	705.603	724.559	746.888	775.414	754.282	686.496	668.057	753.677	726.583
LOC100642402	1336.25	1355.7	1343.3	1482.22	1380.79	1481.11	1383.5	1264.23	1526.82	1251.09	1015.97	1065.3	1763.52	1551.28	1783.7	1311.21	1893.09	2395.92	2398.65	1767.96	1211.83	1407.55	1393.08	672.465	1904.83	1868.11	2016.46	1711.98	1478.16	1693.88	1411.94	1774.39	1480.04	1423.51	1346.78	1468.99	1831.39	1799.9	1588.38	1726.76	1511.07	1611.95	1529.48	1404.68	1319.51	1355.62	1386.94	1207.23	1345.95
LOC100650810	186.653	178.945	133.137	183.587	181.606	149.627	157.768	115.111	138.986	115.18	116.94	161.209	183.114	145.16	200.952	167.948	184.945	149.745	195.656	164.059	130.505	111.942	129.995	60.5713	152.845	190.443	172.441	176.302	146.546	138.554	126.202	148.813	186.829	134.611	148.146	172.766	125.559	160.638	124.897	124.335	168.629	124.293	141.839	137.769	136.702	143.02	139.006	118.901	119.709
LOC100650768	1944.07	1865.31	2024.88	1882.25	1978.45	2032.1	2110.65	2130.54	1931.61	2194.37	2276.12	2234.3	2152.63	1869.66	2147.8	2019.42	1728.93	2180.73	1961.51	1866.81	1791.86	1925.4	2009.11	961.724	2081.56	1846.51	1956.66	1953.24	2020.38	2003.19	1871.21	1905.64	1915.97	1874.46	1882.61	2016.24	2190.41	1841.23	1824.83	2123.64	1891.66	1947.25	2275.38	2151.24	1802.33	1851.09	1969.94	1916.79	2233.88
LOC100645524	43356.3	41889.6	77999.6	71565.1	34728.1	53843.5	19572.3	68246.7	72117.7	70147.4	47861.2	60716.5	69420.1	56366.6	72531.8	47169	84750.7	103264	76481.7	78631.1	62249	60275.5	65971.6	105594	63528.2	49718.5	53261.3	40112.3	50339.5	78465.7	27885	35641.8	122307	72439.8	72456.7	58190.2	92795.7	69145.7	38614	49384.7	101356	82148.8	50244.9	54416.7	56639	89187.2	53364.7	66892.2	73725.3
LOC100645523	1118.96	1353.76	1327.4	1491.89	1237.61	1293.06	1263.15	1160.04	1132.18	1388.11	1027.2	1143.55	1205.85	1107.09	1203.72	1286.92	1236.43	1068.05	1643.26	1216.68	1315.41	1097.03	1051.6	372.081	1108.13	1231.01	896.094	1051.31	1103	1108.44	1091.22	1240.11	1083.02	1056.7	1062.03	1085.82	957.385	1029.59	1230.85	1218.48	1148.37	1016.5	979.981	821.957	723.258	1340.3	1091.3	1297.36	916.036
LOC100649996	452.754	466.813	380.534	454.136	403.57	444.837	390.374	559.676	544.786	577.885	653.928	609.012	537.899	479.996	439.707	505.866	444.7	407.585	339.302	480.968	513.735	549.977	495.728	1056.91	419.369	417.208	438.578	437.97	445.5	427.372	473.495	526.013	629.575	574.34	666.656	602.267	424.741	448.095	490.053	453.573	442.768	501.988	563.39	500.808	654.422	525.087	615.152	500.534	467.386
LOC100648862	1220.43	1155.36	1195.26	1206.84	1064.66	1078.73	1060.89	1052.87	1010.44	1013.78	989.78	964.427	1119.49	1169.02	1184.82	1219.14	1012	1064.08	1157.84	983.334	1093.76	1000.67	1141.82	1237.39	1068.01	1050.38	1081.49	1022.55	1052.2	1084.04	1035.24	1031.36	1186.17	1173.36	1063.96	1149.52	1217.33	1086.89	992.499	1164.77	1140.84	1126.34	1081.15	1067.71	1087.8	1018.51	1054.99	1045.18	1210.62
LOC100642283	438.396	439.582	413.322	387.465	382.43	368.002	342.841	369.148	356.089	370.362	410.693	397.838	361.027	391.932	391.956	468.432	378.203	353.042	271.194	351.555	423.624	336.8	382.225	543.906	356.32	374.997	428.61	367.45	393.72	401.027	383.35	398.902	346.412	389.25	369.402	390.895	414.932	404.883	397.572	379.967	391.897	396.002	407.664	424.476	413.013	351.42	386.933	348.072	415.339
LOC100648278	2370.98	2273.77	2096.42	2133.47	2082.23	2116.01	2064.13	2195.04	2481.46	2377.07	2406.16	2263.53	2245.23	2083.53	2340.79	2252.12	2182.98	2164.86	2001.14	2215.3	2393.63	2401.4	2350.59	2222.6	2262.11	2185.19	2149.03	2252.95	2125.89	2118.32	2116.97	2218.76	2412.24	2508.25	2389.57	2334.75	2226.7	2213.23	2087.01	2219.13	2251.52	2216.07	2327.95	2337.41	2419.91	2185.14	2310.19	2477.74	2304.66
LOC100648749	74.6614	80.7197	67.5622	39.6161	53.8093	66.7256	48.5439	72.4403	48.6959	52.6252	56.1312	76.3622	78.0317	74.5155	78.5902	76.8917	95.5897	73.385	78.0148	43.817	59.0381	61.3248	45.5953	45.7375	76.4226	50.065	54.8222	67.737	69.3651	68.3015	67.371	77.5069	62.2763	45.9921	71.1869	61.771	88.2834	37.5761	52.4375	75.5955	114.931	65.5186	90.2614	72.6078	76.5916	78.661	80.9137	60.4092	77.0303
LOC100651487	0	0	0.993562	0.966247	0.96088	0	0	0	0	0.992929	0.935519	0.942744	0	0	0.994812	1.01173	0	0.99169	0	0	1.03576	0.97341	2.91034	0	0	0	0	0	0	1.95147	0	0	0.973068	1.12176	0	3.86069	0	0.939403	0.95341	0	0	0	0.991884	0	0.969514	2.04314	2.07471	0	0
LOC100643118	1771.77	1840.99	1856.97	1874.52	1760.33	1831.92	1694.99	2001.54	2066.53	1975.93	2065.63	2095.72	1781.2	1815.47	1935.91	2211.65	1747.63	1826.69	1599.92	1764.91	1906.83	2030.53	2014.93	2030.99	1781.6	1574.59	1674.57	1482.79	1890.44	2014.89	1678.58	1820.89	2250.71	2140.31	2236.62	2000.8	2027.58	1833.71	1731.39	1697.91	1959.49	1886.55	1954.01	1969.72	2065.07	1954.27	2052.93	2152.68	1806.05
LOC105665917	687.268	496.961	509.697	444.474	565.959	564.134	711.977	520.975	384.495	377.313	443.436	455.345	509.807	533.221	420.806	454.268	413.529	557.33	749.19	572.677	407.052	497.412	462.744	268.244	649.592	659.68	565.167	660.667	497.28	531.776	598.748	632.456	445.665	409.442	424.236	558.835	503.216	450.913	521.515	552.046	446.537	457.667	476.104	543.627	624.367	348.356	445.025	370.126	662.044
LOC100648092	509.229	501.824	531.556	510.178	565.959	457.98	523.869	592.423	561.018	631.503	629.605	579.787	552.464	557.415	521.282	532.171	498.729	556.338	387.597	544.146	620.418	649.264	628.634	870.249	555.019	499.668	586.1	598.498	597.908	542.509	535.172	553.916	535.187	602.384	641.644	540.496	590.518	584.309	520.562	514.248	561.468	598.339	559.422	682.327	599.16	558.799	554.985	596.421	583.973
LOC105665952	7.65758	21.3956	52.6588	11.595	18.2567	31.3408	11.1246	6.94633	8.11599	4.96464	8.41967	18.8549	22.8893	43.548	46.7562	27.3168	15.5853	10.9086	14.86	20.38	4.14303	10.7075	25.223	264.536	21.0162	16.6883	11.9612	17.6302	14.6546	13.6603	28.4666	10.3342	13.6229	24.6787	12.5058	4.82586	19.6185	40.3943	46.7171	18.8989	53.6975	43.3579	26.7809	22.3409	23.2683	5.10785	31.1207	17.2598	38.5151
LOC110119443	0	0	2.98069	0	0	1.01099	0	0.992333	0	0	0	0	0	2.9032	0	0	0	0	0	0	0	0	0	0	0	0	0	0.927903	0	0	0	0	0	0	0	0	1.96185	1.87881	0	0	1.88412	0	0	0	0	2.04314	0	2.87663	2.0819
LOC100644440	1546.83	1637.73	1507.23	1469.66	1744.96	1600.4	1734.43	1657.2	1629.28	1512.23	1476.25	1465.97	1613.7	1601.6	1474.31	1385.06	1451.51	1513.32	1287.86	1634.47	1517.38	1543.83	1487.18	1717.01	1631.62	1728.71	1722.42	1778.79	1676.49	1695.83	1789.6	1676.22	1333.1	1433.61	1404.5	1359.93	1598.91	1711.59	1788.6	1530.81	1646.72	1612.91	1616.77	1649.5	1599.7	1409.77	1411.84	1441.19	1727.98
LOC100645446	22.9727	48.6263	20.8648	40.5824	83.5966	7.07696	8.09065	11.908	18.261	22.8374	8.41967	21.6831	12.4851	554.512	23.8755	41.481	28.0535	15.867	18.575	13.247	29.0012	11.6809	43.6551	393.095	7.64226	8.835	53.8255	22.2697	17.5855	6.83015	10.4378	10.3342	43.788	1258.61	33.6695	33.781	13.733	13.1516	20.0216	8.9521	18.8412	12.5256	2.97565	23.2717	13.5732	79.6825	22.8218	11.5065	9.36855
LOC110119416	0	0	0	0	0	0	0	0	0	0	0	0.942744	0	0.967734	0	2.02347	2.07804	0	0	0	1.03576	0	0	0	0.955283	0	0	0.927903	0	0	0	1.03342	0	0	0	0	0	2.81821	0	0	0	1.92702	0	2.79261	0	1.02157	0	0.958877	0
LOC100644258	1509.5	1561.88	1594.67	1651.32	1581.61	1568.05	1536.21	1604.6	1479.14	1685	1510.86	1498.96	1599.13	1479.67	1542.95	1510.52	1506.58	1665.05	2027.15	1628.36	1438.67	1507.81	1473.6	1543.95	1553.29	1617.79	1617.75	1390.93	1468.39	1567.03	1331.29	1664.85	1479.06	1476.23	1495.89	1501.81	1531.23	1514.32	1419.63	1524.84	1467.73	1431.77	1444.18	1376.76	1333.08	1516.01	1510.39	1464.2	1625.96
LOC100647420	1777.52	1796.26	1782.45	1776.93	1791.08	1742.95	1806.24	1647.27	1434.5	1487.41	1450.99	1449	1577.28	1633.53	1717.05	1654.18	1462.94	1518.28	1921.89	1706.82	1469.74	1486.4	1614.27	1394.38	1566.66	1719.88	1761.29	1659.09	1800.56	1691.93	1720.33	1591.47	1468.36	1552.51	1657.5	1735.38	1712.7	1593.23	1487.32	1621.32	1645.78	1803.69	1739.76	1532.21	1623.94	1580.37	1626.57	1461.33	1668.64
LOC100644966	581.019	608.802	519.633	545.929	577.489	579.299	717.034	789.897	965.803	969.099	622.12	727.798	524.373	532.254	558.09	494.737	847.839	560.305	468.089	617.513	1121.72	1061.02	1040.93	68328.2	547.377	512.43	598.061	685.721	647.734	494.698	558.895	657.258	808.619	1015.19	762.854	852.247	813.188	690.461	652.132	664.444	731.039	559.799	852.028	714.907	860.929	797.847	655.609	654.913	479.878
LOC100646658	2308.76	2650.13	2430.25	2836.9	3035.42	3284.72	2573.84	2306.18	2704.65	2422.75	2701.78	2705.67	2412.74	2956.43	2654.16	2724.6	2594.43	2667.65	3814.06	2529.16	2461.99	2497.77	2556.25	1775.11	2532.45	2684.86	2833.81	2542.46	2545.02	2631.56	2411.12	2729.27	2909.47	2344.47	2690.67	2847.26	2426.81	2795.66	2971.78	2522.5	2453.13	2429.01	2386.47	2393.26	2353.98	2501.83	2417.04	2513.22	2278.64
LOC100645991	6606.58	6368.1	6751.25	6668.07	6752.11	6870.71	7018.64	6565.28	5740.03	6374.6	5677.67	5877.06	6899.04	6218.66	6781.64	6178.65	5391.47	6437.06	8051.62	5989.68	5693.55	5967.98	5999.18	2719.53	6501.65	6165.85	5971.64	5921.88	6080.68	6153.96	5559.53	5898.79	5214.67	5105.12	4991.74	5244.74	6054.28	5813.96	5876.82	6219.72	5270.83	5531.51	6062.39	5351.57	4825.27	5542.02	5339.27	5402.31	6058.33
LOC100642454	3436.34	2971.07	2617.04	2914.2	3187.24	3002.65	2995.56	2505.64	2349.58	2244.02	2031.01	2124	2366.96	2531.59	2599.44	3044.3	2223.5	2190.64	2011.05	2221.42	2593.53	2325.48	2362.23	4212.8	2115	2165.56	2375.3	2410.69	2482.49	2287.12	2641.7	2696.21	2516.35	2405.05	2372.26	2357.91	2116.84	2118.35	2268.16	1819.26	2534.14	2449.24	2389.45	2411.88	2580.85	2456.88	2327.83	2433.63	2016.32
LOC100642637	3693.82	3535.13	3760.63	3786.72	3694.59	3703.27	3738.89	3417.6	3417.85	3528.87	3379.1	3273.21	4335.44	3684.16	3861.86	3677.65	2965.36	3713.88	4890.17	3744.82	3231.56	3415.7	3250.85	2703.46	3731.33	3570.32	3531.55	3552.01	3453.6	3552.65	3460.59	3518.81	3342.49	3320.4	3303.46	3548.94	3496.02	3361.18	3525.71	3637.53	3264.24	3239.32	3565.82	3199.4	2957.99	3387.53	3380.74	3077.03	3473.65
LOC100647850	2407.35	2347.68	2337.85	2516.11	2014.97	2032.1	2174.36	2018.41	1704.36	1862.73	1595.06	1730.88	2073.56	2097.08	2320.9	2257.18	1885.82	2211.47	3009.14	2088.95	1809.47	1790.1	1872.32	1850.52	2096.85	2239.18	2313.5	2147.17	2124.92	2250.05	2114.12	2152.62	1966.57	1826.22	1768.13	2156.19	2446.43	2207.6	2046.02	2230.07	2189.35	2173.68	2092.87	1937.14	1758.7	1808.18	1886.95	1703.92	2051.71
LOC100647732	1728.7	1661.08	1696.01	1892.88	1588.34	1662.07	1497.78	1763.38	2379	2268.84	1957.11	2179.62	1639.71	1856.11	1916.01	2418.04	2309.74	1528.19	1403.03	1606.96	2931.19	2154.16	2226.41	1213.9	1491.2	1350.77	1213.07	1107.92	1646.2	1751.45	1472.67	1654.51	2573.76	2473.48	2548.3	2229.55	1955.97	1777.35	1554.06	1448.25	1816.29	1845.12	1780.43	1885.94	2582.79	2925.78	2367.24	2682.94	1399.04
LOC100645084	313.004	387.065	353.708	288.908	378.587	350.815	331.717	313.577	270.871	208.515	171.2	218.717	276.752	343.546	328.288	287.332	227.545	277.673	262.526	336.27	225.795	242.379	212.455	440.069	359.186	353.4	324.946	347.036	320.447	320.041	346.344	318.295	155.691	213.134	212.599	231.641	298.202	367.306	319.392	331.228	326.895	347.827	327.322	280.192	214.263	248.242	221.994	197.529	365.373
LOC100648396	281.416	304.401	258.326	291.807	270.968	247.693	243.731	250.068	203.914	241.282	244.171	250.77	258.025	262.256	250.693	300.485	261.833	253.873	265.003	279.206	227.866	211.23	223.126	128.56	237.865	229.71	283.082	259.813	275.507	276.133	260.944	249.055	229.644	262.491	281.862	260.596	366.867	263.033	259.327	284.478	281.676	290.016	252.93	264.367	246.257	228.832	259.339	274.239	294.589
LOC100648440	760.972	674.933	697.48	712.124	591.902	625.805	608.821	698.603	752.758	690.086	655.799	693.859	751.185	643.543	718.255	762.846	584.968	674.349	666.222	679.672	729.172	771.914	758.629	677.41	691.625	697.965	647.899	624.479	704.398	689.845	738.234	666.559	832.946	836.831	809.03	793.371	708.229	685.764	654.039	711.194	760.243	701.435	858.971	849.883	745.556	702.841	815.361	820.798	807.777
LOC110119414	98.5913	90.445	101.343	105.321	104.736	85.9345	83.9405	86.333	78.1164	71.4909	87.9388	79.1905	116.527	107.418	104.455	115.338	105.98	92.2272	128.786	91.7099	70.4314	98.3144	75.6689	40.7929	108.902	127.617	121.606	141.041	110.398	99.525	122.406	87.8411	94.3876	102.08	148.146	96.5172	132.425	94.8797	120.13	115.383	97.0322	96.3509	105.14	105.188	91.1343	107.265	113.072	93.011	102.013
LOC100646226	2091.48	2299.05	2256.38	2354.74	2119.7	2054.34	2063.11	2270.46	1949.87	2020.61	1887.88	1905.28	2418.98	2386.43	2569.6	2345.2	2360.65	2540.71	2224.04	2356.94	1831.22	1862.13	1806.35	1133.55	2501.89	2325.57	2208.84	2060.87	2568.46	2776.94	2358.93	2269.4	2025.93	1981.02	2052.88	2064.5	2807.41	2505.39	2465.52	2556.32	2480.45	2649.65	2546.17	2252.7	1968.11	2112.61	2141.1	2011.72	2422.29
LOC100643484	74.6614	51.5439	76.5043	63.7723	84.5575	78.8575	62.7025	78.3943	81.1599	74.4697	67.3574	70.7058	60.3445	76.451	59.6887	66.7743	83.1215	55.5346	64.3932	63.1779	68.3599	73.9792	91.1907	89.0027	64.9592	62.8267	78.7447	74.2323	81.0888	81.9618	64.5243	57.8718	63.2494	70.6707	74.0729	69.4924	76.5123	65.7582	72.4591	58.686	65.0022	70.3362	65.4643	67.9534	66.8965	73.5531	77.8016	75.7512	66.6208
LOC100648021	963.898	816.922	805.779	860.926	902.267	898.773	966.832	914.931	931.31	985.978	933.648	910.69	820.894	894.186	759.042	822.539	816.669	892.521	865.593	879.396	948.753	875.096	837.208	995.1	860.71	890.371	886.127	822.122	910.539	957.197	858.743	808.138	955.553	924.328	844.623	881.202	840.654	891.493	932.435	885.263	913.799	896.064	852.028	876.879	956.911	925.543	962.666	905.179	982.656
LOC110119409	0	0.972526	0	0	0	0	1.01133	0	0	0	0	0	0	0	0	0	1.03902	0	0	0	0	0	0.970114	3.70845	0	0	0	0.927903	0	0	0.948887	0	0	1.12176	0	0	0	1.87881	0.95341	0	0.942061	1.92702	0.991884	0	0	1.02157	0	0	0
LOC105665904	17.2296	20.4231	12.9163	17.3924	9.6088	18.1979	16.1813	4.96167	10.145	7.94343	17.7749	11.3129	10.4042	18.3869	17.9066	11.1291	15.5853	13.8837	4.95332	14.266	13.4648	12.6543	27.1632	7.4169	14.3292	4.90833	8.97091	11.1348	17.5855	18.539	8.53999	12.4011	11.6768	15.7046	16.3538	12.5472	16.6758	8.45462	15.2546	2.98403	10.3627	15.4161	15.8701	17.6865	10.6647	9.19414	13.4856	16.3009	16.6552
LOC100647971	2338.43	2191.1	2148.08	2171.16	2330.14	2124.1	2225.94	2494.73	2668.13	2597.5	2198.47	2296.52	2531.35	2430.95	2572.58	2820.71	2607.94	2699.38	2654.98	2256.06	2446.46	2826.78	2416.55	1223.79	2764.59	2443.37	2301.54	2365.23	2574.33	2633.51	2246.02	2451.28	2866.66	2270.44	2749.35	2814.44	2899.62	2377.63	2322.51	2616	2520.01	2543.66	3169.07	3056.97	2472.26	2356.76	2368.28	2247.61	2446.23
LOC100644134	2453.3	2317.53	2242.47	2472.63	2261.91	2084.67	1838.6	2261.53	2902.48	2421.75	2229.34	2521.84	2439.79	2366.11	2571.59	2796.43	3352.91	2537.73	2050.67	2495.53	2756.15	2863.77	3020.93	7028.74	2377.7	2526.81	2144.05	2351.31	2552.83	2678.39	2363.68	2295.24	2917.26	2820.1	2822.46	3286.41	2288.5	2510.08	2501.75	2577.21	2696.18	2586.06	2922.09	3272	2856.19	2553.93	2893.18	2927.45	2411.88
LOC100652041	16.2724	32.0934	31.794	24.1562	23.0611	21.2309	26.2946	35.724	31.4495	49.6464	38.3563	42.4235	16.6468	10.6451	20.8911	26.305	33.2486	25.7839	29.7199	29.551	46.609	43.8034	32.0137	135.976	24.8374	27.4867	22.9257	33.4045	29.3092	27.3206	28.4666	38.2367	56.4379	35.8962	68.301	44.3979	25.5041	46.9701	20.0216	27.851	30.1459	23.1242	27.7727	42.82	40.7196	48.0138	41.4942	54.656	34.3513
LOC100646587	89.9765	89.4724	118.234	159.431	126.836	139.517	110.235	104.195	257.683	224.402	223.589	326.189	96.7593	78.3864	118.383	92.0677	169.36	107.103	138.693	143.679	203.008	178.134	316.257	116.198	100.305	168.847	171.444	174.446	168.039	166.851	142.333	188.083	337.655	282.683	357.859	327.193	163.815	175.668	132.524	169.095	175.223	191.738	124.977	197.344	263.708	311.579	318.468	336.566	132.201
LOC100642997	276.63	367.615	477.903	424.182	483.323	457.98	385.317	469.374	526.525	606.68	476.179	476.086	502.524	498.383	452.64	476.526	497.69	633.69	563.44	456.512	498.199	438.034	482.146	283.078	435.609	302.353	365.814	328.478	439.638	363.949	334.008	286.259	341.547	367.937	392.49	258.666	376.676	476.277	484.332	492.365	385.303	368.061	375.924	234.579	242.379	585.36	390.046	493.821	325.817
LOC100644059	1507.59	1390.71	1490.34	1593.34	1409.61	1555.92	1580.71	1392.24	1421.31	1496.34	1515.54	1495.19	1375.44	1434.18	1391.74	1386.07	1390.21	1468.69	1426.56	1595.75	1426.24	1366.67	1362.04	1369.65	1367.01	1332.12	1334.67	1193.28	1377.53	1485.07	1424.28	1459.2	1379.81	1413.41	1528.59	1493.12	1406.65	1314.22	1396.75	1463.17	1326.42	1482.84	1361.86	1355.35	1322.42	1358.69	1484.46	1400.92	1344.91
LOC100644967	1031.86	1028.93	896.193	889.913	1099.25	1051.43	1086.17	1014.16	983.049	1007.82	995.393	985.167	994.644	932.895	935.124	969.24	861.346	884.587	938.654	971.106	972.575	1066.86	977.875	977.794	1009.73	945.345	995.771	1148.74	1041.45	1002.08	1096.91	1032.39	980.852	999.486	1050.49	1088.71	974.06	935.645	1033.5	1041.43	885.537	1038.66	1032.55	997.892	1110.09	1009.31	1014.53	1033.67	1127.35
LOC100642208	6.70038	6.80768	6.95493	3.86499	1.92176	6.06596	6.06798	0.992333	2.029	0.992929	5.61312	0.942744	6.24254	4.83867	4.97406	4.04693	3.11706	3.96676	6.19165	10.19	1.03576	1.94682	1.94023	7.4169	2.86585	1.96333	3.98707	2.78371	2.93092	3.90294	2.84666	9.30082	1.94614	4.48703	9.61985	0	3.92371	5.63642	0.95341	2.98403	4.7103	5.78106	3.96753	1.86174	0.969514	1.02157	6.22413	0	5.20475
LOC105665928	1.91439	0.972526	1.98712	1.93249	1.92176	0	6.06798	1.98467	1.0145	0	2.80656	1.88549	3.12127	6.77414	4.97406	2.02347	5.19509	5.95014	11.145	8.15199	4.14303	0	3.88045	3.70845	7.64226	14.725	5.98061	6.49532	4.88487	8.78162	2.84666	4.1337	3.89227	2.24352	0.961985	0	3.92371	9.39403	7.62728	3.97871	2.82618	4.81755	2.97565	1.86174	0.969514	5.10785	1.03736	1.91775	2.0819
LOC100648363	103.377	179.917	344.766	239.629	223.885	259.825	207.323	169.689	216.088	226.388	224.525	137.641	260.106	292.256	311.376	205.382	151.697	342.133	594.398	247.617	215.437	183.974	146.487	50.6821	152.845	160.993	189.386	133.618	170.97	130.749	208.755	131.245	92.4414	79.6448	79.8448	49.2238	91.2262	171.911	216.424	230.765	117.758	109.84	92.2452	43.7508	43.6281	206.357	86.1005	115.065	53.0884
LOC100645715	14239.3	15184.1	13105.1	13350.6	13700.2	13093.4	11428	14148.7	14785.3	14088.7	14417.3	13286.1	14046.7	13898.6	14704.3	13756.5	16839.4	14189.1	11938.7	14063.2	14624.9	14386	14239.3	17638.6	14386.6	14885	14124.2	14821.4	14427	13940.3	14117.5	14209.6	14541.5	13790.9	14304.7	14419.7	15268.1	15458.8	14525.2	14023	14342.9	14634.7	14853.5	15316.5	15137	13425.5	13660.9	13404.1	14852.3
LOC110119425	44.0311	52.5164	46.6974	40.5824	40.357	71.7805	62.7025	64.5017	60.8699	55.604	76.7126	63.1638	53.0616	47.419	45.7614	27.3168	55.068	61.4848	52.0099	55.026	66.2884	57.4312	58.2068	98.8919	60.1828	56.9367	47.8449	88.1508	38.102	52.6897	59.7799	59.9386	57.411	30.2875	38.4794	36.6765	37.2752	40.3943	58.158	63.6593	50.8713	63.5916	38.6835	56.783	46.5367	45.9707	36.3074	39.3139	67.6617
LOC110119384	14.358	18.478	10.9292	16.4262	8.64792	14.1539	9.10198	8.931	4.05799	5.95757	8.41967	7.54195	4.16169	6.77414	0.994812	6.0704	10.3902	3.96676	11.145	10.19	5.17878	1.94682	15.5218	4.9446	12.4187	10.7983	6.97738	5.56742	8.79276	12.6846	8.53999	11.3677	8.75761	6.73055	9.61985	6.7562	1.96185	7.51522	2.86023	7.95742	7.53648	17.3432	16.862	7.44695	7.75611	9.19414	8.29884	10.5476	4.1638
LOC105665880	42.1167	28.2033	28.8133	32.8524	19.2176	22.2419	14.1586	27.7853	18.261	23.8303	29.9366	17.9121	29.1318	31.9352	25.8651	30.352	30.1315	24.7922	54.4865	24.456	18.6436	29.2023	28.1333	21.0145	30.5691	50.065	24.9192	25.0534	25.4013	30.2478	27.5177	29.9693	39.8958	23.5569	37.5174	45.3631	4.90463	19.7275	31.4625	28.8456	27.3198	32.7593	22.8133	47.4743	44.5977	21.453	24.8965	31.6429	37.4742
LOC100645124	67.961	69.0494	63.588	52.1773	44.2005	49.5387	63.7138	69.4633	48.6959	64.5404	51.4536	50.9082	57.2233	59.0318	44.7666	69.8095	35.3266	21.8172	68.1082	41.779	32.1084	46.7237	38.8045	29.6676	34.3902	27.4867	48.8416	32.4766	57.6414	54.6412	55.9844	79.5737	24.3267	47.1138	31.7455	36.6765	51.9891	60.1218	52.4375	59.6806	46.161	44.3214	46.6185	48.4052	28.1159	44.9491	42.5316	25.8897	78.0712
LOC110119435	12.4436	10.6978	17.8841	14.4937	11.5306	7.07696	20.2266	6.94633	7.10149	7.94343	7.48416	5.65646	11.4447	18.3869	18.9014	12.1408	12.4682	10.9086	13.6216	14.266	18.6436	9.7341	7.76091	17.3061	18.1504	14.725	20.9321	14.8465	20.5164	14.636	9.48887	15.5014	7.78454	12.3393	12.5058	9.65172	13.733	8.45462	14.3011	18.8989	18.8412	15.4161	11.9026	8.37782	7.75611	15.3236	12.4483	11.5065	8.3276
LOC100651040	1.91439	1.94505	1.98712	0	0	0	2.02266	1.98467	1.0145	0.992929	0	0.942744	0	1.93547	0	1.01173	0	1.98338	0	4.076	0	1.94682	1.94023	9.88919	0.955283	5.89	0.996768	0	1.95395	0	1.89777	1.03342	1.94614	1.12176	0	1.93034	0.980927	0	0	0	1.88412	0.963509	0	0.930869	0	0	1.03736	0	0
LOC100645631	88.0622	120.593	197.719	58.9411	81.6748	64.7036	85.9631	95.264	63.9134	43.6889	44.9049	63.1638	100.921	125.805	103.46	87.009	139.229	67.4349	131.263	89.6719	59.0381	77.8728	65.9677	54.3906	104.126	149.213	96.6865	144.753	82.0658	94.6464	97.7354	134.345	62.2763	90.8624	55.7951	61.771	122.616	137.153	145.872	83.5529	121.526	145.49	95.2208	69.8152	147.366	60.2727	156.641	102.6	271.688
LOC100648676	3985.77	4426.94	4390.55	4615.76	4394.11	4541.38	4817.98	4291.84	4006.26	4241.79	4023.67	4107.53	4818.2	4628.67	4869.61	4140.01	3860.99	5120.09	6758.81	4616.07	3785.69	4018.24	4080.3	1925.92	5091.66	5289.22	4803.42	4691.48	4663.1	4065.89	4268.1	4385.85	3802.75	3658.05	3813.31	3506.47	4240.55	4162.49	4423.82	4827.17	4030.14	4211.5	4085.57	3198.47	3451.47	4643.04	4080.96	3884.41	3879.62
LOC100648712	139.751	98.2252	112.272	96.6247	95.1272	109.187	151.7	82.3636	67.9714	48.6535	69.2284	88.6179	95.7189	96.7734	74.6109	69.8095	67.5362	58.5097	70.5848	103.938	65.2526	83.7133	81.4895	55.6267	121.321	130.562	129.58	156.816	83.0428	101.477	116.713	111.61	59.3571	76.2795	85.6167	63.7013	75.5314	89.2433	103.922	112.399	88.5537	113.694	91.2533	106.119	91.1343	119.524	84.0258	69.0391	109.3
LOC100645796	160.809	212.983	163.938	207.743	179.685	188.045	161.813	156.789	198.842	216.459	174.007	201.747	178.953	172.257	153.201	219.546	174.555	206.271	221.661	186.477	187.472	238.485	214.395	373.317	256.971	183.572	147.522	156.816	204.187	198.074	241.966	257.323	195.587	219.865	190.473	242.258	211.88	205.729	237.399	192.967	151.672	196.556	247.971	190.828	262.738	211.465	199.172	190.816	197.78
LOC100650643	112.949	106.005	111.279	102.422	122.993	103.121	120.348	141.904	101.45	96.3141	121.618	92.3889	116.527	151.934	143.253	109.267	123.643	149.745	127.548	124.318	124.291	145.038	114.473	128.56	113.679	106.02	110.641	136.402	131.891	105.379	111.969	108.51	103.145	112.176	88.5026	107.134	102.016	107.092	106.782	143.234	106.453	123.329	136.88	103.326	114.403	127.696	117.221	97.8054	138.446
LOC100647338	843.291	849.016	814.721	821.31	834.044	815.872	851.541	750.204	783.193	778.456	778.352	797.561	836.5	756.768	799.829	718.33	747.054	782.443	801.2	816.218	810.997	829.345	833.328	843.054	793.84	813.801	798.411	896.355	793.303	841.084	784.73	819.506	793.05	820.005	860.015	882.167	773.951	706.431	773.215	747.997	742.344	855.596	845.085	759.589	837.66	800.912	743.784	792.991	863.988
LOC100651159	299.603	281.06	315.953	300.503	263.281	307.342	283.173	337.393	314.495	346.532	319.948	359.185	306.925	310.643	285.511	297.449	366.774	309.407	224.138	299.586	322.12	341.667	309.466	475.917	295.182	321.005	302.021	281.155	290.161	262.473	270.433	235.621	303.597	339.893	331.885	314.646	294.278	289.336	303.184	268.563	307.112	362.279	353.111	343.491	373.263	355.507	327.804	311.635	363.291
LOC100649881	535.073	877.219	1307.53	1225.2	890.736	1060.53	793.895	857.376	1050.01	1220.31	1190.92	903.148	1177.76	1236.76	1116.18	1022.86	966.287	1405.22	1755.95	1201.4	1178.69	853.68	882.803	826.984	717.417	763.736	796.418	703.351	791.349	621.544	869.181	633.489	735.639	726.899	759.006	483.551	585.613	860.493	959.13	949.917	740.46	744.793	522.723	320.219	555.532	1305.57	746.896	958.877	416.38
LOC100647064	638.451	657.428	710.397	621.297	724.504	670.289	799.963	601.354	615.801	693.064	558.505	576.016	634.658	636.769	576.991	472.479	621.333	658.482	811.106	704.128	539.629	518.827	559.756	419.055	814.856	806.93	856.224	923.264	664.342	596.174	655.681	568.384	452.477	434.12	484.841	437.223	614.06	673.552	647.365	653.503	629.296	613.755	562.398	624.613	509.965	539.389	550.836	606.969	808.818
LOC100647262	1587.99	1509.36	1498.29	1474.49	1595.06	1483.13	1485.64	1570.86	1596.82	1579.75	1531.45	1482.94	1391.05	1515.47	1478.29	1534.8	1531.51	1421.09	1312.63	1442.9	1616.82	1603.21	1642.4	2186.75	1379.43	1414.58	1470.23	1447.53	1533.85	1576.79	1531.5	1496.4	1382.73	1608.6	1562.26	1580.95	1498.86	1490.83	1518.78	1470.13	1483.75	1567.63	1552.3	1642.98	1653.02	1545.64	1453.33	1481.46	1539.56
LOC100651202	654.723	600.049	670.654	665.744	728.347	613.673	692.762	664.863	705.077	710.937	730.641	734.397	708.528	621.285	627.727	585.793	642.114	791.368	578.3	690.881	681.528	732.978	735.346	657.631	647.682	677.35	692.754	728.404	660.434	683.991	646.192	709.963	695.743	649.498	683.972	637.013	666.049	604.036	645.458	648.53	603.861	656.15	720.108	672.087	694.172	691.604	669.094	697.103	778.63
LOC100645081	3857.51	3389.25	3720.89	4027.32	3394.79	3490.96	3329.3	3420.57	3390.45	3255.81	3377.23	3199.67	3669.57	3763.52	3539.54	3491.49	3327.98	3354.89	3606.02	3266.91	3329.96	3597.72	3442.93	6568.9	3731.33	3754.87	3556.47	3616.97	3629.46	3841.47	3763.29	3703.79	3805.67	4183.03	3805.61	3776.72	3670.63	3421.3	3632.49	3597.75	3556.28	3504.28	3471.59	3793.29	3588.17	3317.04	3311.24	3343.6	3748.46
LOC100651328	519.758	515.439	569.311	511.145	694.717	598.508	613.878	642.04	753.772	796.329	757.771	752.309	611.769	592.253	482.484	558.476	668.089	704.1	469.327	625.665	665.991	785.542	674.229	1048.25	664.877	640.047	663.847	746.962	614.516	579.587	623.419	581.818	594.544	736.995	680.124	549.183	603.27	660.4	680.734	598.796	612.339	659.04	660.594	726.078	747.496	708.97	687.767	734.499	685.986
LOC100648093	805.96	797.472	765.043	835.803	954.154	948.312	910.198	848.445	805.512	874.77	790.514	791.905	793.843	778.058	834.648	831.644	715.884	786.41	986.949	809.085	805.818	792.356	811.985	836.873	809.125	792.205	883.136	830.474	799.164	863.526	812.248	890.812	884.519	886.189	765.74	758.625	894.605	916.857	856.162	872.332	812.998	899.918	873.849	792.17	836.691	786.61	768.68	769.978	792.163
LOC100652280	997.4	972.526	1086.96	1109.25	1105.01	1169.72	1048.75	1127.29	1200.15	1274.92	1242.37	1199.17	1065.39	1032.57	985.859	953.052	1051.49	1037.31	920.079	1044.47	1111.37	1102.87	1084.59	1095.23	1039.35	989.52	1048.6	922.336	1161.62	1085.02	1028.59	1065.46	1084.97	1016.31	1081.27	943.938	1034.88	1051.19	1065.91	1046.4	1014.6	1052.15	1003.79	953.21	1016.05	1210.56	1111.01	1195.72	1066.97
LOC110119438	66.0466	64.1867	75.5107	93.7259	50.9267	51.5607	48.5439	49.6167	39.5654	62.5545	33.6787	48.0799	60.3445	54.1931	55.7095	73.8565	52.99	90.2438	79.2531	54.007	47.6448	29.2023	38.8045	25.9591	42.0324	53.01	49.8384	52.8905	43.9638	44.8838	56.9332	44.4373	36.9766	38.1398	42.3274	40.5372	49.0463	51.6672	48.6239	42.7711	55.5816	52.0295	50.5861	37.2348	37.8111	57.208	47.7183	41.2317	52.0475
LOC100651567	13.4008	17.5055	16.8906	16.4262	27.8655	12.1319	21.2379	11.908	16.232	4.96464	5.61312	4.71372	16.6468	22.2579	25.8651	18.2112	24.9364	16.8587	16.0983	21.399	4.14303	12.6543	7.76091	34.6122	20.0609	25.5233	13.9548	13.9186	18.5625	32.1993	18.0289	22.7353	2.9192	8.97406	4.80993	7.72137	16.6758	13.1516	16.208	17.9042	13.1888	20.2337	15.8701	17.6865	4.84757	10.2157	11.4109	11.5065	14.5733
LOC105665912	1.91439	6.80768	0.993562	8.69622	1.92176	3.03298	5.05665	0.992333	2.029	1.98586	5.61312	7.54195	4.16169	7.74187	4.97406	9.10559	2.07804	0.99169	2.47666	5.095	7.25029	0	2.91034	28.4314	3.82113	10.7983	2.9903	4.63952	3.90789	3.90294	6.64221	4.1337	0.973068	2.24352	2.88596	2.89552	2.94278	3.75761	6.67387	2.98403	10.3627	5.78106	6.94319	4.65434	6.7866	4.08628	1.03736	4.79438	3.12285
LOC100649809	13.4008	8.75274	7.9485	9.66247	2.88264	5.05497	9.10198	3.96933	6.08699	1.98586	3.74208	8.48469	5.20211	7.74187	2.98444	11.1291	7.27313	4.95845	6.19165	7.13299	3.10727	2.92023	11.6414	9.88919	2.86585	10.7983	6.97738	15.7744	18.5625	5.85441	11.3866	6.20055	6.81147	6.73055	10.5818	8.68655	2.94278	13.1516	10.4875	14.9202	14.1309	8.67158	6.94319	5.58521	3.87806	4.08628	6.22413	4.79438	3.12285
LOC100643286	638.451	674.933	680.59	661.879	689.912	743.08	683.66	696.618	736.526	656.326	754.029	736.283	647.143	716.123	698.358	716.307	711.728	755.668	601.828	816.218	684.635	766.074	718.854	2964.29	701.178	649.863	791.434	726.548	758.132	749.365	735.388	738.899	689.905	925.45	712.831	705.541	809.265	821.038	795.144	772.864	768.721	771.771	715.148	780.999	765.916	797.847	704.364	801.621	764.057
LOC100644136	2409.27	2727.94	2553.45	2602.1	2149.49	2247.44	2406.97	2188.09	2493.64	2450.55	2335.06	2356.86	2348.23	2629.33	2430.33	2820.71	2979.91	2066.68	3310.06	2470.05	3058.59	2434.5	2356.41	1012.41	2484.69	2748.67	2660.37	2549.88	2589.96	2522.28	2910.24	2957.66	2586.41	2475.72	2711.84	2549.98	2697.55	2782.51	2727.7	2555.33	2637.77	2840.43	2501.53	2545.93	2514.92	3162.78	2834.05	2828.69	2450.4
LOC105665897	1.91439	1.94505	0.993562	0.966247	2.88264	2.02199	1.01133	0	0	1.98586	0	0	0	0	1.98962	0	0	0	1.23833	0	0	3.89364	0	0	0.955283	0	0	2.78371	0	1.95147	0.948887	1.03342	0	0	0.961985	1.93034	0.980927	0	1.90682	0	4.7103	0.963509	0	0	0.969514	3.06471	2.07471	0.958877	0
LOC110119405	0.957197	7.78021	8.94206	8.69622	8.64792	3.03298	7.07932	0	4.05799	2.97879	11.2262	6.59921	5.20211	7.74187	5.96887	3.0352	1.03902	6.94183	3.71499	8.15199	4.14303	7.78728	3.88045	51.9183	4.77641	5.89	3.98707	9.27903	1.95395	2.92721	7.5911	5.16712	6.81147	7.8523	10.5818	1.93034	0.980927	7.51522	11.4409	7.95742	4.7103	6.74456	7.93507	0.930869	7.75611	7.151	5.18678	4.79438	8.3276
LOC100647580	483.385	796.499	919.045	884.116	764.861	891.696	767.6	732.342	824.787	865.834	820.451	746.653	886.44	839.993	805.798	856.937	691.986	827.069	1185.08	771.382	798.568	759.26	764.45	302.857	663.922	642.01	663.847	555.814	711.237	638.131	648.09	682.06	666.551	504.791	704.173	395.72	545.395	698.916	785.609	881.284	637.775	627.245	526.69	308.118	341.269	1018.51	631.749	713.404	423.667
LOC100643892	201.011	239.241	181.822	188.418	239.259	292.177	275.082	281.823	264.784	311.78	268.494	303.563	202.882	241.933	204.931	201.335	311.706	307.424	214.231	250.674	291.048	264.767	245.439	253.411	241.687	214.985	272.118	246.822	204.187	219.541	202.113	239.755	184.883	231.082	196.245	201.721	253.079	230.154	222.144	219.824	246.82	185.957	250.947	228.063	226.866	245.177	216.807	304.923	226.927
LOC105665900	5.74318	5.83516	11.9227	2.89874	1.92176	3.03298	4.04532	2.977	1.0145	0	2.80656	0	9.36381	11.6128	7.9585	5.05866	3.11706	3.96676	1.23833	6.11399	0	0	0.970114	0	4.77641	6.87167	2.9903	1.85581	1.95395	4.87868	2.84666	9.30082	2.9192	13.4611	1.92397	3.86069	5.88556	8.45462	7.62728	6.96274	1.88412	6.74456	4.95942	2.79261	0.969514	4.08628	6.22413	6.71214	39.5561
LOC100644254	2659.09	2927.3	3619.55	3336.45	3656.15	3637.56	3844.07	3321.34	3325.53	3548.73	3632.62	3390.11	3539.52	3484.81	2988.42	3081.74	2928.99	3341.99	3822.73	3094.7	3435.6	3288.18	3134.44	3113.86	3084.61	2864.5	3148.79	2894.13	3101.89	3042.34	3208.19	3077.54	2896.82	2700.07	3074.51	2438.99	2736.79	2837.94	3354.09	3199.88	2987.27	2878.97	2675.11	2217.33	2429.6	3618.4	3297.75	3467.3	2632.56
LOC110119403	3.82879	0.972526	7.9485	1.93249	1.92176	3.03298	2.02266	2.977	9.13049	3.97172	11.2262	6.59921	3.12127	1.93547	4.97406	7.08213	2.07804	1.98338	8.66831	3.057	4.14303	10.7075	1.94023	21.0145	5.7317	1.96333	0.996768	1.85581	5.86184	2.92721	3.79555	5.16712	6.81147	7.8523	7.69588	4.82586	1.96185	3.75761	5.72046	8.9521	4.7103	3.85404	4.95942	3.72348	4.84757	4.08628	11.4109	4.79438	3.12285
LOC100646469	314.918	273.28	320.921	274.414	339.191	350.815	392.396	288.769	244.494	267.098	226.396	241.342	269.47	320.32	252.682	233.71	272.223	213.213	291.008	302.643	267.225	228.751	288.124	185.422	294.227	337.693	363.82	376.729	300.908	301.502	389.993	310.027	215.048	206.403	284.748	291.482	274.66	325.033	318.439	340.18	319.359	299.651	325.338	296.016	261.769	231.897	234.442	234.925	288.343
LOC110119391	0.957197	0	0	0.966247	0	0	0	0	0	0.992929	0	1.88549	0	0	1.98962	0	0	0.99169	0	0	4.14303	0	0.970114	12.3615	0	1.96333	0	0	0	0	0.948887	0	0	0	0	0	0	0	0	0.994677	0.942061	0.963509	0.991884	1.86174	0	1.02157	2.07471	0.958877	0
LOC100645835	237.385	241.187	221.564	229.967	252.712	226.463	216.425	337.393	300.292	372.348	367.659	339.388	271.55	255.482	227.812	233.71	275.34	275.69	245.189	304.681	332.478	320.252	270.662	453.667	319.064	293.518	294.047	343.324	237.405	252.716	257.148	253.189	334.735	334.284	287.634	283.761	333.515	296.851	299.371	291.44	290.155	316.031	304.508	343.491	329.635	302.385	329.879	353.825	307.08
LOC100651128	577.19	653.538	544.472	591.343	526.562	461.013	525.892	399.91	258.697	351.497	312.463	385.582	468.19	429.674	561.074	475.514	351.188	324.283	640.217	459.569	356.3	316.358	392.896	535.253	460.446	552.678	579.122	642.109	419.122	471.28	605.39	513.612	392.146	446.46	498.308	526.019	467.902	505.399	483.379	530.163	502.118	505.842	447.34	494.291	360.659	338.14	411.83	380.674	466.345
LOC100651081	1051.96	979.334	1063.11	1114.08	1164.59	1143.43	1151.91	1185.84	1212.33	1228.25	1332.18	1240.65	997.765	1010.31	956.015	1037.03	1135.65	1118.63	933.701	1102.56	1164.19	1160.3	1102.05	987.683	863.576	864.848	951.913	838.825	1055.13	1114.29	1011.51	1010.69	1218.28	1174.48	1209.22	1202.6	1039.78	971.342	965.804	1036.45	1096.56	1039.63	1009.74	977.412	1193.47	1181.96	1206.44	1188.05	1036.79
LOC110119460	2.87159	5.83516	3.97425	0.966247	1.92176	1.01099	1.01133	3.96933	2.029	0	0	2.82823	9.36381	1.93547	0.994812	3.0352	0	1.98338	8.66831	2.038	2.07151	0.97341	0.970114	24.723	5.7317	6.87167	3.98707	3.71161	0.976974	3.90294	1.89777	2.06685	1.94614	1.12176	8.65787	0	4.90463	4.69701	5.72046	4.97339	3.76824	3.85404	1.98377	0.930869	4.84757	1.02157	0	2.87663	5.20475
LOC100646538	1304.66	1292.49	1300.57	1432.94	1329.86	1341.59	1316.75	1292.02	1218.41	1229.25	1230.21	1169.94	1437.86	1281.28	1332.05	1343.58	1267.6	1382.42	1599.92	1415.39	1253.27	1227.47	1197.12	1108.83	1371.79	1369.42	1395.48	1254.53	1303.28	1395.3	1241.14	1319.68	1228.01	1224.96	1258.28	1263.41	1331.12	1330.19	1236.57	1343.81	1290.62	1269.91	1161.5	1117.04	1144.03	1211.58	1139.02	1273.39	1239.77
LOC100649770	2769.17	2825.19	3047.25	3117.11	2871.11	2897.51	3057.25	2769.6	2236.97	2485.3	2273.31	2381.37	2860.12	2639.98	2716.83	2816.66	2264.02	2531.78	3438.84	2736.01	2441.28	2322.56	2471.85	1841.86	2809.49	2622.03	2759.05	2529.46	2725.76	2833.54	2553.46	2758.21	2448.24	2470.11	2521.36	2780.66	2657.33	2635.96	2612.34	2874.62	2623.64	2635.2	2566.99	2195.92	2048.58	2503.87	2487.58	2406.78	2517.02
LOC100645679	342.677	327.741	380.534	391.33	502.54	452.925	464.201	341.363	295.219	206.529	238.557	276.224	298.601	359.029	363.107	446.174	220.272	262.798	300.914	351.555	192.651	189.815	244.469	681.118	222.581	245.417	254.176	268.164	297	280.036	266.637	296.593	191.694	318.579	178.929	236.467	262.888	314.7	397.572	238.723	338.2	273.637	232.101	216.892	214.263	177.753	198.135	166.845	195.699
LOC100650885	1671.27	2029.66	1805.3	1821.38	1762.25	1991.66	1865.91	1561.93	1504.5	1790.25	1810.23	1682.8	1747.91	1905.47	1856.32	1871.71	1686.33	1560.92	2676.03	1665.04	1817.75	1441.62	1687.03	1016.11	1636.4	1895.6	2015.46	1840.03	1609.08	1408.96	1852.23	1889.1	1509.23	1638.89	1688.28	1636.93	1499.84	1680.59	1895.38	1723.78	1668.39	1546.43	1566.18	1293.91	1369.92	1881.73	1609.98	1751.87	1374.05
LOC100648165	516.887	463.895	493.8	547.862	546.741	607.607	465.212	486.243	537.684	439.868	507.987	462.887	466.109	500.318	431.749	535.207	531.978	529.562	350.447	526.823	423.624	412.726	454.013	2569.95	395.487	425.062	494.397	371.161	466.016	447.863	568.383	453.673	407.715	581.071	456.943	425.641	514.006	509.156	528.189	474.461	535.09	473.083	441.388	443.094	403.318	478.095	400.419	297.252	360.169
LOC100642251	689.182	694.384	707.416	672.508	698.56	726.904	712.988	818.675	806.526	736.753	756.835	691.031	735.579	735.478	746.109	719.342	796.927	815.169	637.74	770.363	828.605	790.409	772.21	915.987	706.909	743.121	799.408	752.53	773.763	743.511	783.781	693.428	763.858	749.334	765.74	726.774	743.543	789.098	736.032	780.822	733.865	776.588	812.353	819.165	831.843	639.503	769.718	718.199	775.508
LOC100648137	1193.63	1052.27	1041.25	980.741	1234.73	1187.92	1235.85	1060.8	987.107	1060.45	1011.3	1082.27	1144.47	1084.83	1005.76	919.665	997.458	1089.87	1058.77	1150.45	1084.44	1069.78	953.622	1368.42	1153.98	1181.93	1319.72	1254.53	1129.38	1058.67	1303.77	1219.44	935.118	943.398	963.909	989.301	1137.88	1123.53	1101.19	1113.04	1076.78	1056.97	1002.79	1095.63	1060.65	980.708	1041.5	1004.9	1211.67
LOC100646539	143.58	230.489	262.3	232.865	219.081	196.133	188.108	224.267	324.64	270.077	271.301	288.48	269.47	369.674	221.843	255.968	282.613	271.723	247.666	250.674	265.154	287.156	287.154	656.395	180.548	216.948	236.234	143.825	213.957	240.031	178.391	190.15	308.462	1266.46	284.748	204.616	272.698	262.093	231.679	276.52	236.457	213.899	197.385	161.971	218.141	395.348	271.787	319.306	170.716
LOC100644848	4543.82	4301.48	4438.24	4209.94	4647.78	4866.92	5494.56	3772.85	3091.18	3211.13	3277.12	3165.73	4311.51	4219.32	3805.16	3854.7	3102.51	3437.2	4659.84	3741.76	3062.73	2861.83	3068.47	6644.3	3926.21	3718.55	4013.98	4236.81	3847.32	3654.13	4244.37	4272.18	2963.96	3208.23	3058.15	3325.02	3433.24	3397.82	3997.65	3765.85	3566.64	3499.47	3422.99	3258.97	3249.81	3277.2	3333.02	3070.32	3728.68
LOC110119469	0	0	0	1.93249	0	0	0	0	1.0145	0	0.935519	0	1.04042	0	0.994812	1.01173	1.03902	0	0	2.038	0	0	0	0	0	0.981666	2.9903	0	0	5.85441	0	1.03342	0.973068	0	0	1.93034	0	0	0	0	0	2.89053	0.991884	0.930869	0	0	0	0	0
LOC100644679	185.696	234.379	213.616	246.393	236.377	218.375	213.391	232.206	195.798	200.572	179.62	185.72	195.599	213.869	229.802	189.194	190.14	164.621	133.74	227.237	185.4	212.203	197.903	686.063	216.849	226.765	330.927	267.236	279.414	208.807	251.455	237.688	177.098	180.603	228.953	182.417	190.3	248.002	224.051	210.872	220.442	235.096	195.401	210.376	218.141	191.034	199.172	181.228	233.173
LOC100650156	6953.08	6486.75	6623.08	6663.24	6344.69	6477.44	6319.81	6219.94	5371.77	6019.14	5717.89	5863.87	6284.15	6026.08	7163.64	6429.56	6103.2	6484.66	7988.47	5975.41	5828.2	5678.87	6170.89	4162.11	5976.25	6098.11	5956.69	5811.46	6123.67	6130.55	5758.8	6146.81	5951.28	5947.56	6459.73	6606.6	6354.44	5799.87	5589.84	6171.97	6087.6	6309.06	6849.95	6317.81	5921.79	5929.2	6367.29	6148.32	6421.62
LOC100643807	1512.37	1660.1	1728.8	1688.03	1804.53	1748.01	1799.16	1789.18	1706.39	1796.21	1857.94	1821.38	1912.3	1698.37	1685.21	1644.07	1586.58	1764.22	1764.62	1781.21	1801.18	1704.44	1840.31	1123.66	1736.7	1658.03	1817.11	1538.46	1839.64	1684.12	1641.58	1616.28	1774.88	1720.78	1651.73	1535.59	1729.37	1665.56	1646.54	1705.87	1661.79	1694.81	1628.67	1369.31	1503.72	1924.64	1719.93	1748.03	1666.56
LOC100648397	651.851	655.483	681.583	627.094	607.276	550.992	621.968	607.308	697.975	670.227	634.282	627.867	623.213	585.479	679.457	798.257	702.377	629.723	740.521	580.829	767.495	747.579	694.601	925.876	532.093	565.44	483.432	514.059	486.533	561.048	487.728	589.052	726.882	757.187	644.53	692.993	491.444	499.762	538.676	544.088	573.715	502.952	573.309	601.341	673.812	601.705	621.376	661.625	492.369
LOC100648364	2231.23	1978.12	2038.79	2015.59	1645.03	1789.46	1482.61	2017.41	1540.01	1873.66	1631.55	1713.91	1925.82	2100.95	2214.45	1713.87	2019.85	2080.57	2419.7	1595.75	1629.24	1506.84	1536.66	1515.52	1946.87	1908.36	1649.65	2110.98	1819.12	1892.93	1460.34	1674.15	1395.38	1564.85	1646.92	1871.47	2141.36	1488.95	1627.47	1782.46	2211.02	1575.34	2124.61	1856.15	1542.5	1886.84	1768.69	1613.79	2317.15
LOC100646659	349.377	296.621	352.714	326.591	377.626	402.375	350.932	393.956	417.973	435.896	464.018	378.983	346.461	377.416	296.454	291.379	379.242	358.992	277.386	348.498	421.553	423.433	381.255	566.156	295.182	306.28	324.946	366.522	362.457	351.265	380.504	343.097	377.55	327.553	354.011	361.939	338.42	355.094	374.69	338.19	343.852	368.061	395.762	403.066	479.91	398.413	410.793	440.124	439.281
LOC100646380	1088.33	1086.31	1019.39	1005.86	1105.01	1054.47	1051.78	1124.31	1241.75	1168.68	1184.37	1173.72	975.917	1054.83	1006.75	1039.05	1132.53	1105.73	925.033	1067.91	1198.37	1224.55	1123.39	1836.92	944.775	996.391	1060.56	1059.67	1205.59	1123.07	1074.14	1087.16	1121.95	1143.07	1123.6	1081.96	971.118	1046.49	1048.75	1003.63	1088.08	1044.44	1083.14	1092.84	1209.95	1092.06	1155.61	1159.28	1166.9
LOC100651405	36.3735	39.8736	27.8197	35.7511	28.8264	32.3518	63.7138	28.7777	27.3915	25.8162	27.1301	26.3968	30.1723	39.6771	29.8444	40.4693	21.8194	23.8006	50.7715	48.912	35.2157	14.6011	32.0137	21.0145	31.5243	33.3767	47.8449	43.6115	33.2171	26.3449	44.5977	44.4373	61.3033	34.7745	44.2513	45.3631	35.3134	28.1821	33.3693	36.8031	32.0301	24.0877	28.7646	23.2717	37.8111	45.9707	33.1954	30.684	24.9828
LOC100645448	1565.02	1614.39	1487.36	1534.4	1544.13	1549.85	1569.59	1530.18	1496.39	1574.79	1474.38	1554.58	1548.15	1542.57	1525.05	1548.96	1471.25	1447.87	1580.11	1433.73	1511.17	1514.63	1554.12	1279.41	1554.25	1606.99	1604.8	1477.22	1638.38	1666.56	1525.81	1544.97	1645.46	1559.24	1650.77	1710.28	1556.73	1510.56	1555.01	1512.9	1597.73	1460.68	1500.72	1501.49	1560.92	1646.77	1562.26	1572.56	1539.56
LOC100643162	9288.64	9154.39	9986.29	10052.8	8753.62	8847.21	9618.77	8647.19	7123.81	8382.31	6717.96	7372.26	7396.37	7708.97	7761.53	8235.5	6080.34	6730.6	10854	6741.7	7894.53	7143.86	7186.6	3011.26	7586.86	7732.59	8096.75	7389.82	7598.9	7423.4	7346.29	8368.67	6688.87	6922.37	6691.57	7250.37	7475.64	7145.1	7093.37	8019.09	7517.64	7652.19	7821	6917.29	5829.69	7756.79	7551.95	7077.47	8593.04
LOC100648477	716.941	696.329	853.47	800.052	745.643	832.048	825.246	833.56	806.526	757.605	782.094	823.015	713.73	794.51	768.99	650.544	725.235	783.435	917.603	825.389	759.209	756.339	728.555	3451.33	810.08	755.883	812.366	873.157	760.085	773.758	793.27	759.567	819.323	729.143	779.208	682.377	818.093	823.856	798.004	815.635	765.895	774.661	761.767	760.52	716.471	878.551	832.996	793.95	896.258
LOC100646908	1215.64	1139.8	1141.6	1135.34	1113.66	1097.94	1103.36	1195.76	1197.11	1243.15	1250.79	1225.57	1175.68	1175.8	1127.12	1297.04	1087.85	1208.87	879.214	1190.19	1271.91	1279.06	1186.45	1662.62	1223.72	1193.71	1199.11	1287	1272.02	1240.16	1283.84	1252.51	1351.59	1356.21	1383.33	1307.81	1202.62	1200.56	1209.88	1150.84	1178.52	1213.06	1146.62	1301.35	1355.38	1249.38	1229.27	1237.91	1230.4
LOC100650813	1504.71	1484.08	1322.43	1424.25	1460.54	1517.5	1688.92	1434.91	1072.33	1115.06	1163.79	1095.47	1786.41	1547.41	1530.02	1170.57	1352.8	1491.5	1957.8	1620.21	1160.05	1182.69	1095.26	618.075	1614.43	1712.03	1711.45	1698.06	1561.2	1506.54	1662.45	1603.88	1078.16	1081.37	1312.15	1451.62	1665.61	1458.89	1703.74	1781.47	1357.51	1443.34	1454.1	1302.29	1371.86	1215.67	1258.31	1060.52	1422.98
LOC100645327	509.229	500.851	496.781	518.875	551.545	451.914	506.677	498.151	609.714	568.948	593.119	589.215	517.09	500.318	482.484	504.855	473.793	530.554	416.079	485.044	538.593	583.073	523.861	749.106	541.645	494.76	536.261	463.952	515.842	483.965	532.326	510.512	647.09	606.871	612.785	466.178	507.139	486.611	494.82	535.136	533.206	525.113	555.455	614.374	604.007	557.778	623.45	576.285	597.505
LOC100652040	745.657	706.054	696.487	835.803	614.003	550.992	594.663	586.469	806.526	718.881	606.217	658.978	701.245	739.349	767	771.952	797.966	715.008	764.05	620.57	809.961	661.919	731.466	375.789	714.552	645.937	606.035	617.984	711.237	651.791	702.177	660.358	738.558	703.342	827.307	712.297	808.284	713.946	714.104	723.13	702.777	717.814	737.961	667.433	839.599	837.688	683.617	776.69	629.775
LOC110119428	8.61478	13.6154	11.9227	9.66247	8.64792	12.1319	7.07932	20.839	12.174	9.92929	4.6776	9.42744	7.28296	16.4515	14.9222	10.1173	7.27313	11.9003	14.86	17.323	11.3933	2.92023	6.7908	2.4723	7.64226	18.6517	10.9644	17.6302	12.7007	14.636	6.64221	8.2674	4.86534	5.60879	7.69588	6.7562	7.84742	19.7275	11.4409	8.9521	7.53648	6.74456	14.8783	9.30869	3.87806	6.12943	4.14942	15.342	7.28665
LOC100644680	1808.15	1701.92	1608.58	1625.23	1658.48	1638.82	1514.97	1731.62	1829.14	1781.31	1857.01	1864.75	1761.44	1642.24	1722.02	1870.69	1884.78	1690.83	1333.68	1693.58	1812.57	1886.47	1963.51	3269.61	1617.29	1713.99	1589.84	1687.86	1772.23	1689	1648.22	1714.45	1981.17	2049.45	1878.76	1814.52	1674.44	1677.77	1637	1514.89	1800.28	1630.26	1815.15	1852.43	1957.45	1821.46	1845.45	1848.71	1656.15
LOC100645633	688.225	635.06	689.532	669.609	690.873	622.772	721.079	610.285	632.033	602.708	608.088	532.65	718.932	663.865	678.462	677.861	614.06	585.097	608.02	661.33	602.81	640.504	619.903	631.672	679.206	633.175	613.012	627.263	654.572	669.355	707.87	665.526	655.848	649.498	655.112	683.342	626.812	597.46	637.831	701.248	677.342	628.208	665.554	725.147	645.697	604.77	563.284	622.311	675.576
LOC100646026	1928.75	1727.21	2032.83	2089.03	1801.65	1681.28	1482.61	1954.9	2077.69	1809.12	1727.9	1815.72	1596.01	1546.44	1896.11	2039.65	1617.75	2009.16	2278.53	1505.06	1626.14	1748.24	1936.35	2023.58	1747.21	1624.66	1661.61	1236.9	1607.12	1870.49	1297.13	1417.86	1731.09	1756.67	1877.8	1838.65	2208.07	1638.32	1406.28	1744.66	1934.99	1683.25	1932.19	1650.43	1504.69	1634.51	1699.19	1630.09	1760.25
LOC100646416	1244.36	1216.63	1165.45	1131.48	1492.25	1406.29	1439.12	1546.06	1709.43	1735.64	1663.35	1549.87	1365.03	1297.73	1259.43	1155.4	1523.2	1632.32	1086.02	1551.94	1576.42	1631.43	1426.07	1820.85	1416.68	1340.96	1325.7	1623.83	1310.12	1377.74	1500.19	1358.95	1334.08	1380.88	1286.17	1327.11	1423.32	1410.98	1456.81	1406.47	1376.35	1365.29	1527.5	1535.93	1471.72	1412.83	1614.12	1638.72	1746.71
LOC100643163	41.1595	34.0384	56.633	34.7849	40.357	30.3298	34.3852	41.678	113.624	60.5687	69.2284	59.3928	58.2637	49.3544	47.751	49.5749	43.6388	57.518	52.0099	30.57	59.0381	92.4739	51.416	39.5568	68.7804	35.34	34.8869	31.5487	71.3191	83.9133	50.291	60.9721	57.411	69.549	52.9092	59.8407	44.1417	34.7579	41.95	41.7764	76.3069	52.993	74.3913	61.4374	69.805	61.2943	62.2413	65.2036	39.5561
LOC100648824	90.9337	87.5274	124.195	115.95	98.0098	100.088	88.9971	124.042	163.334	175.748	159.974	164.037	106.123	99.6766	94.5072	97.1263	112.214	124.953	90.3981	131.451	128.434	144.065	111.563	171.825	142.337	107.983	119.612	117.844	157.293	108.307	112.918	130.212	118.714	152.559	142.374	137.054	135.368	156.88	116.316	153.18	162.976	149.344	168.62	142.423	145.427	141.998	172.201	158.215	151.979
LOC100644606	261.315	252.857	305.024	309.199	353.604	405.408	285.195	301.669	491.017	417.03	537.924	526.051	285.076	311.61	237.76	273.168	337.681	294.532	289.769	380.087	429.839	481.838	399.687	1773.87	240.731	253.27	269.127	252.39	317.516	273.206	278.973	297.626	365.873	427.39	413.654	285.691	213.842	251.76	309.858	259.611	380.592	249.549	396.753	336.975	431.434	361.636	352.701	372.044	290.425
LOC100642757	1062.49	1014.35	973.691	1009.73	1044.48	1087.83	979.98	1023.1	1130.15	1094.21	1029.07	1058.7	894.764	919.347	983.87	970.251	1117.98	1095.82	764.05	986.391	1140.37	1188.53	1249.51	5290.72	903.698	988.538	1023.68	1030.9	975.997	1012.81	1011.51	976.586	1133.62	1136.34	1063.96	1073.27	920.109	952.554	1032.54	886.257	980.685	959.655	996.843	1073.29	1164.39	981.73	1053.95	1109.42	1007.64
LOC100651524	2717.48	2415.76	2660.76	2611.77	2470.42	2481.99	2215.83	2555.26	3059.73	2811.97	2901.05	3010.18	2585.45	2406.75	2450.22	2435.24	2800.16	2735.08	2117.54	2620.87	3106.23	3143.14	2980.19	6452.7	2461.76	2419.81	2232.76	2385.64	2490.31	2527.16	2432.95	2513.29	3221.83	2978.27	2758.97	2854.01	2497.44	2389.84	2432.15	2553.34	2634	2717.1	2576.91	2872.66	2966.71	2635.65	2761.44	3035.8	2607.58
LOC100647185	71.7898	93.3625	56.633	69.5698	38.4352	43.4727	40.4532	36.7163	26.377	34.7525	30.8721	17.9121	55.1424	96.7734	63.668	80.9386	48.8339	11.9003	52.0099	65.2159	56.9666	19.4682	43.6551	25.9591	109.858	118.782	107.651	112.276	121.145	65.3743	115.764	113.677	49.6265	45.9921	61.5671	61.771	150.082	126.819	132.524	145.223	93.264	119.475	108.115	110.773	60.1099	99.0924	90.2499	74.7924	117.627
LOC100649211	224.941	129.346	305.024	200.979	231.572	232.529	210.357	376.094	97.3919	201.565	131.908	157.438	296.52	177.095	146.237	101.173	143.385	119.003	317.013	320.985	129.47	96.3676	186.262	134.74	644.816	242.472	200.35	205.067	545.151	400.052	522.837	234.587	157.637	152.559	236.648	271.213	289.373	218.881	181.148	237.728	319.359	328.557	204.328	235.51	115.372	153.236	170.126	128.489	183.207
LOC110119413	947.625	546.56	731.262	706.326	855.184	634.904	670.512	678.756	859.28	1098.18	902.776	910.69	951.987	690.962	853.549	699.107	689.908	1142.43	1237.09	830.484	837.927	1095.09	1057.42	1668.8	619.979	657.717	535.264	661.595	532.451	697.651	575.026	624.189	797.916	802.057	799.41	957.45	756.295	574.914	531.049	651.514	507.771	623.39	894.679	766.105	738.77	717.143	862.042	871.619	716.173
LOC100642692	2103.92	2328.23	2338.84	2399.19	2204.26	2388.98	2193.58	2208.93	2154.8	2174.51	2427.67	2277.67	2295.17	2318.69	2175.65	2345.2	2222.46	2374.11	1921.89	2332.49	2327.34	2255.39	2148.8	2285.64	2313.69	2286.3	2384.27	2192.64	2344.74	2361.28	2348.5	2108.19	2182.59	2359.06	2376.1	2135.93	2337.55	2396.42	2216.68	2378.27	2262.83	2361.56	2295.22	2045.12	1952.6	2355.74	2270.77	2364.59	2260.94
LOC100647218	107.206	94.3351	80.4785	98.5572	74.9487	78.8575	73.8271	88.3176	82.1744	116.173	81.3902	86.7324	73.87	75.4832	93.5124	78.9151	82.0825	65.4515	54.4865	84.5769	105.647	92.4739	58.2068	242.285	78.3332	78.5333	76.7511	68.6649	99.6513	99.525	95.8376	77.5069	92.4414	81.8883	78.8828	95.552	82.3979	91.1221	47.6705	75.5955	84.7855	96.3509	91.2533	96.8104	69.805	85.812	115.146	99.7232	97.8493
LOC100650203	428.824	341.357	466.974	481.191	424.709	376.09	327.671	271.899	389.567	324.688	392.918	595.814	309.006	301.933	358.132	242.816	272.223	402.626	578.3	569.62	319.013	249.193	496.698	223.743	234.044	359.29	257.166	392.503	363.434	452.741	427.948	388.568	505.995	404.955	530.054	512.506	398.256	330.67	230.725	312.329	292.981	286.162	159.693	219.685	475.062	428.038	495.856	448.754	206.108
LOC100645797	1272.12	1563.82	1492.33	1481.26	1621.01	1684.32	1558.46	1534.15	1350.3	1392.09	1417.31	1366.04	1522.14	1442.89	1414.62	1430.59	1422.42	1380.43	1591.25	1554.99	1370.31	1144.73	1286.37	1171.87	1433.88	1421.45	1469.24	1378.86	1475.23	1543.61	1513.48	1436.46	1295.15	1288.9	1447.79	1319.39	1491.99	1370.59	1476.83	1575.57	1603.39	1443.34	1434.26	1116.11	1151.78	1478.21	1411.84	1417.22	1334.5
LOC100645795	1661.69	1671.77	1669.18	1611.7	1728.62	1748.01	1721.29	1710.78	1593.78	1640.32	1668.03	1600.78	1634.5	1819.34	1650.39	1644.07	1697.76	1718.6	1685.37	1779.17	1666.53	1578.87	1617.18	1628.01	1709	1926.03	1902.83	2037.68	1675.51	1770.96	1779.16	1758.89	1488.79	1591.77	1562.26	1560.68	1813.73	1814.93	1783.83	1813.3	1642.95	1639.89	1650.49	1662.53	1624.91	1582.41	1612.05	1626.25	1639.5
LOC100647809	5612.05	5566.74	5393.05	5415.81	5689.37	5803.1	6497.8	5257.38	4371.47	4621.09	4199.55	4436.55	4938.89	4909.31	4694.52	4884.64	4245.43	4575.66	6439.32	5001.25	4421.64	4353.09	4274.32	1997.62	4999.95	5503.22	5344.67	5534.94	4917.11	5091.39	5159.1	5247.73	4249.39	3830.8	4216.38	4125.14	5319.57	4929.05	5363.88	5551.29	4701.82	4700.96	4877.09	4712.06	4172.79	4582.77	4426.39	4024.4	5398.36
LOC100648323	11.4864	16.5329	25.8326	19.3249	19.2176	18.1979	12.136	13.8927	23.3335	11.9151	17.7749	25.4541	21.8489	23.2256	21.8859	29.3402	32.2096	24.7922	34.6732	15.285	16.5721	30.1757	30.0735	19.7784	19.1057	12.7617	14.9515	12.0627	21.4934	25.3691	13.2844	17.5682	24.3267	22.4352	16.3538	21.2338	31.3897	19.7275	22.8818	18.8989	31.088	26.9783	23.8052	14.8939	25.2074	24.5177	15.5603	23.013	11.4504
LOC100646829	795.431	750.79	810.747	793.289	779.274	760.267	776.702	852.414	842.034	806.258	862.549	905.977	806.328	767.413	869.466	816.468	774.069	776.493	709.563	784.629	896.965	804.037	921.608	937.001	761.36	829.508	784.456	807.276	857.783	813.763	774.292	731.665	886.465	968.077	982.187	938.147	852.426	726.158	701.709	718.157	813.94	883.538	840.125	845.229	835.721	766.178	840.258	877.372	753.648
LOC110119395	0	1.94505	0	0	2.88264	3.03298	0	0.992333	0	0.992929	1.87104	0.942744	1.04042	3.87094	0.994812	1.01173	0	0.99169	2.47666	1.019	1.03576	1.94682	0	2.4723	0.955283	0	2.9903	0.927903	0.976974	0	0.948887	1.03342	0.973068	2.24352	0.961985	0	1.96185	3.75761	2.86023	2.98403	0.942061	0	0	5.58521	4.84757	2.04314	2.07471	0	1.04095
LOC100643935	5178.44	5161.2	5000.6	5117.24	4257.66	4636.42	4808.88	4561.76	4026.55	4465.2	4116.29	4423.35	4868.14	4697.38	4935.26	5078.9	4027.24	4337.65	6793.48	4234.96	4655.72	4246.01	4765.2	3153.42	4855.7	4783.66	4572.17	4258.15	4706.08	4415.2	4448.38	5045.18	4768.03	4587.99	5104.29	5128.92	4276.84	4253.62	4236	4518.82	4636.82	4470.68	4577.54	4167.5	3865.45	4697.18	4767.68	4534.53	4104.46
LOC105665627	14.358	1.94505	1.98712	1.93249	0.96088	2.02199	4.04532	0	3.0435	4.96464	3.74208	7.54195	1.04042	0	1.98962	5.05866	0	6.94183	3.71499	11.209	6.21454	10.7075	6.7908	4.9446	4.77641	1.96333	1.99354	2.78371	8.79276	3.90294	5.69332	1.03342	10.7037	5.60879	8.65787	3.86069	8.82834	5.63642	3.81364	11.9361	0	1.92702	2.97565	3.72348	6.7866	9.19414	11.4109	9.58877	1.04095
LOC100644523	627.921	682.714	562.356	654.149	662.047	695.564	637.138	669.825	652.323	663.277	664.219	713.657	654.426	656.124	541.178	608.051	676.401	615.839	608.02	634.836	679.456	646.344	628.634	2855.5	589.409	557.587	590.087	594.786	551.99	562.999	519.041	554.949	610.113	554.148	589.697	560.765	591.499	485.671	562.512	588.849	596.324	532.821	583.228	605.065	616.611	580.252	642.123	629.023	590.218
LOC100644607	3827.83	4024.31	3809.32	3844.7	3883.88	4095.54	4559.08	3433.47	3031.32	3450.43	3191.99	3444.79	3644.6	3677.39	3564.41	3433.82	3216.8	3213.08	5022.67	3599.1	3280.24	3169.42	3719.42	2647.83	3651.09	3837.33	3881.41	3740.38	3793.59	3726.33	3737.67	3942.52	3343.46	3567.19	3822.93	3990.02	3600.98	3517.12	3380.79	3640.52	3566.64	3588.11	3428.94	3334.37	3558.12	3611.25	3758.34	3451.96	3398.7
LOC100649451	769.587	658.4	680.59	746.909	783.118	787.564	774.679	746.235	713.193	827.11	866.291	780.592	723.094	829.348	714.275	687.978	696.143	639.64	625.357	775.458	810.997	734.924	790.643	974.086	833.007	744.103	809.376	810.06	825.543	767.904	847.356	768.868	760.939	778.5	696.477	760.555	769.047	758.098	800.864	705.226	750.822	790.078	811.361	801.478	885.167	753.919	846.482	810.251	795.286
LOC100646145	3158.75	4204.23	13918.8	3320.02	3643.66	2582.08	3075.46	3524.77	1627.26	1290.81	1137.59	1756.33	5715.04	9857.34	13728.4	7678.04	4014.77	3262.66	2611.64	2485.34	1670.67	2214.51	1801.5	12015.4	2873.49	5095.83	2116.14	3850.8	3128.27	5404.6	3337.24	3478.51	1690.22	2878.43	1630.57	1820.31	6634.01	7549.04	6179.05	3914.06	4804.51	4436	2301.17	2592.47	4550.9	1405.68	5494.87	2476.78	10443.8
LOC100649961	188.568	301.483	560.369	424.182	426.631	491.343	429.816	309.608	319.567	266.105	333.98	250.77	341.259	381.287	360.122	319.707	207.804	291.557	619.165	338.308	291.048	213.177	268.721	111.253	202.52	214.003	303.017	241.255	239.359	202.953	259.995	225.287	198.506	139.098	192.397	129.333	196.185	234.851	363.249	303.377	220.442	197.519	160.685	115.428	156.092	417.823	182.575	255.061	134.283
LOC100643609	21.0583	15.5604	18.8777	16.4262	14.4132	16.1759	13.1473	15.8773	30.435	27.802	29.9366	41.4807	23.9297	22.2579	22.8807	20.2347	24.9364	12.892	19.8133	12.228	40.3945	26.2821	32.9839	44.5014	12.4187	20.615	15.9483	19.486	8.79276	16.5875	13.2844	18.6016	38.9227	33.6527	47.1373	37.6417	31.3897	12.2122	16.208	13.9255	19.7833	12.5256	26.7809	40.9582	25.2074	48.0138	40.4569	50.8205	14.5733
LOC110119407	5.74318	2.91758	0.993562	0.966247	0.96088	3.03298	2.02266	0	1.0145	0.992929	1.87104	2.82823	1.04042	2.9032	1.98962	3.0352	5.19509	3.96676	3.71499	2.038	5.17878	0.97341	0.970114	1.23615	1.91057	0	0.996768	1.85581	4.88487	0	0	1.03342	0.973068	0	0	0.965172	7.84742	5.63642	2.86023	9.94677	10.3627	1.92702	5.9513	8.37782	1.93903	2.04314	1.03736	1.91775	1.04095
LOC105665884	1846.43	1960.61	1884.79	1918	1698.84	1800.58	1770.84	1761.39	1842.33	1789.26	1917.81	1734.65	1761.44	1859.98	1811.55	1750.3	1776.72	1483.57	1206.13	1618.17	1931.69	1933.19	1854.86	2542.76	2048.13	1985.91	2146.04	2124.9	1980.33	1935.86	2006.9	1826.06	1795.31	1818.37	1993.23	1783.64	1773.52	2142.78	2021.23	1789.42	2034.85	1970.38	1973.85	2073.98	1808.14	1616.13	1787.36	1813.24	2048.59
LOC100648249	70.8326	63.2142	48.6845	68.6035	59.5746	59.6486	59.6685	49.6167	44.6379	33.7596	39.2918	53.7364	47.8594	61.935	54.7147	57.6688	58.185	44.626	59.4398	50.95	63.1811	46.7237	62.0873	46.9737	54.4511	85.405	48.8416	53.8184	61.5493	56.5927	82.5532	77.5069	54.4918	61.6967	62.529	74.3182	63.7603	56.3642	67.6921	56.6966	74.4228	58.7741	69.4319	89.3634	62.0489	62.3158	56.0172	55.6148	56.2113
LOC100647969	42.1167	23.3406	33.7811	38.6499	29.7873	42.4617	31.3513	18.8543	46.6669	57.5899	71.0995	68.8203	30.1723	48.3867	21.8859	28.3285	21.8194	16.8587	44.5799	40.76	51.7878	66.1919	61.1172	21.0145	19.1057	25.5233	25.916	41.7557	33.2171	26.3449	21.8244	27.9025	66.1686	52.7226	64.453	38.6069	38.2562	15.9698	27.6489	34.8137	27.3198	23.1242	16.862	24.2026	42.6586	58.2295	52.9051	78.6279	27.0647
LOC100652282	88.0622	92.39	89.4206	105.321	120.11	89.9784	91.0198	93.2793	85.2179	81.4202	72.035	75.4195	107.164	99.6766	104.455	80.9386	90.3946	82.3103	76.7765	94.7669	79.7532	93.4474	75.6689	179.242	108.902	107.983	117.619	125.267	110.398	102.452	95.8376	95.0751	76.8724	79.6448	74.0729	65.6317	106.921	98.6373	97.2478	94.4943	102.685	124.293	107.123	85.6399	81.4392	55.1648	76.7643	69.0391	117.627
LOC100648206	199.097	186.725	182.815	152.667	178.724	219.386	226.538	195.49	179.566	237.31	205.814	220.602	167.508	156.773	168.123	194.253	212.999	200.321	163.46	163.04	203.008	197.602	195.963	255.883	166.219	155.103	213.308	193.004	175.855	194.171	170.8	172.582	154.718	190.699	180.853	175.661	210.899	171.911	204.983	205.898	194.064	177.286	167.628	206.653	204.568	195.12	214.733	200.405	222.763
LOC100649929	4149.45	4204.23	4517.73	4804.18	4711.2	4494.88	4296.13	4483.36	4409.01	4561.52	4489.56	4475.2	4476.94	4062.55	4399.06	4409.13	4226.73	4750.19	5194.79	4499.9	4165.81	4045.49	4038.58	4215.27	4192.74	4089.62	4024.95	3796.98	4053.46	4318.61	3930.29	4174	4323.34	4042.82	4376.07	4146.38	4060.06	4018.77	3921.37	4113.99	4089.49	4022.65	4024.07	3483.31	3729.72	4441.79	4335.11	4570.96	4357.42
LOC100645164	256.529	209.093	225.539	225.136	244.064	231.518	291.263	234.191	228.262	213.48	220.783	193.262	250.742	174.192	216.869	201.335	222.35	225.114	227.853	222.142	210.259	193.709	267.751	215.09	213.028	233.637	227.263	255.173	224.704	209.783	247.66	236.654	228.671	205.282	187.587	212.338	205.995	197.275	190.682	189.983	181.818	214.863	189.45	229.925	197.781	196.142	228.218	193.693	210.272
LOC100650404	156.98	191.588	170.893	188.418	212.355	215.342	231.595	235.183	211.016	222.416	217.041	207.404	235.136	246.772	183.045	183.124	217.155	258.831	203.086	274.111	208.187	226.805	193.053	608.185	207.296	201.242	226.266	252.39	261.829	227.346	214.449	235.621	188.775	224.352	169.309	194	200.109	214.184	223.098	196.946	202.543	227.388	206.312	232.717	242.379	209.422	242.741	217.665	217.558
LOC100647500	915.081	848.043	878.309	887.015	837.888	843.169	897.05	914.931	881.599	742.711	833.548	889.95	747.024	872.896	855.539	847.832	823.942	818.144	657.553	822.332	841.034	889.697	918.698	794.844	860.71	797.113	898.088	914.913	917.378	875.235	965.018	908.38	870.896	931.059	940.822	870.585	960.327	943.16	928.621	926.045	997.642	981.816	963.119	1029.54	922.978	955.169	886.939	916.686	967.042
LOC100646862	86.1478	126.428	103.33	112.085	73.0269	104.132	93.0424	89.31	45.6524	51.6323	55.1956	56.5646	80.1126	104.515	90.5279	82.9621	44.6778	81.3186	96.5897	71.3299	42.466	48.6705	49.4758	768.885	73.5568	74.6066	93.6962	81.6555	90.8585	67.3258	50.291	51.6712	30.1651	51.6009	37.5174	38.6069	69.6458	75.1522	73.4125	71.6168	80.0752	114.658	118.034	56.783	34.9025	38.8197	57.0545	23.9719	72.8665
LOC110119426	0.957197	1.94505	0.993562	0	1.92176	5.05497	4.04532	0	0	0.992929	0	0	1.04042	1.93547	0.994812	2.02347	0	0	3.71499	1.019	0	0.97341	0	1.23615	0.955283	0	1.99354	0.927903	0	0.975736	0.948887	3.10027	0	0	0	0.965172	0	1.87881	1.90682	0	0.942061	0.963509	1.98377	0.930869	0	0	0	0.958877	0
LOC100642636	938.053	868.466	909.109	844.5	875.362	912.927	877.835	928.824	852.179	841.011	846.645	865.439	931.178	927.089	925.176	859.973	867.581	965.906	855.686	912.004	901.108	873.149	838.178	1327.62	868.352	892.335	977.829	1024.41	910.539	929.876	923.267	868.077	932.199	1139.71	928.316	927.53	824.96	903.705	834.233	888.247	913.799	872.939	864.923	946.694	873.532	845.861	827.809	798.744	972.247
LOC110119448	9.57197	4.86263	7.9485	11.595	8.64792	4.04397	7.07932	5.954	15.2175	20.8515	15.9038	10.3702	9.36381	6.77414	5.96887	7.08213	9.35117	4.95845	6.19165	8.15199	11.3933	10.7075	11.6414	11.1253	14.3292	5.89	4.98384	11.1348	5.86184	5.85441	8.53999	14.4679	19.4614	16.8264	13.4678	7.72137	5.88556	7.51522	4.76705	4.97339	10.3627	11.5621	6.94319	13.0322	25.2074	16.3451	16.5977	25.8897	6.2457
LOC100649501	992.614	1024.07	976.671	976.876	1054.09	965.499	996.161	994.318	824.787	908.53	918.68	905.977	979.038	972.573	1025.65	833.668	951.741	992.682	920.079	915.061	896.965	972.436	880.863	792.372	997.315	1014.06	967.862	1057.81	1067.83	977.687	998.229	986.921	814.458	854.779	903.304	909.192	1017.22	960.07	928.621	1000.65	954.307	998.196	923.444	989.514	959.819	917.371	870.341	826.552	1044.07
LOC100649453	4.78599	3.89011	0	5.79748	0.96088	3.03298	0	7.93867	2.029	0	8.41967	0.942744	7.28296	6.77414	1.98962	0	5.19509	5.95014	3.71499	9.17099	2.07151	3.89364	4.85057	0	4.77641	1.96333	1.99354	2.78371	1.95395	4.87868	7.5911	15.5014	5.83841	1.12176	4.80993	3.86069	4.90463	5.63642	4.76705	7.95742	2.82618	2.89053	3.96753	3.72348	1.93903	1.02157	2.07471	10.5476	5.20475
LOC100649626	1051.96	970.581	1024.36	1020.36	915.719	1054.47	920.311	1047.9	890.73	955.198	991.651	975.74	944.704	984.185	1011.72	913.594	917.454	1075.98	1046.39	855.959	866.928	976.33	931.309	933.293	893.189	945.345	1024.68	987.289	932.033	1017.69	814.145	864.977	1012.96	974.808	1067.8	1011.5	992.698	995.767	780.842	941.959	999.526	963.509	945.265	995.099	999.569	935.759	911.835	942.576	949.346
LOC100650884	849.034	1005.59	1014.43	1101.52	1112.7	1201.06	1305.63	806.767	726.381	646.397	666.09	730.626	870.834	862.251	851.559	1050.18	675.362	716	913.888	993.524	737.458	756.339	775.121	708.314	675.385	807.911	1013.71	834.185	818.704	804.006	1074.14	970.386	873.815	776.256	782.094	775.998	710.191	915.918	944.829	870.343	727.271	929.786	741.929	638.576	737.8	670.151	636.936	660.666	602.71
LOC100643119	603.034	514.466	545.465	561.389	597.668	570.2	592.64	632.116	606.67	632.496	624.927	600.528	655.466	615.479	626.732	610.075	595.358	692.199	501.524	669.482	613.168	619.089	633.484	428.944	692.58	606.67	628.961	580.868	625.263	666.427	619.623	580.785	633.467	653.985	651.264	667.899	610.137	690.461	625.437	647.535	605.745	667.712	617.944	593.894	646.666	668.107	649.384	672.172	638.102
LOC100644132	3.82879	4.86263	10.9292	5.79748	4.8044	4.04397	8.09065	3.96933	12.174	4.96464	3.74208	6.59921	4.16169	4.83867	3.97925	6.0704	3.11706	4.95845	8.66831	2.038	3.10727	1.94682	4.85057	18.5422	10.5081	2.945	3.98707	5.56742	4.88487	4.87868	0.948887	1.03342	1.94614	3.36527	4.80993	10.6169	2.94278	4.69701	1.90682	3.97871	3.76824	0.963509	2.97565	4.65434	7.75611	0	4.14942	4.79438	3.12285
LOC100649020	22.0155	22.3681	21.8584	21.2574	3.84352	4.04397	6.06798	8.931	15.2175	6.9505	3.74208	11.3129	1.04042	3.87094	1.98962	0	11.4292	7.93352	3.71499	12.228	3.10727	9.7341	18.4322	13.5976	7.64226	2.945	0	15.7744	0	0.975736	1.89777	1.03342	1.94614	1.12176	0.961985	3.86069	0.980927	4.69701	4.76705	0	0.942061	0.963509	3.96753	0	2.90854	4.08628	3.11207	5.75326	2.0819
LOC105665905	7.65758	25.2857	21.8584	14.4937	11.5306	14.1539	19.2153	11.908	7.10149	5.95757	9.35519	5.65646	11.4447	19.3547	25.8651	15.176	8.31215	6.94183	12.3833	12.228	4.14303	2.92023	6.7908	1.23615	16.2398	17.67	10.9644	17.6302	10.7467	5.85441	5.69332	14.4679	2.9192	3.36527	6.7339	10.6169	7.84742	11.2728	15.2546	10.9415	9.42061	10.5986	19.8377	13.0322	7.75611	1.02157	3.11207	0.958877	12.4914
LOC100645491	1258.71	1187.45	1104.84	1061.91	1591.22	1560.97	1659.59	1355.53	1179.86	1069.38	1278.86	1288.73	1078.92	1218.38	1153.98	1128.08	1261.37	1306.06	754.143	1173.89	1276.05	1351.09	1308.68	3082.96	1013.56	950.253	1112.39	1232.26	1042.43	1153.32	1019.1	1043.76	964.31	1186.82	1019.7	1157.24	1096.68	954.433	1025.87	939.97	982.569	991.451	1099.01	1265.98	1296.24	1090.02	1132.79	1106.54	1224.16
LOC100646258	1092.16	1364.45	1216.12	1299.6	1195.34	1257.68	1208.54	1284.08	1110.88	1066.41	1076.78	1103.01	1187.12	1208.7	1119.16	1188.79	1245.78	1086.89	1220.99	1299.22	1059.58	873.149	908.026	681.118	1380.38	1254.57	1309.75	1319.48	1271.04	1259.67	1264.87	1204.97	1011.02	1062.3	1184.2	1040.46	1342.89	1310.47	1242.29	1417.42	1338.67	1348.91	1192.24	1181.27	1091.67	1237.12	1386.94	1154.49	1429.22
LOC100647337	249.829	265.5	334.83	266.684	282.499	244.66	277.105	285.792	229.277	244.261	264.752	229.087	282.995	241.933	290.485	268.109	263.911	265.773	256.334	250.674	280.69	271.581	232.827	194.075	327.662	289.592	253.179	315.487	223.727	307.357	295.104	252.156	299.705	241.178	239.534	304.029	289.373	286.518	292.697	277.515	317.474	282.308	293.598	292.293	260.799	276.846	253.115	251.226	333.104
LOC100652076	790.645	774.131	875.328	889.913	821.553	761.278	772.657	870.276	831.889	881.721	938.326	971.026	757.428	806.122	817.736	861.996	886.283	844.92	604.305	762.211	878.321	925.713	951.681	1363.47	774.734	710.726	709.699	713.558	779.625	865.477	723.052	774.035	919.549	1032.02	998.541	1037.56	866.158	806.947	720.778	788.779	922.277	850.779	875.833	920.629	937.52	906.133	839.22	1002.98	845.251
LOC100649576	1199.37	1214.69	966.736	1176.89	973.372	1065.59	1104.37	1060.8	1136.24	995.908	933.648	1148.26	943.663	1068.38	1082.36	970.251	1021.36	913.346	1245.76	1023.08	1108.26	981.197	897.355	742.926	922.803	891.353	827.317	749.746	818.704	834.254	979.252	1065.46	967.229	955.738	817.688	950.694	774.932	837.947	910.506	860.396	1056.05	815.129	958.16	804.271	958.85	737.574	790.465	754.636	738.033
LOC100644559	128.264	95.3076	48.6845	64.7385	49.0049	48.5277	64.7252	75.4173	103.479	103.265	128.166	107.473	168.548	102.58	94.5072	115.338	91.4336	86.277	95.3514	57.0639	108.754	73.9792	104.772	69.2244	72.6015	62.8267	61.7996	50.1068	102.582	82.9375	126.202	91.9748	151.799	137.976	160.652	110.995	44.1417	64.8188	81.9932	66.6434	98.9164	81.8983	81.3345	86.5708	110.525	115.438	126.557	127.531	74.9484
LOC100648943	1878.98	1767.08	1607.58	1707.36	1719.02	1692.4	1657.57	1796.12	1852.47	1782.31	1825.2	1824.21	1740.63	1795.15	1945.85	1775.59	1756.98	1914.95	1531.81	1724.15	1762.86	1805.68	1759.79	1939.52	1774.92	1735.59	1607.79	1673.01	1814.24	1841.21	1661.5	1689.65	1789.47	1874.46	1752.74	1806.8	1801.96	1807.41	1658.93	1710.84	1816.29	1850.9	1738.77	1802.16	1780.03	1688.66	1719.93	1738.44	1861.22
LOC100646784	799.26	764.406	703.442	643.52	685.108	825.982	907.164	840.506	695.946	695.05	667.025	740.996	733.498	706.446	631.706	687.978	687.83	734.842	629.072	716.356	737.458	666.786	643.185	438.833	765.182	721.525	687.77	765.52	809.911	758.147	788.525	756.467	670.444	747.091	691.667	656.317	700.382	748.704	757.961	768.886	815.824	804.53	823.263	789.377	673.812	630.309	619.301	738.335	903.544
LOC100644173	1118.96	1080.48	1024.36	1073.5	980.098	981.675	1005.26	1107.44	1058.12	1107.12	1123.56	996.48	959.27	992.895	982.875	958.111	999.536	1020.45	908.934	1093.39	1123.8	1149.6	1228.16	1702.18	1047.95	1093.58	1084.48	1076.37	1099.1	1005.01	1167.13	1079.93	1156.98	1152.05	1170.74	1187.16	1102.56	1089.71	1150.77	1096.13	1076.78	1113.82	1044.45	1123.56	1107.19	1060.39	1060.18	1063.39	1086.75
LOC100651837	1757.41	2184.29	1816.23	1837.8	1865.07	2031.09	2179.42	1644.3	1292.47	1349.39	1200.27	1383.95	1759.35	1839.66	2172.67	1994.12	1830.75	2012.14	3135.45	2280.52	1437.63	1271.27	1421.22	529.072	1819.81	2062.48	2014.47	1713.84	1665.74	1631.43	1759.24	1732.02	1330.18	1406.68	1427.59	1592.53	1566.54	1674.96	1632.24	1723.78	1500.7	1499.22	1231.92	1090.05	1184.75	1646.77	1453.33	1313.66	1162.74
LOC105665874	6.70038	9.72526	8.94206	10.6287	7.68704	6.06596	13.1473	8.931	22.319	9.92929	15.9038	12.2557	1.04042	6.77414	7.9585	8.09386	6.23411	2.97507	12.3833	12.228	15.5363	6.81387	27.1632	43.2652	8.59755	10.7983	9.96768	12.0627	11.7237	7.80588	16.1311	3.10027	21.4075	12.3393	23.0876	15.4427	7.84742	7.51522	4.76705	3.97871	10.3627	8.67158	5.9513	6.51608	13.5732	20.4314	19.7097	26.8485	14.5733
LOC110119377	1.91439	10.6978	9.93562	8.69622	9.6088	8.08795	9.10198	2.977	11.1595	10.9222	4.6776	7.54195	5.20211	8.70961	5.96887	5.05866	12.4682	5.95014	8.66831	10.19	7.25029	12.6543	17.462	11.1253	4.77641	4.90833	14.9515	5.56742	10.7467	8.78162	0.948887	9.30082	3.89227	3.36527	7.69588	0.965172	0.980927	9.39403	8.58069	12.9308	1.88412	6.74456	1.98377	3.72348	8.72563	10.2157	8.29884	11.5065	3.12285
LOC100644725	99.5485	82.6647	88.427	97.5909	52.8484	71.7805	85.9631	76.4097	77.1019	83.406	72.035	71.6485	124.851	102.58	91.5227	67.7861	114.292	112.061	100.305	121.261	69.3957	124.596	106.712	49.446	110.813	85.405	97.6833	122.483	79.1349	79.0346	92.991	84.7408	89.5222	68.4272	89.4646	84.9351	98.0927	69.5158	73.4125	99.4677	73.4807	79.9713	92.2452	79.1239	89.1953	80.7041	75.7269	73.8335	91.6036
LOC100651955	1153.42	1442.26	1193.27	1238.73	1106.93	1039.3	1157.97	1081.64	955.658	993.922	797.063	868.267	1058.11	1360.63	1239.54	1174.62	1469.17	1037.31	1552.87	1113.77	1103.08	1055.18	1053.54	731.8	1299.18	1401.82	1131.33	1188.64	1312.08	1251.87	1381.58	1468.5	1094.7	1683.76	1151.5	1250.86	1315.42	1303.89	1204.16	1293.08	1306.64	1384.56	1225.97	1198.96	1111.06	1216.69	1223.04	1043.26	1059.69
LOC100645447	1673.18	1547.29	1556.91	1430.05	1542.21	1542.78	1685.89	1599.64	1525.81	1471.52	1643.71	1546.1	1550.23	1591.92	1513.11	1600.56	1541.9	1742.4	1554.1	1633.46	1501.85	1578.87	1378.53	1734.32	1680.34	1663.92	1738.36	1796.42	1596.37	1527.03	1735.51	1683.45	1480.04	1505.4	1485.31	1441	1628.34	1596.98	1653.21	1689.96	1495.99	1572.45	1724.89	1720.25	1436.82	1504.77	1547.73	1585.98	1810.21
LOC100650241	461.369	522.247	502.742	488.921	516.954	524.706	488.473	411.818	518.409	522.281	523.891	490.227	485.877	463.545	521.282	409.752	528.861	499.812	391.312	520.709	563.451	535.375	501.549	802.261	431.788	486.907	459.51	515.914	457.224	411.76	502.91	457.807	539.08	634.915	494.46	514.437	461.036	460.307	444.289	423.733	469.146	495.244	487.015	534.319	532.263	472.987	529.051	537.93	451.772
LOC105665878	96.6769	89.4724	97.3691	76.3335	77.8313	57.6266	43.4872	60.5323	78.1164	95.3212	98.2295	107.473	58.2637	76.451	72.6213	67.7861	94.5507	67.4349	78.0148	95.7859	108.754	95.3942	110.593	215.09	72.6015	63.8083	80.7382	78.8718	79.1349	80.9861	69.2688	77.5069	99.2529	162.655	93.3126	85.9003	70.6267	66.6976	62.925	71.6168	89.4958	83.8253	63.4806	73.5387	137.671	82.7473	93.362	132.325	65.5798
LOC100644439	1286.47	1413.08	1289.64	1405.89	1158.82	1120.18	1075.04	1140.19	1058.12	928.389	905.583	981.396	1135.1	1244.51	1335.04	1276.81	1221.89	1107.72	942.369	1131.09	1118.62	1098.01	1135.03	3034.75	1119.59	1156.4	1276.86	1192.36	1145.01	1141.61	1265.82	1165.7	1093.73	1250.76	1171.7	1152.42	1096.68	1252.22	1153.63	1124.98	1166.27	1166.81	1221.01	1237.12	1201.23	1072.65	1113.08	988.602	1232.48
LOC100643651	573.361	527.109	515.659	519.841	630.338	684.443	658.376	666.848	604.641	589.8	625.862	580.73	603.445	615.479	445.676	493.725	606.787	584.105	533.72	624.646	619.382	549.977	519.011	960.488	597.052	687.167	690.76	767.376	619.401	602.029	722.103	637.623	518.645	502.547	473.297	526.984	577.766	604.975	671.2	635.599	572.773	633.989	574.301	588.309	688.355	594.554	601.666	602.174	725.542
LOC100644443	761.929	810.114	801.804	849.331	774.47	762.289	696.807	871.268	873.483	801.294	970.134	827.729	801.126	854.509	770.98	792.187	943.429	858.803	702.133	799.914	877.286	853.68	887.654	1998.85	834.917	777.48	798.411	826.762	872.437	891.822	931.807	784.369	946.795	868.241	887.912	883.132	902.453	862.372	823.746	781.816	848.797	904.735	789.539	814.51	916.191	817.257	827.809	921.48	913.954
LOC105665913	381.922	306.346	352.714	365.241	340.152	311.386	377.226	331.439	266.813	314.758	339.594	377.097	244.499	291.288	341.221	328.813	247.286	310.399	341.779	316.909	342.835	359.188	408.418	269.481	341.991	290.573	333.917	268.164	340.964	319.066	286.564	335.863	323.059	417.294	379.022	385.104	347.248	308.124	279.349	318.297	349.504	320.849	358.07	333.251	349.995	360.615	371.373	339.442	337.268
LOC100646261	490.085	448.335	448.096	443.507	407.413	385.189	374.192	452.504	536.67	522.281	535.117	527.936	427.614	471.286	442.692	482.596	530.939	497.828	365.307	434.094	560.344	564.578	527.742	747.87	445.162	454.512	479.445	392.503	464.062	534.703	454.517	446.44	536.16	562.001	577.191	556.904	504.196	525.126	488.146	451.583	530.38	484.645	472.137	514.771	540.989	490.354	478.221	507.246	544.417
LOC100651201	1289.34	1138.83	1211.15	1262.88	1007	1087.83	1069.99	1092.56	1128.12	1233.22	1156.3	1156.75	1102.85	1111.93	1179.85	1202.95	1386.05	1163.25	1105.83	1137.2	1299.87	1155.44	1248.54	1713.3	1106.22	1103.39	1100.43	1077.3	1189.95	1279.19	1224.06	1146.07	1207.58	1233.93	1329.46	1289.47	1262.45	1309.53	1191.76	1046.4	1155.91	1260.27	1232.91	1242.71	1393.19	1142.12	1251.05	1270.51	1180.44
LOC100648557	155.066	159.494	146.054	140.106	149.897	165.803	183.051	129.996	163.334	138.017	128.166	153.667	165.427	140.321	124.352	157.83	73.7703	100.161	164.698	97.8239	124.291	146.985	139.696	316.454	142.337	165.902	154.499	170.734	120.168	128.797	177.442	219.086	188.775	162.655	141.412	160.219	150.082	115.547	155.406	163.127	173.339	162.833	136.88	181.519	142.519	125.653	93.362	118.901	144.692
LOC100644681	3241.07	3041.09	2706.46	2589.54	2783.67	2838.87	2521.25	3274.7	3852.05	3817.81	3906.73	4001.95	2609.38	2636.11	2723.8	2809.58	4294.26	3644.46	2152.22	3237.36	4052.91	4011.42	3854.26	8771.72	3062.64	3005.86	2614.52	3125.18	3211.31	3354.58	3434.97	3494.01	4549.09	4611.55	4249.09	4205.25	3457.77	3296.36	3081.42	2946.23	3806.87	3006.15	3678.9	3888.24	4461.7	3712.39	3754.19	4091.53	3200.92
LOC100650243	166.552	160.467	177.848	199.047	144.132	157.715	139.564	124.042	141.015	121.137	112.262	115.957	121.729	123.87	145.243	132.537	128.838	119.994	167.175	143.679	122.219	106.102	137.756	186.659	156.666	125.653	147.522	146.609	153.385	134.652	154.669	128.145	116.768	108.811	115.438	104.239	117.711	170.971	131.571	120.356	125.294	128.147	114.067	134.045	101.799	105.222	133.819	107.394	159.265
LOC100643485	153.152	62.2417	134.131	125.612	118.188	125.363	90.0084	113.126	115.653	127.095	93.5519	106.53	82.1934	42.5803	61.6784	50.5866	73.7703	110.078	120.118	105.976	85.9678	89.5537	107.683	107.545	112.723	112.892	102.667	126.195	96.7204	142.457	99.6332	105.409	85.63	120.028	80.8068	100.378	115.749	105.213	87.7137	119.361	110.221	102.132	105.14	62.3682	150.275	76.6178	102.698	80.5456	150.938
LOC100648750	0.957197	0.972526	0	0.966247	0	5.05497	1.01133	0.992333	2.029	0	0.935519	3.77097	1.04042	3.87094	0	1.01173	3.11706	0	4.95332	3.057	0	1.94682	2.91034	8.65304	0.955283	1.96333	0.996768	1.85581	1.95395	0	0.948887	1.03342	0.973068	3.36527	0.961985	0	1.96185	1.87881	1.90682	0	4.7103	0	2.97565	0.930869	0	0	3.11207	1.91775	4.1638
LOC100650118	957.197	1023.1	766.036	838.702	720.66	769.366	741.305	816.69	1059.14	959.169	1045.91	992.709	980.078	1036.44	940.098	1002.63	1057.72	981.773	653.838	903.852	1115.51	1013.32	901.236	1076.69	1025.02	916.876	916.03	1016.05	889.046	977.687	1013.41	922.848	1048.97	1046.6	1105.32	1010.53	1059.4	1008.92	982.965	965.832	1041.92	1025.17	1101.98	1234.33	1064.53	1093.08	1130.72	1240.79	840.046
LOC100648164	250.786	296.621	279.191	275.38	267.125	272.968	216.425	273.884	309.422	295.893	362.046	345.987	240.338	309.675	272.579	291.379	420.803	358.992	191.941	316.909	368.729	363.082	344.39	865.304	222.581	248.362	262.15	261.669	285.276	321.993	293.206	262.49	414.527	424.024	339.581	322.367	256.022	280.881	261.234	219.824	256.24	282.308	318.395	381.656	386.836	349.377	376.56	406.564	298.753
LOC100650528	4109.25	4534.89	4829.7	4735.58	4362.4	4450.39	4267.82	4411.91	4705.24	4671.73	4312.74	4212.18	4801.55	4726.41	4682.58	4682.3	4489.6	4641.11	4991.71	4020.97	4632.94	4534.14	4388.79	2766.5	4174.59	4082.75	4205.36	3799.76	4311.38	4478.63	4043.21	3931.15	4560.77	4083.2	4738.74	4153.13	4488.72	4307.16	4521.07	4500.91	4437.11	4092.02	4376.19	3716.96	3702.58	4657.34	4163.94	4619.87	4119.04
LOC105665962	0	0	0	0	0	0	0	0	0	0	0	0.942744	0	0.967734	0	0	0	0	1.23833	2.038	0	0	0	0	0.955283	0.981666	0.996768	0.927903	0	0	0	0	0	0	0	0	0	1.87881	0	0	0	0	0	0	0	0	0	0	0
LOC110119436	34.4591	35.9835	41.7296	33.8186	41.3179	55.6047	55.6232	42.6703	35.5075	23.8303	23.388	23.5686	45.7786	32.903	45.7614	45.528	40.5217	30.7424	61.9165	45.855	29.0012	29.2023	23.2827	17.3061	35.3455	52.0283	75.7544	67.737	35.1711	35.1265	64.5243	49.6044	25.2998	29.1657	21.1637	23.1641	40.218	35.6973	52.4375	48.7392	32.9721	44.3214	33.724	41.8891	20.3598	43.9276	28.0086	26.8485	32.2694
LOC100647774	1250.1	1504.5	1472.46	1538.26	1553.74	1618.6	1662.63	1579.79	1338.12	1416.91	1573.54	1477.28	1465.96	1525.15	1480.28	1275.79	1210.46	1416.13	1486	1391.95	1354.77	1281.98	1322.26	836.873	1320.2	1176.04	1345.64	1256.38	1403.91	1251.87	1409.1	1335.18	1101.51	1169.99	1306.38	1201.64	1220.27	1434.47	1319.52	1433.33	1396.13	1493.44	1415.42	1191.51	1204.14	1260.62	1339.23	1290.65	1297.02
LOC100642881	674.824	675.906	714.371	687.968	651.477	698.597	620.957	741.273	691.888	769.52	743.738	787.191	649.224	691.93	760.037	726.424	753.289	690.216	621.642	695.976	746.78	828.372	735.346	1090.28	675.385	721.525	688.767	686.649	742.5	743.511	702.177	703.762	752.181	785.23	805.182	772.137	690.573	728.037	695.036	708.21	700.893	717.814	723.083	713.977	807.605	753.919	741.709	730.664	713.051
LOC105665955	149.323	157.549	202.687	228.034	114.345	161.759	170.915	161.75	136.957	214.473	147.812	124.442	149.821	163.547	194.983	152.772	131.955	134.87	122.595	170.173	128.434	156.719	116.414	106.309	171.951	220.875	180.415	180.941	165.109	135.627	197.369	178.782	115.795	144.707	144.298	111.96	171.662	137.153	199.263	188.989	207.253	199.446	138.864	166.626	150.275	173.667	167.014	190.816	214.436
LOC100650117	343.634	329.686	337.811	293.739	308.443	302.287	301.377	330.447	296.234	342.56	331.174	341.273	318.369	321.288	299.439	329.825	279.496	323.291	289.769	327.099	312.798	369.896	332.749	309.037	312.377	346.528	327.937	326.622	361.48	279.06	334.957	333.796	323.059	320.823	335.733	325.263	323.706	369.185	312.718	333.217	360.809	360.352	352.119	386.311	318.001	330.989	331.954	328.895	324.776
LOC100650363	355.12	424.022	395.438	396.161	324.778	375.079	339.807	384.033	346.959	348.518	391.983	411.979	358.946	410.319	390.961	335.895	361.579	354.033	349.209	372.954	377.015	334.853	363.793	411.638	402.174	402.483	374.785	388.792	424.984	373.707	311.235	366.866	370.739	394.859	395.376	425.641	402.18	420.852	336.554	356.094	408.854	411.418	398.737	416.098	377.141	353.464	374.485	373.962	445.526
LOC100642962	441.268	476.538	386.496	431.912	458.34	467.079	474.314	489.22	508.264	565.969	505.18	507.196	406.805	425.803	430.754	418.857	484.183	508.737	326.919	462.626	461.947	513.96	484.087	776.302	443.251	419.172	424.623	465.808	425.961	437.13	437.437	433.005	498.211	446.46	422.312	457.491	445.341	436.822	398.525	442.631	472.914	483.682	409.648	503.6	479.91	461.75	491.706	475.603	421.585
LOC105665925	21.0583	12.6428	13.9099	6.76373	12.4914	18.1979	16.1813	20.839	19.2755	24.8232	21.5169	10.3702	19.768	25.1611	6.96369	19.2229	23.8974	2.97507	11.145	18.342	16.5721	19.4682	13.5816	22.2507	16.2398	21.5967	10.9644	14.8465	19.5395	17.5632	15.1822	24.8022	22.3806	25.8004	16.3538	14.4776	37.2752	16.9092	9.5341	29.8403	17.8992	21.1972	13.8864	19.5482	22.2988	13.2804	29.0459	29.7252	17.6961
LOC100648711	7.65758	5.83516	10.9292	4.83123	13.4523	11.1209	0	2.977	15.2175	12.9081	14.0328	3.77097	10.4042	13.5483	13.9274	9.10559	12.4682	6.94183	3.71499	4.076	14.5006	7.78728	5.82068	1.23615	18.1504	8.835	3.98707	10.2069	9.76974	12.6846	5.69332	12.4011	8.75761	4.48703	6.7339	17.3731	23.5422	15.0304	7.62728	5.96806	19.7833	7.70807	4.95942	5.58521	13.5732	10.2157	5.18678	7.67101	11.4504
LOC100644557	95.7197	113.786	84.4528	83.0972	110.501	118.286	116.303	117.095	108.551	112.201	72.9705	91.4461	104.042	89.9993	121.367	140.631	98.7068	97.1856	95.3514	145.717	95.2896	97.341	103.802	374.553	83.1096	110.928	76.7511	83.5113	106.49	66.35	105.326	107.476	108.011	80.7666	72.1489	102.308	73.5695	73.2734	78.1796	84.5476	76.3069	78.0443	88.2776	82.8473	70.7745	61.2943	99.5861	77.669	80.1531
LOC100651566	1476	1385.85	1276.73	1482.22	1206.87	1122.2	1042.68	1407.13	1909.29	1900.47	1653.06	1974.11	1422.26	1547.41	1455.41	1885.87	1720.61	1591.66	1635.83	1289.03	2210.3	1874.79	1724.86	1216.37	1279.12	1411.64	1127.34	1235.04	1334.55	1305.53	1303.77	1547.04	2165.08	1968.68	2091.36	1975.71	1367.41	1317.98	1417.72	1294.08	1440.41	1353.73	1518.57	1444.71	1920.61	2015.56	1870.35	1935.97	1257.47
LOC100646624	1020.37	786.774	601.105	788.457	853.262	653.102	614.889	689.672	1091.6	829.096	697.897	774.935	805.287	601.93	785.902	875.149	1044.21	966.898	960.944	827.427	918.716	1052.26	772.21	300.384	889.368	904.115	828.314	709.846	808.934	1011.84	824.583	1100.6	1055.78	776.256	778.246	1009.57	1034.88	809.765	945.782	908.14	858.217	731.304	940.306	900.15	892.923	792.739	1046.69	1025.04	1009.72
LOC100642728	368.521	395.818	372.586	338.186	430.474	429.672	368.124	433.65	435.22	445.825	445.307	388.41	376.633	354.191	277.553	299.473	430.154	409.568	356.639	456.512	362.515	370.869	351.181	377.026	490.06	418.19	462.5	477.87	347.803	363.949	460.21	437.139	403.823	388.128	312.645	321.402	366.867	424.61	438.568	414.78	409.796	365.17	405.68	386.311	415.922	445.405	394.195	408.481	484.042
LOC100642403	1213.73	1260.39	1293.62	1251.29	1301.03	1296.09	1299.56	1340.64	1462.91	1384.14	1483.73	1353.78	1370.24	1243.54	1192.78	1257.58	1426.57	1375.47	1129.36	1422.52	1470.77	1480.56	1291.22	1987.73	1301.1	1359.61	1167.22	1324.12	1336.5	1351.39	1374.94	1439.56	1322.4	1442.58	1398.73	1386.95	1361.53	1388.44	1459.67	1396.53	1398.02	1446.23	1399.55	1389.79	1353.44	1384.23	1427.4	1433.52	1440.67
LOC100650561	32.5447	23.3406	53.6523	33.8186	46.1223	38.4178	62.7025	63.5093	59.8554	42.6959	35.5497	37.7097	17.6872	85.1606	48.7458	31.3637	55.068	46.6094	45.8182	34.646	60.0739	72.0323	80.5194	5942.17	38.2113	64.79	49.8384	60.3137	26.3783	19.5147	37.9555	32.0362	27.2459	45.9921	30.7835	23.1641	47.0845	44.1519	52.4375	47.7445	47.103	18.3067	39.6753	21.41	10.6647	15.3236	15.5603	21.0953	15.6142
LOC100645632	223.984	287.868	271.242	248.325	306.521	265.891	256.878	282.815	358.118	317.737	342.4	332.789	230.974	266.127	216.869	203.358	302.354	337.175	211.754	301.624	301.405	361.135	291.034	454.903	310.467	333.767	317.969	336.829	257.921	256.618	301.746	305.894	274.405	362.328	285.71	287.621	258.965	304.366	280.302	265.579	294.865	328.557	289.63	343.491	355.812	330.989	323.655	355.743	341.431
LOC100647100	456.583	473.62	476.91	458.967	434.318	419.562	423.748	378.079	415.944	397.172	461.211	419.521	413.048	415.158	400.909	481.585	510.158	474.028	413.602	420.847	446.411	416.619	405.507	825.748	432.743	467.273	500.378	481.582	460.155	421.518	451.67	422.671	425.231	392.615	430.007	408.268	431.608	480.035	483.379	415.775	442.768	498.134	385.843	458.918	339.33	361.636	373.448	396.016	390.356
LOC100648942	6223.7	5887.67	6107.43	6022.62	6054.51	6006.31	6334.98	5606.68	5097.86	5299.26	4751.5	5107.79	5448.69	5246.09	6077.31	6282.86	5104.7	5284.72	6760.04	5455.72	5026.53	5103.59	5550.99	3979.16	5227.31	5265.66	5051.62	5085.84	5420.25	5406.55	5319.46	5494.72	5694.39	5449.5	5751.71	5688.72	5442.18	5267.23	5188.45	5363.3	5092.78	5420.7	5359.15	5058.34	4961	5031.24	5014.58	4920.95	5048.61
LOC100646740	252.7	210.066	205.667	243.494	230.611	221.408	273.059	286.784	247.538	252.204	284.398	264.911	272.591	240.966	209.905	232.698	245.208	258.831	212.993	260.864	273.44	268.661	242.528	349.83	252.195	237.563	242.215	240.327	211.026	254.667	236.273	240.788	259.809	279.318	256.85	246.119	193.243	219.82	211.657	252.648	225.152	248.585	253.922	274.606	272.434	260.501	265.563	256.02	274.811
LOC100645492	1047.17	1076.59	1090.93	973.977	1106.93	1158.6	1067.97	1223.55	1206.24	1307.69	1283.53	1236.88	1061.23	1211.6	953.03	945.97	1290.46	1284.24	959.706	1244.2	1120.69	1203.13	1164.14	1712.07	1281.99	1126.95	1191.14	1384.43	1133.29	1126.97	1187.06	1136.77	1108.32	1081.37	1027.4	1097.4	1144.74	1189.28	1266.13	1259.26	1124.82	1205.35	1195.22	1203.61	1316.6	1165.61	1172.21	1319.41	1344.91
LOC110119468	8.61478	2.91758	1.98712	1.93249	3.84352	4.04397	1.01133	4.96167	2.029	6.9505	2.80656	0	3.12127	2.9032	0.994812	3.0352	8.31215	1.98338	1.23833	3.057	3.10727	2.92023	5.82068	0	0	3.92667	2.9903	2.78371	0.976974	0	3.79555	2.06685	2.9192	6.73055	0.961985	4.82586	4.90463	2.81821	2.86023	2.98403	1.88412	2.89053	4.95942	7.44695	1.93903	6.12943	0	0.958877	6.2457
LOC100651161	346.505	277.17	303.036	293.739	282.499	277.012	284.184	295.715	283.045	326.674	336.787	303.563	297.561	286.449	272.579	281.262	325.213	284.615	222.899	260.864	351.121	366.976	314.317	619.311	291.361	259.16	266.137	302.497	333.148	307.357	315.979	298.66	361.008	332.04	354.011	323.333	273.679	293.094	299.371	261.6	335.374	305.432	322.362	336.975	371.324	303.407	327.804	352.867	292.507
LOC105665894	798.303	749.818	1171.41	803.917	831.162	824.971	750.407	771.043	890.73	823.138	805.482	838.099	760.549	896.122	1080.37	1026.91	871.737	748.726	860.639	754.059	850.356	910.138	876.983	1806.01	666.787	773.553	631.951	683.865	629.171	798.152	777.139	829.84	1051.89	1056.7	956.213	900.505	1042.73	897.13	919.087	716.168	939.234	814.165	855.996	870.363	1127.55	798.869	1052.92	978.054	1094.04
LOC100650242	8.61478	5.83516	8.94206	4.83123	4.8044	16.1759	14.1586	24.8083	1.0145	9.92929	1.87104	5.65646	15.6063	7.74187	8.95331	7.08213	2.07804	0	3.71499	11.209	10.3576	2.92023	6.7908	113.726	39.1666	8.835	6.97738	11.1348	33.2171	19.5147	36.0577	18.6016	5.83841	5.60879	7.69588	3.86069	22.5613	11.2728	3.81364	6.96274	13.1888	14.4526	6.94319	5.58521	3.87806	3.06471	1.03736	7.67101	8.3276
LOC100649625	3015.17	3055.68	2816.75	3047.54	2829.79	2792.36	2443.38	2822.2	3540.6	3239.93	3007.69	3092.2	2930.87	3128.68	3259.01	3212.25	3371.62	3078.21	2070.49	3026.43	3391.07	3572.41	3343.01	5287.01	3215.48	3219.87	3342.16	3392.42	3352	3335.06	3276.51	3148.85	3486.5	3634.5	3243.81	3154.18	3282.18	3440.09	3186.29	3106.38	3369.75	3272.08	3282.14	3338.1	3472.8	3173	3206.46	3372.37	3168.65
LOC105665927	423.081	492.098	424.251	424.182	426.631	430.683	389.362	483.266	516.38	553.061	547.279	529.822	397.442	426.771	480.494	536.218	625.489	490.886	340.541	456.512	555.165	570.418	466.625	653.923	415.548	381.868	440.571	406.422	394.697	420.542	452.619	363.766	516.699	439.729	474.259	428.536	478.692	506.338	409.966	428.706	466.32	496.207	497.926	530.595	555.532	487.289	544.611	513.958	438.24
LOC105665951	868.178	926.818	809.753	740.145	782.157	792.619	765.577	954.624	833.918	920.445	940.197	721.199	847.945	855.477	848.575	1028.93	1093.05	1007.56	631.548	862.073	970.504	830.319	780.941	807.205	821.543	781.406	782.463	772.016	781.579	790.346	792.321	822.606	786.239	872.728	842.699	763.451	938.747	939.403	831.373	822.598	829.955	936.531	925.427	841.506	889.045	827.473	857.893	816.963	917.077
LOC110119432	14.358	5.83516	9.93562	4.83123	17.2958	5.05497	13.1473	11.908	12.174	9.92929	20.5814	15.0839	10.4042	6.77414	11.9377	4.04693	16.6243	4.95845	13.6216	14.266	12.4291	14.6011	21.3425	4.9446	13.374	14.725	7.97414	10.2069	4.88487	10.7331	12.3355	9.30082	16.5422	10.0958	19.2397	11.5821	16.6758	5.63642	4.76705	4.97339	4.7103	9.63509	7.93507	2.79261	11.6342	21.453	14.523	8.62989	6.2457
LOC100651525	166.552	155.604	154.002	149.768	189.293	171.869	157.768	178.62	159.276	183.692	175.878	169.694	136.295	177.095	116.393	128.49	150.658	202.305	147.361	177.306	128.434	137.251	127.085	124.851	182.459	172.773	160.48	194.86	162.178	152.215	179.34	170.515	133.31	127.88	127.944	123.542	147.139	133.395	179.241	196.946	199.717	174.395	144.815	181.519	141.549	147.106	158.715	166.845	196.739
LOC100649413	982.084	697.301	1137.63	1202.98	878.245	1008.97	977.957	883.176	401.741	512.351	418.177	465.715	751.185	675.478	823.705	734.518	624.45	943.097	1162.79	708.204	491.984	382.55	443.342	257.119	645.771	719.561	653.88	650.46	580.322	676.185	530.428	671.726	438.854	387.006	405.958	595.511	831.826	521.369	654.039	721.141	634.007	526.076	578.268	573.415	456.641	389.219	375.523	308.758	934.773
LOC100644329	1493.23	1425.72	1331.37	1378.83	1472.07	1469.98	1521.04	1410.11	1158.56	1169.67	1219.92	1188.8	1396.25	1554.18	1372.84	1352.69	1170.97	1234.65	1289.1	1363.42	1170.4	1239.15	1254.36	1773.87	1364.14	1453.85	1457.27	1589.5	1414.66	1539.71	1609.31	1449.9	1155.03	1374.15	1262.12	1447.76	1448.83	1524.65	1611.26	1374.64	1394.25	1465.5	1397.56	1435.4	1284.61	1245.3	1214.74	1233.12	1476.07
LOC105665866	510.186	515.439	503.736	542.064	476.597	497.409	550.164	551.737	525.51	501.429	553.827	571.303	498.363	509.028	576.991	557.465	519.509	515.679	466.85	485.044	515.807	493.519	492.818	524.127	494.836	481.017	448.546	436.115	489.464	551.291	452.619	461.941	483.615	448.703	522.358	533.74	504.196	500.702	470.031	545.083	521.902	499.098	531.65	572.484	500.269	494.44	528.014	463.137	607.915
LOC100642490	1947.9	2415.76	2093.43	2273.58	1990.94	2064.45	2264.37	1771.31	1629.28	1644.29	1664.29	1633.77	2273.32	2422.24	2271.16	2075.06	1942.96	1842.56	2659.93	2228.55	1800.14	1469.85	1551.21	719.439	2201.93	2209.73	2419.16	2253.88	2224.57	1880.24	2379.81	2264.23	1735.95	1737.6	1984.58	1829	2459.18	2401.11	2408.31	2450.88	2162.03	2299.9	2166.27	1835.67	1499.84	2018.62	1936.74	1866.93	1680.09
LOC100643486	1872.28	1991.73	1901.68	2058.11	1916.96	2063.44	2070.19	1721.7	1561.31	1545	1362.12	1299.1	1838.43	1695.47	1738.93	1674.42	1634.38	1786.03	2719.37	1788.34	1562.96	1516.57	1400.84	804.733	1976.48	2157.7	2074.27	2046.96	1959.81	1888.05	1968.94	2226	1448.9	1277.68	1427.59	1413.01	1771.55	1964.29	1969.74	1988.36	1863.4	1788.27	1707.03	1552.69	1227.41	1668.23	1446.07	1281.06	1717.57
LOC100644019	550.388	548.505	473.929	429.014	465.066	460.002	566.345	509.067	341.886	338.589	406.015	395.01	532.696	510.964	463.583	470.456	454.051	505.762	563.44	533.956	370.801	330.959	440.432	330.052	556.93	616.487	662.851	663.451	664.342	616.665	629.112	552.882	401.877	407.198	424.236	471.004	599.346	585.248	598.741	588.849	587.846	612.792	525.698	555.729	547.776	432.125	461.623	411.358	501.738
LOC100645165	327.361	264.527	302.043	288.908	294.029	276.001	351.943	300.677	288.118	277.027	308.721	281.88	289.238	319.352	339.231	276.203	304.432	314.366	234.044	310.795	279.654	277.422	266.781	391.859	365.873	306.28	292.053	278.371	303.839	337.605	352.037	287.292	310.409	306.24	274.166	299.203	326.649	305.306	283.163	306.361	336.316	360.352	319.387	302.532	308.306	293.191	311.207	319.306	341.431
LOC110119392	2.87159	0	0.993562	2.89874	3.84352	1.01099	1.01133	0	2.029	3.97172	0.935519	0	1.04042	0	1.98962	2.02347	0	0.99169	1.23833	7.13299	1.03576	1.94682	0	4.9446	0	0	0	0.927903	0.976974	0	0.948887	1.03342	2.9192	1.12176	0.961985	1.93034	0.980927	0	0.95341	0	0.942061	1.92702	3.96753	0	0.969514	5.10785	1.03736	0.958877	0
LOC110119408	0	0	0	0	0	0	0	3.96933	1.0145	0	0	0	0	0	0	0	0	0	0	0	0	0	0.970114	0	0	0	0	0	0	0	0	0	0	0	0	0	0.980927	0	0	0	0	1.92702	0	0.930869	0	0	0	0	0
LOC110119467	1.91439	2.91758	6.95493	4.83123	6.72616	7.07696	3.03399	15.8773	4.05799	9.92929	5.61312	6.59921	5.20211	10.6451	4.97406	3.0352	2.07804	4.95845	24.7666	4.076	7.25029	5.84046	5.82068	0	3.82113	7.85333	1.99354	5.56742	2.93092	4.87868	4.74444	8.2674	3.89227	5.60879	4.80993	1.93034	2.94278	4.69701	8.58069	3.97871	2.82618	2.89053	2.97565	0.930869	0.969514	6.12943	5.18678	5.75326	3.12285
LOC100648251	313.961	340.384	356.689	285.043	313.247	315.43	312.501	357.24	351.017	325.681	378.885	374.269	280.914	335.804	327.293	287.332	310.667	346.1	308.344	332.194	343.871	345.561	349.241	404.221	335.304	361.253	379.769	313.631	359.526	316.138	321.673	301.76	352.251	341.014	387.68	335.88	357.057	345.7	339.414	321.281	331.605	351.681	353.111	295.085	358.72	327.924	351.663	364.373	366.414
LOC100650484	392.451	655.483	2255.39	362.343	623.611	207.254	358.011	377.087	348.988	198.586	237.622	380.868	1103.89	2408.69	2159.74	1573.24	431.193	210.238	260.049	258.826	269.297	338.747	482.146	740.453	400.263	460.402	301.024	382.296	445.5	701.554	670.863	600.42	397.012	3773.59	443.475	300.168	712.153	869.887	879.044	332.222	1385.77	971.217	367.989	365.832	1255.52	506.699	1220.97	622.311	1872.67
LOC105665959	163.681	168.247	142.079	192.283	126.836	133.451	100.122	134.957	306.379	272.063	224.525	228.144	133.174	157.741	155.191	247.874	227.545	169.579	164.698	156.926	308.655	220.964	276.482	180.478	163.353	160.012	174.434	176.302	161.201	174.657	138.538	189.117	355.17	227.717	263.584	224.885	197.166	175.668	178.288	187.994	211.022	192.702	200.36	213.169	354.842	240.069	217.845	358.62	174.88
LOC110119463	27.7587	35.9835	40.736	23.1899	16.335	38.4178	17.1926	20.839	14.203	29.7879	20.5814	20.7404	23.9297	34.8384	27.8547	28.3285	28.0535	41.651	37.1499	24.456	19.6794	25.3087	26.1931	22.2507	19.1057	33.3767	23.9224	23.1976	30.2862	31.2235	20.8755	13.4345	23.3536	26.9222	25.9736	27.0248	37.2752	19.7275	23.8352	19.8935	32.9721	32.7593	26.7809	24.2026	10.6647	28.604	31.1207	26.8485	31.2285
LOC100649061	526.459	503.769	546.459	495.685	604.394	523.695	505.665	552.73	551.887	504.408	534.182	473.257	510.848	501.286	508.349	492.714	525.743	492.87	442.084	484.025	555.165	510.067	524.831	562.448	515.853	465.31	527.29	558.598	428.891	533.727	526.632	448.506	480.695	511.522	485.803	505.75	480.654	467.823	531.049	500.323	422.043	451.886	536.609	563.176	509.965	477.074	537.35	501.492	486.123
LOC100647147	1307.53	1655.24	1513.19	1992.4	1547.02	1396.18	1224.72	1247.36	2188.27	2023.59	1614.71	1860.03	1412.89	1178.7	1326.08	1076.48	2081.15	1982.39	2149.74	1729.24	2402.95	1950.71	1435.77	625.492	1166.4	1173.09	1067.54	991.001	1156.74	1118.19	1036.18	1380.66	1505.34	1201.4	1035.1	1277.89	860.273	1193.04	1465.39	1186.65	1139.89	1003.01	998.827	1082.6	938.49	1398.53	1296.69	1197.64	1055.52
LOC100649733	406.809	390.956	385.502	423.216	373.782	344.749	395.43	415.788	323.625	319.723	340.529	396.895	391.199	379.352	435.728	386.482	308.589	340.15	317.013	363.783	330.406	335.826	390.956	339.941	461.402	431.933	441.568	471.375	409.352	405.906	445.028	426.804	403.823	381.398	434.817	441.084	372.752	384.216	386.131	373.999	380.592	406.601	381.875	417.029	399.44	369.809	397.307	352.867	394.52
LOC110119385	1.91439	7.78021	4.96781	9.66247	11.5306	5.05497	10.1133	0	0	3.97172	0	0	0	2.9032	8.95331	2.02347	0	8.92521	19.8133	11.209	0	2.92023	0.970114	6.18075	6.68698	13.7433	17.9418	24.1255	6.83882	5.85441	14.2333	10.3342	0	1.12176	2.88596	0	2.94278	2.81821	6.67387	6.96274	0.942061	6.74456	0	0	0	1.02157	2.07471	1.91775	3.12285
LOC100646108	869.135	795.527	817.701	874.453	738.917	739.036	726.136	795.851	879.57	825.124	876.582	853.183	845.864	786.768	859.518	852.891	786.537	787.402	742.998	800.933	892.822	985.091	878.923	688.535	785.242	826.563	754.553	786.862	844.105	807.909	868.232	885.645	1011.99	1023.04	1019.7	985.44	739.619	762.795	736.032	800.715	847.855	799.713	909.557	879.671	980.179	935.759	967.852	939.699	825.473
LOC105665949	74.6614	47.6538	56.633	52.1773	85.5184	76.8355	55.6232	73.4327	214.059	117.166	113.198	118.786	105.083	59.0318	80.5798	82.9621	48.8339	124.953	78.0148	54.007	105.647	132.384	118.354	524.127	37.256	28.4683	32.8933	32.4766	41.0329	25.3691	32.2622	33.0696	121.633	135.733	90.4266	122.577	51.0082	40.3943	31.4625	44.7605	86.6696	37.5769	82.3263	65.1608	96.9514	87.8551	102.698	106.435	33.3104
LOC100645560	250.786	294.675	254.352	219.338	189.293	193.1	181.028	240.145	219.132	196.6	170.265	230.029	198.721	197.418	274.568	273.168	217.155	186.438	200.609	184.439	197.829	263.794	207.604	326.343	232.134	230.692	179.418	181.869	212.003	241.007	204.96	222.186	267.594	238.934	287.634	235.502	259.946	199.153	207.843	203.909	223.268	189.811	187.466	215.962	218.141	200.228	210.583	189.858	208.19
LOC100649213	470.941	421.104	456.045	423.216	397.804	356.881	377.226	336.401	473.771	423.981	457.469	434.605	406.805	389.997	376.039	405.705	483.144	407.585	430.939	426.961	468.162	478.918	475.356	311.51	424.146	453.53	440.571	446.322	460.155	522.994	516.195	491.91	564.379	522.739	509.852	508.646	530.681	510.096	479.565	460.536	506.829	521.259	443.372	445.886	495.422	469.923	496.893	590.668	399.725
LOC100644678	873.921	789.691	819.689	718.888	825.396	723.871	868.733	780.966	608.699	660.298	675.445	594.871	740.781	661.93	747.104	738.565	700.299	799.302	793.77	757.116	611.096	612.275	697.512	381.97	704.999	707.781	710.696	768.304	696.582	748.389	731.592	716.163	662.659	651.741	657.998	764.416	703.325	698.916	720.778	726.114	663.211	656.15	668.53	688.843	693.203	597.619	641.086	570.532	679.74
LOC100646468	762.886	918.065	856.45	759.47	866.714	932.136	966.832	811.729	711.164	749.661	712.866	856.011	782.398	830.316	735.166	773.975	777.186	700.133	1061.25	833.541	737.458	653.158	870.192	634.145	811.035	775.516	878.153	772.016	902.724	830.351	789.474	868.077	686.013	808.787	932.164	769.242	887.739	881.16	705.523	853.433	820.535	882.574	853.02	730.732	737.8	915.328	844.407	739.294	698.477
LOC100642927	115.821	141.989	117.24	147.836	147.015	158.726	150.688	142.896	172.465	155.89	190.846	142.354	157.104	164.515	143.253	137.596	172.477	132.886	165.936	171.192	161.578	161.586	200.814	191.603	152.845	171.792	170.447	175.374	190.51	145.385	162.26	190.15	162.502	158.168	195.283	162.149	175.586	154.062	157.313	154.175	150.73	177.286	177.547	146.146	155.122	159.365	156.641	177.392	148.856
LOC100642249	189.525	214.928	233.487	237.697	270.007	197.144	206.311	316.554	286.089	302.843	304.979	303.563	236.176	216.772	184.04	208.417	278.457	330.233	172.128	245.579	291.048	276.448	278.423	522.891	269.39	256.215	272.118	327.55	226.658	244.91	284.666	255.256	248.132	284.926	242.42	220.059	291.335	263.972	298.417	277.515	299.575	331.447	309.468	331.389	291.824	262.544	281.123	286.704	298.753
LOC105665909	15.3152	17.5055	17.8841	19.3249	6.72616	6.06596	6.06798	2.977	9.13049	4.96464	3.74208	5.65646	1.04042	7.74187	0	0	8.31215	6.94183	4.95332	3.057	5.17878	10.7075	13.5816	28.4314	14.3292	3.92667	1.99354	9.27903	0	0.975736	0	3.10027	0	1.12176	0	10.6169	1.96185	0.939403	1.90682	3.97871	5.65236	1.92702	4.95942	1.86174	5.81709	6.12943	4.14942	10.5476	2.0819
LOC100645716	296.731	448.335	821.676	670.575	338.23	365.98	282.161	224.267	200.871	171.777	184.297	121.614	446.341	549.673	503.375	420.881	196.375	332.216	663.745	393.334	247.546	190.788	128.055	700.897	231.178	481.998	399.704	392.503	323.378	266.376	491.524	225.287	103.145	127.88	115.438	70.4575	205.995	414.277	539.63	446.61	276.024	252.439	108.115	76.3313	74.6526	206.357	121.371	115.065	230.05
LOC100649295	1700.94	1730.12	1569.83	1697.7	1622.93	1753.06	1726.34	1696.89	1592.76	1617.48	1652.13	1650.74	1623.06	1666.44	1658.35	1729.05	1753.86	1694.8	1576.39	1689.5	1638.57	1666.48	1674.42	1639.13	1668.88	1676.69	1768.27	1773.22	1714.59	1862.68	1845.59	1671.05	1606.53	1675.91	1677.7	1549.1	1767.63	1781.11	1680.86	1730.74	1714.55	1729.5	1874.66	1870.12	1709.25	1486.39	1617.24	1682.83	1876.83
LOC100650563	1130.45	1134.94	1176.38	1146.93	1078.11	1158.6	1100.33	1191.79	1210.3	1243.15	1344.34	1274.59	1178.8	1119.67	1189.8	1167.54	1194.87	1352.66	957.229	1113.77	1294.7	1383.22	1145.7	1044.55	1177.86	1066.09	1050.59	1073.58	1220.24	1210.89	1169.03	1141.93	1250.39	1238.42	1166.89	1165.93	1181.04	1139.5	1078.31	1130.95	1098.44	1192.82	1215.06	1319.97	1260.37	1154.38	1246.9	1288.73	1187.72
LOC100643611	444.14	468.758	500.755	498.583	454.496	500.442	429.816	536.852	594.496	604.694	510.794	524.165	572.233	550.641	512.328	488.667	580.811	621.79	465.612	577.772	532.379	544.136	478.266	1001.28	532.093	503.595	491.407	488.077	523.658	589.344	510.501	503.278	512.807	578.827	512.738	510.576	525.777	572.096	529.142	512.259	548.279	597.376	551.487	539.904	645.697	500.57	568.471	553.272	606.874
LOC100652161	28671.9	29070.8	25637.9	27435.6	28788.9	26663.9	28061.4	26255.1	22024.8	20430.5	19437.3	19102.8	27052	26652.4	28015.9	27238.9	32841.3	29126.9	24561	27968.5	24140.4	22435.2	21900.3	23282.9	28469.3	30188.2	30274.8	30098.4	27811.5	27429.9	27883.1	26702.7	20708.8	19923.5	21082.9	22978.8	29962.4	30519.3	29922.8	27667.9	27213.3	27163.3	26844.3	28339.4	23067.7	21122	20799	19609	29142.4
LOC100648899	1459.73	1485.05	1448.61	1442.61	1426.91	1412.36	1374.4	1611.55	1652.62	1625.42	1666.16	1656.4	1622.02	1459.34	1652.38	1580.33	1501.38	1676.95	1459.99	1605.94	1572.28	1677.19	1594.87	1796.12	1478.78	1493.11	1534.03	1373.3	1606.14	1657.77	1472.67	1447.83	1576.37	1599.63	1665.2	1605.08	1597.93	1493.65	1446.32	1458.2	1627.88	1578.23	1693.15	1680.22	1579.34	1664.14	1588.19	1632.97	1631.17
LOC110119464	0	0	0	0	1.92176	0	0	0.992333	1.0145	0	0	0	0	1.93547	0	0	0	0.99169	0	0	0	0	0	2.4723	0	0.981666	0	0	0	0.975736	0.948887	0	0	0	0	0	0.980927	2.81821	0	0	0	0	0	0	0	0	3.11207	0	1.04095
LOC100647775	226.856	213.956	190.764	188.418	198.902	212.309	217.436	224.267	227.248	185.678	234.815	188.549	213.287	194.515	210.9	205.382	261.833	193.38	191.941	237.427	237.188	232.645	228.947	407.929	211.118	198.297	227.263	227.336	215.911	214.662	222.04	205.652	220.886	213.134	245.306	230.676	211.88	197.275	216.424	174.069	182.76	242.804	261.857	254.127	253.043	170.602	218.882	233.966	198.821
LOC100646025	3126.21	2906.88	2916.1	3299.73	2669.33	2848.98	2864.09	2748.76	2288.71	2641.19	2157.31	2524.67	2825.79	2635.14	3249.06	3123.22	2703.53	3129.77	3729.85	2598.45	2573.85	2643.78	2717.29	1140.97	2940.36	2838	2700.24	2535.96	2644.67	2729.13	2449.08	2697.24	2817.03	2575.56	2865.75	2837.61	2952.59	2645.36	2585.65	2710.5	2807.34	2712.28	2883.41	2516.14	2508.13	2636.67	2588.2	2329.11	2784.54
LOC100642491	20.1011	29.1758	52.6588	70.536	18.2567	33.3628	24.2719	33.7393	29.4205	19.8586	17.7749	20.7404	21.8489	21.2901	27.8547	27.3168	30.1315	25.7839	38.3882	29.551	17.6079	26.2821	44.6252	330.052	31.5243	47.12	35.8836	38.044	37.125	37.078	45.5466	32.0362	10.7037	19.0699	37.5174	20.2686	22.5613	21.6063	43.8568	27.851	48.0451	26.0148	64.4724	27.9261	29.0854	18.3883	49.7931	9.58877	27.0647
LOC100646710	692.054	682.714	601.105	648.352	620.729	632.882	598.708	644.024	668.555	697.036	701.64	670.291	672.113	651.285	664.535	656.614	728.352	703.108	549.819	686.805	667.027	677.493	708.183	823.275	645.771	650.845	656.87	687.576	702.444	709.36	698.381	642.79	684.067	701.099	776.322	698.784	641.526	693.279	676.921	675.386	673.573	702.398	679.44	685.12	738.77	679.345	627.6	678.885	702.641
LOC105665910	0	0	0	0	2.88264	3.03298	0	0	0	0.992929	0	0.942744	0	0	0	0	0	0	0	0	1.03576	1.94682	0	0	0	0.981666	0	0	0	0	0	0	0	0	0.961985	0.965172	0	0	0	0	0	0	0.991884	0.930869	0	0	0	0	0
LOC100642928	363.735	367.615	327.875	395.195	364.174	391.255	404.532	366.171	298.263	329.652	310.592	321.476	358.946	337.739	353.158	333.872	281.574	308.416	307.106	335.251	356.3	346.534	362.822	318.927	413.637	343.583	333.917	356.315	352.687	338.58	389.044	375.133	289.001	336.527	326.113	345.532	321.744	343.821	366.109	354.105	327.837	387.331	345.176	341.629	343.208	298.299	318.468	305.882	354.964
LOC100646260	1560.23	1664.97	1639.38	1491.89	1564.31	1561.99	1434.07	1544.07	2063.49	1936.21	1926.23	1762.93	1507.57	1443.86	1439.49	1427.55	1999.07	1797.93	1453.8	1879.03	1979.33	1854.35	1651.13	4390.8	1779.69	1924.07	1718.43	2115.62	1540.69	1448.97	1701.35	1941.81	1874.13	1895.77	1678.66	1656.23	1555.75	1705.02	1935.42	1829.21	1887.89	1689.03	1756.63	1743.52	1958.42	1957.33	2000.02	1988.71	2019.44
LOC100645909	552.303	615.609	565.337	490.853	455.457	500.442	421.725	466.397	467.684	333.624	362.982	572.245	350.622	509.996	585.945	591.864	365.735	276.681	407.411	433.075	392.552	343.614	330.809	426.471	404.085	493.778	533.271	522.41	527.566	516.164	581.668	459.874	479.722	480.112	607.013	545.322	460.055	462.186	518.655	400.855	504.944	382.513	407.664	415.168	497.361	447.448	493.781	540.806	413.257
LOC100642518	402.98	441.527	440.148	387.465	442.005	434.727	386.328	503.113	506.235	623.559	651.122	578.845	501.484	521.609	423.79	579.723	482.105	453.202	399.981	428.999	590.381	573.338	616.992	885.083	512.032	415.245	395.717	387.864	481.648	473.232	467.801	415.437	556.595	634.915	662.808	585.859	451.226	503.52	438.568	480.429	539.801	410.455	602.073	634.853	633.093	617.029	655.609	703.815	568.359
LOC100647970	224.941	198.395	224.545	198.081	226.768	251.737	259.912	233.198	236.378	259.154	270.365	286.594	209.125	199.353	152.206	199.311	174.555	209.247	191.941	217.047	258.939	241.406	227.007	174.297	195.833	216.948	255.173	251.462	209.072	234.177	276.126	261.456	248.132	258.004	258.774	246.119	207.957	207.608	215.471	232.754	217.616	254.366	244.003	262.505	240.44	254.371	243.778	243.555	207.149
LOC100647810	591.548	569.9	578.253	597.141	564.037	591.431	575.447	486.243	438.263	428.945	378.885	400.666	509.807	549.673	486.463	597.934	547.563	404.609	611.735	538.032	433.982	413.699	605.351	388.151	530.182	648.882	578.125	546.535	594.977	570.805	706.921	619.021	558.541	508.156	494.46	534.705	611.117	649.127	594.928	646.54	583.136	611.828	459.242	563.176	508.995	549.605	514.528	460.261	492.369
LOC100651998	1761.24	1772.92	1632.42	1713.16	1694.99	1696.45	1721.29	1721.7	1794.65	1765.43	1813.04	1696.94	1787.45	1669.34	1751.86	1820.11	1752.82	1725.54	1778.24	1794.46	1818.79	1908.86	1832.54	1519.23	1785.42	1863.2	1853.99	1867.87	1663.79	1680.22	1824.71	1817.79	1973.38	1859.87	1964.37	1921.66	1674.44	1585.71	1660.84	1765.55	1739.99	1642.78	1786.38	1738.86	1773.24	1741.78	1838.19	1824.74	1772.74
LOC100652236	309.175	358.862	330.856	302.435	392.039	410.463	351.943	388.002	362.176	419.016	387.305	340.33	379.754	360.965	312.371	293.402	398.983	363.95	276.148	356.65	345.943	382.55	344.39	464.792	364.918	336.712	324.946	430.547	331.194	340.532	325.468	381.334	332.789	358.962	280.9	299.203	284.469	344.761	352.762	371.015	350.447	362.279	348.151	390.034	328.665	365.722	399.382	404.646	418.462
LOC110119440	35.4163	18.478	13.9099	14.4937	13.4523	18.1979	30.3399	20.839	21.3045	19.8586	28.0656	49.9654	13.5255	21.2901	17.9066	24.2816	8.31215	14.8753	22.2899	34.646	11.3933	15.5746	13.5816	122.379	18.1504	14.725	13.9548	13.9186	17.5855	17.5632	22.7733	15.5014	36.9766	26.9222	32.7075	29.9203	36.2943	21.6063	38.1364	32.8244	28.2618	31.7958	23.8052	26.0643	36.8415	33.7118	28.0086	36.4373	28.1056
LOC100650927	99.5485	92.39	83.4592	75.3673	107.619	114.242	147.654	161.75	93.3339	106.243	102.907	105.587	22.8893	39.6771	65.6576	49.5749	96.6287	83.3019	105.258	77.4439	98.3968	126.543	175.591	29693.5	66.8698	63.8083	60.8028	144.753	33.2171	34.1507	53.1377	39.2701	40.8688	41.505	35.5935	34.7462	88.2834	87.3645	68.6455	80.5689	46.161	26.0148	54.5536	34.4422	12.6037	18.3883	53.9425	20.1364	10.4095
LOC100643574	40997.7	36426	35951	37724.2	32902.5	31750.3	32128	33974.5	30638.9	31491.7	27546.4	27796.8	38634	35348.4	37296.5	34851.2	36435.3	35306.1	39863.1	35010.8	32728.9	32340.6	30391.7	18427.3	38659.3	42300	37881.2	39821	36761.6	37600	37382.4	39169.9	32651.3	30821.4	31004.8	36301.1	36032.4	36256.2	36698.6	37558	34569.9	35038	37200.6	38267.1	32085.1	31355.1	32141.4	33181.9	40685.5
LOC100649379	761.929	796.499	851.483	776.862	770.626	792.619	771.645	899.054	974.933	1014.77	1130.11	1156.75	940.542	884.509	815.746	929.782	952.78	977.806	723.185	765.268	1002.61	1063.94	952.652	1101.41	867.397	866.811	896.094	798.925	878.299	865.477	866.334	820.539	1051.89	1023.04	1037.98	891.819	907.357	880.22	827.56	831.55	926.046	978.925	1012.71	1046.3	985.027	1017.48	1116.19	1039.42	1037.83
LOC100646027	23.9299	39.8736	43.7167	36.7174	63.4181	74.8135	77.8725	34.7317	18.261	20.8515	21.5169	28.2823	18.7276	17.4192	18.9014	37.4341	18.7023	11.9003	49.5332	30.57	30.0369	27.2555	42.685	9.88919	31.5243	29.45	27.9095	38.044	18.5625	25.3691	29.4155	22.7353	22.3806	31.4092	29.8215	30.8855	19.6185	28.1821	16.208	22.8776	22.6095	32.7593	23.8052	21.41	62.0489	19.4098	24.8965	12.4654	23.9418
LOC110119158	107.206	122.538	87.4334	95.6584	131.641	94.0224	168.892	121.065	106.522	119.151	124.424	128.213	110.285	114.193	81.5746	77.9034	81.0435	98.1773	100.305	132.47	119.112	95.3942	102.832	89.0027	95.5283	131.543	118.615	162.383	78.1579	97.5736	142.333	114.71	88.5492	141.341	101.008	110.995	54.9319	100.516	128.71	128.313	90.4378	76.1172	73.3994	81.9165	90.1648	145.063	132.781	157.256	132.201
LOC105665875	12.4436	9.72526	8.94206	14.4937	4.8044	6.06596	10.1133	4.96167	17.2465	20.8515	21.5169	23.5686	10.4042	3.87094	4.97406	3.0352	10.3902	7.93352	13.6216	3.057	12.4291	20.4416	13.5816	3.70845	5.7317	7.85333	5.98061	8.35113	7.81579	8.78162	1.89777	6.20055	19.4614	21.3134	19.2397	9.65172	4.90463	5.63642	5.72046	10.9415	4.7103	8.67158	15.8701	7.44695	16.4817	25.5393	15.5603	15.342	9.36855
LOC100652077	917.952	937.515	865.392	918.901	959.92	891.696	945.594	932.793	834.932	903.565	797.998	819.244	844.823	823.542	882.399	819.503	826.02	860.787	754.143	887.548	752.995	826.425	840.118	923.404	848.291	819.691	832.301	875.013	922.263	922.07	914.727	932.149	817.377	802.057	772.474	866.724	870.082	828.553	846.628	891.231	834.666	902.808	894.679	891.772	787.246	788.653	884.864	792.032	924.363
LOC100648208	50.7315	69.0494	55.6395	70.536	66.3007	43.4727	50.5665	60.5323	78.1164	51.6323	39.2918	47.1372	58.2637	64.8382	54.7147	69.8095	87.2776	60.4931	86.6831	60.1209	78.7175	56.4578	51.416	138.449	64.9592	93.2583	55.819	73.3044	83.0428	87.8162	77.8088	90.9414	79.7916	107.689	57.7191	87.8306	69.6458	69.5158	76.2728	63.6593	68.7704	70.3362	59.513	53.0595	72.7136	37.7981	70.5402	55.6148	56.2113
LOC100651446	9584.42	8978.36	8533.7	9838.33	7993.56	8058.63	7418.11	8663.07	13846.9	13688.5	11376.9	13495.4	9229.59	9435.41	9761.1	10667.7	13513.5	10250.1	12545.5	8485.21	16436.4	13387.3	12739.5	5854.4	8193.46	9151.09	7420.94	7720.16	7308.74	6960.9	9001.14	9015.6	14323.6	13967	11109	13544.3	7959.24	8077.92	7927.6	7773.4	8326.87	8653.28	9681.78	9814.15	10782.9	12691	13733.5	16415	7268.95
LOC100643610	46.9027	55.434	108.298	73.4348	79.7531	69.7586	54.6119	54.5783	72.0294	53.6182	78.5836	50.9082	62.4254	69.6768	65.6576	65.7626	45.7168	74.3767	206.801	70.3109	52.8236	56.4578	54.3264	28.4314	58.2723	65.7717	57.8125	59.3858	47.8717	55.6169	82.5532	53.7381	38.9227	35.8962	31.7455	30.8855	42.1799	65.7582	88.6671	66.6434	48.9872	48.1755	38.6835	28.8569	31.994	69.4668	43.5689	41.2317	35.3923
LOC100649091	358.949	350.109	343.772	381.667	342.073	330.595	346.886	384.033	360.147	343.553	334.916	349.758	323.571	326.126	383.003	379.4	311.706	358	354.162	333.213	327.299	310.518	359.912	338.705	379.247	333.767	345.878	308.992	383.951	389.319	337.804	304.86	351.277	373.545	387.68	330.089	460.055	373.882	302.231	370.02	422.985	390.221	402.705	405.859	336.421	326.903	394.195	373.962	379.947
LOC105665957	3332	3821.06	3247.95	3378.97	3016.2	3190.7	3334.36	3326.3	2827.41	2870.56	2803.75	3009.24	3473.97	3634.81	3886.73	3866.84	3438.11	3125.81	3073.54	3373.91	2953.98	2731.39	2960.79	2192.93	3824.95	3622.35	3571.42	3546.45	3801.4	3545.82	3742.41	3370	3251.02	3342.84	3701.72	3280.62	3982.56	3802.7	3618.19	3742.97	3810.64	3902.21	3807.84	3686.24	3339.98	3530.55	3558.13	3532.5	3674.55
LOC100648979	412.552	373.45	377.554	326.591	431.435	399.342	422.736	396.933	324.64	368.377	354.562	385.582	347.501	387.094	365.096	319.707	361.579	391.717	398.742	390.277	342.835	359.188	374.464	331.288	398.353	429.97	427.613	428.691	433.776	378.585	412.766	409.236	342.52	384.763	381.908	364.835	407.085	394.549	384.224	376.983	400.376	444.178	374.932	409.582	367.446	375.938	379.672	303.964	389.315
LOC110119470	639.408	585.461	669.661	677.339	451.614	478.2	445.997	555.707	441.307	455.754	377.95	457.231	583.677	616.447	647.623	587.817	595.358	653.524	1009.24	523.766	422.589	372.816	386.105	545.142	469.999	500.65	491.407	527.977	509.003	614.713	416.562	504.311	364.9	397.102	462.715	458.457	705.286	518.55	499.587	537.126	601.977	479.828	506.853	576.208	397.501	548.584	433.614	394.098	652.675
LOC100647849	23.9299	25.2857	25.8326	31.8861	39.3961	17.1869	32.3626	30.7623	44.6379	32.7667	22.4525	29.2251	17.6872	20.3224	28.8496	21.2464	40.5217	25.7839	28.4816	25.475	30.0369	30.1757	30.0735	16.0699	30.5691	29.45	10.9644	31.5487	27.3553	23.4177	32.2622	40.3036	39.8958	31.4092	29.8215	38.6069	36.2943	31.9397	33.3693	30.835	31.088	22.1607	33.724	26.9952	26.1769	40.8628	44.6063	33.5607	17.6961
LOC100646741	1634.89	1768.05	1593.67	1576.91	1532.6	1520.53	1511.94	1657.2	1810.88	1880.61	1940.27	1821.38	1564.8	1649.02	1639.45	1754.34	1954.39	1713.64	1442.65	1704.79	1863.33	1854.35	1712.25	3007.55	1741.48	1658.03	1527.05	1670.23	1719.47	1537.76	1650.12	1721.69	1955.87	1899.14	1827.77	1788.46	1788.23	1690.92	1593.15	1681	1823.83	1838.38	1795.31	1737	1855.65	1974.7	2103.76	2044.32	1772.74
LOC105665941	0	0.972526	0	1.93249	0	3.03298	4.04532	0	0	0	0	0	1.04042	0.967734	1.98962	0	2.07804	0	0	0	2.07151	0	0	4.9446	0	0	2.9903	2.78371	0	0.975736	0	0	0.973068	1.12176	0.961985	0	0	0	0.95341	3.97871	0	0	0	1.86174	0.969514	1.02157	0	1.91775	0
LOC100650116	13118.4	11983.5	11747.9	12492.6	11264.4	11418.2	10986.1	10566.4	10056.7	10055.4	9001.57	9467.97	11113.8	10830.9	11547.8	11401.2	11850	11261.6	13745.5	11339.4	10841.3	10300.6	10505.4	10441.8	11235.1	12318.9	11242.5	11909.6	11178.5	11200.5	11396.1	12060.1	10850.7	10449.2	10570.3	11580.1	10937.3	11109.4	11079.6	10723.6	10585.9	10578.4	10458.4	10397.8	10493.1	10137	10104.9	9596.44	11509.8
LOC105665882	13.4008	19.4505	14.9034	9.66247	20.1785	14.1539	18.204	11.908	6.08699	34.7525	17.7749	23.5686	13.5255	11.6128	10.9429	12.1408	11.4292	14.8753	37.1499	19.361	14.5006	36.0162	14.5517	30.9037	23.8821	18.6517	14.9515	18.5581	7.81579	13.6603	10.4378	21.7019	21.4075	26.9222	18.2777	16.4079	15.6948	15.0304	28.6023	18.8989	17.8992	22.1607	12.8945	17.6865	16.4817	34.7334	16.5977	26.8485	24.9828
LOC100651445	2601.66	2730.85	2726.33	2750.9	2561.71	2544.67	2628.45	2542.36	2219.72	2323.45	2065.63	2416.25	2443.95	2450.3	2725.79	2870.29	2617.29	2647.81	3318.72	2620.87	2423.67	2233	2409.76	1283.12	2440.75	2603.38	2475.97	2316.97	2468.81	2568.14	2377.91	2708.61	2535.81	2455.53	2514.63	2632.02	2696.57	2511.02	2384.48	2430	2434.28	2408.77	2695.94	2534.76	2433.48	2626.46	2503.14	2428.83	2306.74
LOC100644802	47.8599	73.912	185.796	72.4685	74.9487	74.8135	86.9744	88.3176	83.1889	67.5192	58.9377	59.3928	63.4658	134.515	108.435	98.1381	88.3166	44.626	68.1082	60.1209	62.1454	65.2185	64.0275	2189.22	77.3779	46.1383	74.7576	85.3671	76.2039	62.4471	92.0421	79.5737	42.815	58.3314	70.2249	33.781	86.3216	93.9403	140.151	71.6168	243.052	87.6793	92.2452	62.3682	135.732	16.3451	45.6436	23.013	72.8665
LOC110119454	0	0.972526	0.993562	1.93249	1.92176	0	0	0.992333	3.0435	2.97879	2.80656	1.88549	2.08085	0.967734	2.98444	1.01173	1.03902	1.98338	1.23833	0	2.07151	1.94682	1.94023	0	1.91057	2.945	0	0	2.93092	0.975736	0	1.03342	0.973068	0	1.92397	2.89552	2.94278	0.939403	0.95341	0	2.82618	1.92702	1.98377	0	1.93903	0	1.03736	1.91775	2.0819
LOC105665876	162.724	178.945	170.893	219.338	133.562	216.353	181.028	157.781	262.755	249.225	206.75	265.854	193.519	176.128	191.999	194.253	176.633	181.479	206.801	163.04	218.545	245.299	277.452	174.297	157.622	187.498	151.509	171.662	166.086	147.336	156.566	230.454	321.112	288.292	243.382	268.318	148.12	146.547	163.033	179.042	177.107	181.14	190.442	209.446	272.434	254.371	290.459	282.869	163.429
LOC100646742	515.929	504.741	436.174	416.452	533.289	496.398	533.983	472.351	508.264	538.167	553.827	568.474	490.039	513.867	439.707	491.702	455.09	454.194	344.256	501.348	484.734	553.87	497.668	1023.53	489.105	474.145	515.329	511.275	531.474	535.679	550.355	459.874	505.995	513.765	551.218	492.238	505.177	535.46	501.493	421.743	493.64	499.098	529.666	524.079	507.056	496.484	505.192	489.027	536.089
LOC110119380	22.0155	20.4231	43.7167	38.6499	32.6699	34.3738	26.2946	26.793	43.6234	23.8303	50.518	57.5074	38.4956	27.0965	22.8807	30.352	27.0145	34.7091	69.3465	25.475	31.0727	24.3352	32.9839	30.9037	23.8821	20.615	20.9321	25.9813	15.6316	18.539	19.9266	10.3342	43.788	22.4352	31.7455	24.1293	25.5041	19.7275	16.208	15.9148	32.9721	29.8688	16.862	15.8248	31.0245	33.7118	36.3074	24.9308	17.6961
LOC100650646	423.081	490.153	478.897	464.765	472.753	468.09	502.631	360.217	185.653	182.699	215.169	201.747	294.44	349.352	374.049	495.749	221.311	302.465	564.679	379.068	193.686	150.879	212.455	810.914	362.052	393.648	542.242	436.115	394.697	363.949	445.028	421.637	176.125	235.569	261.66	246.119	352.153	391.731	455.73	360.073	401.318	368.061	305.5	331.389	230.744	231.897	180.5	201.364	356.005
LOC100643530	352.249	660.345	944.877	851.263	397.804	581.321	547.13	422.734	399.712	529.231	555.699	359.185	547.262	719.994	781.923	1037.03	493.534	430.393	1781.96	603.247	638.026	372.816	410.358	142.157	491.015	704.836	646.902	621.695	466.016	339.556	850.203	510.512	434.961	380.276	409.806	196.895	278.583	613.43	748.427	557.019	504.944	648.442	313.435	185.243	268.555	1055.28	588.18	510.122	216.518
LOC100645989	258.443	222.709	176.854	240.595	242.142	199.166	176.983	198.467	302.321	231.352	222.654	308.277	256.984	242.901	190.009	202.347	284.691	208.255	210.516	261.883	314.87	284.236	261.931	428.944	289.451	250.325	292.053	282.083	271.599	262.473	312.184	284.192	232.563	305.118	278.976	236.467	254.06	275.245	268.862	236.733	274.14	362.279	306.492	335.113	298.61	302.385	193.985	264.65	318.531
LOC100647899	250.786	237.296	255.345	198.081	217.159	279.034	281.15	272.892	177.537	235.324	274.107	216.831	317.329	291.288	183.045	184.135	225.467	238.997	333.111	245.579	214.402	208.31	197.903	138.449	311.422	244.435	343.885	330.334	229.589	221.492	278.973	312.094	197.533	187.334	286.672	166.01	205.995	220.76	296.51	324.265	240.225	290.98	247.971	262.505	236.561	241.091	276.974	276.156	314.367
LOC110119459	0	0	1.98712	0	0	0	0	0.992333	0	0.992929	0.935519	0	0	0	0	0	0	0	0	0	0	0	0	0	0	0	0	0	0	0	0	0	0	0	0	0	0.980927	0	0	0	1.88412	0	0	0	0.969514	0	0	0.958877	0
LOC100651921	2954.87	2949.67	2826.68	2938.36	2433.91	2571.97	2491.92	2771.59	2429.72	2571.69	2328.51	2580.29	2900.7	2824.82	3301.78	3032.16	3079.65	3038.54	3555.25	2817.53	2425.74	2526.97	2798.78	1310.32	2994.81	3052.98	2968.37	2625.04	3302.17	3185.78	2644.55	2826.42	3021.38	2568.83	2997.55	3078.9	3449.92	2821.97	2672.41	3041.72	2920.39	3043.73	3106.58	2982.5	2734.03	2878.79	2874.51	2615.82	2825.14
LOC100650886	1830.16	2185.27	1871.87	1826.21	1575.84	1971.44	1708.14	1785.21	1562.33	1777.34	2032.88	2268.24	1808.25	1834.82	2038.37	1987.04	1444.24	1234.65	1798.06	1550.92	1964.83	1876.73	2501.92	3963.09	1879.04	1573.61	2033.41	1811.27	1858.2	1619.72	2005	1702.05	2010.36	2076.37	2178.9	1893.67	1732.32	1899.47	1696.12	1341.82	1970.79	2057.09	2077	1960.41	1986.53	2117.72	1576.78	1639.68	1534.36
LOC100646109	830.847	916.12	831.611	854.162	821.553	895.74	742.317	956.609	1100.73	1171.66	1041.23	1063.41	967.593	959.024	893.342	923.712	1136.69	1021.44	771.48	920.156	1112.4	1108.71	1033.17	2128.65	945.73	951.235	977.829	902.85	920.309	1005.01	959.325	926.982	1109.3	1121.76	1010.08	969.033	1021.14	1007.98	989.639	1025.51	1077.72	912.443	1045.45	1009.06	1146.94	1087.97	1050.84	1108.46	1051.36
LOC100651327	2938.6	3209.34	3526.15	3326.79	3154.57	3452.54	3385.94	3086.16	3070.89	3305.46	3125.57	3093.14	3233.63	3204.17	3122.72	3501.61	2810.55	3051.43	4753.95	2998.91	3205.67	3098.36	3163.54	1631.72	2807.58	2901.81	2713.2	2741.95	2796.1	2501.79	3213.88	3204.65	3140.09	2872.82	2979.27	2794.17	2667.14	2790.97	2783	3054.65	2716.9	2946.41	2761.4	2293.66	2488.74	3550.98	2963.72	2971.56	2447.27
LOC110119402	0	0	0	0	0	0	0	0	0	0	0	0	0	0	0	0	0	0	0	1.019	0	0	0	27.1953	0	0.981666	0	0	0	0	0	0	0	0	0	0	0	0	0	0	0	0	0	0.930869	0	0	0	0	0
LOC100649093	391.494	404.571	342.779	302.435	413.179	394.288	320.592	386.018	425.075	479.585	503.309	544.906	349.582	388.061	441.697	414.81	556.914	472.044	347.971	483.006	512.699	380.603	466.625	239.813	396.442	410.337	346.875	373.017	427.914	378.585	417.51	434.038	486.534	485.721	575.267	482.586	465.94	418.034	425.221	427.711	410.738	468.266	453.291	440.301	553.593	519.98	552.91	560.943	362.25
LOC100645375	538.902	492.098	543.478	524.672	511.188	510.552	481.393	496.167	577.25	592.779	595.926	543.02	593.041	560.318	523.271	537.23	574.577	537.496	518.86	563.506	489.913	528.562	470.505	520.419	624.755	528.137	615.006	540.968	661.411	626.422	556.048	542.548	516.699	501.426	599.317	517.332	633.679	635.036	575.859	577.908	595.382	601.23	622.903	526.872	468.275	594.554	652.496	545.601	619.365
LOC105665950	1083.55	1075.61	1514.19	1599.14	1631.57	1742.95	1112.46	1171.95	3933.21	1329.53	1832.68	1676.2	1468.04	1439.02	1354.93	1840.34	1234.35	1481.58	1811.68	1234.01	1521.53	1756.03	1408.6	5259.82	1087.11	1331.14	1216.06	1082.86	1249.55	988.42	1276.25	1084.06	1396.35	1518.86	1669.04	1555.86	1862.78	1344.29	1376.72	1574.57	2265.66	1160.07	1545.35	1319.97	1490.14	1358.69	1601.68	1501.6	780.712
LOC110119400	12.4436	13.6154	7.9485	10.6287	8.64792	7.07696	9.10198	11.908	26.377	23.8303	6.54864	6.59921	15.6063	11.6128	3.97925	12.1408	21.8194	7.93352	16.0983	11.209	17.6079	16.548	13.5816	13.5976	14.3292	9.81666	10.9644	11.1348	6.83882	22.4419	3.79555	19.6351	32.1112	14.5829	10.5818	12.5472	13.733	15.0304	16.208	8.9521	16.015	9.63509	14.8783	16.7556	3.87806	14.302	14.523	23.013	19.778
LOC100650685	1856.96	1965.48	2155.04	2270.68	2543.45	2501.2	2470.68	1818.95	1753.05	1751.53	1592.25	1574.38	2170.32	2018.69	2141.83	1963.77	2086.35	2237.25	2897.69	2439.48	1814.65	1692.76	1663.74	1479.67	2116.91	2305.93	2227.78	2237.18	1851.37	2048.07	2280.18	2261.13	1753.47	1729.75	1735.42	1837.69	1799.02	2224.51	2267.21	2262.89	1874.7	1777.67	1771.5	1653.22	1543.47	1771.4	1656.66	1579.27	1721.73
LOC100643808	367.564	377.34	370.599	365.241	345.917	345.76	352.954	397.926	415.944	380.292	479.921	427.063	352.703	367.739	389.966	355.118	438.466	350.067	294.723	344.422	425.696	398.125	421.029	602.005	404.085	300.39	373.788	334.045	410.329	405.906	336.855	341.03	406.742	400.468	432.893	374.487	413.951	406.761	327.973	369.025	424.869	384.44	427.502	419.822	390.714	413.736	450.212	425.741	379.947
LOC100643363	303.432	235.351	258.326	278.279	241.181	274.99	251.821	236.175	262.755	296.886	310.592	318.647	322.531	274.836	251.688	294.414	229.623	252.881	194.418	250.674	316.941	306.624	337.6	399.276	270.345	291.555	303.017	312.703	286.253	301.502	268.535	259.39	285.109	328.675	321.303	315.611	232.48	265.851	251.7	284.478	312.764	296.761	286.654	310.91	288.915	256.414	313.281	296.293	294.589
LOC100642519	1059.62	1053.25	1088.94	1108.29	1155.94	1056.49	1186.29	1295.99	1203.2	1281.87	1170.33	1251.02	1012.33	1118.7	947.061	1026.91	1179.29	1210.85	1057.53	1176.94	1159.01	1128.18	1057.42	977.794	1132.01	1072.96	1119.37	1136.68	1130.36	1171.86	1086.48	1142.97	1073.29	1083.62	1102.44	1121.53	1094.71	1141.37	1060.19	1162.78	1147.43	1216.91	1159.51	1171.03	1273.94	1250.4	1253.13	1319.41	1290.78
LOC100649844	1285.52	1310.97	1074.04	1231.96	1081.95	1114.12	1164.04	1044.93	1015.51	912.502	910.26	938.973	1013.37	1109.02	1117.17	1423.51	1170.97	906.404	1165.27	1080.14	996.398	777.755	1017.65	728.092	1085.2	1059.22	1248.95	1088.43	1191.91	1056.72	1198.44	1125.4	1046.05	1069.04	1100.51	1127.32	1211.44	1171.44	1178.41	1129.95	1240.69	1216.91	1026.6	982.067	1068.4	1200.35	1038.39	1013.53	1045.11
LOC100650962	1660.74	2173.6	2273.27	2162.46	2109.13	2375.84	2173.35	2165.27	2445.96	2475.37	2284.54	2194.71	2167.2	2309.01	2146.81	2244.02	1918.03	2147.01	2885.31	2191.87	2423.67	2284.59	2333.12	1672.51	2018.51	1893.63	2091.22	1687.86	2124.92	1935.86	2068.57	2045.15	2231.24	2189.67	2310.69	1917.8	1844.14	2029.11	2194.75	2317.6	2012.24	2081.18	1808.2	1603.89	1585.16	2682.65	2207.49	2445.14	1641.58
LOC100649998	1232.87	1334.31	1317.46	1168.19	1328.9	1431.57	1430.02	1258.28	1184.93	1187.54	1223.66	1267.05	1280.76	1229.99	1221.63	1313.23	1176.17	1215.81	1320.06	1292.09	1156.94	1166.15	1219.43	831.928	1223.72	1212.36	1311.75	1263.8	1355.06	1266.5	1375.89	1350.69	1206.6	1242.91	1254.43	1223.84	1293.84	1266.31	1261.36	1355.75	1237.87	1288.21	1256.72	1168.24	1259.4	1207.5	1308.1	1225.44	1229.36
LOC100651130	2087.65	2053	1960.3	2103.52	2175.43	2100.84	2065.14	2109.7	2000.59	1954.08	2092.76	2118.34	1871.72	2012.89	1911.03	1983	2051.02	2085.52	1829.01	2094.04	2066.33	2060.71	1997.46	4066.93	1987.94	1827.86	2034.4	2020.97	1951.99	2021.72	1835.15	1855	1984.09	2049.45	1921.08	1972.81	2028.56	1985.9	2087.97	1860.05	2028.26	2114.9	2034.35	2095.39	2118.39	1935.88	1933.63	2049.12	2182.87
LOC105665972	45.9455	42.7912	40.736	25.1224	29.7873	31.3408	26.2946	41.678	26.377	50.6394	45.8405	49.0227	45.7786	85.1606	67.6472	48.5632	61.3021	18.8421	45.8182	33.627	42.466	22.3884	90.2206	19.7784	61.1381	63.8083	54.8222	59.3858	75.227	52.6897	51.2399	47.5375	75.8993	63.9402	87.5407	82.0396	69.6458	62.94	52.4375	41.7764	43.3348	66.4821	73.3994	81.9165	71.7441	101.136	99.5861	70.9569	51.0065
LOC100645005	51.6887	88.4999	127.176	121.747	62.4572	75.8245	85.9631	74.425	38.5509	21.8444	43.9694	29.2251	66.5871	113.225	84.5591	65.7626	29.0925	42.6427	32.1966	48.912	42.466	33.0959	28.1333	42.0291	86.9307	67.735	82.7317	79.7997	80.1118	73.1802	74.9621	66.1392	37.9496	38.1398	31.7455	26.0596	47.0845	67.637	55.2978	62.6647	48.0451	54.92	43.6429	53.9904	27.1464	39.8413	26.9712	23.9719	77.0303
LOC100650079	1654.99	1821.54	1662.23	1908.34	1504.74	1528.62	1594.87	1516.29	1269.14	1375.21	1151.62	1256.68	1588.73	1650.95	1752.86	2140.83	1611.52	1149.37	1895.88	1574.35	1642.71	1370.56	1339.73	715.73	1450.12	1581.46	1480.2	1346.39	1412.7	1355.3	1647.27	1579.07	1464.47	1567.1	1336.2	1428.45	1360.55	1372.47	1388.16	1344.8	1433.82	1450.08	1297.38	1310.66	1307.87	1590.59	1558.11	1328.04	1263.71
LOC100650442	5026.24	4727.45	5152.61	5315.32	4750.59	4905.34	4990.92	4440.69	3662.34	3843.63	3970.34	3976.49	4491.51	4435.12	4730.33	4247.25	3886.97	4380.29	4626.4	4431.63	4025.98	3871.25	4206.41	3372.22	4443.02	4998.65	4935.99	4823.24	4595.68	4545.95	4256.71	4158.5	4140.4	4117.97	4316.43	4573.95	4601.53	4438.68	4296.06	4456.15	4305.22	4505.37	4545.8	4329.47	4263.92	3878.91	4047.76	3947.69	4920.57
LOC100647027	23.9299	30.1483	32.7875	26.0887	28.8264	26.2858	29.3286	43.6627	36.522	25.8162	28.0656	23.5686	63.4658	48.3867	51.7302	23.2698	67.5362	93.2188	159.745	75.4059	23.8224	23.3618	23.2827	9.88919	74.5121	92.2766	73.7608	110.421	38.102	52.6897	44.5977	47.5375	20.4344	17.9481	18.2777	30.8855	48.0654	43.2125	55.2978	55.7019	32.9721	26.9783	46.6185	33.5113	34.9025	25.5393	29.0459	26.8485	56.2113
LOC100651682	2259.94	2075.37	1967.25	2274.55	1903.5	2044.23	1750.61	1904.29	1500.44	1591.67	1337.79	1589.47	1742.71	1707.08	2056.28	2499.99	1654.12	1305.06	2028.38	1494.87	1710.03	1564.27	1555.09	2704.69	1579.08	1721.84	1526.05	1673.01	1686.26	1553.37	1679.53	1994.51	1926.67	1737.6	1676.74	1755.65	1664.63	1717.23	1717.09	1621.32	1756.94	1707.34	1725.88	1687.67	1595.82	1793.88	1587.15	1544.75	1592.65
LOC105665958	114.864	130.319	133.137	161.363	109.54	82.9015	96.0764	93.2793	85.2179	78.4414	86.0678	76.3622	114.447	203.224	119.377	99.1498	98.7068	85.2853	143.646	91.7099	95.2896	75.926	88.2803	145.866	153.801	123.69	152.505	159.599	113.329	125.87	156.566	140.546	105.091	77.4013	105.818	71.4227	145.177	128.698	128.71	139.255	121.526	112.731	100.18	115.428	111.494	120.545	127.595	90.1344	141.569
LOC110119420	7.65758	0	2.98069	0	3.84352	3.03298	3.03399	4.96167	1.0145	3.97172	0.935519	0	6.24254	0	0.994812	3.0352	6.23411	4.95845	6.19165	1.019	3.10727	2.92023	4.85057	2.4723	2.86585	1.96333	2.9903	2.78371	1.95395	4.87868	4.74444	5.16712	2.9192	0	0.961985	1.93034	1.96185	2.81821	1.90682	1.98935	1.88412	3.85404	1.98377	5.58521	1.93903	2.04314	1.03736	4.79438	0
LOC105665944	51.6887	45.7087	56.633	37.6836	66.3007	78.8575	62.7025	66.4863	44.6379	79.4343	73.906	58.4501	54.102	53.2254	46.7562	53.6218	57.146	51.5679	47.0565	54.007	61.1096	64.2451	47.5356	65.5159	69.7356	68.7167	52.8287	52.8905	59.5954	72.2044	67.371	48.571	37.9496	53.8444	44.2513	77.2137	63.7603	48.8489	73.4125	64.654	60.2919	50.1025	68.44	69.8152	58.1709	54.1433	66.3907	64.2447	77.0303
LOC100643080	2614.11	2325.31	2283.21	2128.64	2057.24	2094.78	1965.02	2297.25	2139.58	2239.05	2199.41	2199.42	2787.29	2560.62	3034.18	2501	2402.21	3448.11	2453.13	2559.73	2082.91	2452.99	2211.86	1117.48	2720.65	2713.33	2579.64	2990.63	2503.98	2416.9	2128.35	2143.32	2299.36	2175.09	2120.22	2217.96	2741.69	2230.14	2249.09	2612.02	2266.6	2290.26	2636.43	2380.23	2247.33	1845.98	2051.89	1910.08	2675.24
LOC100650766	743.742	902.504	772.991	835.803	625.533	668.267	682.648	669.825	608.699	605.687	519.213	576.016	840.662	858.38	941.093	871.102	784.459	804.26	1081.06	766.287	631.811	551.923	549.084	438.833	917.072	971.85	821.337	818.411	751.293	884.992	870.13	892.879	719.097	714.56	747.463	730.635	922.071	984.494	811.352	839.508	886.479	832.472	843.101	793.1	649.575	665.043	748.97	654.913	794.245
LOC100643201	148.366	150.742	156.983	171.026	157.584	150.638	110.235	171.674	181.595	165.819	174.007	168.751	132.134	228.385	143.253	143.666	158.97	173.546	142.408	162.021	161.578	177.161	199.843	709.55	153.801	148.232	162.473	168.878	149.477	151.239	147.078	149.847	128.445	266.978	160.652	161.184	155.967	152.183	170.66	121.351	163.919	172.468	193.417	202.929	165.787	161.408	186.724	166.845	168.634
LOC100646144	17.2296	19.4505	22.8519	11.595	14.4132	21.2309	20.2266	21.8313	36.522	40.7101	34.6142	68.8203	10.4042	26.1288	8.95331	11.1291	37.4047	18.8421	35.9116	22.418	42.466	32.1225	71.7884	91.475	11.4634	15.7067	24.9192	25.9813	15.6316	15.6118	11.3866	14.4679	40.8688	56.0879	32.7075	49.2238	28.4469	15.0304	17.1614	10.9415	20.7253	22.1607	16.862	16.7556	46.5367	24.5177	33.1954	63.2859	14.5733
LOC100650560	23830.4	21580.4	24678.1	24525.3	22369.3	23242.7	22392.9	25211.2	23627.7	25304.8	21603.9	24726.3	21357.8	17923.4	22544.4	26162.4	19272.8	24410.4	25972.7	18020	22731.7	24238.9	24401.3	13989.5	17945	14619	13982.7	13222.6	18166.8	19783	16003.9	18391.9	23399.4	21270.8	19812.1	23283.8	19811.8	16834.1	15505.3	18338.9	17568.5	17753.6	21123.2	18705.8	18623.4	21307.9	21119.5	20684.9	19930
LOC100652119	122.521	100.17	99.3562	102.422	109.54	134.462	95.0651	107.172	78.1164	102.272	102.907	92.3889	115.487	104.515	102.466	95.1029	114.292	106.111	78.0148	98.8429	101.504	122.65	125.145	223.743	90.7519	134.488	150.512	141.969	115.283	106.355	108.173	138.479	95.3606	100.958	99.0845	91.6913	87.3025	115.547	125.85	111.404	97.9743	117.548	109.107	118.22	106.647	86.8335	86.1005	99.7232	136.364
LOC100648022	1956.51	1701.92	1550.95	1652.28	1831.44	1747	1816.35	1521.25	1792.62	1691.95	1514.61	1580.98	1562.72	1668.37	1596.67	1587.41	1702.95	1435.97	1781.96	1590.66	1832.25	1827.09	1690.91	3236.24	1290.59	1715.95	1670.58	1724.04	1568.04	1656.8	1664.35	1814.69	1786.55	1691.61	1541.1	1760.47	1488.07	1556.59	1509.25	1398.52	1634.48	1541.61	1606.85	1584.34	1671.44	1545.64	1484.46	1561.05	1405.28
LOC100649381	695.882	633.115	615.015	544.963	653.399	555.036	695.796	678.756	686.816	693.064	717.543	649.55	700.205	639.672	524.266	547.347	653.543	667.407	751.666	702.09	612.132	636.61	618.932	880.138	692.58	797.113	810.372	912.129	633.079	669.355	695.534	736.832	662.659	604.627	600.279	638.944	598.365	688.582	725.545	775.848	668.863	680.238	689.359	664.64	680.599	625.201	686.729	689.432	715.132
LOC100648944	61.2606	59.3241	92.4013	78.266	56.6919	69.7586	74.8385	54.5783	94.3484	48.6535	57.0667	109.358	62.4254	62.9027	83.5642	68.7978	35.3266	60.4931	53.2482	64.1969	84.932	93.4474	39.7747	66.7521	97.4388	53.9917	88.7123	66.809	65.4572	106.355	116.713	114.71	99.2529	89.7406	152.956	75.2834	57.8747	116.486	123.943	80.5689	947.713	79.0078	63.4806	93.0869	1709.25	88.8767	78.839	90.1344	70.7846
LOC105665869	4.78599	5.83516	3.97425	1.93249	2.88264	3.03298	4.04532	3.96933	3.0435	4.96464	5.61312	1.88549	2.08085	2.9032	0	0	0	3.96676	1.23833	2.038	5.17878	0	3.88045	176.769	0	0.981666	0.996768	4.63952	0	0.975736	0	0	2.9192	0	0.961985	0	2.94278	0.939403	0.95341	3.97871	1.88412	0.963509	2.97565	0.930869	0	1.02157	0	0.958877	1.04095
LOC100644640	1092.16	1135.91	1057.15	1121.81	1103.09	1114.12	1063.92	1157.06	1094.64	1008.82	1032.81	1054.93	1172.56	1070.31	1016.7	1025.9	1124.22	1072.02	894.074	1200.38	1084.44	1052.26	1018.62	1016.11	1153.03	1095.54	1171.2	1115.34	1071.74	1304.56	1147.2	1085.1	1143.35	993.877	1055.3	1117.67	1104.52	1200.56	1187.95	1080.22	1142.72	1135.01	1197.2	1277.15	1220.62	1128.84	1061.21	1104.63	1128.39
LOC100644888	435.525	426.939	411.335	408.722	445.849	475.167	458.133	487.236	406.814	453.769	460.276	457.231	432.816	481.931	365.096	405.705	384.437	421.468	299.676	470.778	462.983	436.088	489.907	665.048	470.954	463.347	487.42	464.88	432.799	461.523	440.284	417.504	495.291	467.773	425.198	436.258	443.379	434.004	411.873	447.605	441.826	501.025	412.624	437.508	475.062	418.844	471.997	487.109	489.246
LOC100643767	1577.46	1972.28	2527.62	2533.5	1989.02	2066.47	1896.25	1815.97	2253.2	2393.95	1898.17	1832.69	2119.34	2092.24	2087.12	1744.23	1665.55	2177.75	3628.31	2144.99	2072.55	1603.21	1849.04	695.952	1859.94	1995.73	2007.49	1958.8	1877.74	1822.67	1473.62	1714.45	1632.81	1433.61	1601.71	1325.18	1496.89	1748.23	1826.73	2069.92	1592.08	1590.75	1419.39	1099.36	1252.61	2389.45	1719.93	1847.76	1563.51
LOC110119396	0	0.972526	0	0	0	0	0	0.992333	4.05799	0.992929	0.935519	0.942744	0	0	0	1.01173	1.03902	0	0	0	1.03576	0	0	0	0	0	0.996768	0	0	0.975736	0	0	0	0	0	1.93034	0	0.939403	0	0	0.942061	0.963509	0	0	0.969514	1.02157	0	0	0
LOC100646785	203.883	184.78	239.448	166.194	160.467	163.781	171.926	221.29	176.523	174.755	209.556	205.518	197.68	176.128	208.911	217.522	211.96	191.396	174.605	232.332	201.972	215.124	225.066	237.341	188.191	199.278	152.505	150.32	179.763	193.196	207.806	182.916	225.752	207.525	220.295	221.024	195.204	195.396	206.89	177.053	237.399	215.826	206.312	208.515	222.019	179.796	210.583	215.747	233.173
LOC105665976	10.5292	11.6703	18.8777	5.79748	8.64792	6.06596	6.06798	7.93867	22.319	14.8939	15.9038	20.7404	8.32338	9.67734	7.9585	11.1291	8.31215	5.95014	9.90664	6.11399	6.21454	11.6809	14.5517	17.3061	12.4187	9.81666	6.97738	6.49532	11.7237	5.85441	5.69332	15.5014	20.4344	12.3393	12.5058	5.79103	11.7711	0.939403	3.81364	3.97871	3.76824	21.1972	14.8783	8.37782	20.3598	12.2589	13.4856	13.4243	13.5323
ENSRNA049756374	0	1.94505	1.98712	0.966247	1.92176	0	0	0.992333	4.05799	2.97879	6.54864	2.82823	1.04042	2.9032	1.98962	3.0352	4.15607	0	1.23833	1.019	1.03576	0	1.94023	2.4723	0	1.96333	2.9903	1.85581	1.95395	0	2.84666	1.03342	0.973068	2.24352	0	0	1.96185	0.939403	0	0.994677	0	0.963509	0.991884	0	4.84757	3.06471	1.03736	6.71214	1.04095
ENSRNA049756376	0	0.972526	1.98712	0	0.96088	2.02199	1.01133	0.992333	0	0.992929	0	1.88549	0	0	0	2.02347	1.03902	0	0	0	2.07151	0	0.970114	1.23615	0.955283	1.96333	0	0.927903	0.976974	0	0	1.03342	4.86534	0	0	2.89552	0	2.81821	0.95341	0.994677	0.942061	1.92702	1.98377	0.930869	0	1.02157	5.18678	4.79438	3.12285
LOC105666257	631.75	749.818	1334.35	968.179	897.462	1095.92	744.339	785.928	731.454	910.516	972.005	579.787	951.987	1061.6	933.134	928.77	603.67	928.222	1659.36	890.605	900.072	619.089	696.542	400.512	619.023	813.801	796.418	583.651	766.924	616.665	889.107	669.659	538.106	505.913	524.282	376.417	443.379	789.098	873.323	904.162	601.035	666.748	408.656	277.399	354.842	1065.5	516.603	577.244	476.755
LOC100650368	456.583	376.368	423.257	444.474	424.709	446.859	543.085	426.703	390.582	431.924	385.434	407.265	448.422	428.706	439.707	438.08	443.661	441.302	451.99	445.303	398.766	388.391	425.88	456.139	450.893	429.97	447.549	447.249	436.707	438.105	425.102	472.275	460.261	439.729	403.072	395.72	393.352	433.065	435.708	421.743	419.217	433.579	394.77	439.37	410.105	411.693	395.232	409.44	410.134
LOC100649221	956.24	1127.16	1201.22	1264.82	1272.21	1308.23	1255.06	1181.87	1220.44	1262.01	1242.37	1087.93	1307.81	1071.28	1123.14	1080.53	1119.02	1159.29	1337.4	1229.93	1132.08	1010.4	1036.08	637.853	1182.64	1159.35	1270.88	1094.93	1213.4	1141.61	1275.3	1185.34	1192.01	1094.84	1184.2	1008.6	1054.5	1241.89	1315.71	1290.1	1094.67	1141.76	1017.67	863.846	993.752	1266.75	1260.39	1249.42	1037.83
LOC100647936	224.941	228.544	249.384	227.068	363.213	423.606	289.241	272.892	309.422	255.183	375.143	310.163	158.144	257.417	236.765	320.719	279.496	279.657	343.017	345.441	250.653	304.677	332.749	5523.11	236.91	264.068	242.215	247.75	298.954	244.91	202.113	304.86	378.523	327.553	302.063	314.646	291.335	308.124	359.435	233.749	303.344	271.71	243.011	256.92	337.391	315.665	236.517	215.747	213.395
LOC100643585	4226.03	3363	3774.54	3852.43	4129.86	4077.34	4353.78	4061.62	4099.59	4214.98	3308.93	3779.46	6579.63	5406.73	6796.56	4024.67	4558.18	8429.36	10314.1	6155.77	3356.89	4305.39	3824.19	1605.76	5473.77	5617.1	5850.03	5547.01	4525.34	5127.49	3974.89	4304.21	3351.25	3411.27	3018.71	3636.77	5565.78	4689.5	4966.31	5559.25	3681.57	4080.46	4540.84	3645.28	3176.13	3383.44	3262.48	2951.42	3714.11
LOC105666245	0	0	0	1.93249	3.84352	1.01099	1.01133	0.992333	2.029	2.97879	2.80656	1.88549	0	0	0	0	0	0.99169	1.23833	0	2.07151	0.97341	1.94023	0	0.955283	1.96333	0	1.85581	0.976974	0	1.89777	1.03342	0	3.36527	0.961985	0.965172	0	0.939403	0	0	0.942061	0.963509	2.97565	1.86174	0	1.02157	0	0	1.04095
LOC100649700	4561.05	6385.61	4761.15	4489.18	2667.4	3447.49	3502.24	3456.3	1536.97	1917.35	1759.71	2049.52	3791.3	5246.09	4294.61	5128.47	3268.75	1453.82	3978.75	3586.88	2589.39	1620.73	1947.02	5074.39	4815.58	4732.61	5478.24	4318.46	4888.78	3545.82	5103.12	4442.69	2035.66	2776.35	2800.34	2322.2	5603.05	6221.66	5207.52	5065.89	4794.15	5527.65	4141.11	3787.71	2504.26	3418.18	2762.48	2724.17	4370.95
LOC105666202	31.5875	21.3956	21.8584	18.3587	21.1394	30.3298	24.2719	21.8313	29.4205	18.8656	26.1945	27.3396	19.768	38.7094	27.8547	33.3872	30.1315	26.7756	24.7666	32.608	19.6794	13.6277	25.223	34.6122	17.1951	23.56	25.916	30.6208	14.6546	27.3206	19.9266	16.5348	29.192	22.4352	22.1257	14.4776	33.3515	40.3943	24.7886	21.8829	29.2039	33.7228	32.7322	28.8569	26.1769	36.7766	20.7471	21.0953	37.4742
LOC100650856	249.829	210.066	234.481	264.752	266.164	288.133	258.901	285.792	342.901	259.154	336.787	341.273	259.065	268.062	244.724	232.698	310.667	271.723	212.993	280.225	327.299	355.295	329.839	547.614	180.548	275.848	270.124	297.857	292.115	270.279	284.666	285.225	322.085	283.805	262.622	256.736	238.365	256.457	268.862	234.744	212.906	272.673	269.792	302.532	384.897	339.162	341.29	327.936	275.852
LOC100648990	2119.23	2194.99	2269.3	2184.68	2195.61	2246.43	2233.02	2264.5	2440.88	2267.85	2335.06	2411.54	2165.12	2074.82	2139.84	2312.82	2166.35	2074.62	1954.08	2106.27	2136.77	2327.42	2285.59	2281.93	2061.5	2057.57	2110.16	2136.03	2141.53	2224.68	2126.46	2033.78	2332.44	2273.8	2297.22	2242.09	2371.88	2126.81	2130.87	2045.06	2163.91	2163.08	2365.64	2511.48	2593.45	2403.76	2298.78	2406.78	2209.94
LOC100652168	293.86	361.78	299.062	312.098	301.716	331.606	298.343	293.731	314.495	314.758	316.206	327.132	256.984	326.126	328.288	270.133	333.525	293.54	199.371	317.928	327.299	362.108	340.51	894.972	289.451	298.427	351.859	331.262	329.24	313.211	317.877	324.495	353.224	330.919	376.136	389.929	283.488	335.367	297.464	257.621	265.661	314.104	340.216	377.002	347.086	340.183	364.112	358.62	307.08
LOC100647390	0	0.972526	0	0	0.96088	1.01099	2.02266	7.93867	3.0435	0.992929	4.6776	0.942744	2.08085	0.967734	0	0	0	0	0	3.057	3.10727	0	0	0	0	0.981666	1.99354	0	2.93092	0	1.89777	0	2.9192	1.12176	0	1.93034	0.980927	0.939403	0	0.994677	0	0	0	0	0.969514	1.02157	2.07471	0.958877	1.04095
LOC100650852	921.781	680.768	779.946	772.997	773.509	768.355	883.903	800.813	742.613	757.605	840.096	721.199	930.138	714.188	950.046	721.365	736.664	1054.17	824.728	939.517	686.706	776.781	733.406	810.914	828.23	1014.06	927.991	1005.85	794.28	858.647	739.183	734.765	720.07	697.733	698.401	690.098	879.891	903.705	852.348	945.938	751.764	788.151	826.239	835.92	763.008	705.906	723.037	645.324	946.223
LOC100647782	156.98	225.626	144.066	167.161	127.797	199.166	158.779	199.459	99.4209	111.208	113.198	133.87	153.983	247.74	170.113	202.347	127.799	71.4017	182.035	167.116	141.899	61.3248	138.726	75.4051	170.996	191.425	186.396	183.725	242.289	123.918	214.449	165.348	202.398	200.795	202.979	194	231.499	214.184	142.058	237.728	192.18	247.622	179.531	184.312	178.391	220.659	248.965	163.009	157.183
LOC100647305	33.5019	31.1208	23.8455	12.5612	13.4523	17.1869	8.09065	17.862	22.319	12.9081	10.2907	17.9121	32.2531	14.516	17.9066	26.305	23.8974	17.8504	28.4816	23.437	18.6436	13.6277	17.462	6.18075	27.7032	26.505	13.9548	25.0534	26.3783	25.3691	21.8244	33.0696	33.0843	4.48703	23.0876	26.0596	25.5041	40.3943	26.6955	22.8776	24.4936	26.9783	19.8377	25.1335	16.4817	12.2589	12.4483	22.0542	33.3104
LOC100644027	679.61	694.384	711.39	709.225	740.839	677.366	726.136	711.503	724.352	760.584	724.092	689.146	692.922	688.059	649.613	667.743	669.128	699.141	709.563	713.299	654.598	674.573	636.395	557.503	700.222	716.616	713.686	743.251	607.678	672.282	656.63	662.425	623.736	686.516	686.858	657.282	687.63	696.097	642.598	677.375	653.79	645.551	613.976	636.714	600.129	638.482	729.261	678.885	648.512
LOC110119731	0	0.972526	0	0.966247	1.92176	1.01099	1.01133	0	0	0	0	0	0	0.967734	0	0	2.07804	0.99169	0	1.019	1.03576	0	0	0	0	0.981666	1.99354	0	0.976974	1.95147	0.948887	1.03342	0	2.24352	0	1.93034	1.96185	0	0	0	0	0	0	0	0	0	0	0	0
LOC110119674	10.5292	3.89011	12.9163	5.79748	0.96088	3.03298	1.01133	7.93867	7.10149	7.94343	4.6776	9.42744	6.24254	4.83867	2.98444	3.0352	6.23411	5.95014	3.71499	9.17099	8.28605	5.84046	6.7908	2.4723	4.77641	1.96333	1.99354	3.71161	1.95395	4.87868	6.64221	12.4011	11.6768	8.97406	7.69588	6.7562	7.84742	13.1516	2.86023	8.9521	9.42061	9.63509	7.93507	2.79261	4.84757	4.08628	10.3736	4.79438	8.3276
LOC100645209	2884.99	3878.44	3691.08	3899.77	4368.16	5139.89	3475.94	3410.65	3151.03	2936.09	4326.78	3603.17	3048.44	3401.58	3747.46	4390.92	3040.17	3397.53	3921.79	3957.79	2443.35	2788.82	3519.57	5575.03	3474.36	3346.5	4043.89	3420.25	4200.01	3089.18	3730.08	3768.9	3458.28	3503.25	3813.31	3333.7	2923.16	3878.79	4731.77	2876.61	3636.35	3350.12	3100.63	3195.67	3328.34	3432.48	2863.1	2860.33	2940.68
LOC100650213	706.412	597.131	589.182	744.976	707.208	720.838	791.872	696.618	622.902	628.524	539.795	556.219	452.584	344.513	448.66	691.013	343.915	434.36	538.674	378.049	657.705	695.988	579.158	237.341	448.028	359.29	414.655	399.926	446.477	414.688	522.837	566.317	728.828	528.348	415.578	535.67	343.324	359.791	406.152	449.594	383.419	437.433	448.331	484.983	412.044	425.995	511.416	593.545	525.68
LOC100649892	3.82879	0.972526	0	4.83123	1.92176	3.03298	3.03399	0	0	0.992929	0	0	1.04042	0	3.97925	1.01173	2.07804	0	3.71499	1.019	2.07151	8.76069	0	0	3.82113	1.96333	4.98384	2.78371	4.88487	0	0.948887	4.1337	1.94614	0	0.961985	0.965172	2.94278	4.69701	3.81364	2.98403	1.88412	1.92702	1.98377	2.79261	4.84757	0	1.03736	2.87663	3.12285
LOC105666239	1.91439	4.86263	5.96137	0.966247	5.76528	4.04397	4.04532	2.977	2.029	1.98586	2.80656	1.88549	3.12127	3.87094	0.994812	1.01173	2.07804	1.98338	2.47666	6.11399	7.25029	0.97341	0.970114	0	1.91057	2.945	1.99354	1.85581	1.95395	0	2.84666	1.03342	4.86534	1.12176	1.92397	3.86069	11.7711	9.39403	5.72046	1.98935	4.7103	4.81755	4.95942	5.58521	0	2.04314	3.11207	4.79438	0
LOC100651813	563.789	522.247	476.91	486.022	528.484	464.046	426.782	532.883	682.758	728.81	664.219	625.039	472.352	522.576	564.059	602.993	651.465	599.972	460.659	495.234	717.779	744.659	631.544	1111.3	506.3	412.3	412.662	437.043	549.059	564.951	516.195	591.119	744.397	695.49	748.425	656.317	528.72	517.611	570.139	490.376	622.702	678.311	606.041	593.894	791.124	698.755	656.646	724.911	454.895
LOC100644028	5251.18	6045.22	5595.74	6047.74	5165.69	5549.34	5777.73	5548.13	5857.72	5450.19	5112.61	5156.81	8097.61	7209.62	7580.47	6185.73	6359.83	8118.96	9255.28	7287.88	5331.04	5306.06	5142.57	2658.96	7315.56	7162.24	6959.43	6635.44	6314.18	6294.47	6187.69	6292.52	5622.39	5212.81	6027.8	5025.65	6863.55	6833.22	6882.66	7649.07	5885.99	5993.99	6020.73	5062.07	4608.1	6159.05	5838.24	5730.25	5345.28
LOC100643457	1814.85	1826.4	1842.06	1778.86	1701.72	1704.54	1724.32	1721.7	1730.73	1576.77	1721.36	1724.28	1744.79	1738.05	1882.19	1849.45	1657.23	1540.09	1698.99	1736.37	1684.14	1656.74	1683.15	2033.47	1646.91	1606.99	1709.46	1742.6	1769.3	1843.16	1746.9	1771.29	1822.56	1845.29	1888.38	1858.92	1755.86	1612.95	1543.57	1643.21	1806.87	1730.46	1850.85	1913.87	1691.8	1736.67	1797.74	1877.48	1741.51
LOC100642528	291.945	318.016	311.978	288.908	325.738	306.331	328.683	311.593	285.074	317.737	330.238	328.075	320.45	339.675	284.516	291.379	296.12	270.731	279.863	307.738	319.013	324.145	334.689	652.687	331.483	327.877	330.927	323.838	329.24	363.949	325.468	322.429	354.197	382.519	319.379	321.402	344.305	334.427	336.554	306.361	302.401	388.294	352.119	343.491	376.172	314.644	339.215	358.62	335.186
LOC100651812	148.366	233.406	155.989	166.194	154.702	177.935	232.606	194.497	232.32	250.218	222.654	277.167	134.215	169.353	209.905	209.429	274.301	292.548	219.184	207.876	213.366	225.831	526.772	39113	242.642	284.683	249.192	261.669	219.819	183.438	253.353	210.819	193.64	320.823	305.911	215.233	317.82	247.063	266.001	273.536	234.573	225.461	304.508	188.036	213.293	240.069	248.965	268.485	130.119
LOC105666288	1.91439	0	0	1.93249	0.96088	0	2.02266	0	0	0	0	0.942744	0	0.967734	0.994812	1.01173	1.03902	0.99169	1.23833	3.057	0	0	0.970114	93.9473	0	0.981666	0.996768	0	0	0	0	0	0	1.12176	0	0	0.980927	0.939403	0.95341	0	0.942061	0	0	0.930869	0	0	0	0.958877	0
LOC100645020	788.731	931.68	893.212	935.327	1073.3	1156.58	1203.48	885.161	851.164	892.643	901.841	797.561	927.017	783.864	820.72	855.926	759.523	881.612	1146.69	908.947	773.71	745.632	708.183	777.538	727.926	732.323	842.269	895.427	728.822	732.777	874.874	903.213	728.828	683.15	703.211	752.834	727.848	740.249	805.631	921.071	652.848	728.413	739.945	571.554	601.099	694.668	797.726	771.896	759.893
LOC100651845	535.073	487.236	560.369	497.617	516.954	466.068	519.824	536.852	451.452	495.472	494.89	506.253	530.616	472.254	549.136	541.277	484.183	454.194	523.814	490.139	502.342	481.838	539.383	920.931	490.06	490.833	494.397	492.717	548.082	500.552	559.844	527.047	513.78	557.514	565.647	581.999	522.834	509.156	478.612	433.679	543.569	506.806	448.331	484.052	516.751	496.484	515.566	489.027	483.001
LOC100650570	313.004	347.192	349.734	317.895	284.421	314.419	299.354	289.761	308.408	309.794	364.853	314.876	292.359	266.127	346.195	321.731	252.482	289.573	242.713	270.035	329.371	350.428	372.524	390.623	275.121	291.555	310.992	289.506	300.908	318.09	290.36	267.657	360.035	334.284	358.821	357.114	276.621	258.336	297.464	279.504	334.432	302.542	319.387	302.532	313.153	354.485	260.376	330.812	300.834
LOC100645999	6454.38	5692.2	5872.94	6121.17	5986.29	6204.47	6598.93	5842.86	5224.67	5411.46	4902.12	5300.1	6007.4	5832.53	6077.31	5899.41	5146.26	5975.92	8329.01	5686.01	5249.21	5384.9	5376.37	3815.99	5722.14	5478.68	5488.2	5135.02	5682.08	5839.78	5755.95	6163.35	5282.78	5471.93	5226.47	5648.19	5550.08	5223.08	5264.73	5820.85	5166.26	5166.34	5469.25	4778.15	4920.29	5213.08	5375.57	4768.49	5239.1
LOC100652203	17.2296	14.5879	14.9034	10.6287	9.6088	26.2858	16.1813	17.862	12.174	14.8939	7.48416	6.59921	6.24254	13.5483	23.8755	13.1525	18.7023	8.92521	11.145	17.323	9.32181	9.7341	5.82068	1.23615	12.4187	8.835	19.9354	22.2697	19.5395	19.5147	16.1311	13.4345	23.3536	16.8264	17.3157	6.7562	10.7902	9.39403	9.5341	16.9095	13.1888	15.4161	7.93507	13.0322	15.5122	9.19414	7.26149	9.58877	10.4095
LOC100645092	36.3735	40.8461	34.7747	26.0887	58.6137	17.1869	25.2833	45.6473	37.5364	32.7667	32.7432	29.2251	14.5659	28.0643	13.9274	15.176	46.7558	26.7756	30.9583	28.532	45.5733	42.83	44.6252	50.6821	40.1219	17.67	27.9095	28.765	32.2401	21.4662	28.4666	23.7688	18.4883	26.9222	17.3157	33.781	19.6185	31.0003	34.3227	17.9042	24.4936	29.8688	14.8783	27.9261	37.8111	36.7766	17.635	37.3962	29.1466
LOC100646033	763.843	727.45	751.133	676.373	774.47	768.355	724.113	741.273	849.135	743.704	789.578	675.947	700.205	750.962	713.281	772.964	898.751	761.618	543.627	882.453	812.033	795.276	812.955	1149.62	843.515	801.04	841.272	866.662	800.141	791.322	891.954	769.901	754.128	730.264	778.246	825.222	830.845	928.13	885.718	782.811	766.837	838.253	797.474	826.612	790.154	712.035	809.137	699.021	814.023
LOC100646595	2.87159	0.972526	3.97425	1.93249	0.96088	0	0	3.96933	3.0435	0	1.87104	3.77097	0	0	0.994812	0	1.03902	0.99169	1.23833	4.076	0	0.97341	0.970114	0	0.955283	0.981666	1.99354	4.63952	0	0.975736	0	4.1337	3.89227	0	5.77191	0.965172	2.94278	0.939403	3.81364	1.98935	1.88412	0.963509	0.991884	1.86174	0.969514	3.06471	4.14942	0.958877	0
LOC100652167	1552.57	1824.46	2377.59	2925.8	2257.11	2485.02	2231	2319.08	1691.17	1509.25	1919.69	1904.34	2593.77	2895.46	2999.36	3547.13	1811.01	2215.44	2242.62	2151.11	1504.95	1418.26	1500.77	1998.85	1854.2	1702.21	2570.66	1547.74	2111.24	2129.06	1562.82	1692.75	1790.44	1690.49	1776.79	1587.71	1825.51	2147.47	2148.99	1978.41	1797.45	1901	1680.25	1704.42	1648.17	1615.1	1528.02	1525.57	1833.11
LOC100651339	715.026	614.637	661.712	695.698	552.506	636.926	524.881	687.687	854.208	824.131	824.193	854.126	686.679	742.252	655.581	875.149	787.576	696.166	595.637	623.627	822.391	850.76	798.404	955.543	676.34	580.165	574.138	554.886	702.444	781.564	669.914	721.331	961.391	919.841	868.673	803.988	739.619	674.491	603.508	678.37	790.389	756.355	860.955	810.787	872.563	841.775	817.436	869.701	701.6
LOC100652289	1.91439	2.91758	4.96781	1.93249	0.96088	13.1429	1.01133	1.98467	0	2.97879	8.41967	5.65646	3.12127	1.93547	3.97925	6.0704	2.07804	6.94183	1.23833	1.019	3.10727	3.89364	9.70114	16.0699	4.77641	1.96333	0	5.56742	1.95395	0.975736	1.89777	3.10027	0	5.60879	1.92397	6.7562	0.980927	0.939403	4.76705	0	1.88412	3.85404	0	0.930869	2.90854	2.04314	1.03736	2.87663	4.1638
LOC110119720	13.4008	16.5329	23.8455	13.5275	20.1785	26.2858	19.2153	11.908	20.29	30.7808	10.2907	24.5113	18.7276	18.3869	20.8911	21.2464	24.9364	18.8421	18.575	9.17099	19.6794	21.415	21.3425	23.4868	20.0609	25.5233	27.9095	23.1976	28.3322	16.5875	24.6711	20.6685	11.6768	15.7046	15.3918	24.1293	16.6758	13.1516	20.0216	20.8882	14.1309	11.5621	14.8783	13.963	20.3598	12.2589	23.8592	21.0953	19.778
LOC100650168	638.451	765.378	790.875	781.694	751.408	822.949	781.759	801.805	776.091	696.043	750.287	839.985	665.871	778.058	790.876	778.022	720.04	772.526	863.116	779.534	729.172	675.546	773.181	631.672	719.328	722.506	751.563	689.432	733.707	827.424	775.241	719.264	784.293	823.37	820.573	826.187	845.559	764.674	716.011	782.811	792.273	764.063	803.426	736.317	753.313	691.604	808.1	771.896	743.238
LOC100646308	3262.13	2979.82	3053.22	3255.29	3073.86	3091.62	2986.46	3055.39	3022.19	2936.09	2673.71	2758.47	3004.74	2869.33	3181.41	3184.93	3260.44	3176.38	3437.6	3146.67	2997.48	2895.89	2942.35	2534.11	2944.18	3069.67	2825.84	2686.28	3223.04	3259.93	3044.98	3226.35	3179.99	2905.35	3237.08	3310.54	3281.2	3100.97	2954.62	3109.36	3255.76	3113.1	3075.83	2959.23	3054.94	2965.62	2871.4	2767.32	3210.29
LOC100645091	873.921	786.774	712.384	744.01	681.264	778.465	751.419	821.652	644.207	749.661	802.676	805.103	738.7	653.22	709.301	815.456	703.416	678.316	876.738	720.432	705.35	749.526	777.061	368.372	814.856	692.075	654.877	759.953	782.556	784.491	740.132	814.339	781.373	752.699	804.22	903.401	753.352	724.28	666.433	787.784	788.505	700.471	831.198	743.764	793.063	846.882	815.361	801.621	883.766
LOC100648174	366.607	557.258	499.762	515.01	390.117	592.442	519.824	426.703	342.901	405.115	358.304	438.376	528.535	465.48	504.37	532.171	371.969	362.958	747.951	477.911	412.231	331.933	407.448	111.253	427.967	362.235	343.885	352.603	380.043	334.677	447.875	431.972	334.735	384.763	360.744	339.74	364.905	409.58	388.038	411.796	376.824	396.002	355.094	175.003	288.915	492.397	401.456	382.592	230.05
LOC100649306	4.78599	3.89011	8.94206	4.83123	8.64792	5.05497	6.06798	10.9157	62.8989	1.98586	8.41967	2.82823	5.20211	7.74187	3.97925	5.05866	4.15607	2.97507	13.6216	4.076	4.14303	3.89364	4.85057	452.431	6.68698	6.87167	13.9548	5.56742	1.95395	3.90294	11.3866	9.30082	5.83841	4.48703	3.84794	9.65172	10.7902	6.57582	9.5341	11.9361	35.7983	3.85404	9.91884	2.79261	7.75611	4.08628	3.11207	0.958877	2.0819
LOC100646233	152.194	193.533	232.493	145.903	146.054	165.803	130.462	227.244	165.363	187.664	168.393	245.113	155.023	158.708	163.149	180.088	148.58	139.828	198.133	170.173	131.541	166.453	187.232	112.49	339.125	148.232	134.564	131.762	344.872	228.322	242.915	240.788	225.752	169.385	210.675	186.278	185.395	140.91	179.241	193.962	260.009	209.082	185.482	182.45	187.116	205.336	188.799	177.392	147.815
LOC100647780	1448.24	1208.85	1078.01	1383.67	1142.49	1007.96	969.866	1325.76	1616.1	1621.45	1652.13	1663.94	1285.96	1134.18	1280.32	1290.97	1746.59	1462.74	990.664	1280.88	1718.32	1748.24	1699.64	745.398	1354.59	1373.35	1176.19	1323.19	1550.46	1605.09	1484.06	1623.51	2039.55	1792.57	1769.09	1787.5	1574.39	1419.44	1362.42	1404.48	1498.82	1563.78	1629.66	1643.91	1971.99	1547.68	1613.09	1778.72	1518.75
LOC100646511	2982.63	2761	2987.64	2960.58	2621.28	2767.09	2730.59	2843.03	2398.27	2503.17	2454.8	2607.63	2842.44	2588.69	2919.77	2797.44	2590.27	2834.25	2884.07	2609.66	2640.14	2586.35	2838.55	2007.51	2809.49	2828.18	2688.28	2397.7	2761.9	2889.15	2462.36	2615.6	2701.24	2705.68	3038.91	2846.29	2934.93	2566.45	2502.7	2670.71	2826.18	2724.8	2786.2	2664.15	2526.55	2662.21	2688.82	2697.32	2810.56
LOC100651691	1036.64	1016.29	1002.5	1057.07	1046.4	988.752	1095.27	989.356	1001.31	1086.26	1068.36	1119.98	1017.53	1058.7	955.02	1106.84	940.312	988.715	991.902	1012.89	1096.87	1049.34	1043.84	880.138	990.628	1069.03	999.758	1103.28	1004.33	1128.93	1089.32	1055.13	1108.32	1108.3	1157.27	1071.34	1046.65	941.282	998.22	988.709	1082.43	985.67	1041.48	1080.74	1146.94	1009.31	1146.28	1062.44	1131.51
LOC100648333	69.8754	56.4065	59.6137	34.7849	90.3228	82.9015	105.178	52.5937	21.3045	18.8656	16.8393	27.3396	59.3041	47.419	37.8029	50.5866	27.0145	31.7341	95.3514	74.3869	24.8582	25.3087	43.6551	59.3352	70.6909	86.3866	113.632	91.8624	42.9868	48.7868	116.713	79.5737	42.815	50.4791	29.8215	53.0845	70.6267	62.94	88.6671	95.489	52.7554	52.0295	41.6591	25.1335	48.4757	35.755	30.0833	26.8485	46.8427
LOC100649341	1981.4	1756.38	1689.06	1755.67	2098.56	1632.75	1720.27	1523.23	2492.62	2510.12	2196.6	1952.42	1823.86	1748.7	1493.21	1649.12	2419.87	1871.32	1622.21	1829.1	2398.81	2557.15	2204.1	2843.14	2055.77	1838.66	1878.91	2073.86	1693.1	1864.63	2279.23	2201.19	2473.54	1973.17	2242.39	2217	2601.42	2234.84	2229.07	2039.09	2297.69	2020.48	2799.1	2430.5	2478.08	2714.31	2517.66	2774.99	2119.37
LOC100650972	20.1011	14.5879	26.8262	16.4262	28.8264	39.4288	41.4646	29.77	16.232	23.8303	13.0973	15.0839	9.36381	46.4512	18.9014	26.305	15.5853	13.8837	28.4816	26.494	10.3576	18.4948	42.685	401.749	24.8374	26.505	30.8998	25.9813	22.4704	9.75736	27.5177	19.6351	15.5691	50.4791	18.2777	17.3731	16.6758	15.9698	32.4159	25.8616	14.1309	25.0512	18.8458	15.8248	21.3293	10.2157	13.4856	13.4243	10.4095
LOC100649663	588.676	553.368	663.699	660.913	527.523	545.937	526.903	579.523	528.554	523.274	513.6	502.482	577.435	582.576	530.235	567.582	529.9	505.762	741.76	546.184	573.809	533.429	533.562	339.941	554.064	563.477	504.365	455.601	553.944	596.174	540.866	544.615	547.837	493.573	523.32	572.347	596.404	591.824	546.304	556.025	569.947	539.565	517.763	421.684	445.977	512.829	525.939	527.382	544.417
LOC110119704	1.91439	3.89011	5.96137	4.83123	9.6088	1.01099	4.04532	3.96933	1.0145	6.9505	1.87104	1.88549	7.28296	7.74187	4.97406	3.0352	2.07804	5.95014	9.90664	6.11399	2.07151	2.92023	1.94023	0	8.59755	5.89	8.97091	9.27903	10.7467	2.92721	6.64221	5.16712	1.94614	6.73055	0	3.86069	3.92371	0.939403	4.76705	7.95742	2.82618	5.78106	6.94319	0.930869	2.90854	7.151	0	0	1.04095
LOC100648527	244.085	311.208	297.075	316.929	328.621	359.914	354.977	367.163	372.321	341.568	345.207	335.617	385.997	334.836	298.444	317.684	353.266	336.183	334.349	294.491	348.014	297.863	298.795	275.661	337.215	320.023	370.798	399.926	320.447	292.721	324.519	303.827	240.348	277.074	261.66	281.83	266.812	357.912	323.206	361.068	348.562	341.082	370.964	307.187	290.854	326.903	343.365	386.427	357.046
LOC110119660	2.87159	2.91758	6.95493	9.66247	14.4132	17.1869	11.1246	6.94633	24.348	9.92929	14.0328	15.0839	24.9701	11.6128	12.9326	11.1291	13.5072	18.8421	26.0049	8.15199	15.5363	19.4682	21.3425	8.65304	12.4187	10.7983	17.9418	5.56742	8.79276	9.75736	6.64221	13.4345	4.86534	15.7046	9.61985	3.86069	7.84742	7.51522	18.1148	9.94677	3.76824	5.78106	11.9026	6.51608	9.69514	9.19414	4.14942	8.62989	4.1638
LOC100646551	1473.13	1610.5	1812.26	1643.59	1602.75	1674.21	1610.04	1719.71	1592.76	1757.48	1706.39	1700.71	1651.15	1697.41	1540.96	1617.76	1543.98	1690.83	1681.65	1543.78	1598.17	1492.24	1499.8	1540.24	1650.73	1499.99	1648.65	1418.76	1658.9	1680.22	1496.4	1497.43	1661.03	1616.45	1697.9	1485.4	1742.13	1586.65	1606.5	1673.05	1783.32	1628.33	1542.38	1339.52	1239.04	1868.45	1686.74	1740.36	1580.16
LOC100644144	422.124	427.912	396.431	387.465	432.396	436.749	454.088	402.887	363.191	339.582	404.144	378.983	362.067	427.738	475.52	382.435	407.295	431.385	412.364	438.17	382.194	363.082	420.059	908.57	431.788	483.962	493.4	591.075	459.178	388.343	423.204	451.607	376.577	370.18	329.961	385.104	456.131	472.52	444.289	451.583	427.696	411.418	411.632	421.684	392.653	371.852	379.672	402.728	519.434
LOC100646631	2282.92	2365.18	2346.79	2297.73	2189.85	2405.15	2280.55	2346.87	2270.45	2355.23	2282.67	2295.58	2511.58	2525.79	2481.06	2640.62	2135.18	2411.79	2303.29	2361.02	2328.38	2481.22	2332.15	2824.6	2373.88	2345.2	2524.81	2373.58	2512.78	2408.12	2344.7	2319.01	2280.87	2366.91	2294.33	2264.29	2428.78	2285.57	2218.58	2366.34	2314.64	2362.52	2324.98	2235.02	2267.69	2391.5	2299.82	2313.77	2289.05
LOC100642344	381.922	344.274	352.714	375.87	387.235	401.364	372.17	360.217	333.77	381.285	431.274	431.777	329.814	345.481	353.158	308.578	383.398	376.842	328.157	385.182	365.622	386.444	391.926	634.145	310.467	245.417	321.956	305.28	304.816	341.507	309.337	324.495	360.035	456.555	354.973	360.009	356.076	299.669	313.672	284.478	383.419	329.52	329.305	370.486	362.598	299.32	347.514	315.47	348.718
LOC105666248	1334.33	1331.39	1305.54	1217.47	1419.22	1331.48	1252.03	1425.98	1391.89	1423.86	1518.35	1462.2	1405.61	1383.86	1203.72	1261.63	1396.44	1430.02	1150.41	1468.38	1427.27	1478.61	1264.06	1304.14	1443.43	1407.71	1545.99	1523.62	1406.84	1466.53	1352.16	1330.02	1365.21	1301.24	1395.84	1263.41	1347.79	1373.41	1402.47	1373.65	1382.94	1422.14	1425.34	1466.12	1543.47	1437.35	1361.01	1454.62	1606.19
LOC100642463	384.793	354.972	381.528	367.174	328.621	337.672	354.977	342.355	318.553	294.9	347.078	327.132	382.876	376.448	390.961	390.529	382.359	349.075	283.578	356.65	328.335	331.933	357.002	720.675	346.768	310.207	366.811	346.108	366.365	343.459	432.693	332.763	383.389	361.206	396.338	405.372	419.837	373.882	385.177	350.126	319.359	377.696	332.281	388.172	426.586	323.838	361	347.113	357.046
LOC100650612	793.517	814.977	792.862	837.736	833.083	869.455	825.246	902.031	836.961	866.827	879.388	844.698	878.117	935.799	892.347	786.116	886.283	961.939	798.723	932.384	790.282	878.989	798.404	627.964	952.417	971.85	936.962	852.743	941.803	939.633	928.961	836.041	903.98	942.277	929.278	862.864	994.66	921.554	888.578	960.858	878	930.75	899.638	874.086	909.404	910.22	897.312	868.742	996.189
LOC105666268	77.533	90.445	73.5236	76.3335	80.714	81.8905	90.0084	98.241	105.508	114.187	117.875	101.816	87.3955	81.2896	60.6836	76.8917	108.058	85.2853	89.1598	93.7479	104.611	91.5005	67.908	122.379	98.3941	86.3866	101.67	105.781	95.7434	82.9375	99.6332	79.5737	73.9532	114.419	84.6547	72.3879	59.8365	102.395	88.6671	90.5156	85.7275	86.7158	112.083	85.6399	94.0429	93.9845	97.5114	115.065	89.5217
LOC100648256	307.26	189.643	269.255	226.102	252.712	266.902	292.275	284.8	187.682	192.628	158.103	174.408	332.935	287.417	371.065	289.356	187.023	322.299	284.816	260.864	207.151	187.868	177.531	4086.71	281.808	218.912	240.221	253.318	297	278.085	215.397	196.351	155.691	215.377	103.894	150.567	304.087	292.154	252.654	349.132	211.964	198.483	311.451	261.574	136.702	112.373	106.848	115.065	302.916
LOC105666267	9.57197	18.478	9.93562	9.66247	12.4914	9.09894	16.1813	17.862	15.2175	24.8232	12.1618	20.7404	28.0914	13.5483	26.8599	15.176	12.4682	17.8504	23.5283	15.285	19.6794	19.4682	16.4919	7.4169	17.1951	13.7433	26.9127	12.0627	30.2862	21.4662	12.3355	28.9359	27.2459	30.2875	23.0876	25.0945	17.6567	21.6063	13.3477	16.9095	14.1309	18.3067	23.8052	19.5482	30.0549	23.4961	29.0459	31.6429	16.6552
LOC100650851	173.253	227.571	202.687	201.946	196.98	225.452	246.765	229.229	283.045	215.466	258.203	246.056	196.64	236.127	190.009	211.452	242.091	182.471	169.651	237.427	188.508	262.821	217.305	215.09	272.256	228.728	288.066	273.732	245.22	244.91	273.28	230.454	259.809	264.735	305.911	202.686	249.155	222.638	249.793	232.754	226.095	249.549	245.987	271.814	256.921	264.587	266.6	275.198	224.845
LOC100650091	1549.7	1675.66	1794.37	1791.42	1785.32	1762.16	1773.87	1965.81	1918.42	2014.65	2017.92	2083.46	1883.17	1672.24	1774.75	1678.46	1769.45	2022.06	1690.32	1821.97	1848.83	1877.71	1759.79	1768.93	1899.1	1654.11	1696.5	1653.52	1711.66	1798.28	1605.52	1732.02	1873.16	1813.88	1810.46	1677.47	1709.76	1736.02	1717.09	1779.48	1840.79	1695.78	1879.62	1722.11	1677.26	1950.18	1879.69	2058.71	1820.62
LOC105666273	1.91439	0.972526	0	0.966247	1.92176	2.02199	1.01133	0.992333	5.07249	2.97879	1.87104	1.88549	2.08085	0.967734	3.97925	3.0352	6.23411	2.97507	1.23833	4.076	3.10727	0.97341	2.91034	4.9446	0	0	2.9903	2.78371	0.976974	0	4.74444	0	1.94614	1.12176	0.961985	0.965172	2.94278	2.81821	1.90682	3.97871	3.76824	3.85404	1.98377	1.86174	0	3.06471	0	0	1.04095
LOC100644531	2921.37	2539.27	2410.38	2316.09	2830.75	2585.11	2969.27	2171.22	2064.5	2337.35	2328.51	2273.9	2719.67	2475.46	2415.4	2119.58	2115.44	2322.54	3456.18	2314.15	2345.99	2238.84	2264.25	1938.28	2645.18	2890.03	2645.42	3109.4	2517.66	2380.79	2872.28	2952.49	2119.34	2317.55	2320.31	2658.08	2304.2	2269.6	2537.02	2628.93	2308.05	2178.49	2329.93	2220.12	2264.79	2163.69	2506.25	2280.21	2306.74
LOC100647513	440.311	420.131	428.225	374.904	440.083	402.375	404.532	477.312	382.466	382.278	456.533	443.09	447.382	425.803	408.868	376.364	364.696	387.751	314.536	416.771	409.124	457.503	376.404	625.492	422.235	403.465	475.458	497.356	457.224	409.809	435.539	382.367	387.281	421.781	414.616	418.885	437.493	400.186	391.851	460.536	427.696	433.579	447.34	454.264	471.184	420.887	413.905	436.289	467.386
LOC100647071	1286.47	1329.44	1273.75	1302.5	1177.08	1142.42	1167.08	1182.86	1313.78	1180.59	1189.98	1176.54	1317.18	1372.25	1297.24	1381.01	1372.54	1313	1507.05	1224.84	1160.05	1202.16	1097.2	1086.58	1481.64	1407.71	1334.67	1347.32	1400.98	1406.03	1259.17	1363.09	1315.59	1211.5	1365.06	1284.64	1411.55	1421.32	1279.48	1300.04	1347.15	1442.37	1307.3	1349.76	1217.71	1199.32	1297.73	1139.15	1337.62
LOC100646630	91.8909	98.2252	74.5171	77.2997	74.9487	72.7915	82.9291	67.4787	59.8554	84.399	65.4864	62.2211	67.6275	59.0318	54.7147	68.7978	87.2776	53.5513	61.9165	98.8429	70.4314	73.0057	81.4895	98.8919	66.8698	81.4783	89.7091	82.5834	87.9276	63.4228	75.911	63.0389	72.007	85.2536	74.0729	86.8655	71.6077	80.7886	93.4341	67.6381	59.3498	89.6064	72.4075	75.4004	86.2868	77.6394	64.316	55.6148	105.136
LOC100649103	2861.06	2930.22	2604.13	2615.63	2906.66	2603.31	2910.61	2533.43	2191.32	2235.08	2097.43	2084.41	2777.93	2663.2	2707.88	2556.65	2825.09	2774.75	2948.46	2494.51	2247.59	2225.22	2219.62	1034.66	2948	2973.47	2883.65	3102.91	2832.25	2933.06	2755.57	2836.75	2267.25	2122.37	2136.57	2383.97	2832.92	2855.78	2858.32	2895.51	2724.44	2711.32	2664.2	2696.73	2389.85	1947.11	2159.77	2072.13	2885.51
LOC100647228	679.61	575.736	879.302	648.352	761.978	700.619	811.087	776.005	546.815	611.644	482.728	480.799	445.301	535.157	421.8	530.148	409.373	314.366	677.367	401.486	514.771	471.13	456.924	189.131	467.133	441.75	392.727	361.882	540.266	708.384	612.032	709.963	387.281	374.667	356.897	493.203	418.856	518.55	665.48	671.407	546.395	575.215	536.609	531.526	323.818	476.052	447.1	506.287	661.003
LOC100647191	740.871	724.532	694.5	654.149	766.783	779.476	708.943	792.874	737.541	726.824	761.513	820.187	698.124	689.994	740.14	726.424	703.416	853.845	573.347	671.52	839.998	773.861	798.404	1640.37	657.235	653.79	696.741	687.576	760.085	663.5	674.659	637.623	728.828	779.622	693.591	767.312	654.278	656.643	645.458	638.583	660.384	734.194	721.099	676.742	778.52	687.517	764.531	692.309	681.822
LOC100650493	1017.5	1069.78	1167.44	1087.03	1193.41	1162.64	1263.15	1165.99	1284.36	1263.01	1253.6	1225.57	1243.31	1075.15	1122.15	1111.89	991.224	1347.71	1332.44	1213.63	1035.76	1086.33	1023.47	684.827	1083.29	1031.73	1054.58	919.552	1084.44	989.396	1039.03	1045.83	1022.69	942.277	973.529	950.694	973.08	1045.56	1006.8	1122	1007.06	967.363	995.851	779.137	833.782	1116.58	1119.31	1106.54	1060.73
LOC100651610	907.423	839.29	852.476	934.361	1001.24	907.872	1041.67	882.184	1056.09	983.993	981.36	1035.13	925.976	904.831	907.269	892.348	945.507	949.047	840.826	919.137	1053.36	989.958	965.263	1472.25	826.32	833.435	847.253	893.571	858.76	895.725	869.181	930.082	1015.88	955.738	886.95	961.311	860.273	852.038	879.997	843.486	881.769	837.29	897.655	949.486	881.289	948.018	925.321	1010.66	809.859
LOC100643945	14811.7	16368.6	14654	16242.6	12133	12833.6	12602.2	12661.2	11962	12623.1	10502.1	12626.2	14408.8	15046.3	16108	16768.5	14549.4	13909.4	20270.2	13891	13210	11814.3	13424.4	7917.54	14858.5	16258.4	14510	12874.7	14180.8	13845.7	13487.5	14413.2	13387.5	13327.6	14093.1	14067.4	16776.8	15717.1	13680.5	14530.2	14910	15323.7	14987.4	13364.5	12348.7	14367.4	14060.3	12535.4	13584.4
LOC100652011	770.544	903.477	910.103	847.398	893.619	909.894	916.266	884.169	879.57	875.763	865.355	890.893	955.108	926.121	767.995	814.445	862.386	823.103	834.634	806.028	825.498	810.85	770.27	906.097	865.486	809.875	941.946	823.05	937.895	905.483	897.647	957.985	912.738	925.45	965.833	800.127	842.616	797.553	888.578	906.151	871.406	833.436	788.547	841.506	856.081	890.81	882.789	897.508	798.408
LOC100651337	173.253	209.093	577.259	110.152	171.037	101.099	122.371	161.75	95.3629	113.194	135.65	203.633	226.812	529.35	508.349	338.93	259.755	149.745	154.791	97.8239	123.255	139.198	249.319	7954.62	115.589	184.553	97.6833	158.671	148.5	245.885	169.851	181.883	153.745	258.004	186.625	140.915	486.54	418.034	354.668	216.84	295.807	242.804	124.977	113.566	248.196	121.567	404.569	286.704	477.796
LOC110119673	0	0	1.98712	0.966247	0	2.02199	2.02266	0.992333	2.029	0	0.935519	1.88549	0	3.87094	0	1.01173	5.19509	0.99169	3.71499	0	4.14303	2.92023	3.88045	2.4723	1.91057	1.96333	0.996768	0.927903	0.976974	0	0.948887	1.03342	0.973068	0	1.92397	1.93034	1.96185	0.939403	0.95341	0.994677	0.942061	0.963509	4.95942	0.930869	0.969514	4.08628	2.07471	0	0
LOC100649852	1007.93	1166.06	976.671	1145	932.054	855.301	854.575	836.537	1188.99	922.431	756.835	757.023	970.714	1061.6	1163.93	1242.41	1362.15	1065.07	1035.24	926.27	985.004	1030.84	977.875	473.445	1063.23	1106.34	1012.72	913.985	1109.84	1151.37	1045.67	1290.75	1146.27	938.911	1050.49	1147.59	1156.51	1212.77	1147.91	1026.51	1183.23	1109.96	1004.78	1262.26	999.569	960.277	928.433	939.699	1030.54
LOC100643211	2506.9	2548.02	2549.48	2536.4	2642.42	2634.65	2428.21	2589.99	2290.74	2203.31	2250.86	2257.87	2697.82	2638.04	2727.78	2547.54	2566.38	2775.74	2532.39	2650.42	2025.94	2272.91	2195.37	2741.78	2667.15	2819.35	2863.71	2830.11	2726.73	2806.22	2571.48	2372.74	2278.92	2240.15	2182.74	2297.11	2747.58	2725.21	2677.17	2588.15	2536.03	2666.03	2542.2	2628.77	2315.2	2176.97	2216.83	2083.64	2802.24
LOC100648254	0	0	0	0	0.96088	0	1.01133	0.992333	2.029	0	0	0	2.08085	0	0.994812	1.01173	0	0	0	1.019	0	0	0	0	0.955283	0	0	1.85581	0.976974	0	0	0	0	0	0	0.965172	3.92371	1.87881	0	0.994677	2.82618	0.963509	0	0.930869	0	1.02157	1.03736	0.958877	0
LOC100646069	73.7042	67.1043	84.4528	76.3335	97.0489	62.6816	68.7705	67.4787	101.45	86.3848	63.6153	50.9082	106.123	104.515	111.419	102.185	175.594	158.67	102.781	90.6909	70.4314	107.075	68.8781	114.962	111.768	103.075	83.7285	130.834	112.352	114.161	86.3487	120.911	91.4684	99.8364	97.1605	100.378	141.253	146.547	115.363	125.329	124.352	78.0443	110.099	122.875	114.403	62.3158	62.2413	73.8335	96.8083
LOC110119710	0.957197	0	0.993562	2.89874	4.8044	2.02199	2.02266	1.98467	6.08699	1.98586	4.6776	2.82823	11.4447	0.967734	7.9585	5.05866	11.4292	5.95014	11.145	6.11399	2.07151	2.92023	3.88045	2.4723	0.955283	1.96333	2.9903	3.71161	4.88487	1.95147	0.948887	3.10027	4.86534	4.48703	2.88596	1.93034	2.94278	2.81821	3.81364	3.97871	0	3.85404	3.96753	0.930869	0	4.08628	3.11207	0	1.04095
LOC100649423	183.782	186.725	120.221	159.431	134.523	118.286	78.8838	138.927	148.117	149.932	119.746	98.0453	120.689	165.482	160.165	178.065	164.165	135.862	130.025	127.375	126.362	148.932	172.68	54.3906	153.801	116.818	120.609	131.762	118.214	161.972	114.815	134.345	201.425	102.08	163.538	210.407	172.643	146.547	129.664	136.271	139.425	148.38	152.75	144.285	155.122	136.891	185.687	200.405	153.02
LOC100646119	1.91439	2.91758	4.96781	3.86499	14.4132	5.05497	4.04532	5.954	12.174	13.901	21.5169	12.2557	3.12127	3.87094	4.97406	5.05866	4.15607	1.98338	6.19165	9.17099	9.32181	1.94682	9.70114	6.18075	5.7317	1.96333	7.97414	0	2.93092	4.87868	6.64221	7.23397	7.78454	7.8523	15.3918	3.86069	7.84742	2.81821	3.81364	7.95742	3.76824	1.92702	3.96753	10.2396	14.5427	3.06471	9.3362	12.4654	4.1638
LOC105666212	2.87159	0	1.98712	2.89874	1.92176	2.02199	2.02266	0.992333	1.0145	3.97172	1.87104	4.71372	1.04042	0.967734	0	3.0352	1.03902	0	3.71499	1.019	5.17878	2.92023	4.85057	0	2.86585	4.90833	0.996768	2.78371	0.976974	3.90294	1.89777	3.10027	0	2.24352	2.88596	3.86069	0.980927	0.939403	0	3.97871	0.942061	1.92702	0.991884	3.72348	5.81709	1.02157	7.26149	0.958877	8.3276
LOC110119700	19.1439	15.5604	25.8326	25.1224	22.1002	30.3298	20.2266	10.9157	23.3335	18.8656	16.8393	18.8549	14.5659	22.2579	25.8651	16.1877	15.5853	7.93352	21.0516	14.266	29.0012	13.6277	32.0137	150.81	18.1504	18.6517	24.9192	15.7744	16.6086	35.1265	14.2333	17.5682	30.1651	22.4352	18.2777	19.3034	13.733	33.8185	12.3943	21.8829	21.6674	24.0877	15.8701	15.8248	16.4817	26.5608	17.635	24.9308	12.4914
LOC100643373	357.035	406.516	393.451	413.554	382.43	418.551	369.136	408.841	390.582	405.115	478.05	395.952	414.088	407.416	392.951	400.646	360.539	423.452	386.359	447.341	424.66	471.13	435.581	536.489	427.967	414.263	391.73	443.538	415.214	419.566	404.226	376.167	448.584	484.599	532.94	440.118	499.292	449.035	449.056	442.631	389.071	465.375	421.551	450.541	498.33	385.132	428.428	457.384	445.526
LOC100648719	41529.9	34869.9	44271.1	43591.3	39399	40426.6	43005.8	37851.6	34125.7	41355.5	34980	37563.6	30881.8	24536.9	27578.2	36161.3	16885.1	25565.8	40171.4	21911.5	32783.8	35196.6	36524.8	13953.7	22272.4	20659.2	21401.6	19373.7	24228.9	26316.6	25111.4	27939.7	29280.6	26741.6	25143.4	30369.1	20236.5	19437.2	20171.3	24873.9	22556.7	25004	25442.8	21616.6	21974	29080	26762.7	25682.5	30009.5
LOC100646387	469.984	440.554	507.71	514.043	513.11	445.848	531.96	433.65	502.177	623.559	505.18	630.695	499.403	463.545	444.681	429.986	385.476	418.493	620.403	455.493	606.953	518.827	584.008	479.626	371.605	452.548	356.843	442.61	371.25	381.513	476.341	411.303	652.928	538.444	504.08	471.969	313.897	343.821	421.407	425.722	324.069	394.075	409.648	445.886	348.056	518.958	463.698	587.791	322.694
LOC100646836	6052.36	5733.04	5861.02	6329.88	5851.76	5577.65	5913.25	5782.33	4743.8	4660.81	4413.78	4797.62	5609.96	5197.7	5705.25	6540.85	5163.92	5351.16	5790.43	4842.28	4801.77	4929.35	4929.15	2671.32	5167.12	4985.88	4846.29	4440.02	5328.41	6001.75	4781.44	5407.91	5560.11	4692.31	5274.57	5341.26	5835.53	5140.41	4800.42	5128.56	5642	5160.56	5346.25	5329.22	5007.54	4941.34	4635.94	4797.26	5524.32
LOC100645384	11259.5	10571.4	10592.4	11080	9674.14	10172.6	9186.93	10781.7	15413.3	13676.6	12616.4	12804.3	9736.28	9947.34	11643.3	13466.2	13428.3	10502	8085.06	10024.9	14367	16042.8	13181.9	10745.8	7908.79	7698.23	8120.67	7742.43	9806.86	10705.8	9765	10433.5	15318	11564.2	13105.1	12591.6	10140.8	9983.97	9288.12	8369.21	10499.3	10066.7	10042.8	11890.9	12692.9	12150.6	11947.2	11996.5	9419.55
LOC100649186	312.046	282.033	299.062	265.718	298.834	302.287	306.433	337.393	272.9	319.723	323.69	298.85	325.652	283.546	268.599	276.203	197.414	245.939	303.391	251.693	238.224	296.89	288.124	514.238	319.064	346.528	330.927	414.773	266.714	251.74	334.008	308.994	267.594	238.934	283.786	275.074	241.308	321.276	313.672	298.403	280.734	327.593	281.695	296.016	229.775	238.026	266.6	278.074	329.981
LOC100646310	438.396	362.752	446.109	557.524	484.284	465.057	435.884	428.688	430.147	438.875	442.501	392.181	382.876	478.061	479.5	527.113	396.905	385.767	391.312	371.935	396.695	446.795	450.133	887.555	317.154	329.84	333.917	292.29	366.365	361.998	334.008	326.562	470.965	616.967	481.955	429.501	315.858	394.549	344.181	370.02	358.925	372.878	404.689	383.518	390.714	420.887	413.905	409.44	358.087
LOC100646835	693.011	638.95	680.59	796.187	663.007	651.08	514.767	551.737	934.353	796.329	655.799	679.718	697.083	602.898	748.099	901.454	848.878	710.05	780.148	719.413	954.967	866.335	843.999	751.579	582.723	635.138	580.119	607.777	699.513	719.117	617.726	839.141	1041.18	873.849	662.808	813.64	626.812	673.552	640.691	661.46	710.314	575.215	682.416	681.396	864.807	819.3	667.019	785.32	554.826
LOC100647307	1509.5	1613.42	1566.85	1607.83	1558.55	1481.11	1627.23	1599.64	1646.53	1633.37	1565.12	1625.29	1559.59	1505.79	1537.98	1703.76	1739.32	1657.11	1577.63	1635.49	1605.42	1607.1	1449.35	1179.29	1694.67	1547.11	1629.72	1544.96	1531.89	1660.7	1544.79	1652.45	1761.25	1480.72	1907.62	1670.71	1723.49	1741.65	1555.96	1674.04	1675.93	1703.48	1644.54	1516.39	1559.95	1691.72	1714.75	1795.02	1546.85
LOC100651254	13.4008	35.0109	23.8455	24.1562	29.7873	35.3848	50.5665	46.6397	11.1595	14.8939	16.8393	15.0839	2.08085	6.77414	19.8962	17.1995	13.5072	18.8421	24.7666	16.304	19.6794	20.4416	45.5953	5100.35	7.64226	12.7617	17.9418	20.4139	6.83882	9.75736	8.53999	5.16712	9.73068	4.48703	4.80993	4.82586	13.733	14.091	14.3011	14.9202	1.88412	2.89053	9.91884	4.65434	2.90854	4.08628	14.523	4.79438	4.1638
LOC100644773	371.393	326.769	310.985	315.963	321.895	339.694	407.566	375.102	348.988	368.377	354.562	421.406	316.289	311.61	380.018	340.954	357.422	396.676	338.064	376.011	362.515	364.055	399.687	383.206	319.064	348.492	402.694	354.459	364.411	317.114	354.884	345.164	338.628	346.623	372.288	362.905	351.172	333.488	327.973	375.988	330.663	382.513	364.021	354.661	374.233	306.471	372.411	332.73	365.373
LOC110119715	0.957197	1.94505	1.98712	0	0.96088	1.01099	1.01133	0	4.05799	0	0	0.942744	0	1.93547	0	0	0	3.96676	1.23833	2.038	1.03576	0	1.94023	2.4723	0.955283	1.96333	0	2.78371	0.976974	0	0.948887	0	0.973068	0	2.88596	0.965172	0.980927	0	0	0.994677	0	2.89053	0	0	0.969514	0	0	0	1.04095
LOC100651256	30.6303	32.0934	24.839	24.1562	49.0049	39.4288	30.3399	26.793	10.145	7.94343	11.2262	13.1984	13.5255	19.3547	16.9118	24.2816	13.5072	17.8504	33.4349	36.684	11.3933	16.548	15.5218	18.5422	18.1504	20.615	10.9644	29.6929	16.6086	29.2721	49.3421	27.9025	23.3536	16.8264	7.69588	27.99	21.5804	24.4245	32.4159	24.8669	15.073	26.9783	9.91884	13.0322	19.3903	24.5177	12.4483	10.5476	17.6961
LOC100644569	17987.7	18581.1	18779.3	18814.8	18667	18840.9	18316.2	17047.3	17409.8	15209.7	14045.9	15940.9	17624.8	18402.4	18753.2	19642.8	21925.4	16934.1	23111	17601.2	16629.1	14945.7	16836.3	13958.6	14950.2	17145.8	15372.2	15567.4	16075.1	17760.3	17076.2	19156.6	17702	19759.8	15773.7	18782.2	16873.9	16766.5	16717.1	15698	17068.3	16473.1	15879.1	17017.2	17343.6	18530.3	17903.7	17627	15440.4
LOC100642378	817.447	814.005	935.935	871.555	907.071	869.455	756.475	853.406	1113.92	1050.52	1098.3	1020.99	805.287	821.606	809.777	829.621	933.039	917.313	674.89	843.731	931.145	927.66	852.73	1079.16	967.701	869.756	793.427	912.129	754.224	848.89	868.232	890.812	1076.21	994.999	1021.63	899.54	802.398	881.16	813.258	840.502	878.943	926.896	939.314	865.708	1003.45	1022.59	1024.91	1081.61	946.223
LOC100643294	1270.2	1355.7	1356.21	1299.6	1215.51	1355.74	1222.7	1198.74	1124.06	1222.3	1218.98	1229.34	1236.02	1295.8	1276.34	1291.98	1184.48	1186.06	1284.15	1173.89	1264.66	1201.19	1242.72	1191.65	1357.46	1231.99	1317.73	1197	1217.31	1285.04	1319.9	1341.39	1323.37	1306.85	1334.27	1331.94	1371.34	1277.59	1260.41	1258.27	1297.22	1351.8	1269.61	1268.77	1257.46	1378.1	1245.86	1303.11	1378.22
LOC100643494	457.54	476.538	463.993	476.36	504.462	500.442	448.02	607.308	763.917	707.958	700.704	688.203	533.737	492.577	520.287	564.547	580.811	652.532	434.654	637.893	687.742	674.573	617.962	620.547	600.873	548.752	486.423	482.51	555.898	563.975	497.217	644.857	629.575	588.923	656.074	583.929	525.777	573.036	524.375	599.79	624.586	594.485	675.473	669.295	610.794	689.56	685.692	753.677	556.908
LOC100645499	797.345	841.235	796.837	800.052	742.761	717.805	730.181	764.097	829.86	851.933	848.516	805.103	784.479	826.445	818.731	909.548	748.093	771.535	612.973	729.603	832.748	992.878	898.325	1653.97	830.141	704.836	739.602	768.304	758.132	711.311	624.368	692.395	844.623	845.805	806.144	792.406	698.42	723.34	648.319	707.216	730.097	746.72	818.304	832.197	734.892	715.1	825.735	697.103	728.665
LOC100650123	339.805	654.51	574.279	596.174	450.653	616.706	585.561	535.86	334.785	398.164	376.079	452.517	442.18	622.253	569.033	539.253	444.7	303.457	708.325	551.279	433.982	245.299	443.342	210.145	414.593	496.723	481.439	386.008	496.303	334.677	459.261	411.303	403.823	388.128	497.346	300.168	375.695	548.611	499.587	562.987	392.839	510.66	351.127	204.791	253.043	713.057	429.465	512.04	236.296
LOC100652049	394.365	379.285	368.611	458.001	374.743	458.991	410.6	424.719	513.336	437.882	507.987	485.513	442.18	434.513	397.925	447.186	412.49	453.202	333.111	414.733	473.341	468.21	515.13	750.343	448.983	425.062	431.601	467.663	459.178	486.892	444.079	373.066	453.45	514.887	431.931	424.676	520.872	452.792	477.658	447.605	437.116	486.572	452.299	490.568	489.605	506.699	516.603	531.218	523.598
LOC100652048	534.116	451.252	553.414	512.111	535.21	564.134	504.654	557.691	528.554	509.373	545.408	508.139	553.505	551.608	478.505	470.456	496.651	598.981	497.809	542.108	506.485	549.977	504.459	729.328	584.633	567.403	572.145	581.795	560.783	559.096	562.69	483.643	501.13	524.983	448.285	529.879	606.213	505.399	515.795	575.918	531.322	557.872	499.909	552.005	527.416	511.807	445.025	466.014	570.44
LOC100642969	535.073	703.137	668.667	690.866	759.096	805.762	773.668	629.139	572.177	598.736	623.991	669.348	680.436	629.995	613.799	609.063	592.241	717.983	715.755	619.551	634.919	627.849	509.31	547.614	671.564	675.387	771.498	682.937	678.02	581.538	688.892	673.793	545.891	587.801	513.7	526.019	596.404	634.097	630.204	732.082	558.642	592.558	581.244	436.578	447.916	675.258	587.143	561.902	603.751
LOC100651089	1226.17	1075.61	1042.25	1062.87	1127.11	1070.64	1181.23	868.291	844.063	944.275	846.645	971.969	970.714	966.766	1081.36	961.146	999.536	953.014	1287.86	971.106	976.718	880.936	1106.9	2033.47	887.458	1033.69	1032.65	1061.52	911.516	745.462	891.954	974.52	1049.94	973.686	922.544	1189.09	916.186	937.524	879.997	832.545	850.681	778.515	774.661	868.501	933.642	927.586	885.901	912.85	805.695
LOC105666219	0	0	0.993562	0.966247	1.92176	1.01099	1.01133	0	1.0145	1.98586	0	0.942744	1.04042	0	1.98962	0	0	0	2.47666	2.038	0	0.97341	0	0	0	6.87167	0	1.85581	0	0	0	0	0	1.12176	0.961985	0	1.96185	0.939403	1.90682	0	0.942061	0	0	0	0	0	0	0	1.04095
LOC100649890	0	0.972526	0	0	0	0	0	0	4.05799	0	0.935519	0	1.04042	0	0	2.02347	5.19509	0	1.23833	0	3.10727	0.97341	0	3.70845	1.91057	1.96333	0	0	0.976974	0	1.89777	1.03342	0	1.12176	1.92397	1.93034	1.96185	0	0.95341	0	0	0	0.991884	1.86174	1.93903	1.02157	1.03736	0.958877	2.0819
LOC100644857	2053.19	2166.79	2064.62	2114.15	2165.82	2023	2048.96	2092.83	2141.61	2248.98	2175.08	2269.18	1982.01	2065.14	2215.45	2156	2226.62	2125.19	1835.21	1981.95	2044.58	2167.78	1959.63	2242.37	1890.5	2007.51	1834.05	1992.21	2012.57	2177.84	2026.82	2153.66	2148.53	2148.17	2054.8	2133.03	2212.97	2065.75	2076.53	2104.74	2110.22	2078.29	2189.09	2101.9	2225.04	2158.58	2197.12	2268.7	2323.4
LOC100649185	897.851	784.829	780.94	764.301	813.866	799.696	854.575	792.874	712.178	702.994	761.513	781.534	786.56	853.541	750.089	820.515	762.64	810.211	839.588	841.693	810.997	831.292	834.298	908.57	806.259	865.83	863.201	862.95	803.072	788.394	812.248	764.734	760.939	803.179	747.463	796.267	807.303	767.492	823.746	821.603	824.303	742.866	766.726	828.473	829.904	708.97	752.083	719.157	842.128
LOC100642500	7156.96	8566.98	7566.97	9284.67	8888.14	10079.6	6866.94	7140.83	6068.73	5386.64	7681.55	6480.42	5706.72	6039.63	7022.38	10957.1	4053.21	5005.06	8561.81	8033.79	3920.34	5420.92	6700.57	6566.42	7306.96	7071.92	8485.49	6906.39	9522.56	6886.74	10166.4	9083.8	9933.08	9860.25	7814.21	8873.79	6156.3	7472.01	9448.29	5768.13	9906.71	7403.61	7963.83	8220.5	9734.89	8526.03	6485.54	6458.99	6516.34
LOC100648647	153.152	197.423	172.88	135.275	141.249	160.748	199.232	165.72	140.001	114.187	159.974	182.892	147.74	192.579	164.144	163.901	158.97	71.4017	261.288	153.869	169.864	137.251	211.485	170.589	154.756	213.022	208.325	256.101	209.072	147.336	180.289	198.418	184.883	216.499	254.926	195.93	182.452	159.698	224.051	153.18	151.672	178.249	145.807	145.216	208.446	212.487	213.695	160.132	128.037
LOC110119662	0	0	0	0	0	0	0	0	0	0	0.935519	0	2.08085	0	0	0	0	0	0	0	0	0	0	0	0	0	0	0.927903	0	0	0	1.03342	0	0	0	0	0	1.87881	1.90682	0	3.76824	0	0	0	0	0	0	0	0
LOC100648794	334.062	349.137	363.644	291.807	405.492	319.474	323.626	400.903	435.22	512.351	445.307	369.556	371.431	377.416	280.537	334.883	424.959	458.161	364.069	452.436	308.655	333.88	307.526	538.961	487.194	453.53	420.636	514.059	335.102	312.235	430.795	408.203	339.601	366.815	318.417	332.984	363.924	402.064	383.271	414.78	397.55	374.805	312.443	348.145	381.989	397.391	437.764	440.124	463.223
LOC100642891	2169.01	2435.21	2487.88	2315.13	2326.29	2211.04	2192.57	2707.08	2739.15	2591.54	2781.3	2907.42	2435.63	2413.53	2555.67	2611.28	2326.36	2634.92	1790.63	2339.62	2508.6	2518.21	2306.93	2964.29	2433.11	1999.65	2128.1	2044.17	2338.87	2531.06	2093.25	2075.12	2534.84	2510.49	2370.33	2320.27	2613.19	2370.11	2257.67	2253.94	2688.64	2521.5	2771.32	2865.21	2670.04	2666.3	2604.8	2784.58	2601.33
LOC100644570	875.836	888.889	1010.45	890.88	959.92	936.18	960.764	1040.96	944.498	1007.82	1104.85	1086.98	851.066	828.38	771.974	845.808	838.488	924.255	853.209	837.617	997.433	934.474	888.624	1168.16	773.779	737.231	765.518	608.705	829.451	969.881	704.074	790.57	943.876	880.58	967.757	930.426	849.483	837.008	713.15	802.705	871.406	893.173	883.768	871.293	871.593	956.19	1040.47	965.589	882.725
LOC100651814	33.5019	51.5439	44.7103	38.6499	25.9438	32.3518	38.4306	33.7393	28.406	27.802	26.1945	38.6525	27.051	23.2256	31.834	46.5397	56.107	27.7673	42.1032	31.589	41.4303	41.8566	29.1034	12.3615	41.0772	57.9183	44.8546	36.1882	43.9638	35.1265	53.1377	39.2701	60.3302	32.531	41.3654	46.3282	35.3134	38.5155	42.9034	60.6753	49.9292	36.6134	50.5861	32.5804	37.8111	48.0138	52.9051	45.0672	40.597
LOC110119690	0.957197	0.972526	0	0	1.92176	2.02199	1.01133	2.977	0	0.992929	0.935519	0.942744	1.04042	0	0.994812	1.01173	0	0	0	3.057	4.14303	0	0	3.70845	0.955283	0	0	0.927903	0.976974	0	0.948887	2.06685	0	0	0.961985	0	0	1.87881	0.95341	0.994677	0.942061	0.963509	0	0	0.969514	1.02157	1.03736	0	0
LOC100646918	4172.42	3318.26	3552.98	3652.41	4058.76	3964.11	4319.39	3646.82	3445.24	3434.54	3072.25	3224.18	5390.43	4276.42	4750.23	3538.03	3198.1	4483.43	5690.13	4430.61	2868.01	3347.56	3494.35	1963.01	4503.2	4358.6	4113.66	4310.11	3989.96	4656.21	4333.57	4224.64	3351.25	3235.15	3011.01	3517.09	4300.38	4157.8	4267.46	4709.8	3717.37	3960.99	4054.82	3663.9	3250.78	2853.25	3049.82	2701.16	3696.41
LOC100647157	1433.88	1528.81	1572.81	1472.56	1521.07	1396.18	1452.27	1641.32	1621.17	1679.04	1767.2	1593.24	1495.09	1439.02	1500.18	1753.33	1484.76	1530.18	1437.7	1512.19	1485.27	1566.22	1585.17	1433.93	1462.54	1325.25	1295.8	1264.73	1550.46	1560.2	1369.24	1471.6	1589.02	1532.32	1647.88	1648.51	1645.01	1526.53	1358.61	1540.76	1526.14	1588.83	1624.71	1555.48	1470.75	1600.8	1759.35	1688.58	1542.69
LOC110119689	0	0	0.993562	0	0	0	0	0.992333	3.0435	0	0	0	0	0	0	2.02347	0	0	0	0	0	0	0	0	0.955283	0.981666	0	0	0	0	0	1.03342	0	0	1.92397	3.86069	0	0	0.95341	0	2.82618	0	0	0.930869	0.969514	0	0	0	1.04095
LOC100642496	1821.55	2103.57	1848.03	1861.96	1858.34	1963.35	1894.22	1616.51	1452.76	1349.39	1297.57	1419.77	1940.39	1759.34	2005.54	2022.45	1938.81	1995.28	3012.86	2148.05	1405.52	1374.45	1470.69	1145.91	2018.51	2072.3	2061.32	2021.9	1944.18	1850.97	1811.43	2109.22	1434.3	1708.44	1611.33	1828.04	1927.52	1860.96	2067.95	1828.22	1782.38	1879.81	1663.39	1684.87	1635.57	1778.56	1524.91	1349.14	1558.3
LOC100648481	35639.3	38541.2	39452.4	41402.7	36925.7	37587.7	38488.2	36121.9	34412.8	36172.4	32893.8	33684.2	37511.4	36555.2	37401	37539.3	33181.1	35454.9	50780.2	35337.9	33151.5	31570.6	31923.5	13535.8	34923.2	35773.9	34585.9	33309.9	35079.2	34361.5	34789.1	36215.3	33916.3	30033.9	34195.7	31027.4	34254	35026.6	35929.2	38511.9	33670.2	34526.4	33101.1	26635.9	25798.8	35626.3	32568.8	31994.8	31263.9
LOC100651653	1646.38	1981.04	2028.85	2089.03	1749.76	2052.32	1910.4	2077.95	2583.93	2503.17	2326.64	2527.5	1929.98	1970.31	1873.23	2030.55	2100.9	2117.26	2697.08	2065.51	2089.12	1946.82	1906.27	1483.38	2034.75	1736.57	1642.67	1660.02	1655.97	1824.63	1811.43	1991.41	2295.47	2189.67	2238.54	2014.31	1939.29	1794.26	1998.35	2245.98	1833.25	1937.62	1854.82	1518.25	1697.62	2490.59	2347.53	2527.6	1782.11
LOC100649667	1294.13	1428.64	1214.13	1373.04	1198.22	1080.75	992.116	1339.65	1532.91	1419.89	1187.17	1313.24	1203.77	1364.5	1317.13	1439.7	1653.08	1240.6	1374.55	1298.2	1515.31	1410.47	1274.73	619.311	1657.42	1482.32	1368.56	1183.08	1544.6	1708.51	1344.57	1571.84	1806.99	1440.34	1690.21	1666.85	1670.52	1619.53	1514.01	1547.72	1751.29	1556.07	1688.19	1629.02	1538.62	1542.57	1793.59	1979.12	1584.33
LOC100645531	3249.68	3206.42	2831.65	3219.53	2779.83	2921.77	3174.57	2695.18	2525.09	2345.3	2410.83	2584.06	2468.92	2566.43	2700.92	3135.36	2621.44	2201.55	3575.06	2634.11	2675.36	2434.5	2768.7	1924.68	2630.85	2806.58	2562.69	2301.2	2837.13	2894.03	2674.91	3088.91	3337.62	2991.73	3340.01	3343.36	2958.48	2720.51	2531.3	2801.01	3089.96	2944.48	2822.9	2629.7	3120.87	3178.11	3298.79	2986.9	2613.82
LOC100643903	479.556	506.686	569.311	506.313	491.971	522.684	458.133	596.392	703.048	644.411	696.962	730.626	567.03	530.318	535.209	555.441	652.504	583.114	408.649	551.279	675.313	799.17	716.914	809.678	526.361	495.742	489.413	470.447	495.326	503.48	456.415	487.777	651.955	705.586	702.249	589.72	608.175	582.43	565.372	511.264	595.382	554.981	617.944	617.166	757.191	685.474	678.43	706.692	538.171
LOC105666233	199.097	156.577	159.963	155.566	193.137	195.122	196.198	171.674	129.856	140.003	177.749	146.125	168.548	171.289	186.03	159.854	144.424	145.778	203.086	156.926	157.435	157.692	162.979	321.399	177.683	180.627	224.273	193.004	219.819	161.972	200.215	172.582	135.256	164.898	179.891	158.288	208.937	201.972	219.284	206.893	207.253	217.753	176.555	170.349	196.811	163.451	185.687	163.968	209.231
LOC100646190	5775.73	5949.92	6868.49	6769.53	6234.19	6333.88	5872.8	6186.2	7151.2	7077.6	6849.87	6918.8	6173.87	6188.66	6778.65	6632.92	6415.94	6943.81	8127.16	6263.79	6828.74	6498.48	6768.48	5795.07	5831.05	5774.16	5813.15	4981.91	6076.78	6172.5	5535.81	5857.45	6956.46	6533.12	6621.34	5722.5	6086.65	6132.42	5449.69	6066.54	5945.34	5969.9	5761.85	5101.16	5335.24	7339.99	6227.24	6768.71	5372.34
LOC100645295	21.0583	15.5604	20.8648	15.4599	30.7482	15.1649	21.2379	27.7853	31.4495	34.7525	42.0984	35.8243	19.768	29.032	11.9377	18.2112	33.2486	19.8338	21.0516	14.266	22.7866	29.2023	26.1931	393.095	33.4349	17.67	18.9386	30.6208	14.6546	22.4419	18.9777	13.4345	26.2728	50.4791	25.9736	17.3731	16.6758	16.9092	9.5341	27.851	16.9571	10.5986	11.9026	20.4791	23.2683	33.7118	24.8965	35.4784	16.6552
LOC100646838	945.711	858.741	879.302	954.652	968.567	953.367	914.243	963.555	994.209	1006.83	949.552	931.431	973.836	981.282	875.435	860.984	1001.61	906.404	797.485	1076.06	941.502	882.883	908.996	1917.27	998.271	963.996	930.981	1025.33	1036.57	1041.11	1134.87	1041.69	927.334	1090.35	947.556	953.59	1083.92	988.252	1033.5	1000.65	1026.85	1095.51	969.07	974.62	1031.56	896.939	948.143	892.714	986.82
LOC100651652	611.649	514.466	580.24	586.512	680.303	718.816	689.728	733.334	746.671	739.732	802.676	763.622	676.275	700.639	555.105	535.207	778.225	757.651	553.534	707.185	716.743	751.472	662.588	849.235	653.413	634.157	651.886	664.379	613.539	630.325	675.608	626.255	744.397	649.498	666.656	581.033	620.927	666.037	694.082	701.248	696.183	706.252	653.651	656.263	797.91	724.294	855.818	798.744	648.512
LOC100650695	823.19	840.263	802.798	815.512	886.893	874.51	877.835	910.962	988.122	960.162	973.876	967.255	887.481	757.736	800.824	839.738	936.156	947.064	634.025	837.617	867.964	997.745	913.847	1150.85	939.998	820.673	849.246	845.32	842.151	858.647	835.021	847.408	965.283	937.79	794.6	797.232	849.483	853.917	985.826	869.348	902.494	894.137	936.338	955.072	952.063	833.602	936.732	1020.24	937.896
LOC100651929	852.863	733.285	828.631	840.635	775.431	849.235	874.801	879.207	809.57	880.728	931.777	875.809	792.802	811.929	706.317	684.943	743.937	812.194	651.362	772.401	808.926	870.228	829.447	1352.35	756.584	806.93	816.353	867.59	752.27	764.001	773.343	691.361	767.75	906.38	767.664	769.242	776.894	779.704	778.936	786.79	761.185	734.194	792.515	797.755	893.892	775.372	823.66	795.868	804.654
LOC100646957	1249.14	1271.09	1411.85	1372.07	1480.72	1390.12	1622.17	1406.14	1465.95	1364.28	1363.99	1414.12	1575.2	1445.79	1392.74	1370.9	1317.48	1563.89	1432.75	1512.19	1337.16	1234.28	1351.37	1786.24	1426.24	1484.28	1536.02	1480.93	1390.23	1355.3	1428.08	1476.76	1235.8	1211.5	1135.14	1183.3	1348.77	1525.59	1556.92	1503.95	1307.58	1369.15	1300.36	1123.56	1141.12	1248.36	1245.86	1293.52	1450.04
LOC100647272	249.829	260.637	258.326	315.963	236.377	269.935	232.606	263.961	286.089	239.296	285.333	243.228	218.489	210.966	278.547	310.602	256.638	240.981	191.941	272.073	273.44	225.831	232.827	318.927	281.808	214.985	229.257	226.408	230.566	235.152	222.989	256.289	315.274	218.743	275.128	253.84	198.147	186.002	210.704	234.744	272.256	281.345	267.809	241.095	305.397	225.767	294.609	341.36	297.712
LOC105666308	0.957197	0	4.96781	2.89874	2.88264	1.01099	2.02266	4.96167	3.0435	3.97172	3.74208	5.65646	4.16169	3.87094	2.98444	0	3.11706	5.95014	1.23833	3.057	4.14303	1.94682	0	0	0.955283	1.96333	1.99354	2.78371	0.976974	0.975736	3.79555	1.03342	1.94614	2.24352	0	0	0.980927	0.939403	0.95341	2.98403	1.88412	1.92702	7.93507	0	0.969514	5.10785	2.07471	2.87663	3.12285
LOC100647430	819.361	878.191	1027.34	1083.16	995.472	1053.46	900.084	903.023	1079.43	1089.24	1020.65	1038.9	995.685	952.25	1013.71	938.888	801.083	1058.13	993.141	997.6	977.754	974.383	1015.71	726.856	888.413	849.141	893.104	741.395	975.02	956.221	833.123	791.603	940.957	988.269	996.617	831.013	918.148	960.07	852.348	944.943	939.234	871.976	873.849	728.87	731.983	1074.69	1028.02	1093.12	819.227
LOC110119671	33.5019	29.1758	32.7875	27.0549	33.6308	25.2748	29.3286	27.7853	32.464	23.8303	14.9683	23.5686	27.051	39.6771	32.8288	48.5632	25.9755	17.8504	50.7715	36.684	23.8224	22.3884	13.5816	17.3061	24.8374	19.6333	40.8675	32.4766	33.2171	25.3691	33.2111	32.0362	31.1382	34.7745	40.4034	30.8855	38.2562	40.3943	33.3693	24.8669	18.8412	30.8323	20.8296	21.41	25.2074	20.4314	31.1207	28.7663	26.0237
LOC100652320	1660.74	1574.52	1448.61	1443.57	1571.04	1606.47	1613.07	1497.43	1488.27	1497.34	1496.83	1389.6	1529.42	1528.05	1366.87	1312.22	1516.97	1432.99	1395.6	1560.09	1601.28	1523.39	1504.65	3089.14	1612.52	1759.15	1677.56	1776.01	1465.46	1524.1	1657.71	1685.52	1520.9	1530.08	1528.59	1515.32	1417.44	1553.77	1655.12	1490.03	1614.69	1596.53	1391.61	1561.07	1612.3	1444.5	1516.61	1548.59	1555.18
LOC100648950	11.4864	8.75274	11.9227	12.5612	11.5306	16.1759	12.136	33.7393	15.2175	21.8444	19.6459	14.1412	4.16169	18.3869	11.9377	16.1877	22.8584	14.8753	9.90664	19.361	21.7509	23.3618	6.7908	534.016	15.2845	26.505	11.9612	17.6302	11.7237	11.7088	11.3866	8.2674	16.5422	29.1657	18.2777	13.5124	20.5995	22.5457	17.1614	15.9148	19.7833	13.4891	14.8783	11.1704	14.5427	17.3667	6.22413	6.71214	8.3276
LOC100648290	304.389	325.796	315.953	355.579	336.308	368.002	322.615	281.823	394.64	426.959	375.143	394.067	374.552	376.448	335.252	377.376	339.759	372.875	393.789	335.251	447.447	371.843	387.075	203.965	303.78	301.372	298.034	320.127	298.954	331.75	355.833	421.637	421.338	420.659	399.224	435.293	306.049	372.003	400.432	369.025	283.56	322.776	345.176	336.975	420.769	442.34	383.821	414.235	271.688
LOC105666285	7223.97	6979.82	7174.51	6996.59	8631.59	8099.07	8527.54	6902.67	5029.88	5144.36	5776.83	5759.22	6216.53	6484.78	6840.33	6216.08	6424.25	6686.96	5122.97	6955.69	5831.31	5426.76	5953.59	11281.1	5051.54	5788.89	5874.95	6113.03	5811.04	6097.37	5789.16	5234.3	5066.76	5742.28	5256.29	5744.7	5251.88	5474.84	5354.35	4942.55	5399.89	5826.34	5349.23	5773.25	5220.83	4516.37	4678.47	4460.69	5746.04
LOC100650451	431.696	463.895	507.71	455.102	470.831	508.53	507.688	557.691	498.119	474.62	530.44	528.879	464.029	481.931	529.24	449.209	500.807	547.413	604.305	534.975	407.052	469.184	486.997	348.594	524.45	472.182	496.39	509.419	484.579	525.921	502.91	490.877	480.695	431.877	423.274	466.178	547.357	513.853	435.708	502.312	504.944	533.784	534.625	473.812	433.373	516.915	460.586	480.397	545.458
LOC100648760	144.537	210.066	187.783	132.376	121.071	154.682	140.575	138.927	191.74	153.904	160.909	165.923	150.861	198.385	214.879	151.76	161.048	111.069	253.858	182.401	137.756	216.097	173.65	152.046	181.504	239.527	223.276	320.127	212.003	172.705	221.091	200.484	238.402	198.551	245.306	205.582	172.643	201.032	217.377	187.994	184.644	241.841	175.563	133.114	202.628	216.573	187.761	162.05	204.026
LOC100646355	55.5174	35.0109	46.6974	47.3461	39.3961	30.3298	37.4192	41.678	95.3629	54.6111	38.3563	65.0493	50.9807	59.9995	37.8029	48.5632	45.7168	33.7175	43.3416	57.0639	63.1811	81.7664	59.1769	32.1399	58.2723	60.8633	76.7511	83.5113	79.1349	78.0588	64.5243	81.6406	68.1147	70.6707	96.1985	90.7262	86.3216	64.8188	57.2046	90.5156	59.3498	85.7523	94.2289	71.6769	95.0124	81.7257	103.736	129.448	51.0065
LOC105666263	51.6887	49.5988	89.4206	66.671	58.6137	59.6486	39.4419	45.6473	58.8409	55.604	56.1312	49.9654	53.0616	42.5803	63.668	66.7743	57.146	60.4931	80.4915	55.026	48.6805	54.511	56.2666	29.6676	43.943	75.5883	46.8481	75.1602	38.102	55.6169	55.0355	50.6378	47.6803	42.6268	47.1373	49.2238	36.2943	35.6973	59.1114	59.6806	57.4657	54.92	28.7646	40.9582	71.7441	56.1864	47.7183	44.1083	58.2932
LOC100643089	1271.16	1322.64	1282.69	1188.48	1228.97	1275.87	1217.64	1302.93	1631.31	1439.75	1541.74	1510.28	1271.4	1266.76	1202.73	1279.84	1529.44	1278.29	1082.3	1297.19	1463.52	1539.93	1430.92	2030.99	1356.5	1318.38	1324.7	1361.23	1372.65	1328.95	1387.27	1339.32	1411.92	1397.71	1430.47	1334.83	1495.91	1450.44	1415.81	1299.05	1463.02	1452.97	1398.56	1459.6	1591.94	1459.82	1440.89	1513.11	1382.38
LOC100648759	7647.05	7167.52	7037.4	7266.18	6919.3	6638.18	6779.96	7406.77	7734.54	7543.28	7220.34	7776.69	6629.57	6530.27	7153.7	6838.3	7743.81	7314.7	7820.05	6750.87	8095.47	7839.84	7818.15	4640.5	6342.12	6481.94	5912.83	6316.24	6601.41	6764.77	6329.08	6668.69	7739.78	7076.05	6982.09	8034.09	6447.63	6060.09	6414.54	6411.69	6608.56	6274.37	6675.38	7073.67	7118.17	7118.31	7390.12	7356.5	7105.52
LOC105666266	83.2762	125.456	158.97	136.241	166.232	204.221	227.549	154.804	56.8119	73.4767	68.2929	102.759	153.983	131.612	159.17	111.291	104.941	121.978	277.386	130.432	81.8247	60.3514	108.653	54.3906	159.532	169.828	209.321	199.499	211.026	107.331	182.186	110.576	59.3571	99.8364	161.614	136.089	154.986	148.426	135.384	126.324	99.8584	229.315	140.847	120.082	90.1648	95.0061	127.595	98.7643	148.856
LOC100643661	397.237	416.241	385.502	412.587	420.866	424.617	465.212	419.757	512.322	490.507	556.634	468.544	432.816	471.286	410.858	389.517	383.398	397.668	336.826	406.581	411.195	450.689	511.25	577.282	456.625	413.282	402.694	454.673	421.076	396.149	427.948	419.57	476.803	430.755	471.373	435.293	454.169	436.822	436.662	441.637	415.449	435.506	424.526	391.896	529.355	428.038	532.163	488.068	412.216
LOC100646956	47.8599	44.7362	52.6588	52.1773	77.8313	68.7476	41.4646	52.5937	101.45	89.3636	80.4547	76.3622	36.4148	50.3222	48.7458	70.8213	82.0825	85.2853	50.7715	56.045	60.0739	91.5005	61.1172	71.6967	47.7641	49.0833	36.8804	30.6208	49.8257	49.7625	39.8533	38.2367	81.7377	76.2795	90.4266	68.5272	75.5314	46.0307	54.3443	43.7658	66.8863	56.847	52.5698	57.7139	73.6831	59.2511	85.0631	90.1344	63.4979
LOC100651960	3525.36	3158.77	3147.6	3273.64	2772.14	2817.64	3009.72	3320.35	3028.28	3008.57	2870.17	2905.54	3349.12	3423.84	3419.17	3579.51	3565.91	3022.67	3929.22	3114.06	3261.6	3217.12	2971.46	2531.63	3448.57	3233.61	3106.93	2984.14	3131.2	3358.48	3056.37	3275.96	3409.63	3214.96	3435.25	3365.55	3678.48	3360.24	3357.91	3291.39	3738.1	3321.22	3427.95	3049.53	3036.52	3375.27	3536.34	3120.18	3283.16
LOC100643009	1663.61	1825.43	1644.34	1717.99	1418.26	1408.31	1354.17	1554.99	1762.18	1635.35	1779.36	1545.16	1783.28	1739.99	1639.45	1828.2	1957.51	1720.58	1155.36	1678.29	1960.69	1948.77	1880.08	2859.21	1801.66	1748.35	1730.39	1894.78	1775.16	1744.62	1703.25	1562.54	1770.01	1820.61	1736.38	1658.17	1712.7	1908.87	1960.21	1661.11	1821.95	1776.71	1925.25	2173.58	1911.88	1658.01	1744.83	1793.1	1840.4
LOC100648221	14066	12350.1	12526.8	12453	11180.8	11403	12426.2	11137.9	11188.9	11881.4	11582.7	11725.8	12611	11796.7	12736.6	12378.5	11281.7	11784.3	14905.8	11539.1	11740.3	12350.6	12151.6	15317.1	11457.7	11805.5	10734.2	11537.6	11072	10765.3	12199.8	13082.1	12956.4	12769	12391.3	12497	11337.6	10706.4	11231.2	11917.2	11096.5	11357.8	11155.7	10873.5	11586.7	11996.3	12014.6	11387.6	11379.7
LOC100646594	6417.05	6278.63	6448.22	6326.98	7286.36	7039.55	7808.49	6259.64	5389.02	5501.82	5435.37	5433.03	6448.54	6302.85	6097.21	5192.21	4804.42	5754.78	8133.35	6083.42	5292.71	5308.98	5447.19	5871.71	5875.94	6325.86	6645.45	6718.95	6442.16	6083.71	6479	6742.06	5046.33	5096.15	5337.09	5850.87	5503	5461.69	6172.37	6082.45	5595.84	5324.35	5353.2	4730.68	4991.06	5409.22	5357.94	5169.3	5707.53
LOC100649853	1065.36	1093.12	1044.23	1075.43	1075.23	1106.03	1154.94	1087.6	1036.82	1033.64	1037.49	935.202	1069.55	1051.93	1018.69	1048.15	902.907	901.446	881.691	1054.66	951.86	960.756	1018.62	668.757	1078.51	1068.05	1128.34	1171.94	1123.52	1165.03	1143.41	1116.1	1064.54	1011.83	1140.91	1072.31	1016.24	1069.04	1162.21	1125.97	1104.1	1194.75	1048.42	1175.69	1121.73	1018.51	993.786	1027.92	1021.17
LOC100644974	3267.87	3381.47	2944.92	2753.8	2724.1	3121.95	3120.97	2984.94	2978.57	3102.9	3333.26	3332.6	3424.03	3667.71	3446.03	3544.1	3180.44	2262.04	3052.48	2844.03	3298.88	3032.17	3679.64	2935.85	3471.5	3171.76	3652.16	2757.73	3507.34	3115.52	3529.86	3076.51	3384.33	3910.45	3911.43	3171.55	3881.53	3643.94	3294.03	3692.24	3387.65	3822.24	4030.02	3471.21	3001.62	4137.36	3858.96	3362.78	2530.55
LOC105666270	31.5875	18.478	24.839	13.5275	24.022	25.2748	25.2833	18.8543	20.29	20.8515	16.8393	14.1412	21.8489	29.032	19.8962	20.2347	19.7414	33.7175	60.6782	17.323	19.6794	18.4948	26.1931	8.65304	19.1057	17.67	12.958	32.4766	25.4013	19.5147	23.7222	32.0362	23.3536	11.2176	17.3157	16.4079	26.485	26.3033	29.5557	29.8403	16.015	27.9418	13.8864	10.2396	14.5427	20.4314	13.4856	12.4654	19.778
LOC100651575	2500.2	2668.61	2611.08	2642.69	2505.02	2453.68	2429.22	2386.56	2129.43	2325.44	2207.83	2465.27	2508.46	2459.01	2634.26	2630.5	2222.46	2210.48	2970.75	2389.55	2291.09	2249.55	2446.63	1608.23	2252.56	2260.78	2232.76	2182.43	2374.05	2521.3	2358.93	2503.99	2275.03	2189.67	2571.39	2504.62	2389.54	2302.48	2184.26	2449.89	2366.46	2534.03	2460.86	2318.79	2119.36	2205.57	2432.6	2334.86	2308.83
LOC100642375	415.424	440.554	410.341	447.372	432.396	412.485	389.362	480.289	541.742	517.316	551.956	573.188	389.118	446.125	485.468	585.793	533.017	473.036	349.209	399.448	580.024	533.429	569.457	501.877	420.324	369.107	363.82	280.227	438.661	444.935	381.453	420.604	563.406	554.148	600.279	549.183	549.319	485.671	399.479	474.461	508.713	479.828	547.52	551.074	541.958	574.123	580.919	621.352	447.608
LOC100644214	1511.41	1394.6	1262.82	1304.43	1270.28	1289.02	1383.5	1412.09	1214.35	1178.61	1304.11	1201.06	1436.82	1358.7	1358.91	1301.09	1213.57	1255.48	1378.26	1277.82	1308.16	1273.22	1421.22	1098.94	1433.88	1456.79	1369.56	1527.33	1410.75	1482.14	1444.21	1429.23	1389.54	1310.21	1363.13	1403.36	1402.73	1302.01	1404.37	1334.86	1324.54	1299.77	1412.44	1308.8	1277.82	1309.65	1327.81	1254.21	1389.67
LOC100645456	35.4163	23.3406	180.828	15.4599	45.1614	24.2638	42.4759	30.7623	18.261	13.901	16.8393	21.6831	42.6573	81.2896	123.357	132.537	57.146	11.9003	35.9116	23.437	12.4291	17.5214	20.3724	131.032	30.5691	57.9183	28.9063	38.044	42.0099	50.7383	63.5754	81.6406	11.6768	24.6787	13.4678	9.65172	121.635	175.668	157.313	62.6647	121.526	62.6281	52.5698	39.0965	25.2074	9.19414	42.5316	36.4373	182.166
LOC100646716	1288.39	1161.2	1107.82	1089.93	1133.84	1212.18	1116.51	1278.13	1222.47	1197.47	1182.5	1208.6	1121.58	1140.96	1156.97	1141.23	1084.74	1193	1201.18	1130.07	1281.23	1246.94	1200.03	1243.57	1195.06	1247.7	1121.36	1190.5	1163.58	1245.04	1202.24	1226.68	1215.36	1342.74	1280.4	1301.05	1208.5	1123.53	1126.93	1119.01	1253.88	1175.48	1233.9	1208.27	1258.43	1376.06	1276.98	1186.13	1185.64
LOC100647667	189.525	130.319	191.757	155.566	142.21	116.264	85.9631	137.934	215.074	152.911	129.102	149.896	196.64	176.128	185.035	200.323	234.818	180.488	174.605	201.762	153.292	167.427	157.158	433.888	168.13	134.488	165.463	124.339	173.901	154.166	182.186	165.348	210.183	241.178	188.549	176.626	188.338	250.821	248.84	138.26	291.097	181.14	156.718	140.561	207.476	166.516	143.155	191.775	186.33
LOC100646870	782.03	731.34	618.989	595.208	748.526	657.146	628.036	611.277	713.193	743.704	698.833	841.87	634.658	585.479	702.338	640.427	765.757	656.499	632.787	612.418	866.928	731.031	744.077	511.766	494.836	578.202	565.167	573.444	530.497	508.358	566.486	596.286	886.465	698.855	775.36	741.252	577.766	581.49	490.053	481.424	583.136	496.207	542.56	646.954	901.648	689.56	687.767	756.554	509.024
[truncated: 10,483 more rows]
[truncated: 23 more columns]
