# Supplementary material for: Localized Tissue-Specific Gene Expression and Gene Duplications are Important Sources of Social Morph Differences in a Social Bumblebee
Source: Mol Biol Evol. 2025 Mar 27;42(4):msaf063. doi: 10.1093/molbev/msaf063 (PMC11968646; doi:10.1093/molbev/msaf063)
Supplement: msaf063_Supplementary_Data [file msaf063_supplementary_data.zip › Supplementary table S1 b_normalised gene level counts for fatbody.xls]

## Sheet: Table_S1b_fatbody
Supplementary table S1: normalised gene level counts
Manuscript name: Localised tissue-specific gene expression and gene duplications are important sources of social morph differences in a social bumblebee.
Author list: Hongfei Xu, Thomas J. Colgan
Supplementary table S1b: The normalised gene level counts for 72 fat body samples. The counts were normalised by Deseq2. For each gene, we provide gene_id and normalised gene level count of each sample.
gene_id	BtQCa_F1	BtQCa_F2	BtQCa_F3	BtQCa_F4	BtQCb_F1	BtQCb_F2	BtQCb_F3	BtQCb_F4	BtQCc_F1	BtQCc_F2	BtQCc_F3	BtQCc_F4	BtQa_F1_1	BtQa_F2_1	BtQa_F3_1	BtQa_F4_1	BtQb_F1	BtQb_F2	BtQb_F3	BtQb_F4	BtQc_F1	BtQc_F2	BtQc_F3	BtQc_F4	BtwC1a_F1	BtwC1a_F2	BtwC1a_F3	BtwC1a_F4	BtwC1b_F1	BtwC1b_F2	BtwC1b_F3	BtwC1b_F4	BtwC1c_F1	BtwC1c_F2	BtwC1c_F3	BtwC1c_F4	BtwC2a_F1	BtwC2a_F2	BtwC2a_F3	BtwC2a_F4	BtwC2b_F1	BtwC2b_F2	BtwC2b_F3	BtwC2b_F4	BtwC2c_F1	BtwC2c_F2	BtwC2c_F3	BtwC2c_F4	BtwC3a_F1
ENSRNA049756380	0.875018	0	0	0	0.888582	0	0	0	0	0	0	1.01166	0.895795	0	0	0	0	0.815288	0.835088	0	0	0	0	0	0	0	0	0.865397	4.19643	0.700774	0.893898	0	0	0	0	0	0	0	0	0	0	0	0	0	0	0	1.40639	1.24894	0
ENSRNA049756427	0.875018	0.879443	0.817016	0	0	0.831923	0	3.37409	0	0	0	1.01166	1.79159	0	0.873434	0.812244	0	0.815288	1.67018	0	0	0	0	0	0.901535	0.855956	0	1.73079	0.839285	2.10232	0	2.76024	0	0	0	0	0	1.90081	0.938935	0	0	0	0	0	0	1.5776	0	0	2.39888
LOC110119452	29.7506	21.1066	19.6084	22.639	13.3287	29.1173	14.3379	44.7067	3.78629	30.565	55.2813	69.8044	24.1865	33.9079	37.5577	57.6693	16.6242	18.7516	35.0737	40.7527	1.40201	6.1663	23.4588	10.921	40.5691	36.8061	38.8934	45.8661	41.9643	32.2356	36.6498	58.8852	33.8295	45.6294	43.0869	31.3269	34.1417	52.2722	38.4963	46.4259	30.0191	66.1134	43.4277	35.3568	46.9931	44.1728	22.5023	42.4638	41.5806
LOC100648785	510.136	488.97	565.375	602.03	548.255	620.615	488.332	580.344	411.443	412.016	358.826	417.815	500.749	484.683	508.339	481.66	626.179	744.358	544.478	573.085	452.85	405.743	414.795	389.515	483.223	641.111	500.311	499.334	499.375	881.573	505.052	426.917	299.261	331.738	404.538	396.405	607.522	554.086	533.315	582.793	512.325	558.794	473.529	463.088	342.168	375.469	372.694	369.685	494.969
LOC100646783	1092.9	1170.54	1192.84	1106.8	1255.57	1164.69	1204.38	1012.23	863.274	968.298	878.471	924.655	1107.2	1117.96	1145.95	1106.28	869.078	1024.82	1168.29	1115.6	974.398	843.55	888.237	895.52	1099.87	1344.71	1171.22	1201.17	1075.12	1289.42	1090.56	1129.86	780.68	913.822	949.108	980.772	965.006	1199.41	1021.56	1051.99	1078.69	1167.4	1005.52	1142.63	894.337	962.337	1113.86	996.651	1184.25
LOC100652314	380.633	364.969	343.964	377.317	297.675	353.567	372.785	361.028	315.524	309.317	315.606	349.022	411.17	431.827	386.931	368.759	350.956	360.357	436.751	409.225	305.639	321.881	315.628	305.787	337.174	375.765	348.273	374.717	444.821	425.37	412.087	356.071	245.914	304.607	365.042	304.834	368.53	306.981	325.81	311.152	335.213	346.869	362.454	380.301	308.392	271.347	257.37	267.272	370.227
LOC100647146	188.129	164.456	170.756	200.397	206.151	194.67	237.841	198.228	180.48	228.626	177.905	228.635	195.283	228.379	206.13	181.13	251.211	250.293	217.123	236.875	130.387	199.788	195.135	191.724	197.436	212.277	255.459	178.272	210.661	310.443	229.732	211.619	169.147	183.751	162.773	209.649	225.938	209.089	224.405	207.435	179.114	195.623	193.754	199.205	198.252	186.157	177.205	129.889	245.486
LOC105665908	53.3761	50.1283	58.8252	65.4016	77.3067	89.0158	60.7252	62.4207	89.6088	105.143	69.3529	68.7927	52.8519	60.8347	52.406	60.9183	105.287	106.803	98.5404	107.825	64.4925	99.8941	78.907	76.4468	93.7596	90.7313	122.868	117.694	83.0892	69.3766	90.2837	105.809	72.8635	73.9937	39.4963	51.8098	97.4043	75.082	97.6492	93.8396	93.0591	73.3587	70.1525	79.3372	71.9581	77.3025	54.8493	78.6829	70.3672
LOC100645197	45.501	65.9582	48.204	58.6937	30.2118	34.1088	38.7967	47.2373	54.2701	51.3491	65.3325	45.5246	34.936	16.9539	30.5702	30.8653	36.9427	31.7962	40.9193	28.8665	74.3066	50.5637	50.1166	53.3914	54.9936	48.7895	46.8489	69.2318	42.8035	89.699	33.9681	46.004	55.9487	38.2301	61.0397	40.9659	26.1084	27.5617	39.4353	37.5358	30.0191	42.5661	32.5708	23.2838	24.9651	31.552	81.5707	66.1936	27.987
LOC100644558	628.263	608.575	615.213	604.545	566.027	606.472	576.89	619.989	869.584	781.241	834.245	861.932	630.64	590.396	584.327	581.566	631.721	617.173	627.987	644.402	916.916	860.816	908.497	867.611	597.717	650.527	715.108	615.298	683.178	629.295	673.999	673.499	956.333	770.768	809.076	772.328	578.401	625.366	614.063	603.537	737.468	717.285	679.811	582.094	632.938	665.748	718.666	799.319	702.073
LOC100646660	2363.42	2742.1	2263.95	2304.99	2528.02	2419.23	2472.87	2441.15	1559.95	1880.36	2069.53	1935.3	2310.26	2238.92	2554.79	2599.18	1550.67	1889.84	2175.41	2302.53	1678.21	1581.04	2037.72	2047.08	2807.38	2534.49	2595.25	2502.73	2766.28	2952.36	2486.82	2593.71	2003.75	2098.95	2052.61	2263.97	2463.23	2516.67	2345.46	2461.56	2809.78	2812.99	2624.04	2661.25	2022.17	2016.17	1935.2	1853.42	2987.41
LOC100645874	238.005	261.195	290.041	295.146	258.577	292.005	299.409	355.967	233.488	293.424	403.051	338.905	300.987	254.309	273.385	320.024	248.44	289.427	320.674	375.264	228.528	268.851	332.689	333.696	367.826	289.313	357.112	390.294	387.75	373.512	408.511	382.754	365.619	403.266	388.979	412.069	348.446	356.402	399.986	366.468	418.266	379.473	458.497	460.501	387.693	375.469	393.79	504.57	403.812
LOC100642607	1225.9	1176.69	1426.51	1625.82	772.178	689.664	997.749	1084.77	249.895	438.913	728.708	602.948	1074.06	1162.84	1346.84	1393	305.701	503.848	910.246	768.358	113.563	258.985	371.076	428.345	815.889	896.186	818.529	837.705	869.499	2268.4	1012.79	647.737	528.26	657.311	684.603	561.474	924.839	1295.4	1291.97	1213	629.4	654.794	562.055	685.577	650.56	744.628	523.178	699.404	1013.13
LOC105665934	236.255	225.137	258.994	316.108	184.825	168.88	165.308	236.186	124.948	127.15	181.926	185.133	242.76	223.393	167.699	251.796	151.465	176.917	328.19	174.048	81.3167	123.326	173.809	156.534	264.15	350.942	321.754	358.275	247.589	247.373	312.864	276.024	192.568	218.281	192.694	192.781	247.025	280.369	280.742	311.152	296.188	315.171	274.764	229.388	237.902	206.666	194.082	197.332	354.235
LOC100647656	220.505	252.4	415.861	434.334	257.689	292.837	243.744	334.878	305.427	284.865	261.33	323.73	262.468	409.886	341.513	364.697	346.338	321.223	273.074	254.704	227.126	278.717	310.296	263.317	266.854	207.997	208.61	221.542	299.625	299.931	192.188	195.057	184.761	278.71	302.805	253.025	378.572	340.245	222.528	306.213	379.241	365.888	326.543	339.77	196.783	290.279	270.027	267.272	310.255
LOC100642250	3015.31	2828.29	3175.74	3384.11	4904.97	4248.63	5365.75	2694.21	5042.07	2670.16	1282.53	1402.16	3197.99	2188.05	2960.07	2608.93	2684.81	2702.68	4025.96	2984.29	2848.89	6145.34	2065.44	1304.45	1684.97	4407.32	4034.31	3255.63	2299.64	1728.81	2439.45	3044.55	3579.42	2346.83	805.485	1357.9	5017.83	7015.89	4596.09	5014	4770.03	4697.67	1826.47	2319.75	1887.06	1224.22	963.378	1021.63	1458.52
LOC100642756	1773.66	1978.75	1765.57	1759.97	1709.63	1817.75	1723.08	1769.71	1702.57	1685.96	1658.44	1803.79	1947.46	1868.92	1856.92	1921.77	1672.58	1740.64	1803.79	1928.96	1748.31	1651.34	1816.99	1774.05	2055.5	1913.92	1876.61	1915.99	1932.87	2356.7	1915.62	1911.01	1690.17	1657.46	1746.22	1792.86	1963.15	1863.74	1817.78	1957.79	2027.29	1923.63	1973.46	2112.79	1754.9	1684.88	1757.99	1737.27	1982.28
LOC100649258	45.501	55.4049	52.289	39.4086	50.6492	30.7812	76.75	43.0197	11.3589	22.0068	8.04092	140.62	63.6014	15.9566	13.9749	23.5551	3.69427	57.0701	12.5263	17.8293	5.60805	14.7991	30.923	7.28065	1.80307	2.56787	5.30365	5.19238	3.35714	3.50387	9.83287	3.68032	14.3125	6.16614	7.18115	9.63903	2.00834	4.75202	3.75574	7.90228	5.00318	0.905662	1.6703	6.89889	4.4056	9.46561	9.84474	17.4851	4.79776
LOC100650526	154.878	198.754	263.896	290.115	309.227	307.812	265.673	347.531	432.899	392.454	489.491	421.861	243.656	213.42	183.421	216.869	559.682	373.402	271.404	309.041	444.438	546.334	333.755	401.649	229.891	218.269	228.941	212.022	271.089	213.035	241.352	259.463	631.05	506.857	424.884	431.347	405.684	362.104	319.238	416.845	341.217	349.586	329.049	298.377	647.623	523.764	488.018	495.827	355.034
LOC100652193	588.012	486.332	465.699	428.464	565.138	555.725	526.285	451.285	512.411	511.046	431.194	445.129	584.954	433.821	513.579	481.66	465.478	453.3	486.857	506.862	524.352	464.939	541.686	480.523	540.019	485.327	617.875	542.604	440.625	455.503	571.201	483.042	474.914	511.79	421.294	520.508	426.772	490.409	475.101	471.174	421.268	439.246	421.75	459.639	456.714	470.125	427.543	520.806	477.377
LOC100651641	147.003	135.434	129.906	167.696	214.148	168.048	248.805	180.514	136.306	86.8045	141.721	130.504	137.952	131.642	161.585	131.583	138.535	135.338	172.028	190.179	99.5428	136.892	134.355	131.052	119.904	198.582	175.02	205.965	182.125	159.076	143.024	196.897	118.403	114.69	134.048	146.995	130.542	167.271	166.191	149.156	134.085	134.038	182.062	208.691	124.825	108.854	102.667	142.379	183.914
LOC105665871	44.6259	30.7805	26.1445	25.1545	32.8775	20.7981	16.0247	22.7751	31.5524	62.3525	51.2609	84.9792	41.2066	19.9458	17.4687	16.2449	38.7899	38.3185	35.0737	42.4507	42.0603	38.2311	55.4482	31.5495	22.5384	44.5097	32.7058	45.8661	50.3571	190.61	50.0583	30.3627	32.5283	43.163	61.0397	81.9318	41.1709	20.9089	39.4353	39.5114	31.0197	29.8869	28.3951	23.2838	35.2448	17.3536	33.7534	39.9659	25.5881
LOC100650687	622.138	597.142	625.835	638.085	582.91	653.06	546.527	638.547	590.661	573.399	683.478	590.808	627.952	671.176	697.874	567.758	820.129	828.332	657.215	678.362	586.041	585.799	596.068	685.595	631.976	621.424	620.527	648.183	673.107	742.82	597.124	596.212	550.38	516.723	606.807	619.308	656.726	583.548	583.079	610.451	634.403	614.039	664.778	669.192	550.7	578.98	514.739	535.793	626.108
LOC100650155	110.252	132.796	95.5909	77.9788	105.741	113.973	134.945	98.6922	386.201	239.629	186.951	205.366	140.64	151.588	144.117	86.9101	140.382	156.535	120.253	94.2406	343.493	409.442	371.076	256.036	155.965	105.283	69.8313	131.54	73.8571	133.147	91.1776	162.854	192.568	204.716	123.276	145.79	131.546	84.586	132.39	98.7785	166.105	102.34	107.734	63.8147	111.609	148.295	199.708	172.353	100.753
LOC100643768	7.00015	2.63833	10.6212	7.54634	9.77441	9.15115	7.59065	5.90466	1.2621	4.89039	4.02046	10.1166	4.47897	3.98916	8.73434	7.31019	12.93	11.414	5.01053	6.79211	1.40201	11.0993	7.46418	9.70753	1.80307	9.41552	6.18759	8.65397	3.35714	2.10232	7.15118	3.68032	0	1.23323	5.98429	2.40976	8.03335	0.950405	5.63361	8.89007	1.00064	6.33964	4.17574	3.44945	11.7483	3.1552	7.03196	4.99574	4.79776
LOC100644925	705.265	493.368	588.252	535.79	585.576	650.564	554.118	546.603	802.693	729.891	742.78	705.125	578.684	622.309	576.467	471.101	911.562	896.816	505.229	582.424	907.101	973.042	717.627	684.381	418.312	481.903	456.114	446.545	465.803	566.926	446.055	455.44	728.635	519.189	704.949	700.035	512.126	450.492	550.216	505.746	402.255	504.454	519.462	444.116	528.672	631.04	637.095	703.151	528.554
LOC100647028	2135.92	2137.93	2201.86	2216.11	2043.74	2141.37	2197.07	2117.24	1872.95	1929.26	1953.94	2059.73	2209.03	2390.5	2407.18	2439.98	1656.88	1922.45	2080.21	2069.9	1842.24	1655.04	2010	1738.86	1981.57	1953.29	1902.24	2018.97	1828.8	2833.23	1909.37	1796.92	1743.52	1864.64	2027.48	1677.19	1793.44	1763	1803.69	1818.51	1970.25	1874.72	1806.43	1797.16	1707.9	1790.58	1718.61	1874.65	1945.49
LOC100646344	6.12513	7.91499	6.53613	7.54634	7.99724	4.99154	4.21703	5.90466	3.78629	4.89039	0	2.02332	8.06215	2.99187	6.98747	4.06122	6.46498	8.96816	14.1965	4.24507	4.20603	6.1663	7.46418	8.49409	7.21228	7.70361	8.83941	6.05778	2.51786	73.5812	2.68169	7.36064	2.60227	2.46646	2.39372	3.61464	3.01251	4.75202	4.69467	4.93893	7.00445	7.2453	3.34059	6.89889	1.46853	4.7328	1.40639	0	7.99627
LOC100652283	744.641	657.823	562.107	570.168	596.239	608.968	679.785	609.023	363.484	504.933	742.78	536.179	719.323	683.144	771.242	653.044	384.204	424.765	567.86	558.651	396.769	400.81	453.182	668.606	682.462	791.759	929.022	739.915	693.249	583.744	806.296	797.71	571.198	733.771	742.052	668.708	572.376	759.373	645.987	679.596	716.455	748.077	648.91	667.468	646.155	643.661	649.753	633.21	826.015
LOC100645990	1195.28	1214.51	1389.74	1344.09	1292.89	1284.49	1345.23	1385.91	1283.55	1327.74	1324.74	1419.36	1318.61	1290.49	1335.48	1458.79	1249.59	1286.52	1214.22	1323.61	1159.46	1086.5	1219.86	1311.73	1429.83	1390.07	1452.31	1269.54	1316	1121.24	1316.71	1420.6	1414.33	1474.94	1457.77	1316.93	1288.35	1415.15	1362.39	1396.73	1383.88	1486.19	1471.53	1424.62	1340.77	1427.73	1459.83	1513.71	1385.75
LOC100644724	518.011	373.763	460.797	377.317	441.625	418.457	400.618	339.94	326.883	297.091	363.852	339.917	491.791	570.45	453.312	326.522	755.479	684.026	436.751	452.525	393.965	382.311	324.159	291.226	372.334	418.563	358.88	419.718	360.893	664.333	408.511	292.586	312.272	257.745	417.703	345.8	388.613	341.195	369.94	392.151	327.208	355.02	354.938	327.697	323.077	266.615	333.315	365.938	403.812
LOC100651250	1121.77	991.132	922.411	1169.68	731.303	852.721	686.533	933.78	1419.86	1134.57	1114.67	970.18	1122.43	919.501	951.17	971.443	904.173	1009.33	1150.75	1195.41	1205.73	1389.88	1377.67	1349.35	1584	1414.04	1341.82	1614.83	1258.93	1306.24	1369.45	1527.33	896.481	928.621	602.019	918.118	1538.39	1319.16	1302.3	1470.81	1657.05	1330.42	1003.85	1295.27	1387.76	725.697	1066.04	810.559	1025.12
LOC100649500	484.76	401.026	401.155	520.697	271.906	196.334	151.813	773.51	474.548	713.998	1077.48	857.886	925.356	1119.96	864.7	1399.5	605.861	390.523	500.218	609.592	276.196	426.708	1485.37	1547.14	1312.63	838.837	966.147	671.548	1736.48	1272.6	1569.68	1773	1760.43	2068.12	1759.38	984.386	1320.48	1439.86	1060.06	1392.78	1596.01	1807.7	881.082	996.027	3070.7	1738.52	1464.05	1621.12	822.816
LOC100650322	4677.85	5180.8	5407.83	5741.92	5220.42	6124.62	5087.43	5297.32	5132.94	5284.07	4638.61	4720.39	5558.41	4899.69	5510.5	5342.94	5298.51	5782.02	5718.69	6404.96	5193.05	4522.36	6042.78	5172.9	6191.74	6905	5615.68	5371.52	5766.73	6601.99	5267.74	6293.35	4922.19	4802.19	4029.82	4633.97	6553.2	5255.74	5993.22	6164.77	5074.22	5034.58	4753.67	4877.52	5251.47	4314.74	4361.22	4133.98	4617.85
LOC105665970	75.2516	29.9011	41.6678	34.3778	49.7606	31.6131	64.9423	42.1761	3.78629	3.6678	7.03581	6.06995	46.5813	55.8482	39.3045	18.6816	11.0828	22.8281	17.5369	17.8293	7.01006	1.23326	10.6631	7.28065	9.01535	12.8393	10.6073	7.78858	6.71428	3.50387	6.25728	4.6004	3.9034	2.46646	4.78743	12.0488	16.0667	3.80162	10.3283	4.93893	12.0076	6.33964	10.0218	5.17417	7.34266	0	2.81278	9.99148	7.99627
LOC100644806	378.008	468.743	410.959	486.319	424.742	478.356	425.077	456.346	387.463	453.584	456.322	421.861	412.961	408.889	475.148	441.048	446.083	445.147	356.583	442.336	450.046	344.08	422.259	439.266	417.411	376.621	344.737	324.524	485.946	410.653	373.649	425.997	398.147	362.569	446.428	445.805	478.988	457.145	408.437	384.248	481.306	404.831	449.31	477.748	434.686	392.823	438.794	365.938	436.596
LOC100649997	7116.52	5642.51	4861.25	5755.34	4633.07	5296.85	4862.24	3957.81	4260.84	5150.81	4172.23	3921.18	7004.22	5596.79	6127.14	3785.06	6231.31	6142.38	3669.38	5048.24	4375.68	3813.24	3824.86	3844.18	2169.09	2871.73	3029.27	2314.94	2181.3	1861.25	2038.98	1814.4	2949.67	2708.17	2944.27	3214.62	2098.71	2029.11	2198.99	1780.98	2136.36	2364.68	1934.2	1901.51	2746.16	2924.87	2757.93	3039.91	2447.66
LOC100649136	1538.28	1546.06	1523.74	1551.19	1583.45	1403.45	1848.75	1578.23	947.834	1198.15	1222.22	1182.63	1363.4	1336.37	1453.39	1722.77	639.109	895.186	1652.64	1434.83	799.147	778.187	1074.84	1122.43	1699.39	1848.87	1849.2	1873.59	1698.71	1395.24	1858.41	1851.2	1165.82	1435.48	1266.28	1477.18	1368.68	1693.62	1570.84	1732.58	1498.95	1861.14	1526.65	1678.16	1305.53	1353.58	1451.4	1321.37	1383.36
LOC100645125	1246.03	1589.15	1464.91	1415.36	886.805	835.251	616.53	1159.84	11761.5	9954.4	3694.8	7233.35	1118.85	918.504	754.647	1626.92	276.147	331.822	1897.32	939.859	21198.4	12866.6	3379.14	5111.02	1184.62	1391.78	1088.13	1395.89	1197.66	743.521	1339.06	1394.84	11560.6	8272.5	7470.79	7201.56	531.205	1132.88	770.866	951.237	987.627	909.285	750.799	1058.98	6065.04	7624.55	10310.3	9079.76	1656.83
LOC110119389	147.878	145.988	184.646	125.772	259.466	193.006	149.283	204.132	215.818	243.297	234.192	214.471	114.662	147.599	110.053	98.2815	128.376	114.14	379.965	203.763	150.015	235.553	177.008	276.665	208.254	276.474	368.603	336.64	288.714	206.728	244.928	444.399	243.312	288.575	217.828	254.23	228.95	249.006	307.032	294.36	306.194	244.529	334.059	307.863	303.986	246.106	271.434	293.5	249.484
LOC100649138	242.38	294.613	276.152	264.122	224.811	196.334	269.89	265.71	253.681	235.962	229.166	328.789	268.738	310.157	307.449	359.012	215.191	264.969	297.292	223.291	279	320.648	247.384	354.325	282.18	309	174.136	188.657	291.232	358.796	277.108	212.539	350.005	418.064	615.185	494.001	237.988	260.411	229.1	241.02	235.149	284.378	360.784	362.192	513.987	544.272	534.429	583.253	283.068
LOC110119431	0	0	0	0	0	0	0	0.843523	0	0	0	0	0	0	0	0	0	0	0	0	0	0	0	0	0	0	0	0	1.67857	0	0	0	0	1.23323	0	0	0	0	0	0.987785	0	0	0	0	0	0	0	1.24894	0
LOC105665893	260.755	279.663	299.028	313.592	192.822	168.88	183.863	301.138	254.943	267.749	279.422	269.101	232.011	313.149	271.638	360.636	113.599	119.847	351.572	198.669	391.161	424.241	284.705	254.823	399.38	459.648	428.711	564.239	354.178	347.584	418.344	340.43	277.141	350.237	330.333	308.449	315.309	383.013	384.024	418.821	298.189	336.001	274.764	263.883	323.077	408.599	466.922	337.213	309.456
LOC100643362	970.395	1012.24	1047.41	960.062	1060.08	1017.44	1023.05	878.951	754.733	701.772	688.504	663.647	889.524	831.74	848.105	775.693	682.517	715.007	826.738	857.505	646.327	622.796	660.047	685.595	784.335	873.075	818.529	848.089	837.606	714.088	865.293	823.472	664.879	607.982	665.453	624.127	758.147	868.67	852.553	810.972	778.494	797.889	900.29	827.005	588.882	724.119	641.315	624.468	1054.71
LOC100645376	12.2503	18.4683	12.2552	20.1236	11.5516	11.6469	14.3379	6.74818	7.57258	11.0034	14.0716	12.1399	8.95795	9.9729	19.2156	17.0571	0.923568	7.33759	20.8772	11.8862	4.20603	4.93304	6.39787	14.5613	30.6522	23.1108	31.8219	24.2311	21.8214	18.2201	15.1963	25.7623	9.10794	23.4313	19.1497	15.6634	23.0959	37.0658	32.8627	28.6458	18.0114	18.1132	15.0327	36.2192	14.6853	12.6208	19.6895	24.9787	24.7884
LOC100651683	199.504	643.752	640.541	486.319	4446.47	924.267	329.772	2409.1	1745.48	1045.32	1041.3	458.281	377.13	411.881	350.247	1356.45	1821.28	953.887	3687.75	4726.46	1228.16	1886.89	1135.62	2058	4663.64	9759.61	9204.48	2438.69	2704.18	3181.51	4712.63	5587.65	1263.4	5098.17	379.404	1386.82	11541.9	17476	8431.64	24216.5	9104.78	5862.35	3612.02	4717.98	7263.36	727.274	603.342	1111.55	2863.47
LOC100647536	492.635	488.97	551.486	509.797	553.587	538.254	622.434	525.515	275.137	392.454	509.593	437.036	478.355	483.686	461.173	551.513	303.854	358.727	464.309	483.938	302.834	300.915	365.745	448.973	601.324	619.712	655.884	549.527	592.535	451.298	604.275	646.817	399.448	583.317	580.476	594.006	478.988	582.598	528.62	594.647	596.379	600.454	567.901	607.965	406.784	574.247	537.242	473.347	598.121
LOC105665890	476.01	396.629	412.593	404.148	425.631	480.852	430.981	419.231	508.625	415.684	528.69	458.281	442.523	442.797	427.983	363.073	532.899	441.071	370.779	428.752	497.714	534.002	489.437	497.511	384.054	379.189	410.149	393.756	380.196	388.229	369.18	415.876	532.164	447.662	450.018	401.225	410.705	346.898	410.315	397.09	387.246	442.869	408.388	349.256	412.658	444.884	440.201	467.102	467.782
LOC100652120	16.6253	14.9505	16.3403	7.54634	9.77441	12.4788	10.9643	14.3399	10.0968	24.452	40.2046	30.3497	5.37477	0.99729	6.11404	8.93468	7.38855	8.15288	14.1965	14.4332	47.6684	23.4319	29.8567	30.336	16.2276	11.1274	5.30365	19.0387	9.23214	133.848	0.893898	0.920081	27.3238	38.2301	46.6775	25.3025	9.03752	7.60324	1.87787	3.95114	7.00445	3.62265	8.35149	4.31181	10.2797	3.1552	21.0959	24.9787	3.19851
LOC100642929	2537.55	2709.56	2500.07	2628.64	2199.24	2184.63	2141.41	2541.53	3084.56	3203.21	2570.08	2707.2	2595.12	2654.79	2961.82	2781.93	2282.14	2476.03	2478.54	2368.75	3601.77	3160.85	3352.48	2568.86	2683.87	2525.07	2547.52	2541.67	2472.53	2063.08	2355.42	2571.63	2322.52	2551.55	2489.46	2573.62	2435.11	2421.63	2495.69	2611.7	2549.62	2537.67	2195.61	2377.53	2508.25	2825.48	2971.71	2640.25	2172.59
LOC100646586	695.64	722.902	773.714	686.717	749.963	698.815	700.87	802.19	915.02	646.755	909.629	866.991	833.089	752.954	759.014	789.501	890.32	776.154	612.955	672.419	901.493	947.144	776.274	779.03	720.326	584.618	626.714	559.047	814.946	765.945	726.739	823.472	944.623	652.378	919.187	853.055	852.539	827.802	811.24	922.591	866.55	823.247	957.08	939.974	740.141	791.956	786.173	929.208	885.187
LOC100643891	14.0003	2.63833	4.9021	5.03089	4.44291	4.15962	9.27747	12.6528	0	0	3.01535	0	1.79159	5.98374	3.49374	3.24897	4.61784	1.63058	3.34035	0	1.40201	0	0	3.64033	0.901535	0	0	0.865397	0.839285	1.40155	0.893898	0.920081	11.7102	3.69968	2.39372	0	2.00834	0.950405	2.8168	1.97557	0	1.81132	1.6703	1.72472	7.34266	7.88801	0	4.99574	3.99814
LOC100646506	0.875018	0.879443	0.817016	0.838482	1.77716	1.66385	6.74725	4.21761	1.2621	2.4452	5.02558	9.10492	1.79159	0	0	0.812244	0.923568	0	4.17544	3.39606	1.40201	2.46652	0	0	0.901535	1.71191	0.883941	0.865397	0.839285	4.90541	0.893898	3.68032	1.30113	0	4.78743	0	0	1.90081	0.938935	0	2.00127	0	1.6703	0	0	6.3104	0	2.49787	1.59925
LOC100645246	485.635	497.765	504.099	485.481	545.59	535.758	581.95	537.324	437.947	481.704	442.251	434.001	421.919	489.669	464.667	480.848	391.593	463.083	497.713	511.956	485.096	469.872	388.137	465.962	512.973	576.914	614.339	558.181	489.303	740.718	503.264	483.962	455.397	464.927	444.034	403.635	397.651	517.02	450.689	465.247	426.271	520.756	513.616	470.849	389.161	418.064	482.392	439.625	437.396
LOC100645912	182.004	198.754	209.156	221.359	199.042	183.855	199.887	191.48	170.383	149.157	143.731	163.889	226.636	219.404	218.359	176.257	183.79	251.924	225.474	213.103	180.859	207.188	135.421	158.961	167.685	167.767	166.181	168.753	184.643	252.979	155.538	146.293	134.017	108.524	134.048	128.922	162.675	150.164	139.901	131.375	184.117	159.397	176.216	164.711	133.636	134.096	130.794	138.632	199.107
LOC105665926	4.37509	1.75889	2.45105	2.51545	0.888582	2.49577	2.53022	2.53057	5.04838	3.6678	2.01023	3.03497	0	0	1.74687	4.06122	3.69427	2.44586	3.34035	2.54704	1.40201	1.23326	1.06631	7.28065	5.40921	2.56787	1.76788	0.865397	0.839285	1.40155	4.46949	4.6004	1.30113	1.23323	1.19686	2.40976	0	4.75202	2.8168	0.987785	4.00254	3.62265	2.50545	3.44945	1.46853	0	0	0	1.59925
LOC100652118	263.381	93.221	75.9825	102.295	150.17	140.595	157.717	139.181	117.375	145.489	129.66	219.53	149.598	144.607	95.2043	103.155	171.784	150.828	156.162	88.2975	162.633	131.959	205.798	88.5812	80.2366	190.878	84.8583	90.0013	74.6964	261.389	153.75	146.293	81.9714	208.416	129.261	196.395	71.296	56.0739	177.459	92.8518	115.073	153.963	114.415	188.857	114.546	96.2337	262.995	177.349	75.165
LOC110119383	61.2513	47.4899	57.1911	60.3707	51.5378	40.7642	31.206	48.9243	83.2983	57.4621	32.1637	70.816	47.4771	42.8835	40.178	45.4856	41.5606	40.7644	25.0527	50.0918	35.0503	94.961	51.1829	41.257	8.11381	32.5263	19.4467	15.5772	14.2678	11.2124	2.68169	4.6004	42.9374	33.2972	22.7403	21.6878	17.0709	11.4049	7.51148	6.9145	8.00508	16.3019	25.0545	16.3849	32.3077	33.1296	33.7534	38.717	8.7959
LOC100650157	1269.65	1126.57	1163.43	1073.26	1114.28	1172.18	1199.32	1134.54	1412.29	1394.99	1372.99	1341.46	1187.82	1111.98	1256.87	1116.83	1052.87	1115.31	1099.81	1050.23	1521.18	1565.01	1631.46	1448.85	1156.67	1224.02	1112	1099.92	1054.98	1014.02	1109.33	1165.74	1484.59	1455.21	1469.74	1400.07	1167.85	1194.66	1211.23	1271.28	1212.77	1123.93	1105.74	1062.43	1298.18	1381.98	1306.54	1251.43	1186.65
LOC100642207	924.019	833.712	722.242	733.671	751.741	785.335	757.379	689.158	772.403	780.018	794.041	726.37	898.482	794.84	762.508	710.713	845.065	807.135	793.334	739.492	1043.1	871.915	914.895	890.666	704.098	828.566	787.591	800.493	751.999	833.921	834.006	818.872	951.129	823.796	877.297	906.069	751.118	776.48	850.675	745.778	866.55	845.889	781.699	707.999	801.819	689.412	791.799	750.61	811.622
LOC100647263	292.256	174.13	168.305	128.288	278.126	108.982	155.187	70.0124	45.4355	85.5819	40.2046	31.3614	236.49	137.626	140.623	70.6652	125.605	128	84.3439	123.956	54.6784	110.993	72.5091	31.5495	91.055	83.0277	101.653	98.6553	85.6071	290.821	84.0264	73.6064	33.8295	51.7956	70.6146	43.3757	45.1876	84.586	80.7484	58.2793	56.0356	69.736	77.6688	72.4384	45.5245	34.7072	35.1598	39.9659	93.5564
LOC110119421	85.7518	72.1143	80.0676	72.9479	47.0949	78.2008	26.1456	112.189	123.685	103.921	112.573	109.259	97.6417	119.675	125.775	117.775	132.07	236.433	145.305	112.07	75.7086	77.6954	101.3	104.356	103.676	115.554	131.707	157.502	99.0356	82.6913	77.7691	70.8462	52.0453	88.7924	80.1895	55.4244	93.3877	71.2803	79.8095	87.9129	128.081	76.0756	129.448	71.576	91.049	75.7249	57.6621	111.155	56.7735
LOC105665920	7.00015	4.39722	5.71911	7.54634	8.88582	9.98308	5.90384	5.90466	47.9596	63.5751	98.5013	137.585	12.5411	7.97832	9.60778	8.93468	62.8026	26.9045	14.1965	9.33916	114.965	69.0626	52.2492	66.7393	2.7046	6.84765	1.76788	0.865397	5.875	6.30696	8.04508	5.52048	78.068	49.3291	56.2523	39.761	17.0709	9.50405	7.51148	9.87785	15.0095	12.6793	9.18663	16.3849	32.3077	42.5952	68.9132	76.1851	7.19665
LOC100650202	10.5002	10.5533	9.8042	7.54634	10.663	11.6469	8.43406	5.90466	6.31048	18.339	19.0972	26.3031	5.37477	9.9729	9.60778	4.87346	5.54141	3.26115	12.5263	8.49014	15.4221	11.0993	19.1936	4.85377	9.91688	5.99169	8.83941	19.0387	4.19643	108.62	12.5146	3.68032	15.6136	4.93291	11.9686	10.8439	10.0417	13.3057	13.1451	11.8534	8.00508	6.33964	5.01089	17.2472	7.34266	11.0432	11.2511	21.2319	5.59739
LOC100646949	685.139	738.732	756.557	778.111	648.665	699.647	687.376	726.273	642.407	705.439	573.921	782.011	721.115	768.91	835.876	709.901	802.581	712.561	804.19	854.108	616.885	564.833	652.582	539.982	779.827	868.795	787.591	797.031	762.91	1005.61	682.044	632.095	381.232	582.084	587.657	553.04	671.789	691.894	772.743	684.535	686.436	756.228	698.184	706.274	506.644	556.893	493.644	703.151	554.941
LOC100645522	1903.16	1976.11	1998.42	1830.41	1977.1	1899.28	1870.67	1846.47	1538.5	1683.52	1614.21	1528.61	1839.07	1738.28	1925.92	1966.44	1262.52	1429.2	1823.83	1885.66	1581.47	1404.68	1662.38	1683.04	1975.26	1795.8	1797.05	1684.06	1728.93	1723.9	1640.3	1815.32	1742.22	1752.42	1602.59	1649.48	1886.83	1746.84	1645.95	1826.42	1770.12	1989.74	1607.66	1686.78	1709.37	1818.97	1898.63	1731.02	1600.85
LOC100646110	476.01	549.652	485.308	550.882	363.43	341.92	289.288	576.97	117.375	306.872	600.054	414.78	432.669	484.683	603.543	925.145	250.287	196.484	606.274	458.468	98.1408	120.859	364.678	345.831	706.803	810.59	767.261	833.378	882.089	782.764	769.646	709.382	543.874	701.707	574.492	538.581	888.689	1042.59	848.797	1097.43	664.422	820.53	836.819	786.474	679.931	713.076	514.739	626.966	806.024
LOC100648136	303.631	378.161	406.057	326.169	328.775	333.601	342.423	378.742	391.25	287.311	304.55	315.637	251.718	246.331	314.436	324.085	260.446	239.695	337.376	302.249	318.257	270.084	363.612	332.483	347.091	360.358	339.433	424.91	380.196	413.456	359.347	343.19	326.585	381.068	276.474	290.376	334.388	366.856	439.422	319.055	360.229	392.152	354.103	328.56	245.245	272.925	261.589	317.23	274.272
LOC100649732	703.515	720.264	737.766	840.997	971.22	892.654	910.879	843.523	798.907	852.151	822.184	793.14	764.113	774.894	775.61	762.697	954.969	879.695	762.436	829.487	755.684	890.414	802.932	772.962	732.046	646.247	693.01	684.529	739.41	592.854	814.341	743.425	823.618	736.237	732.477	815.703	816.389	710.903	727.675	666.755	704.447	721.813	776.688	891.682	823.847	761.981	708.821	739.37	886.787
LOC100649257	49.001	47.4899	74.3485	57.0168	63.9779	59.0665	59.8818	71.6994	54.2701	55.0169	100.512	82.9559	50.1645	27.9241	27.9499	34.9265	27.707	22.8281	67.6422	56.0349	56.0805	49.3304	61.846	74.0199	75.7289	48.7895	44.197	45.8661	45.3214	142.958	59.8911	71.7663	92.3805	90.0257	105.323	74.7025	40.1667	56.0739	68.5422	60.2549	56.0356	42.5661	70.9876	72.4384	108.671	91.5009	106.886	101.164	64.7698
LOC110119410	0	0	0	0	1.77716	0.831923	0	0	0	1.2226	2.01023	0	0	0	0	0	0	0	1.67018	0	1.40201	3.69978	2.13262	0	0	0	0	0	0	0	0.893898	0	29.9261	19.7317	10.7717	28.9171	1.00417	0.950405	0.938935	2.96336	1.00064	1.81132	3.34059	3.44945	0	0	0	1.24894	0.799627
LOC105665977	60.3763	49.2488	40.8508	35.2162	44.4291	34.1088	67.4725	50.6114	54.2701	30.565	30.1535	31.3614	40.3108	66.8184	36.6842	47.9224	28.6306	39.9491	45.9299	33.1116	49.0704	45.6306	43.7188	26.6957	27.046	25.6787	36.2416	51.9238	31.0535	46.2511	36.6498	39.5635	35.1306	25.8978	17.9529	16.8683	37.1542	32.3138	28.168	39.5114	18.0114	33.5095	35.9114	32.7697	24.9651	36.2848	18.2831	21.2319	17.5918
LOC100646907	524.136	588.347	598.873	617.123	600.682	606.472	673.038	591.309	323.097	374.115	367.872	348.01	474.771	507.621	479.515	596.187	318.631	359.542	710.66	612.988	329.473	277.484	281.506	339.764	558.951	698.46	695.661	741.646	593.375	583.044	599.805	603.573	372.124	403.266	423.688	427.732	493.047	583.548	603.735	552.172	551.35	520.756	528.649	573.47	469.931	462.237	406.447	427.136	517.359
LOC105665931	0.875018	3.51777	2.45105	1.67696	1.77716	1.66385	0.843406	1.68705	1.2621	0	0	1.01166	0	0	1.74687	1.62449	0	0	0.835088	0	0	0	0	0	0.901535	2.56787	0	0.865397	0.839285	2.10232	3.57559	0.920081	0	0	0	0	0	0	0	0	0	0	0	0.862361	0	0	1.40639	0	0
LOC100643241	180.254	140.711	187.097	193.689	184.825	198.83	208.321	165.33	108.54	129.595	150.767	144.667	182.742	172.531	151.104	127.522	181.019	195.669	185.39	176.595	107.955	129.492	123.692	150.467	213.664	237.956	218.333	218.08	153.589	236.861	217.217	190.457	121.005	113.457	150.804	134.946	172.717	172.023	174.642	194.594	183.116	166.642	186.238	185.408	138.042	113.587	151.89	141.13	183.914
LOC100647340	474.26	473.14	382.364	416.725	460.286	512.465	464.717	495.148	726.967	651.645	726.698	763.801	481.042	508.618	568.606	480.848	690.829	520.154	433.411	492.428	1003.84	895.347	944.752	740.199	613.945	439.105	493.239	467.315	548.053	491.242	550.641	471.081	1085.15	699.24	700.162	708.469	678.818	529.375	485.429	451.418	646.411	595.02	623.021	605.378	756.294	743.05	727.105	840.534	634.904
LOC100646782	651.014	674.533	600.507	605.384	502.938	583.178	488.332	679.036	639.883	853.374	966.921	855.862	760.53	613.333	611.404	658.73	612.326	678.319	879.348	730.152	619.689	519.203	858.38	743.84	1016.93	951.823	881.289	1017.71	885.446	856.345	889.428	924.681	740.345	802.832	824.635	745.82	707.939	774.58	829.079	772.448	759.482	768.907	837.654	934.8	726.924	818.775	743.981	779.336	838.009
LOC100652042	1800.79	1758.89	1553.97	1204.9	1221.8	1148.05	1772.84	1233.23	937.737	947.514	877.465	789.093	2001.21	1768.19	1514.53	1351.57	530.128	718.268	1244.28	1160.6	646.327	875.615	692.036	718.358	1436.14	1479.95	1446.13	1457.33	1598	834.621	1210.34	1197.94	784.584	879.292	921.58	755.459	1127.68	1513.99	1111.7	1443.15	1135.72	1603.02	742.447	1107.27	585.945	793.533	713.041	567.017	1526.49
LOC100652163	1190.02	1267.28	1111.96	1308.03	1000.54	1277.83	1175.71	1257.69	865.798	987.86	1185.03	1063.25	1299.8	1138.91	1330.24	1603.37	1065.8	1352.56	1124.86	1144.47	794.941	805.319	979.94	1112.73	1227.89	1270.24	1189.78	1041.94	1322.71	1559.92	1009.21	1323.08	892.578	1043.31	1156.16	1175.96	1241.15	1485.48	1172.73	1502.42	1292.82	1280.61	1302	1509.99	1224.76	1077.5	1153.24	1087.82	1302.59
LOC100644441	28.0006	24.6244	17.9744	23.4775	29.3232	29.9492	27.8324	61.5772	46.6976	58.6847	50.2558	56.6528	40.3108	37.897	47.1654	59.2938	71.1147	65.223	30.0632	32.2625	53.2764	80.1619	47.984	50.9646	35.1598	32.5263	33.5898	32.0197	34.4107	112.124	28.6047	44.1639	61.1533	54.262	33.512	38.5561	34.1417	20.9089	43.191	33.5847	39.0248	39.8491	44.2629	40.531	67.5525	72.5697	66.1004	84.9276	33.5843
LOC100644021	7.00015	3.51777	0.817016	7.54634	6.22008	3.32769	8.43406	6.74818	0	2.4452	3.01535	1.01166	4.47897	2.99187	2.6203	0.812244	4.61784	1.63058	2.50527	9.33916	0	2.46652	1.06631	2.42688	3.60614	6.84765	8.83941	4.32699	5.03571	4.90541	3.57559	4.6004	3.9034	4.93291	1.19686	2.40976	3.01251	1.90081	0.938935	0.987785	3.00191	1.81132	1.6703	2.58708	7.34266	1.5776	5.62557	6.24468	6.39702
LOC100647026	1209.28	1239.14	1022.9	999.47	931.234	945.065	1077.03	917.753	851.915	865.6	1149.85	1061.23	1023.89	982.331	1002.7	1239.48	789.651	891.925	701.474	727.605	954.77	933.578	867.977	1116.37	669.84	535.829	609.035	567.701	678.142	730.206	665.954	725.944	1427.34	1230.76	1273.46	1280.79	645.68	690.944	555.849	705.279	731.465	854.945	896.95	902.892	1290.84	1186.36	1120.89	1326.37	758.846
LOC100646146	362.258	383.437	372.559	365.578	311.004	346.912	287.601	394.769	405.133	457.252	463.358	476.491	399.525	423.848	415.755	473.538	408.217	441.886	359.088	406.678	525.754	546.334	486.238	522.993	448.964	404.011	372.139	379.044	392.785	507.36	379.906	366.192	494.431	494.525	503.877	456.649	463.926	372.559	414.07	375.358	465.295	423.85	431.772	460.501	469.931	459.082	440.201	557.025	497.368
LOC100646259	606.388	688.604	673.221	669.108	693.094	784.504	536.406	842.679	2721.08	2912.23	3100.78	3871.61	745.301	823.761	738.925	1110.34	3400.58	1367.24	1754.52	1454.36	3925.63	2787.17	3667.04	2866.15	1813.89	1648.57	1654.74	1857.14	1669.34	932.029	1605.44	1479.49	1816.38	2105.12	2874.85	2326.62	1395.79	1407.55	1385.87	1410.56	1201.76	1539.63	1992.66	1884.26	2719.72	2549.4	2231.94	2641.5	1544.08
LOC100648250	4320.84	4516.82	4079.36	4140.42	3253.99	3331.02	3506.04	4420.9	3807.74	4626.31	5287.91	5024.9	4521.97	4452.9	4354.94	4333.32	2625.7	2846.98	3757.9	3801.89	3785.43	3902.04	4322.82	4437.56	4238.11	4414.17	4249.1	4018.04	4259.37	3569.74	4439.1	4301.38	5160.3	4889.75	4628.25	4271.3	4172.32	4355.7	4104.08	4379.84	4390.79	4371.63	4684.35	4215.22	4631.75	4925.27	5190.99	4763.44	5253.55
LOC105665911	0	3.51777	4.08508	3.35393	0	0.831923	0	2.53057	0	1.2226	0	0	0	3.98916	0	0.812244	1.84714	4.07644	4.17544	0.849014	2.80402	0	1.06631	0	0	1.71191	0.883941	0.865397	0	14.0155	0	0	0	1.23323	0	0	1.00417	0.950405	1.87787	1.97557	0	0	0	0.862361	0	0	1.40639	0	1.59925
LOC110119445	42.0009	32.5394	54.7401	42.7626	30.2118	24.9577	38.7967	51.4549	31.5524	25.6746	41.2097	33.3847	34.0402	45.8753	35.8108	34.1142	38.7899	46.4714	26.7228	29.7155	32.2463	28.365	27.7241	23.0554	27.9476	12.8393	18.5628	19.9041	24.3393	20.3224	25.0291	23.9221	27.3238	18.4984	16.756	28.9171	38.1584	21.8593	10.3283	16.7924	37.0235	21.7359	35.0762	33.6321	20.5595	39.44	21.0959	17.4851	26.3877
LOC100646022	4550.1	4389.3	3678.21	3832.7	4099.03	4441.64	4071.12	4086.87	6318.05	5584.83	5185.39	5103.81	4322.21	4263.41	4515.65	4546.94	4984.5	4648.77	4388.39	4284.98	6353.92	6733.6	6483.17	6051.43	4576.19	4543.42	4698.15	4755.36	4612.71	3719.01	4699.22	4957.39	6340.42	5797.41	5421.77	5767.76	4427.38	4426.98	4582.94	4875.71	4804.05	4638.8	4296.84	4657.61	5875.6	5718.8	6005.29	5265.51	4575.47
LOC105665873	82.2517	102.895	83.3357	99.7793	111.961	74.0412	161.934	55.6725	29.0282	42.791	62.3171	34.3964	72.5594	60.8347	66.381	60.9183	31.4013	39.1338	69.3123	77.2603	8.41207	39.4643	41.5861	35.1898	67.6151	85.5956	65.4116	77.0204	52.0357	46.2511	104.586	69.006	35.1306	57.9617	46.6775	32.5317	48.2001	57.9747	62.9086	77.0473	41.0261	35.3208	65.1416	33.6321	30.8392	39.44	47.8173	38.717	66.3691
LOC100647696	3.50007	0.879443	2.45105	1.67696	2.66575	1.66385	0	4.21761	2.52419	2.4452	4.02046	0	0.895795	2.99187	2.6203	0.812244	2.7707	3.26115	0.835088	0	5.60805	2.46652	7.46418	1.21344	8.11381	1.71191	0	5.19238	0.839285	1.40155	2.68169	9.20081	2.60227	2.46646	1.19686	3.61464	1.00417	2.85121	0	1.97557	2.00127	2.71699	3.34059	16.3849	0	0	1.40639	2.49787	3.19851
LOC100649019	378.008	372.884	414.227	415.887	415.857	430.936	404.835	402.36	536.391	507.378	492.506	442.094	329.653	290.211	348.5	307.84	459.937	467.975	377.46	302.249	527.156	600.598	468.111	417.424	274.968	265.346	262.53	276.062	261.018	262.089	294.092	281.545	556.885	440.262	360.254	418.093	309.284	296.526	304.215	284.482	319.203	314.265	287.291	260.433	386.224	388.09	486.612	413.398	306.257
LOC105665943	0	0	1.63403	0.838482	0	0.831923	1.68681	0.843523	0	0	1.00512	2.02332	0	0.99729	0	3.24897	0	0	2.50527	0.849014	0	0	0	0	0	0	0	0	0	2.10232	0.893898	0	0	0	0	0	1.00417	0	0.938935	1.97557	1.00064	1.81132	0	0	0	0	1.40639	0	0
LOC105665888	10.5002	7.91499	2.45105	4.19241	11.5516	4.15962	8.43406	3.37409	7.57258	7.33559	8.04092	9.10492	8.06215	5.98374	6.98747	9.74692	7.38855	9.78345	10.8562	7.64113	8.41207	13.5659	4.26524	7.28065	7.21228	13.6953	9.72335	5.19238	12.5893	39.2433	6.25728	16.5615	7.8068	9.86583	14.3623	14.4586	22.0917	16.1569	11.2672	20.7435	15.0095	19.0189	19.2084	18.972	8.8112	14.1984	4.21918	4.99574	10.3952
LOC100644485	1435.03	1700.84	2031.92	1598.98	1957.55	1355.2	2105.99	1309.99	551.536	623.525	599.049	670.729	1066	1321.41	1340.72	1341.83	472.867	754.956	1276.85	916.087	611.277	911.379	761.346	643.124	905.141	1218.88	1194.2	1097.32	865.303	1447.8	902.837	788.509	426.772	622.78	586.46	571.113	850.531	702.349	924.851	721.083	906.576	757.134	817.61	855.462	619.721	665.748	734.137	608.232	941.161
LOC105665862	133.003	169.733	159.318	168.535	199.931	207.981	274.95	154.365	98.4435	88.0271	72.3683	70.816	108.391	142.612	109.179	127.522	106.21	89.6816	245.516	215.65	51.8744	77.6954	53.3155	65.5259	117.199	273.906	221.869	236.254	152.75	208.831	130.509	118.69	80.6703	78.9266	41.89	93.9806	127.529	133.057	157.741	109.644	150.095	131.321	113.58	118.144	85.1749	82.0353	53.4429	51.2064	139.935
LOC100643327	1883.04	1641.92	1720.64	1972.95	1842.92	1674.66	2063.81	1278.78	1182.58	1288.62	865.404	970.18	1556.89	1331.38	1516.28	1150.95	1271.75	1498.5	1733.64	2021.5	1017.86	1092.67	841.319	681.954	589.604	872.219	797.315	912.129	616.035	411.354	728.527	496.844	655.771	443.962	645.106	595.21	814.381	514.169	507.025	287.446	477.303	636.681	482.716	482.06	412.658	490.634	566.776	577.008	594.923
LOC100645678	1715.04	1399.19	901.169	718.579	813.941	956.712	775.09	1517.5	11780.4	5934.49	6665.92	6432.12	2898.79	2433.39	1537.24	2905.4	4146.82	2081.43	1557.44	1568.13	8305.52	7778.17	6707.1	6042.94	2361.12	668.502	1217.19	964.918	1632.41	2260.7	1925.46	3396.94	11252.2	9864.59	10366	9495.65	3728.48	1673.66	1782.1	2749.99	3877.46	2169.97	4701.89	3741.79	19917.7	19702.7	13533.7	16984.3	1094.69
LOC100647537	627.388	650.788	611.128	560.106	625.562	632.262	689.906	647.825	519.984	520.827	552.813	506.84	542.852	505.626	500.478	403.685	571.689	640.001	596.253	643.553	552.393	498.237	532.089	446.547	517.481	697.604	629.366	595.393	504.41	409.953	606.063	625.655	546.476	504.39	481.137	514.483	518.151	624.416	524.865	494.88	491.312	566.945	506.1	488.959	483.147	501.677	483.799	512.064	622.11
LOC100646382	26.2506	27.2627	34.3147	36.0547	57.7578	55.7388	86.8708	52.2984	39.125	45.2362	11.0563	43.5013	17.9159	35.9024	27.0765	47.9224	47.102	22.0128	46.765	33.1116	23.8342	29.5982	24.5252	31.5495	107.283	176.327	130.823	105.578	91.4821	468.818	94.7531	97.5285	58.551	73.9937	59.8429	50.6049	142.592	153.015	105.161	88.9007	94.0597	106.868	121.932	82.7867	76.3637	88.3457	66.1004	61.1978	131.938
LOC100645083	41.1259	76.5115	105.395	36.0547	72.8637	85.6881	46.3873	150.147	309.214	121.037	217.105	315.637	36.7276	50.8618	39.3045	60.106	155.159	68.4842	116.077	62.8271	321.061	631.429	252.716	218.42	320.946	96.723	144.966	133.271	133.446	112.124	110.843	215.299	334.391	226.914	248.946	293.991	207.863	105.495	132.39	446.479	309.196	234.567	335.73	332.871	224.686	157.76	237.68	174.851	127.141
LOC110119146	507.511	456.431	455.078	429.303	499.383	500.818	476.524	508.644	450.568	420.574	441.245	405.675	461.334	426.84	431.476	422.367	507.962	505.478	536.127	523.842	381.347	436.574	417.994	412.57	402.084	487.039	517.989	441.353	415.446	324.458	459.463	485.803	428.073	373.668	390.176	401.225	412.713	471.401	506.086	510.685	474.301	444.68	406.717	452.74	474.336	435.418	440.201	403.406	471.78
LOC100643408	567.012	484.573	526.976	528.243	659.328	687.169	662.074	576.126	602.02	614.967	615.13	731.428	593.016	606.352	695.254	614.056	702.835	640.816	473.495	574.783	566.413	680.76	647.251	663.753	492.238	520.421	644.393	566.835	593.375	652.42	598.911	636.696	651.868	665.943	708.54	691.601	635.639	657.68	597.163	487.966	544.346	550.643	614.669	609.689	663.777	673.636	735.543	644.451	531.752
LOC100645876	141.753	138.073	162.586	173.566	172.385	143.923	186.393	140.025	56.7943	47.6813	46.2353	62.7228	105.704	117.68	120.534	77.9754	86.8154	122.293	111.902	112.07	32.2463	76.4621	35.1883	32.7629	69.4182	108.706	87.5101	83.0782	85.6071	153.469	87.602	63.4856	14.3125	16.032	37.1026	28.9171	29.1209	58.9251	68.5422	57.2915	49.0311	88.7549	50.9441	50.8793	29.3707	18.9312	49.2237	12.4894	71.1668
LOC100644560	854.018	807.329	860.318	898.014	1009.43	973.35	1035.7	932.093	533.867	641.864	597.038	649.484	782.925	839.718	826.269	823.615	665.893	838.116	1067.24	960.235	587.443	575.932	646.184	590.946	935.793	1010.03	787.591	986.553	955.106	992.295	1032.45	1063.61	550.38	554.953	611.594	690.396	869.61	908.587	1011.23	1095.45	879.559	873.059	870.225	900.305	635.875	583.712	556.931	532.047	909.176
LOC100646143	287.006	296.372	280.237	285.922	288.789	291.173	315.434	273.301	325.621	333.769	311.586	312.602	290.238	302.179	325.791	269.665	340.797	305.733	260.548	282.722	349.101	377.378	303.899	328.843	305.62	289.313	341.201	357.409	291.232	304.136	287.835	276.024	336.994	313.24	363.845	355.439	267.109	269.915	273.23	254.849	293.186	250.869	331.554	304.414	312.798	336.029	308	360.942	321.45
LOC100647460	8.75018	7.03554	6.53613	10.9003	3.55433	3.32769	12.6511	5.90466	1.2621	6.11299	0	4.04663	10.7495	4.98645	5.2406	8.12244	2.7707	4.07644	6.68071	3.39606	7.01006	0	1.06631	3.64033	2.7046	5.13574	2.65182	0	4.19643	2.10232	1.7878	1.84016	2.60227	1.23323	0	0	4.01667	2.85121	3.75574	0	3.00191	2.71699	2.50545	1.72472	5.87413	1.5776	0	1.24894	1.59925
LOC100647463	2286.42	2258.41	2285.19	2469.33	2332.53	2219.57	2582.51	2158.57	2353.81	2145.66	1749.91	2038.49	2339.82	2351.61	2423.78	2227.17	2128.82	2180.89	2840.14	2405.26	1940.38	1906.62	1915.09	1696.39	2424.23	2496.82	2624.42	2841.1	2459.11	2342.69	2454.64	2222.91	1513.22	1693.22	1706.72	1812.14	2177.04	2299.98	2438.41	2286.72	2241.42	2094.8	2016.88	2082.6	1602.17	1757.45	1698.92	1753.51	1963.08
LOC100647901	352.632	304.287	299.028	305.207	314.558	414.298	353.387	369.463	550.274	423.019	520.65	470.421	445.21	432.824	420.995	384.191	637.262	529.937	347.397	388	541.176	651.161	600.333	499.938	419.214	380.9	425.176	386.833	458.25	377.016	498.795	464.641	642.76	496.991	511.058	542.196	534.218	484.706	432.849	455.369	410.261	451.926	532.825	476.886	481.679	478.013	454.265	475.844	478.977
LOC100651129	44.6259	26.3833	22.0594	20.1236	11.5516	10.815	16.8681	16.8705	21.4556	25.6746	17.087	22.2565	19.7075	10.9702	39.3045	33.302	22.1656	61.9619	17.5369	39.0547	11.2161	20.9654	14.9284	10.921	15.3261	11.1274	22.0985	17.3079	10.9107	9.81083	16.0902	16.5615	11.7102	6.16614	14.3623	16.8683	7.02918	4.75202	7.51148	27.658	9.00572	5.43397	17.5381	6.89889	2.93707	20.5088	15.4703	9.99148	7.99627
LOC110119457	31.5007	29.9011	34.3147	36.8932	26.6575	29.9492	26.989	34.5844	22.7177	24.452	9.04604	20.2332	26.8738	25.9295	34.0639	14.6204	32.3249	24.4586	18.3719	23.7724	16.8241	23.4319	14.9284	16.9882	18.0307	17.9751	18.5628	23.3657	11.75	20.3224	25.0291	26.6823	13.0113	13.5655	9.57486	14.4586	31.1292	26.6113	30.0459	22.7191	32.0203	26.2642	21.7139	22.4214	8.8112	23.664	4.21918	11.2404	15.1929
LOC110119379	8.75018	8.79443	4.9021	5.86937	4.44291	4.15962	5.06044	4.21761	3.78629	8.55819	8.04092	5.05829	7.16636	3.98916	5.2406	11.3714	14.7771	7.33759	17.5369	0.849014	0	4.93304	2.13262	13.3479	3.60614	11.1274	9.72335	7.78858	12.5893	10.5116	6.25728	8.28073	5.20453	9.86583	10.7717	2.40976	10.0417	8.55364	6.57254	10.8656	9.00572	10.8679	5.84604	11.2107	7.34266	14.1984	2.81278	1.24894	10.3952
LOC100651923	0.875018	23.745	4.9021	7.54634	31.1004	11.6469	7.59065	32.8974	27.7661	6.11299	5.02558	1.01166	2.68738	7.97832	1.74687	8.93468	6.46498	4.07644	14.1965	12.7352	23.8342	16.0324	11.7294	6.06721	17.1292	4.27978	3.53576	1.73079	5.875	36.4402	9.83287	11.041	2.60227	2.46646	2.39372	8.43416	13.0542	10.4544	12.2062	14.8168	12.0076	9.96229	10.0218	15.5225	5.87413	3.1552	5.62557	3.74681	10.3952
LOC100644805	282.631	281.422	269.615	238.967	255.912	267.047	279.167	256.431	299.117	276.307	289.473	368.243	275.905	254.309	265.524	268.853	309.395	289.427	239.67	286.967	322.463	292.283	315.628	305.787	265.051	276.474	308.495	261.35	282.839	283.813	275.32	241.061	365.619	288.575	289.64	302.425	262.088	254.708	252.573	244.971	243.154	259.019	325.708	279.405	311.329	277.658	271.434	273.517	329.446
LOC100643045	357.883	322.756	416.678	368.093	331.441	402.651	393.027	339.096	344.552	315.43	286.458	389.488	300.091	369.995	411.387	368.759	376.816	451.669	317.334	328.569	330.875	349.013	342.286	328.843	260.543	282.466	298.772	292.504	266.053	299.23	316.44	239.221	291.454	312.007	342.301	367.488	255.059	279.419	307.971	313.128	278.177	299.774	328.213	251.81	309.86	347.072	396.602	302.242	339.842
LOC100644208	12.2503	18.4683	20.4254	15.0927	10.663	9.98308	13.4945	20.2445	12.621	11.0034	8.04092	16.1865	7.16636	17.9512	21.8359	15.4326	17.5478	13.8599	16.7018	8.49014	5.60805	13.5659	8.53049	9.70753	18.9322	21.3989	7.95547	13.8464	9.23214	334.269	6.25728	4.6004	13.0113	8.6326	16.756	9.63903	15.0625	14.2561	11.2672	17.7801	15.0095	19.0189	9.18663	32.7697	20.5595	12.6208	5.62557	11.2404	7.19665
LOC100649331	2143.8	1919.82	2053.16	1988.88	2028.63	2121.4	1989.59	2121.46	3140.09	3043.05	2736.93	2912.56	2170.51	1899.84	2179.22	2337.64	2779.02	2595.06	1934.9	2478.27	2858.7	3141.11	2900.37	2861.3	2188.02	1636.59	1736.94	1812.14	2112.48	1591.46	2059.54	2218.31	2954.87	2608.28	2680.96	2512.17	2351.76	1990.15	2214.95	1974.58	2164.37	2105.67	2315.03	2117.1	2320.28	2356.94	2343.05	2524.1	2231.76
LOC100645753	6.12513	6.1561	3.26807	4.19241	4.44291	5.82346	5.06044	5.90466	11.3589	2.4452	4.02046	5.05829	1.79159	8.97561	4.36717	9.74692	0.923568	3.26115	6.68071	4.24507	7.01006	0	8.53049	0	4.50767	4.27978	1.76788	4.32699	5.03571	27.3302	4.46949	4.6004	1.30113	9.86583	1.19686	6.0244	11.0459	2.85121	11.2672	2.96336	2.00127	1.81132	5.84604	11.2107	0	0	1.40639	6.24468	5.59739
LOC110119424	216.13	215.464	262.262	246.514	274.572	262.056	288.445	196.541	145.141	169.941	108.552	134.55	222.157	190.482	212.245	176.257	202.261	192.408	222.134	234.328	135.995	145.525	135.421	121.344	151.458	230.252	201.539	199.907	188	314.647	181.461	161.934	114.5	115.923	106.52	116.873	154.642	155.866	153.046	153.107	154.098	161.208	156.173	146.601	111.609	162.493	108.292	96.168	129.54
LOC100650767	430.509	362.331	366.023	361.386	377.647	449.238	400.618	488.4	638.621	526.94	576.936	502.794	354.735	413.875	449.819	427.24	592.007	436.994	366.604	461.864	573.423	680.76	654.715	632.203	377.743	449.377	521.525	497.604	472.517	346.182	466.615	507.884	788.487	617.847	560.129	626.537	510.118	517.02	472.284	451.418	439.279	515.322	505.265	556.223	672.588	610.532	573.808	626.966	555.741
LOC100644849	2.62506	5.27666	4.08508	10.0618	7.10866	2.49577	6.74725	3.37409	0	7.33559	9.04604	10.1166	7.16636	2.99187	6.98747	7.31019	0.923568	2.44586	5.01053	0.849014	1.40201	1.23326	3.19893	3.64033	11.7199	23.1108	9.72335	11.2502	14.2678	5.60619	8.04508	17.4815	9.10794	8.6326	13.1654	22.8927	13.0542	4.75202	12.2062	6.9145	15.0095	19.9246	24.2193	9.48598	4.4056	6.3104	11.2511	7.49361	11.9944
LOC100644174	542.511	690.363	547.401	675.816	558.03	612.295	744.728	589.622	363.484	253.078	204.038	238.751	540.164	523.577	547.643	468.665	225.351	446.778	623.811	554.406	264.98	362.578	264.445	218.42	457.078	396.308	693.01	638.663	432.232	442.188	553.323	351.471	136.619	184.984	125.67	187.961	273.134	422.93	511.72	478.088	376.239	381.284	254.72	332.871	95.4546	93.0785	147.671	134.885	588.526
LOC100642606	325.507	299.011	308.015	251.545	287.012	275.367	326.398	292.702	426.588	368.002	367.872	402.64	343.985	310.157	331.032	271.289	480.255	386.446	313.993	322.625	413.593	405.743	381.739	355.538	296.605	310.712	299.656	268.273	299.625	327.962	299.456	299.026	426.772	390.933	384.191	316.883	252.046	324.088	303.276	307.201	290.184	297.057	341.576	301.826	400.909	419.642	403.634	358.445	323.049
LOC100642809	1179.52	1145.03	1074.38	1025.46	989.881	947.56	1007.87	1016.44	1138.41	1288.62	1092.56	1142.16	1112.58	1095.02	994.842	1015.3	980.829	950.625	985.404	939.859	1302.47	1304.79	1216.66	1174.61	976.362	879.923	891.012	810.012	946.714	1004.21	997.59	963.324	1407.83	1301.06	1261.49	1302.47	883.668	970.363	1029.07	1027.3	986.627	1068.68	1052.29	1063.29	1348.11	1303.1	1317.79	1255.18	1027.52
LOC100647618	8.75018	14.0711	5.71911	9.2233	15.1059	13.3108	6.74725	8.43523	5.04838	2.4452	4.02046	4.04663	4.47897	11.9675	11.3546	21.1183	14.7771	11.414	16.7018	7.64113	5.60805	0	1.06631	8.49409	5.40921	20.5429	7.95547	12.981	12.5893	11.9132	13.4085	22.0819	13.0113	16.032	9.57486	4.81952	10.0417	17.1073	14.084	14.8168	15.0095	19.0189	19.2084	18.972	20.5595	6.3104	4.21918	2.49787	11.1948
LOC105665895	0	0	1.63403	0	0.888582	0	0	0	0	0	0	0	0	0.99729	0	0	0	0	0.835088	0	0	0	0	0	0	0	0	0	0	1.40155	0	0	0	0	0	0	0	0	0	0	0	0	0	0	0	0	0	0	2.39888
LOC100644723	3429.2	3873.07	3455.98	4286.32	2841.69	3628.02	3377	3830.44	5100.13	5524.92	5573.36	6224.73	4355.36	4375.11	4616.1	3905.27	6726.35	5410.25	4283.17	4591.47	6032.86	4581.56	5025.52	5966.49	5608.45	4021.28	3290.03	3168.22	5619.85	3337.78	4193.27	3548.75	5119.96	4479.09	5941.2	5449.67	4279.77	2965.26	3445.89	3248.83	3293.09	4268.39	4291.83	4432.54	5164.83	6086.39	5733.86	5856.26	4790.57
LOC100645126	246.755	248.882	254.909	215.49	287.012	279.526	295.192	280.05	258.73	268.972	275.402	299.451	291.133	278.244	260.283	272.102	229.968	247.847	218.793	241.12	301.432	265.151	287.904	263.317	211.861	245.659	227.173	250.965	227.446	258.585	227.05	276.944	249.818	238.013	287.246	291.581	256.063	287.973	279.803	251.885	248.158	240.906	277.269	303.551	229.091	250.839	300.968	319.728	223.096
LOC100643972	21777.5	19226.4	21104.3	26809.6	24732.8	27528.3	24451.2	17673.5	19161.1	14721.3	11868.4	12732.7	26745.8	26952.8	31352.8	22219.7	25631.8	27270.6	17952.7	25473.8	12936.4	12120.5	15187.5	12886.8	18984.5	18931.2	14331.3	16787	21193.6	13873.9	19874.9	15377.3	14462.1	10589.7	10812.4	13279	22571.7	17125.3	18840.7	17879.9	16360.4	15005.9	16459.9	15548.4	14838.1	11404.5	8504.45	10522.3	16905.7
LOC110119439	4.37509	2.63833	8.98718	3.35393	3.55433	8.31923	3.37362	5.06114	22.7177	18.339	8.04092	14.1632	2.68738	0.99729	7.86091	3.24897	1.84714	0.815288	6.68071	8.49014	9.81408	12.3326	3.19893	18.2016	9.01535	5.13574	5.30365	6.05778	9.23214	2.80309	8.93898	3.68032	44.2385	38.2301	35.9057	30.122	6.02501	1.90081	0	3.95114	3.00191	10.8679	4.17574	1.72472	57.2728	31.552	40.7854	36.2191	3.19851
LOC100647382	2284.67	2182.78	2063.78	1614.92	2440.05	2059.84	2901.32	2117.24	2146.83	2884.11	2003.19	2280.28	2278.9	2250.88	2340.8	1752.82	2161.15	2166.22	2436.79	2125.08	2446.51	2309.9	2307.5	2094.4	1934.69	1751.29	2039.25	2026.76	1723.05	1478.63	1751.15	1564.14	1903.56	1841.21	1664.83	1880.82	1661.9	1248.83	1644.07	1509.34	1384.88	1550.49	1846.51	1568.64	1872.38	1498.72	1849.41	2144.42	1256.21
LOC110119485	0	0	0	0	0	0	0	0	0	0	0	0	1.79159	1.99458	0	0	0	0	0	0	0	0	0	0	0	0	0	0	0	0	0	0	0	1.23323	0	2.40976	1.00417	1.90081	4.69467	3.95114	3.00191	1.81132	0.835149	2.58708	0	0	0	0	0
LOC100642330	183.754	175.889	151.965	103.972	246.137	179.695	251.335	159.426	45.4355	77.0237	142.726	128.481	138.848	117.68	155.471	162.449	101.592	97.8345	146.976	135.842	98.1408	82.6284	63.9787	128.625	198.338	181.463	200.655	208.561	147.714	204.626	165.371	170.215	122.307	201.016	118.489	116.873	157.654	251.857	169.947	251.885	172.109	182.944	139.47	221.627	117.483	149.872	147.671	156.117	182.315
LOC100643082	60.3763	52.7666	35.9487	31.0238	41.7634	31.6131	43.0137	38.802	29.0282	25.6746	10.0512	15.1749	47.4771	42.8835	34.0639	37.3632	21.2421	26.0892	20.8772	32.2625	29.4422	16.0324	15.9947	10.921	11.7199	16.2632	8.83941	10.3848	16.7857	46.2511	9.83287	18.4016	20.8181	7.39937	7.18115	10.8439	14.0584	14.2561	15.023	23.7068	14.0089	11.7736	13.3624	18.972	7.34266	1.5776	14.0639	12.4894	16.7922
LOC100643848	650.139	852.18	911.79	972.639	922.348	993.316	883.046	938.841	812.79	794.689	795.046	791.116	858.172	923.49	1045.5	1000.68	863.536	971.823	1056.39	1014.57	734.654	688.159	800.8	735.346	1002.51	986.917	776.984	743.376	994.553	1048.36	761.601	965.165	686.999	674.576	850.966	781.967	851.535	904.785	821.568	1107.31	1015.65	793.36	902.796	808.895	976.574	809.309	756.639	715.64	827.614
LOC110119446	15.7503	86.1854	40.0338	50.3089	82.6382	99.8308	16.8681	212.568	508.625	139.376	329.678	610.03	21.4991	70.8076	53.2795	68.2285	353.727	141.045	206.267	144.332	253.764	442.74	341.22	395.582	251.528	179.751	297.004	237.119	114.143	60.2665	163.583	259.463	400.749	261.444	258.521	256.639	536.226	204.337	298.581	309.177	234.149	288.906	354.103	315.624	193.846	164.071	226.429	252.285	207.903
LOC100646589	2403.68	2611.07	1912.64	1582.21	1874.91	1812.76	1947.42	2183.88	1701.31	1979.39	2305.73	1972.73	2113.18	2097.3	2037.72	2201.99	1956.12	1623.24	2045.13	1801.61	1943.19	1992.95	1843.65	2298.26	2143.85	2454.88	2377.8	2186.86	2299.64	1667.84	2531.52	2444.65	2688.14	2753.8	2390.12	2537.48	2121.81	2429.23	1960.5	2012.12	2216.41	2435.33	2411.07	2423.24	2464.2	2350.63	2610.26	2545.33	2979.41
LOC110119397	2.62506	3.51777	3.26807	7.54634	7.99724	6.65539	1.68681	16.0269	5.04838	2.4452	2.01023	6.06995	7.16636	5.98374	3.49374	9.74692	21.2421	19.5669	6.68071	7.64113	0	3.69978	13.862	3.64033	27.046	38.518	35.3576	39.8083	29.375	19.6217	50.0583	23.9221	7.8068	4.93291	4.78743	1.20488	37.1542	14.2561	15.9619	7.90228	22.014	16.3019	35.0762	25.8708	4.4056	3.1552	2.81278	3.74681	24.7884
LOC100646948	2360.8	2445.73	2232.91	2460.94	2300.54	2034.05	2245.99	2401.51	1591.5	2005.06	2332.87	2128.53	2214.41	2155.14	2076.15	3123.08	1556.21	1576.77	2620.51	2163.29	1525.39	1520.61	1967.34	2307.97	2968.75	3916	3003.63	2991.68	2900.57	4681.87	3080.37	3294.81	1834.6	2351.77	2232.14	2470	2787.57	3024.19	2456.25	2955.45	3145	2854.65	2722.58	2710.4	2327.62	2423.2	2285.39	2349.25	2534.82
LOC100648476	28.8756	27.2627	53.1061	36.0547	37.3205	43.26	34.5796	53.1419	21.4556	22.0068	25.1279	19.2215	40.3108	43.8808	31.4436	34.1142	31.4013	26.9045	43.4246	37.3566	2.80402	12.3326	21.3262	24.2688	50.4859	31.6704	47.7328	43.2699	26.0178	53.2588	36.6498	22.0819	14.3125	30.8307	25.134	28.9171	30.1251	34.2146	34.7406	32.5969	28.0178	33.5095	36.7465	35.3568	16.1539	26.8192	12.6575	31.2234	43.9795
LOC100649176	494.385	444.998	403.606	415.887	371.427	489.171	452.909	394.769	421.54	413.238	362.847	348.01	406.691	401.908	443.705	386.628	523.663	475.313	435.916	461.015	457.056	457.54	377.474	482.95	482.321	508.438	496.775	513.181	444.821	314.647	447.843	413.116	497.033	393.4	403.341	437.371	384.597	393.467	410.315	352.639	361.229	350.491	361.619	379.439	428.812	366.003	405.041	328.47	455.788
LOC100649377	2523.55	2479.15	3585.07	3688.48	1958.44	2448.35	1853.81	2571.9	4398.4	3197.1	3803.36	3442.67	3307.28	3954.25	2770.53	2511.46	4412.81	3626.4	2678.13	2851.84	3788.24	3872.44	4160.75	4040.76	2252.93	2174.13	2079.03	1903.87	2027.71	2274.01	2343.8	2170.47	3662.69	3404.94	4039.39	3303.78	2569.67	2277.17	2373.63	3258.7	2873.83	2977.82	2386.85	2366.32	3627.28	3912.45	3527.23	3629.41	2806.69
LOC100649883	139.128	132.796	183.829	186.143	132.399	176.368	124.824	177.14	975.6	623.525	516.629	611.041	154.973	170.537	179.927	136.457	549.523	275.567	192.905	218.197	465.468	921.245	702.699	510.859	282.18	261.923	270.486	196.445	190.518	332.167	215.429	204.258	723.43	540.154	348.286	312.064	217.905	206.238	335.2	179.777	145.092	192	200.436	153.5	397.972	441.728	375.507	520.806	254.281
LOC100643406	6023.63	7849.91	7860.51	8274.98	6519.53	4830.15	6086.02	6234.48	3459.41	4172.73	5171.32	4747.71	6220.4	6910.22	6958.65	8035.53	2392.97	2048	8039.4	4902.21	2303.5	4258.45	3721.43	3185.28	9274.09	10307.4	8854.44	9882.84	8932.51	8083.42	9708.62	8336.85	5575.36	6026.79	5013.64	4872.53	7776.28	8396.82	7665.46	8414.94	7817.97	9652.55	9032.97	7782.81	5790.43	6589.64	5295.07	6172.24	7840.35
LOC100645082	72.6265	89.7032	80.8846	97.2639	72.8637	83.1923	75.9065	90.2569	16.4072	57.4621	92.4706	98.1308	106.6	74.7967	69.8747	83.6611	17.5478	24.4586	61.7965	74.7133	8.41207	14.7991	57.5808	70.3796	118.101	114.698	144.966	124.617	123.375	103.014	122.464	118.69	87.176	144.288	116.095	93.9806	133.554	144.461	149.291	182.74	120.076	176.604	112.745	104.346	120.42	175.114	109.699	101.164	108.749
LOC100650283	308.881	342.103	346.415	365.578	385.645	354.399	330.615	394.769	392.512	398.567	378.928	431.978	318.007	315.144	393.919	397.187	402.676	392.969	301.467	373.566	400.975	387.244	372.143	413.784	357.008	338.103	350.925	302.024	399.5	373.512	411.193	406.676	381.232	378.601	387.782	387.971	385.601	421.98	373.696	396.102	394.25	389.435	442.629	432.905	440.56	348.65	358.63	407.153	429.4
LOC100650525	12357	10230.6	8272.29	7687.2	9340.78	10305	11009	9514.94	10876.7	10569.4	10705.5	9033.09	12908.4	10175.3	10680.4	8232.9	15283.2	14221.1	7429.78	10441.2	13450.9	11518.6	10954.2	9895.62	5658.03	5640.75	6295.43	5199.31	5391.57	4367.92	5673.57	5751.42	12199.4	9770.87	9057.82	8275.11	7921.89	6007.51	6568.79	7032.04	5512.5	5683.03	6221.86	5979.61	9878.82	8892.94	8251.3	9927.79	5500.64
LOC110119461	0	0	0	0	0	0	0	0	0	0	0	0	0	0	0	0	0	0	0	0	0	0	0	2.42688	0	0	0	0	0	0	0	0	0	0	3.59057	0	0	0	0	0	0	0	0	0	1.46853	0	0	0	0.799627
LOC100651760	481.26	460.828	485.308	586.937	471.837	533.263	500.14	542.385	556.584	575.844	529.696	496.724	467.605	489.669	450.692	530.395	469.173	528.306	523.6	562.897	665.955	550.034	584.338	525.42	586.899	654.806	624.062	603.182	529.589	511.565	548.853	610.013	530.863	569.751	532.602	516.893	529.197	694.746	635.659	530.441	518.329	643.02	552.868	584.681	550.7	566.359	592.091	563.27	566.936
LOC100645287	172.379	171.491	200.986	199.559	163.499	134.772	136.632	113.032	31.5524	59.9073	95.4859	65.7577	150.494	183.501	171.193	169.759	34.172	48.102	236.33	138.389	22.4322	22.1987	49.0503	70.3796	221.778	199.438	295.236	244.907	204.786	290.12	213.642	213.459	80.6703	81.3931	104.127	71.0879	161.671	187.23	153.985	212.374	195.124	197.434	130.283	145.739	70.4896	97.8113	75.9452	92.4212	171.92
LOC100644368	1300.28	1299.82	1253.3	1284.55	1269.78	1283.66	1201.85	1217.2	1514.52	1484.23	1432.29	1547.84	1273.82	1299.47	1319.76	1496.96	1585.77	1501.76	1095.64	1222.58	1678.21	1560.07	1474.71	1521.66	1263.05	1004.89	1139.4	1047.13	1237.95	1076.39	1212.13	1228.31	1527.53	1396.01	1402.72	1322.96	1420.9	1188.01	1250.66	1234.73	1332.85	1286.04	1516.63	1419.45	1434.76	1410.38	1345.92	1415.04	1389.75
LOC100643242	402.508	368.487	388.083	449.426	374.982	522.448	384.593	439.475	533.867	482.926	484.465	504.817	498.062	424.845	501.351	457.293	602.166	540.536	362.428	423.658	642.121	657.328	553.415	533.914	432.737	474.2	490.587	469.045	472.517	497.549	435.328	439.799	568.595	547.553	591.248	525.327	456.897	473.301	464.773	453.393	406.258	462.794	462.672	513.105	506.644	451.194	545.68	585.751	465.383
LOC100650078	8090.42	6968.71	7088.43	5886.14	6423.56	5529.79	7074.49	6671.42	10543.6	7770.84	3919.95	5535.79	6026.01	5434.23	8489.78	7031.59	7206.6	8919.25	4197.99	6334.5	7043.71	8600.76	9370.74	8878.75	7394.39	3464.05	2718.12	3000.33	5791.91	4699.39	5689.66	4537.84	8890.65	6018.15	6354.12	6565.39	6088.27	4974.42	8396.89	4429.23	7453.73	6094.2	6849.89	4323.88	5863.85	6220.48	6649.42	5238.04	8139.41
LOC100649380	156.628	147.746	170.756	151.765	139.507	166.385	153.5	139.181	129.996	127.15	155.793	153.772	198.866	146.602	130.142	162.449	219.809	247.847	135.284	162.162	164.035	130.726	130.09	107.996	133.427	150.648	143.198	135.002	146.036	206.027	120.676	119.61	127.511	134.422	150.804	130.127	136.567	126.404	133.329	120.51	129.082	134.944	177.052	151.776	101.329	121.475	136.42	161.113	141.534
LOC100648514	371.883	377.281	357.036	358.87	446.957	413.466	360.134	380.429	557.846	436.468	432.199	481.549	360.11	386.948	355.488	334.644	532.899	457.376	348.232	382.905	556.599	628.963	528.89	476.883	414.706	457.937	439.319	427.506	373.482	330.765	366.498	397.475	594.618	514.256	451.215	442.191	468.947	395.368	404.681	387.212	423.269	388.529	415.904	445.841	600.63	446.461	495.05	523.304	415.806
LOC105665956	28.8756	39.5749	35.1317	16.7696	47.9834	44.0919	29.5192	38.802	0	6.11299	4.02046	6.06995	28.6654	22.9377	21.8359	17.0571	19.3949	29.3504	20.0421	25.4704	0	6.1663	6.39787	6.06721	10.8184	15.4072	23.8664	20.7695	10.9107	8.40928	8.93898	3.68032	2.60227	1.23323	4.78743	6.0244	10.0417	16.1569	14.084	19.7557	19.0121	9.96229	10.8569	10.3483	1.46853	1.5776	1.40639	0	19.1911
LOC100646417	3356.57	3722.68	3760.73	3363.15	3484.13	2845.18	2738.54	3071.27	2343.71	3181.2	3818.43	3520.57	4553.33	4733.14	2781.01	3438.23	4082.17	3141.3	5154.17	3580.29	2414.26	1997.88	2973.94	2942.6	2949.82	3683.18	3408.48	3512.65	3276.57	2198.33	2967.74	3566.23	1928.28	3120.07	3091.48	2912.19	2807.66	3160.09	3859.02	3585.66	3187.02	3690.57	2533.84	3701.26	3445.18	3371.33	3694.59	3370.88	2474.05
LOC110119450	12.2503	4.39722	2.45105	3.35393	3.55433	1.66385	2.53022	0	2.52419	0	0	0	6.27056	3.98916	3.49374	1.62449	0	0.815288	1.67018	0	2.80402	0	0	0	0.901535	0	0	2.59619	0	1.40155	2.68169	0	0	1.23323	1.19686	0	2.00834	0	0	0	1.00064	0.905662	0	0.862361	0	0	0	0	1.59925
LOC110119398	35.8758	64.1993	35.9487	51.1474	127.956	74.8731	88.5576	43.0197	22.7177	14.6712	27.1381	14.1632	37.6234	26.9268	34.0639	60.106	15.7007	18.7516	33.4035	30.5645	4.20603	8.63282	9.5968	9.70753	34.2583	18.831	26.5182	45.0007	35.25	76.3843	25.0291	47.8442	22.1193	25.8978	13.1654	20.4829	34.1417	12.3553	49.7635	34.5725	37.0235	35.3208	44.2629	37.9439	20.5595	7.88801	15.4703	16.2362	23.1892
LOC100647219	69.1265	63.3199	74.3485	95.5869	113.739	121.461	92.7747	105.44	108.54	106.366	105.537	117.352	52.8519	54.8509	69.8747	73.1019	118.217	92.9428	69.3123	75.5623	85.5227	109.76	107.697	75.2334	72.1228	70.1884	58.3401	97.7899	73.8571	61.6681	84.0264	72.6864	158.738	93.7253	101.733	101.21	93.3877	67.4787	91.0767	90.8762	83.0527	85.1323	96.8772	96.5845	89.5805	107.277	142.046	87.4255	75.9646
LOC100649843	59.5012	52.7666	62.0932	58.6937	47.9834	34.9408	56.5082	45.5502	36.6008	44.0136	21.1074	30.3497	53.7477	48.8672	41.0514	39.7999	41.5606	48.9173	22.5474	50.9409	60.2865	61.663	50.1166	29.1226	18.9322	17.9751	14.1431	9.51937	10.0714	21.724	27.7108	21.1619	32.5283	28.3643	21.5434	36.1464	22.0917	36.1154	22.5344	12.8412	19.0121	13.5849	9.18663	19.8343	20.5595	23.664	33.7534	22.4808	26.3877
LOC100652237	0	0	0	0	1.77716	0	0.843406	0.843523	0	2.4452	0	0	0	0.99729	0	0	0.923568	2.44586	0	0.849014	1.40201	0	0	0	0	0.855956	0	0	1.67857	0	0	0.920081	0	1.23323	1.19686	0	1.00417	0	0.938935	0	0	0	0	0	0	0	0	0	0.799627
LOC100643765	1505.91	1695.57	986.139	1055.65	891.248	1109.79	1012.93	1014.76	2519.14	2276.48	1073.46	1250.41	3102.14	2002.56	1532.88	717.211	1558.06	1825.43	857.636	1085.89	3085.83	3020.25	2759.61	2106.53	1330.67	782.344	729.251	967.514	793.964	940.438	1112.01	1519.05	1423.44	2017.56	1306.97	1357.9	1208.01	957.057	1210.29	1170.53	1284.82	1091.32	1056.46	757.153	1245.32	1276.28	1711.58	1101.56	843.607
LOC100644061	243.255	276.145	229.582	248.191	231.92	222.955	257.239	242.935	220.867	238.407	226.151	242.798	249.927	213.42	272.511	264.791	229.968	253.554	214.618	230.083	234.136	217.054	226.058	178.376	201.042	157.496	200.655	188.657	234.161	250.176	241.352	186.776	239.409	207.182	221.419	202.42	217.905	223.345	206.566	197.557	206.131	248.152	243.863	238.874	190.909	233.485	232.055	202.328	227.894
LOC100645561	265.131	287.578	310.466	322.815	320.778	349.408	339.893	310.416	189.314	188.28	177.905	169.958	242.76	250.32	268.144	253.42	211.497	251.924	314.828	311.588	183.664	139.358	199.4	197.791	267.756	330.399	259.879	270.004	256.821	247.373	313.758	312.827	187.363	204.716	197.482	202.42	272.13	305.08	318.299	314.116	277.176	241.812	271.423	237.149	185.035	181.424	175.799	172.353	366.229
LOC100646023	599.388	590.986	683.026	626.346	618.453	529.103	576.89	652.043	584.35	632.084	709.611	698.044	597.495	652.228	595.682	637.611	747.167	719.899	479.341	561.198	712.222	699.259	650.45	617.642	587.801	591.466	486.167	441.353	616.875	901.896	526.506	493.163	768.97	712.806	661.862	713.289	539.238	592.102	530.498	570.94	587.373	652.983	584.604	649.358	622.658	642.084	639.908	674.425	538.149
LOC105665889	17.5004	17.5889	43.3019	24.316	23.1031	28.2854	22.772	32.8974	41.6492	23.2294	20.1023	19.2215	17.9159	27.9241	25.3296	17.8694	56.3377	52.9937	21.7123	19.5273	23.8342	16.0324	40.5198	48.5377	11.7199	6.84765	7.95547	13.8464	7.55357	28.7317	21.4535	7.36064	19.517	24.6646	11.9686	13.2537	28.1167	19.0081	18.7787	8.89007	17.0108	5.43397	10.8569	9.48598	7.34266	20.5088	9.84474	17.4851	9.59553
LOC100648599	3067.81	2403.52	2049.08	2324.27	2149.48	3812.7	2660.1	2473.21	3137.57	4403.8	8332.4	4335.96	5583.49	3828.6	2934.74	2424.55	2714.37	3314.14	3221.77	4411.48	6473.09	2571.35	6201.66	5365.84	4472.51	3052.34	2475.03	3577.55	3812.03	3921.53	4123.55	5649.29	3483.13	3635.56	4154.29	6893.11	6881.57	2898.73	4591.39	3885.95	3515.23	6920.17	5483.59	8069.98	3981.19	3929.8	3617.24	4762.19	3975.75
LOC100650769	4575.47	4379.63	3434.74	3623.08	3175.79	2664.65	4351.98	2746.51	1050.06	1610.16	1640.35	1515.46	5034.37	3644.1	4547.1	2033.05	2272.9	2401.84	2310.69	2247.34	1756.72	903.98	1490.7	1641.79	1353.2	1100.76	1287.9	1398.48	1352.93	1032.24	1187.99	1185.98	904.288	635.113	1267.47	1398.86	1243.16	537.929	925.79	703.303	1030.65	1337.66	1014.71	1092.61	743.078	913.431	818.52	1122.79	1291.4
LOC100644294	2195.42	2370.1	2784.39	2433.27	2784.82	2697.93	2617.09	2468.15	2151.87	1954.94	1884.59	2061.76	2471.5	2813.35	2484.05	2774.62	2718.98	2942.37	2388.35	2827.22	2397.44	2155.74	2087.84	1831.08	2696.49	2674.01	2329.18	2398.88	2675.64	2768.76	2682.59	2444.65	2167.69	2022.49	2191.45	2123	2543.56	2488.16	2661.88	2803.33	2455.56	2461.59	2690.85	2236.1	2144.06	2129.76	2303.67	2234.35	2468.45
LOC100647578	145.253	2615.46	743.485	1647.62	2009.08	1544.88	468.09	4444.52	1063.95	793.467	408.077	181.087	779.342	444.791	102.192	467.04	782.262	1827.88	1519.86	1763.4	1863.27	1024.84	816.794	745.053	1128.72	75.3241	390.702	178.272	82.2499	505.258	419.238	533.647	797.595	621.547	433.262	913.299	288.196	117.85	542.704	337.823	595.378	364.982	316.521	858.05	468.462	397.555	525.991	443.372	758.047
LOC100642845	2268.92	2099.23	1991.07	1885.75	1780.72	1877.65	1849.59	1822.01	1936.06	2307.04	2265.53	1938.34	2369.38	2199.02	2221.14	2106.96	2230.42	2155.62	2032.61	2009.62	2076.38	2207.54	1958.81	2024.02	1915.76	1764.98	1938.48	1905.61	1847.27	1433.08	1953.17	1922.97	2334.23	2094.02	2130.41	2096.49	1701.06	1722.13	1767.08	1852.1	1808.15	1792.31	1569.24	1797.16	2086.79	2005.13	2158.81	2113.2	2039.85
LOC100651326	2389.68	2467.72	2689.62	2526.35	2508.47	2564.82	2802.64	2499.36	1618.01	1725.09	2120.79	2087.05	2494.79	2470.29	2339.93	2676.34	1860.99	2264.05	2664.77	2576.76	1504.36	1599.54	1931.09	1973.06	2829.02	2931.65	2829.49	2841.97	2559.82	2939.04	3047.3	3035.35	1790.36	2076.76	2214.19	2378.43	2347.75	2682.04	2367.99	3048.31	2604.65	3069.29	2541.36	2849.24	2211.61	2030.37	2071.62	2040.76	2653.96
LOC100645875	1171.65	1033.35	1125.85	1257.72	1389.74	1317.77	1433.79	1220.58	835.508	881.494	729.714	821.466	1115.26	1146.88	1031.53	1074.6	853.377	998.727	1602.53	1484.93	761.292	672.127	768.81	649.191	1396.48	1371.24	1433.75	1648.58	1266.48	1277.51	1493.7	1300.99	662.277	762.135	664.256	714.493	1255.21	1249.78	1475.07	1293.01	1037.66	1243.47	1145.82	1103.82	790.071	702.032	745.388	838.036	1001.93
LOC100648864	644.889	575.156	520.439	524.051	519.821	529.103	557.491	528.889	567.943	548.947	570.905	564.505	617.203	566.461	625.379	634.362	461.784	510.37	565.355	513.654	490.704	587.032	542.752	621.282	560.754	599.169	555.999	584.143	608.482	515.069	673.999	547.448	636.254	521.656	557.736	563.884	543.255	550.284	571.811	629.219	683.434	614.039	556.209	639.01	471.399	566.359	569.589	524.553	616.513
LOC100646024	261.63	286.698	300.662	297.661	289.678	276.198	239.527	352.592	419.016	403.458	435.215	443.106	288.446	325.116	316.183	336.269	422.071	348.128	237.165	250.459	485.096	381.077	430.79	439.266	290.294	219.125	195.351	211.157	291.232	360.898	246.716	277.864	378.63	397.1	490.712	372.308	347.442	289.873	298.581	313.128	378.24	322.416	363.29	354.431	437.623	403.866	398.009	450.866	339.842
LOC100644257	10.5002	12.3122	13.0723	12.5772	15.9945	4.99154	12.6511	8.43523	8.83467	9.78079	2.01023	3.03497	4.47897	4.98645	3.49374	7.31019	5.54141	7.33759	9.18597	7.64113	14.0201	14.7991	8.53049	6.06721	5.40921	2.56787	6.18759	8.65397	6.71428	10.5116	8.04508	9.20081	7.8068	1.23323	1.19686	6.0244	6.02501	7.60324	6.57254	7.90228	2.00127	7.2453	5.84604	8.62361	5.87413	4.7328	7.03196	4.99574	7.99627
LOC100647502	37.6258	60.6816	49.838	63.7246	19.5488	44.0919	26.989	42.1761	16.4072	26.8972	25.1279	16.1865	49.2687	50.8618	27.0765	51.1713	27.707	12.2293	36.7439	44.1487	47.6684	23.4319	23.4588	23.0554	23.4399	23.1108	41.5452	20.7695	24.3393	31.5348	14.3024	14.7213	11.7102	27.131	11.9686	16.8683	30.1251	29.4625	42.2521	53.3404	27.0172	19.0189	29.2302	20.6967	22.028	14.1984	9.84474	9.99148	46.3784
LOC100644850	1724.66	1369.29	1361.97	1332.35	1645.65	1530.74	1618.5	1272.03	1508.2	1171.25	806.102	919.597	1349.07	1244.62	1391.38	933.268	1448.15	1592.26	1236.77	1501.06	1144.04	1523.08	1330.76	1107.87	770.812	876.499	1059.85	832.512	781.374	566.225	944.85	628.415	821.015	786.8	698.965	661.479	886.681	745.117	991.515	714.169	627.398	577.813	669.789	610.552	647.623	716.231	793.205	668.181	727.661
LOC100647621	64.7514	72.9938	96.4079	71.2709	120.847	89.8477	113.016	60.7336	58.0564	72.1333	39.1995	29.3381	33.1444	74.7967	38.4311	21.9306	70.1912	63.5924	67.6422	59.431	36.4523	51.7969	35.1883	57.0318	59.5013	200.294	114.028	145.387	58.75	229.854	61.6789	69.9261	28.6249	29.5975	31.1183	33.7366	70.2918	83.6356	82.6263	85.9373	65.0413	40.7548	57.6253	39.6686	32.3077	31.552	14.0639	22.4808	61.5713
LOC105665923	0.875018	0	0	0	1.77716	0	0	0.843523	0	1.2226	0	2.02332	0	0	0	0	0	0	0.835088	0	0	0	0	0	0	0	0	0	0	0	0	0	0	0	0	0	0	0	0	0	0	0.905662	0	0	0	0	0	0	0
LOC100647298	2116.67	2252.25	2483.73	2343.56	2258.78	2306.92	2423.11	2425.97	1528.4	1646.84	1295.59	1506.36	2078.24	2264.85	2465.7	2283.22	1947.81	2347.21	3299.43	2545.35	1449.68	1125.97	1410.73	1297.17	2244.82	2559.31	2292.94	2591	2224.11	2685.36	1954.06	2039.82	934.214	1130.87	1510.43	1494.05	2104.74	2012.01	1842.19	2048.67	2029.29	2016	1946.73	1848.9	1321.68	1577.6	1343.1	1794.72	1612.05
LOC100643894	849.643	793.258	781.068	800.75	743.743	910.956	775.934	878.951	1079.09	996.418	1057.38	1154.3	897.587	820.77	893.523	865.039	1135.07	1065.58	618.801	801.47	1340.32	1203.66	1108.96	1079.96	850.147	600.025	638.205	655.971	773.821	718.994	720.481	712.142	1224.37	965.618	1085.55	933.781	828.439	705.2	691.995	745.778	831.528	696.454	762.491	739.044	947.204	949.716	1060.42	1086.57	789.232
LOC105665960	21.0004	18.4683	8.98718	20.962	17.7716	33.2769	16.0247	22.7751	18.9314	22.0068	25.1279	23.2681	23.2907	28.9214	20.9624	24.3673	15.7007	30.1656	20.0421	21.2254	8.41207	19.7322	20.2599	16.9882	17.1292	18.831	9.72335	25.9619	19.3036	17.5193	24.1352	23.9221	14.3125	24.6646	44.2837	14.4586	21.0875	21.8593	21.5955	11.8534	23.0146	25.3585	26.7248	31.9074	26.4336	17.3536	21.0959	12.4894	25.5881
LOC100643243	39.3758	55.4049	15.5233	22.639	7.10866	9.15115	5.06044	30.3668	3.78629	23.2294	48.2455	27.3148	37.6234	39.8916	23.5827	80.4121	9.23568	13.0446	101.046	64.5251	1.40201	6.1663	40.5198	29.1226	130.723	153.216	188.279	141.925	156.107	123.336	219.005	264.063	80.6703	152.92	112.505	115.668	69.2876	99.7925	85.4431	170.887	131.083	151.246	75.1634	100.034	89.5805	99.3889	97.041	68.6915	122.343
LOC100643806	428.759	447.637	478.772	554.236	568.693	637.253	551.588	504.427	318.048	337.437	282.437	388.477	496.27	488.672	441.958	462.979	403.599	463.899	431.741	472.901	297.226	242.952	358.28	327.629	547.231	520.421	576.329	575.489	576.589	655.924	554.217	504.204	316.175	303.374	386.585	378.332	506.101	598.755	493.88	484.015	487.309	524.379	480.21	512.243	387.693	337.607	330.502	322.225	488.572
LOC100644761	9090.57	8402.2	12386	8944.92	15448	7434.9	7267.63	8183.86	5780.4	7468.86	3145	2807.35	8549.47	7809.78	9382.43	9445.58	4336.15	4222.37	10289.1	8063.09	6039.87	9158.19	8335.35	7036.75	14986.2	8050.27	12418.5	13107.3	9222.06	7075.71	8518.84	8628.52	5326.84	6575.57	4574.39	5813.54	7644.73	6291.68	8358.4	8738.94	10496.7	5920.32	8186.13	7548.25	6623.08	7064.5	5010.97	7101.45	8217.77
LOC100645676	11.3752	4.39722	4.08508	4.19241	0.888582	7.48731	16.0247	18.5575	1.2621	0	1.00512	4.04663	7.16636	3.98916	3.49374	6.49795	2.7707	4.89173	9.18597	2.54704	1.40201	1.23326	0	1.21344	0	0.855956	0	0	3.35714	14.7162	1.7878	0.920081	0	0	0	0	3.01251	0	0	0	0	0	0.835149	1.72472	2.93707	1.5776	0	8.74255	3.99814
LOC100643650	25602.2	29843	30567.8	31614.1	23032.9	17789	22399.2	27120.1	3748.43	12388.6	19492.2	17232.6	24423.9	26742.3	29419.9	32446.7	7659.15	7693.05	39667.5	22041.3	2152.09	3495.06	12906.6	10111.6	35952.3	43388.4	42595.3	53420.1	35939.9	28310.6	43114.5	34722	15339.1	26711.7	22161	20654	30794.8	36067.9	33413.9	36178.6	31331.9	42836	35565.6	34580.7	22841.6	24623.2	20114.2	24490.4	30301.9
LOC100647579	23.6255	9.67387	7.35315	9.2233	5.33149	4.99154	4.21703	5.90466	5.04838	4.89039	18.0921	8.09326	16.1243	30.916	20.089	23.5551	11.0828	24.4586	19.207	24.6214	7.01006	6.1663	8.53049	3.64033	19.8338	25.6787	19.4467	41.5391	12.5893	14.0155	19.6657	25.7623	11.7102	7.39937	8.378	21.6878	13.0542	31.3633	17.8398	37.5358	7.00445	46.1888	28.3951	37.0815	14.6853	25.2416	28.1278	22.4808	13.5937
LOC100644926	270.381	280.542	327.624	337.07	146.616	153.906	166.994	177.14	395.036	322.766	97.4962	91.0492	206.033	151.588	274.258	192.502	73.8855	210.344	70.9825	152.823	235.538	351.479	263.379	237.835	38.766	77.0361	42.4292	43.2699	45.3214	146.462	52.74	64.4056	39.034	85.0928	104.127	71.0879	51.2126	65.5779	60.0918	69.145	88.0559	40.7548	19.2084	30.1826	61.6784	99.3889	180.018	89.9234	58.3728
LOC100644682	407.759	407.182	405.24	462.842	480.723	464.213	468.09	499.365	338.242	404.68	461.348	426.919	474.771	452.77	410.514	467.852	314.013	382.37	452.618	462.713	274.794	288.583	357.214	408.93	495.844	569.211	508.266	505.392	575.75	512.966	575.67	552.048	480.118	471.093	444.034	522.918	454.888	650.077	552.094	572.915	569.362	562.416	570.406	583.819	519.861	455.927	555.525	395.913	572.533
LOC105665929	2.62506	0	3.26807	2.51545	2.66575	0	0	0.843523	0	0	0	0	0	0	0	0	0	0	0	0	0	0	2.13262	0	0	0.855956	0.883941	0	0	0.700774	0.893898	1.84016	0	0	0	1.20488	2.00834	0	0.938935	0.987785	3.00191	0.905662	0	3.44945	0	0	0	1.24894	0
LOC100643934	312.382	322.756	294.943	333.716	332.33	418.457	303.626	371.993	420.278	309.317	319.627	416.803	339.506	281.236	315.31	363.073	295.542	332.637	259.713	339.606	422.005	374.911	393.469	394.369	273.165	308.144	303.192	282.985	290.393	239.665	263.7	341.35	411.158	367.502	329.136	406.044	373.551	394.418	356.795	257.812	347.221	374.944	374.147	319.074	375.944	331.296	435.981	402.157	318.252
LOC100649378	83.1267	51.0077	66.9953	88.8791	74.6409	146.418	70.8461	105.44	360.959	226.181	250.274	280.229	149.598	169.539	124.028	147.828	374.969	259.261	189.565	140.087	354.709	464.939	464.912	308.214	528.299	298.729	237.78	383.371	273.607	308.34	432.646	357.911	511.346	319.406	327.939	265.073	603.505	300.328	330.505	339.798	303.193	428.378	382.498	402.723	524.266	419.642	323.47	310.985	400.613
LOC100642370	175.879	191.719	243.471	239.806	212.371	241.258	188.08	254.744	403.871	355.776	269.371	426.919	168.409	194.472	160.712	150.265	324.172	305.733	379.965	313.286	386.955	377.378	419.06	316.708	274.067	255.075	256.343	263.081	292.91	276.105	262.806	253.022	304.465	231.847	320.758	236.156	264.096	195.783	219.711	226.203	352.224	302.491	425.926	316.487	330.42	233.485	372.694	281.011	368.628
LOC100645248	593.262	705.313	762.276	742.056	915.24	778.68	820.634	795.442	697.939	652.868	583.972	717.265	635.119	659.209	626.252	733.456	662.198	626.141	800.015	804.017	640.719	651.161	579.007	576.385	696.886	754.097	814.11	732.992	670.589	629.995	851.884	813.351	640.158	599.349	636.728	636.176	727.018	940.9	927.668	915.677	670.426	800.606	750.799	786.474	738.672	649.972	697.57	711.893	537.35
LOC100642332	4639.35	4391.06	4708.47	4472.46	4567.31	4252.79	4863.92	4072.53	3604.55	4294.99	3681.74	3712.78	4425.23	4550.63	4391.63	4265.09	4300.13	4356.08	5204.27	4692.5	4193.42	3516.02	3803.53	3441.32	4676.26	4516.88	4438.27	4807.28	3915.26	4643.33	4008.24	4207.53	2895.02	3291.49	3302.13	3527.89	3645.13	3719.88	4084.37	4089.43	3487.21	3765.74	3693.03	3702.98	3846.09	3415.51	3629.9	3639.4	3130.54
LOC100645794	187.254	212.825	192.816	221.359	223.034	214.636	214.225	218.472	223.391	201.729	218.11	251.903	219.47	186.493	224.473	223.367	223.503	220.943	151.151	185.934	162.633	176.356	205.798	183.23	201.042	155.784	171.485	152.31	182.125	393.134	196.657	172.975	252.42	226.914	226.206	200.01	162.675	194.833	169.008	151.131	149.095	190.189	197.095	210.416	239.371	227.175	178.612	243.542	224.695
LOC105665932	0	0	0	1.67696	0	0	0	0	1.2621	1.2226	1.00512	0	0.895795	1.99458	3.49374	1.62449	0	0.815288	2.50527	1.69803	4.20603	3.69978	1.06631	0	1.80307	0	5.30365	0	0.839285	1.40155	0	0	0	0	0	0	0	0	0	0.987785	1.00064	0	0.835149	2.58708	1.46853	0	0	0	0
LOC100650645	479.51	495.126	387.266	375.64	384.756	399.323	350.014	401.517	777.451	696.881	685.488	660.612	593.912	491.664	558.124	429.677	459.937	397.86	386.646	393.094	996.83	939.744	919.16	836.061	415.607	392.028	393.354	386.833	415.446	395.236	453.206	512.485	847.038	716.506	642.713	639.791	490.034	377.311	390.597	416.845	557.354	525.284	478.54	457.914	497.833	519.031	673.662	611.978	536.55
LOC100651006	1967.92	1743.06	1751.68	2122.2	2250.78	2087.3	1901.88	2165.32	2969.71	2349.83	1564.96	1677.33	2036.14	2380.53	2993.26	2195.49	2386.5	1957.51	2786.69	2724.49	2952.64	2425.82	2370.41	1723.09	2740.67	2372.71	3109.7	2569.36	2454.91	1912.41	2592.3	1861.32	2198.92	1899.17	1370.4	1763.94	2652.01	1794.36	2060.96	2386.49	2309.47	2143.7	2137.15	2183.5	1691.75	2038.26	1836.75	2029.52	1808.76
LOC100649623	912.644	927.812	918.326	907.237	705.534	639.749	782.681	760.857	610.854	715.22	674.432	691.974	928.044	992.303	918.853	1007.99	803.504	747.619	1108.16	748.831	642.121	590.732	674.975	616.428	1075.53	1114.45	1190.67	1284.25	1253.05	1094.61	1161.17	1180.46	536.067	788.033	566.114	708.469	822.414	960.859	942.691	1248.56	1035.66	952.757	962.091	937.387	656.434	746.205	769.296	685.666	777.238
LOC100648898	21.8755	35.1777	7.35315	10.9003	14.2173	9.15115	0	6.74818	6.31048	12.226	38.1944	46.5362	0.895795	0	4.36717	4.06122	1.84714	8.15288	7.5158	11.8862	53.2764	25.8985	10.6631	30.336	1.80307	0.855956	2.65182	14.7118	0.839285	0	0	0.920081	16.9147	23.4313	21.5434	14.4586	3.01251	5.70243	6.57254	4.93893	3.00191	0.905662	13.3624	1.72472	4.4056	1.5776	1.40639	2.49787	0.799627
LOC105665898	7.87517	2.63833	5.71911	6.70785	3.55433	5.82346	14.3379	6.74818	2.52419	2.4452	1.00512	3.03497	4.47897	3.98916	6.11404	5.68571	1.84714	7.33759	11.6912	1.69803	0	1.23326	2.13262	0	4.50767	5.99169	2.65182	5.19238	3.35714	0.700774	5.36339	1.84016	5.20453	0	0	1.20488	4.01667	6.65283	1.87787	4.93893	6.00381	4.52831	1.6703	1.72472	2.93707	0	2.81278	1.24894	7.19665
LOC100648784	307.131	296.372	294.943	285.922	346.547	343.584	344.11	312.947	307.951	311.763	351.79	278.206	315.32	306.168	279.499	294.032	314.013	325.3	339.881	259.798	339.287	271.317	310.296	321.562	274.968	361.213	325.29	360.005	345.785	262.089	362.029	336.749	364.317	334.205	309.986	302.425	331.376	302.229	300.459	328.933	329.209	291.623	330.719	309.588	337.763	291.856	324.877	338.462	323.849
LOC100647501	29.7506	46.6105	43.3019	46.955	69.3094	54.075	47.2307	41.3326	21.4556	39.1232	25.1279	63.7344	38.5192	29.9187	35.8108	43.0489	32.3249	48.102	36.7439	29.7155	32.2463	32.0648	38.3872	27.9092	21.6368	23.9668	37.1255	40.6737	40.2857	74.282	45.5888	34.9631	32.5283	28.3643	35.9057	37.3513	36.1501	45.6194	30.0459	38.5236	32.0203	45.2831	53.4495	44.8428	39.6504	53.6384	49.2237	36.2191	29.5862
LOC110119382	0.875018	0.879443	0	0	0.888582	0	0	0	0	0	0	2.02332	0	0.99729	0	0	0	0	0	1.69803	2.80402	0	2.13262	1.21344	0	0.855956	2.65182	2.59619	0	0	0	0.920081	0	0	1.19686	2.40976	1.00417	2.85121	0	0	0	0	3.34059	0.862361	0	0	0	0	0
LOC100647066	2627.68	2487.94	2076.86	2188.44	2489.81	3010.73	2385.15	2336.56	4937.32	6218.14	7725.31	5707.77	2483.14	2338.64	2305.87	2193.87	8588.26	4452.29	2682.3	3244.08	8843.89	6197.13	7539.89	6195.83	3187.83	3013.82	3065.51	2810.81	2779.71	2039.95	2649.51	2978.3	7252.52	4888.52	6463.03	5529.19	3185.22	2761.88	2814.93	2932.73	2577.64	2673.52	2924.69	2863.9	7022.52	6020.13	6036.23	6971.56	2526.82
LOC100643044	563.512	661.341	648.711	603.707	558.03	579.019	484.115	658.791	730.754	716.443	641.263	823.489	614.515	667.187	727.571	712.338	760.097	743.542	693.959	745.435	618.287	593.198	705.898	641.911	816.79	668.502	732.787	696.645	838.446	742.82	624.834	717.663	598.521	662.244	718.115	650.635	792.289	644.374	633.781	663.792	816.519	802.417	901.125	871.847	599.161	746.205	614.593	729.378	735.657
LOC100649502	795.392	795.017	893.816	887.114	822.827	862.704	867.021	902.569	656.29	813.028	1039.29	1000.53	854.588	895.566	828.016	788.689	631.721	847.084	1103.99	941.557	696.8	603.064	794.402	913.722	1210.76	1003.18	1088.13	1168.29	1160.73	803.787	1106.65	1053.49	892.578	885.458	828.226	916.913	985.089	955.157	1111.7	914.689	1105.7	962.719	1089.87	973.606	748.952	1027.02	991.506	746.863	1113.88
LOC100645490	389.383	353.536	496.746	345.454	260.355	440.087	376.159	465.625	186.79	218.845	478.435	321.707	349.36	362.016	393.919	423.179	185.637	182.624	616.295	410.923	117.769	134.425	275.108	411.357	330.863	367.205	451.694	435.295	408.732	253.68	446.949	482.122	352.607	456.294	519.436	573.523	327.359	362.104	347.406	390.175	352.224	388.529	658.932	562.26	468.462	574.247	478.173	499.574	411.808
LOC100650644	1025.52	924.295	964.896	1027.14	970.332	907.628	1071.13	808.938	787.548	816.696	828.215	848.781	1040.02	979.339	919.726	928.394	1048.25	1043.57	777.467	820.997	851.021	863.282	848.784	900.374	876.292	831.133	862.726	788.377	886.285	1292.93	859.036	835.433	791.089	746.103	862.934	836.186	823.418	826.852	769.927	827.764	924.587	912.002	812.6	832.179	804.756	795.111	808.675	713.142	945.159
LOC100651802	1095.52	1129.2	1174.05	1174.71	1066.3	966.695	1102.33	1174.18	1794.7	1498.91	1639.34	1724.88	1145.72	1177.8	1096.16	1337.77	1391.82	1218.86	1352.01	1150.41	1570.25	1773.43	1573.88	1332.36	1373.94	1253.12	1199.51	1240.98	1207.73	1048.36	1299.73	1216.35	1467.68	1518.1	1438.62	1506.1	1256.21	1179.45	1155.83	1422.41	1403.89	1285.14	1299.49	1333.21	1907.62	1888.39	1559.69	1542.44	1087.49
LOC100648438	588.887	649.908	781.068	795.719	577.578	550.733	646.049	623.363	386.201	486.594	483.46	332.835	593.016	602.363	807.927	706.652	613.249	719.899	703.98	645.251	281.804	242.952	400.933	455.041	591.407	493.031	677.983	823.858	391.107	519.273	491.644	485.803	357.812	521.656	452.412	554.244	612.543	545.532	522.048	502.783	711.452	566.945	552.033	484.647	444.965	451.194	561.15	588.249	315.053
LOC100649577	228.38	240.967	330.075	290.115	309.227	298.66	216.755	281.737	411.443	328.879	366.867	378.36	280.384	273.257	242.815	247.734	674.205	601.682	281.425	381.207	510.332	509.336	389.204	333.696	273.165	303.864	279.325	269.139	253.464	395.236	242.246	241.981	395.545	337.905	344.695	321.703	362.505	334.542	335.2	314.116	244.155	249.057	303.994	328.56	306.923	320.253	344.566	324.723	295.862
LOC100650324	485.635	503.921	387.266	439.364	415.857	606.472	468.09	590.466	1952.46	1887.69	1915.75	1647.99	636.014	569.453	523.187	563.697	1635.64	1196.03	725.692	749.68	2722.71	2450.49	1586.67	1418.51	843.836	560.651	483.516	587.605	720.946	646.814	796.463	614.614	1804.67	1444.11	1685.18	1380.79	1054.38	723.258	785.888	676.633	653.415	783.398	932.861	783.024	1668.25	1796.89	1374.04	1501.22	802.026
LOC100647099	996.646	963.87	860.318	833.451	965	958.375	982.568	826.652	1084.14	887.607	816.153	931.737	986.27	797.832	961.651	836.611	825.67	920.46	809.201	955.141	923.926	1035.94	895.701	1030.21	816.79	838.837	892.78	790.973	852.714	805.89	871.55	840.954	1139.79	932.321	931.155	956.674	811.368	744.167	813.118	791.216	737.468	820.53	819.281	870.123	920.77	922.897	873.369	1051.6	869.994
LOC100648977	386.758	450.275	459.98	425.949	462.063	460.053	441.945	411.639	382.415	383.896	380.939	401.628	433.565	362.016	422.742	423.991	427.612	442.701	435.081	438.091	319.659	388.477	348.684	387.088	442.653	484.471	486.167	489.815	464.964	451.999	511.309	514.325	394.244	315.706	354.27	371.103	400.663	395.368	428.154	445.491	429.273	412.982	501.089	486.372	362.728	386.512	393.79	353.449	493.37
LOC100649810	133.003	176.768	173.207	113.195	142.173	135.603	210.008	136.651	50.4838	67.2429	72.3683	75.8743	86.8921	112.694	137.129	140.518	55.4141	54.6243	162.007	111.221	32.2463	25.8985	70.3765	72.8065	136.132	167.767	167.065	173.079	151.911	107.919	170.734	193.217	70.2612	101.125	82.5832	100.005	124.517	128.305	104.222	130.388	131.083	152.151	138.635	127.629	92.5176	78.8801	80.1643	106.16	111.148
LOC100651681	1505.03	1459.88	1473.08	1417.03	1365.75	1356.87	1562.83	1358.07	1347.92	1267.83	1180.01	1424.41	1388.48	1499.92	1528.51	1343.45	941.116	1127.54	1377.9	1273.52	1341.73	1431.82	1383.01	1357.84	1324.35	1303.62	1372.76	1395.02	1376.43	1541	1370.35	1292.71	1353.18	1256.66	1357.24	1284.4	1271.28	1253.58	1199.96	1242.63	1357.86	1387.47	1274.44	1296.99	1273.22	1364.62	1239.03	1255.18	1581.66
LOC100644135	3990.96	4225.72	4008.28	3905.65	3983.51	3965.78	3958.95	3708.13	3651.24	3831.62	3379.2	3473.02	4030.18	4041.02	4187.24	4163.56	4021.22	3993.28	4330.77	4056.59	3764.4	3269.37	3518.83	3381.86	4172.3	4333.71	3989.23	4282.85	3877.5	4569.04	3894.71	4172.57	3213.8	3322.32	3369.15	3504.99	3927.3	3676.16	3921.93	4114.13	3997.54	3886.2	3822.48	3865.97	3188.19	3317.7	3496.29	3263.47	3512.76
LOC100644133	402.508	466.105	401.155	392.409	421.188	425.945	457.97	428.51	419.016	464.587	406.066	508.864	405.795	377.973	405.273	433.738	425.765	389.708	347.397	363.378	464.066	450.14	476.641	467.175	402.986	343.238	381.862	387.698	459.089	422.566	463.933	435.198	541.272	379.834	458.397	387.971	404.68	443.839	400.925	439.564	461.293	394.869	453.486	429.456	422.937	381.779	416.292	435.879	502.166
LOC100647695	5770.75	5068.23	6452.8	6770.74	7021.58	5998.17	7045.81	5441.56	3676.49	2611.47	1697.64	2023.32	5257.42	5499.06	5029.23	4239.1	2016.15	3562.81	4512.82	5233.32	2806.83	2631.78	2975.01	2409.9	3592.62	3048.06	3084.07	3178.6	3155.71	2872.47	3295.8	3109.87	2543.72	2503.45	1579.85	2236.26	3138.03	2183.08	2870.32	2417.11	3255.07	3618.12	3062.49	3009.64	1983.99	1926.25	2430.25	2185.64	2873.86
LOC100644803	1113.9	1156.47	996.76	1022.11	936.566	937.577	911.722	1018.13	1378.21	1261.72	1181.01	1148.23	1114.37	1064.11	1173.02	998.247	1101.82	1098.19	1043.03	1110.51	1451.08	1452.78	1368.08	1204.95	1129.62	1098.19	1046.59	1080.02	1121.28	960.761	1083.4	1062.69	1295.93	1079.07	1069.99	1121.74	965.006	941.851	960.53	930.494	1276.81	1064.15	1030.57	1111.58	1039.72	1082.23	1226.37	1077.83	1212.23
LOC100645288	179.379	195.236	221.411	186.981	179.494	160.561	210.008	167.861	152.714	162.606	208.059	217.506	160.347	169.539	168.573	159.2	182.866	169.58	153.656	175.746	187.87	189.922	200.466	223.273	199.239	166.055	176.788	170.483	204.786	300.632	178.78	149.053	200.375	157.853	232.19	179.527	229.955	189.13	156.802	205.459	205.13	175.699	208.787	210.416	173.287	197.2	150.484	193.585	201.506
LOC100647776	21.8755	26.3833	35.1317	20.962	30.2118	29.9492	32.8928	40.4891	82.0362	74.5785	66.3376	75.8743	23.2907	29.9187	20.9624	39.7999	12.93	33.4268	30.0632	18.6783	105.151	88.7947	86.3712	78.8737	40.5691	41.0859	35.3576	34.6159	54.5535	206.027	50.9522	46.004	150.932	155.387	131.654	98.8001	29.1209	39.917	53.5193	49.3893	44.028	58.8681	61.801	50.8793	74.8952	77.3025	139.233	109.906	48.7773
LOC100644328	308.881	250.641	258.994	300.176	295.009	288.677	287.601	285.954	347.076	305.65	338.724	279.217	349.36	302.179	295.221	233.926	267.835	220.128	293.951	292.91	319.659	376.144	341.22	317.922	298.408	318.416	363.3	326.255	282	250.176	295.88	361.592	395.545	325.572	295.624	315.678	295.226	282.27	356.795	236.081	268.17	292.529	283.115	274.231	271.679	246.106	338.94	249.787	304.658
LOC100651248	1433.28	1484.5	1488.6	1586.41	1832.26	1787.8	1602.47	1735.97	1939.84	1700.63	1649.39	1806.82	1607.95	1751.24	1869.15	1811.3	1691.98	1673.79	1540.74	1826.23	1767.94	1507.04	1660.25	1670.91	1776.02	1792.37	1916.38	1769.74	1908.53	1483.54	1736.84	1899.05	1964.71	2004	1771.35	1792.86	2106.75	2135.56	2072.23	2029.9	1772.13	1813.14	1875.74	1909.27	1935.53	1869.46	1940.82	1937.1	1823.15
LOC100649452	6.12513	7.03554	6.53613	10.9003	13.3287	9.98308	19.3983	10.9658	0	4.89039	5.02558	10.1166	7.16636	2.99187	4.36717	4.87346	0	3.26115	13.3614	5.9431	0	7.39956	4.26524	10.921	6.31074	25.6787	18.5628	12.981	8.39285	8.40928	14.3024	5.52048	11.7102	11.0991	16.756	2.40976	4.01667	13.3057	0.938935	12.8412	10.0064	18.1132	23.3842	8.62361	16.1539	11.0432	9.84474	8.74255	7.99627
LOC110119441	35.8758	23.745	53.9231	41.0856	27.5461	24.1258	41.3269	32.8974	21.4556	20.7842	5.02558	11.1282	26.8738	14.9593	20.9624	22.7428	11.0828	36.6879	15.8667	30.5645	16.8241	22.1987	20.2599	24.2688	14.4246	27.3906	16.7949	17.3079	15.9464	7.70851	25.0291	18.4016	9.10794	13.5655	11.9686	16.8683	13.0542	7.60324	22.5344	13.829	24.0153	17.2076	13.3624	6.89889	20.5595	14.1984	18.2831	7.49361	15.1929
LOC100647731	84.8768	77.391	79.2506	85.5251	79.0838	54.9069	69.1593	86.0393	20.1935	41.5684	47.2404	61.7111	85.1005	76.7913	51.5326	51.9836	48.9491	38.3185	57.6211	70.4682	22.4322	23.4319	26.6578	41.257	46.8798	76.1801	61.8759	83.0782	48.6785	179.398	79.5569	43.2438	49.4431	34.5304	37.1026	33.7366	55.2293	68.4291	38.4963	59.2671	71.0451	48.0001	26.7248	62.9524	39.6504	59.9488	43.5981	48.7085	43.9795
LOC100647900	4174.71	4285.53	3837.53	3966.86	4036.83	4361.77	3743.88	4224.36	7650.83	7042.17	6002.55	6051.74	4401.94	4112.82	4694.71	4337.38	5634.69	5204.8	3908.21	4466.66	8100.82	7786.8	7641.18	6530.74	4635.69	4235.27	4308.33	4329.58	4364.28	4250.19	4406.02	4892.07	7309.77	6564.47	6406.78	6308.75	5125.28	4586.65	4812.98	4687.04	5274.35	4775.56	4989.18	4723.15	6257.42	6056.41	6178.28	5998.64	4425.14
LOC100647220	50.7511	1504.73	454.261	829.258	1073.41	623.11	229.406	1836.35	249.895	73.3559	19.0972	7.0816	288.446	164.553	31.4436	203.873	277.994	264.153	509.404	708.078	165.437	133.192	56.5145	131.052	247.02	28.2466	42.4292	22.5003	18.4643	100.911	117.994	86.4876	6.50567	20.9649	2.39372	83.1367	13.0542	10.4544	128.634	28.6458	159.101	113.208	38.4168	161.262	8.8112	7.88801	16.8767	12.4894	159.925
LOC100642209	22.7505	33.4188	6.53613	7.54634	7.10866	6.65539	19.3983	6.74818	18.9314	20.7842	51.2609	53.6179	5.37477	5.98374	9.60778	4.87346	9.23568	9.78345	11.6912	11.8862	100.945	27.1317	39.4535	38.8301	7.21228	5.99169	4.4197	21.6349	2.51786	36.4402	1.7878	0	20.8181	57.9617	80.1895	59.0391	6.02501	8.55364	5.63361	5.92671	3.00191	5.43397	2.50545	8.62361	5.87413	9.46561	88.6027	66.1936	2.39888
LOC100648597	743.766	799.414	796.591	769.726	805.056	915.115	887.263	855.332	632.31	742.117	661.366	687.927	816.069	918.504	898.764	895.905	705.606	738.651	724.022	832.883	629.503	694.325	756.014	683.168	935.793	885.059	924.602	1022.9	891.321	867.558	942.168	923.761	735.141	865.726	852.163	778.352	742.081	870.571	922.034	836.654	840.534	963.625	892.774	910.654	765.106	709.92	884.62	855.521	908.377
LOC110119465	0	0	1.63403	0	7.99724	4.99154	0.843406	0	0	1.2226	0	1.01166	0.895795	0	1.74687	4.87346	0.923568	0.815288	0.835088	2.54704	0	0	0	0	1.80307	1.71191	7.07153	2.59619	0.839285	0	0	3.68032	1.30113	1.23323	0	4.81952	0	1.90081	1.87787	0	3.00191	0.905662	1.6703	0.862361	0	0	0	0	0.799627
LOC105665903	42.0009	43.0927	26.1445	21.8005	34.6547	39.1004	16.0247	32.8974	23.9798	22.0068	67.3427	54.6295	31.3528	20.9431	27.9499	63.355	27.707	12.2293	31.7334	20.3763	32.2463	23.4319	56.5145	71.5931	36.9629	43.6538	23.8664	34.6159	58.75	84.0928	39.3315	37.7233	70.2612	92.4921	82.5832	51.8098	41.1709	39.917	32.8627	31.6091	54.0343	44.3775	37.5817	29.3203	96.9232	118.32	122.356	113.653	34.384
LOC100642726	4609.6	4005.86	3920.04	3752.21	3772.92	3833.5	4180.76	3365.66	3797.65	3968.56	3647.56	4011.22	4231.74	4225.52	3855.34	3616.11	4056.31	4160.41	4678.17	4214.51	4670.1	4215.28	4022.13	3493.5	3629.58	4443.27	4278.27	4320.06	3328.6	5651.74	4198.64	3752.09	3779.79	3808.21	3910.13	3748.38	3996.59	4092.44	4289.99	4485.53	3405.16	3566.5	3334.75	3716.78	3900.42	3762.58	4081.35	3919.16	3337.64
LOC105665886	23.6255	10.5533	24.5105	17.6081	19.5488	22.4619	21.9286	31.2103	10.0968	18.339	14.0716	17.1982	13.4369	21.9404	8.73434	9.74692	7.38855	14.6752	25.0527	27.1685	16.8241	9.86608	10.6631	18.2016	23.4399	15.4072	16.7949	17.3079	19.3036	109.321	27.7108	19.3217	13.0113	19.7317	8.378	15.6634	23.0959	17.1073	22.5344	29.6336	12.0076	16.3019	16.703	17.2472	8.8112	12.6208	16.8767	13.7383	12.794
LOC100646381	331.632	344.742	388.083	379.832	418.522	340.257	370.255	288.485	206.984	231.071	258.315	261.008	362.797	363.014	349.374	341.955	199.491	303.287	338.211	323.474	286.01	213.354	216.461	241.475	357.008	337.247	329.71	342.697	349.143	494.746	338.787	302.707	184.761	221.981	257.324	263.869	306.271	323.138	284.497	305.226	359.228	330.567	325.708	322.523	226.154	189.312	177.205	213.568	359.832
LOC100648863	280.006	259.436	334.16	316.108	332.33	292.005	269.047	314.634	350.863	298.314	281.432	343.964	325.174	316.141	324.044	264.791	318.631	381.555	262.218	310.739	370.131	341.613	296.434	279.092	312.832	243.092	264.298	275.196	309.696	349.686	259.23	255.782	245.914	242.946	295.624	307.244	277.15	261.361	292.009	282.507	316.201	332.378	287.291	294.928	248.182	304.477	254.557	308.487	294.263
LOC100647098	5765.5	5813.12	5777.94	5437.55	5663.82	5311.83	6126.5	5670.16	5570.89	5281.63	6906.15	6564.65	5756.38	5767.33	5693.92	6025.22	4630.77	4826.5	5129.11	4974.38	4925.27	5629.83	5760.21	5573.34	5756.3	4912.33	5110.95	4907.67	4978.64	5630.72	5181.92	4988.68	6162.17	6451.02	5965.14	5336.41	5075.07	4771.03	4775.42	5142.41	5212.31	5315.33	5623.06	5323.36	5712.59	5900.23	6169.84	6470.74	5255.95
LOC105665914	312.382	305.167	297.394	301.853	540.258	420.953	576.046	261.492	242.322	205.397	158.808	211.436	249.031	237.355	297.841	268.04	200.414	257.631	364.934	472.901	193.478	212.121	201.533	215.993	239.808	401.443	479.98	491.546	326.482	367.205	404.042	342.27	215.988	204.716	183.119	231.337	308.28	308.881	366.185	319.055	283.18	306.114	281.445	287.166	185.035	195.623	205.333	152.37	279.87
LOC100652075	9852.71	8305.46	8617.07	8365.53	11829.7	10036.3	12151.8	7477.83	8893.99	9451.91	7396.64	7464.01	8176.82	7233.34	7727.27	7462.89	12116.3	11390.4	7108.27	8805.13	8308.32	8748.75	8058.11	8080.31	5658.03	6862.2	6910.65	5910.66	5143.14	3646.83	5505.52	5606.05	9926.35	7876.63	7736.49	7641.34	5767.94	4945.91	5005.46	4984.36	5824.7	5247.41	5525.34	5105.18	12467.8	9800.06	9127.48	9489.41	5325.52
LOC110119388	0	1.75889	0	0	0	0	0	0	0	0	0	1.01166	0.895795	0	0	0.812244	0	1.63058	0	0	1.40201	0	0	0	0	2.56787	0	1.73079	0	1.40155	0	0	0	0	0	0	1.00417	0	0.938935	0.987785	0	3.62265	0	3.44945	0	0	0	0	0.799627
LOC100644804	1528.66	1642.8	1583.38	1654.32	1525.7	1753.69	1510.54	1736.81	1209.09	1442.67	1917.76	1761.3	1519.27	1620.6	1635.94	1857.6	1183.09	1281.63	1615.06	1636.9	1163.67	1060.6	1475.77	1829.87	2276.37	1886.53	1969.42	1989.55	2206.48	1527.69	1915.62	2189.79	1666.75	1990.43	1947.29	2127.82	1592.61	1812.42	1694.78	1860	2213.41	2183.55	2224	2337	1863.57	1954.65	2063.18	1892.14	2217.37
LOC100646505	1659.91	1547.82	1732.89	1929.35	2117.49	2283.63	1985.38	1988.18	2033.24	2094.31	1430.28	1734.99	1961.79	1752.24	1868.28	1901.46	2045.7	1897.17	1895.65	2167.53	2103.02	1795.63	2014.26	1661.2	1781.43	1677.67	1669.76	1815.6	1636.61	1808.7	1695.72	1855.8	1835.9	1690.76	1492.48	1660.32	2044.49	1811.47	1850.64	1825.43	1610.02	1806.8	1609.33	1596.23	1726.99	1601.27	1793.15	1738.52	1276.21
LOC100646415	835.643	790.619	790.872	771.403	789.061	744.571	828.225	832.557	879.681	987.86	905.609	989.401	808.007	808.802	871.687	885.346	814.587	757.402	800.015	875.334	1031.88	950.844	991.669	1067.83	960.134	898.754	860.074	850.686	883.767	817.102	930.547	871.316	1124.18	985.349	958.683	988.001	842.497	843.959	838.469	856.41	843.536	854.945	863.544	883.058	881.12	927.629	967.598	941.697	958.753
LOC100647339	5.25011	2.63833	11.4382	4.19241	2.66575	9.98308	26.1456	0	10.0968	1.2226	8.04092	6.06995	0	1.99458	0	0.812244	0	1.63058	3.34035	0.849014	9.81408	2.46652	2.13262	2.42688	0	3.42382	0	0	0.839285	1.40155	3.57559	1.84016	1.30113	0	2.39372	4.81952	2.00834	0.950405	0	0.987785	1.00064	0.905662	1.6703	0	1.46853	3.1552	4.21918	9.99148	0.799627
LOC100648978	658.014	707.072	692.83	674.139	827.27	755.386	945.458	709.403	425.326	479.259	510.598	470.421	688.866	696.108	631.493	640.048	354.65	453.3	763.271	745.435	455.654	307.082	424.392	410.143	656.317	769.505	734.555	932.033	605.125	713.387	787.524	696.501	392.942	482.192	509.861	555.449	449.867	628.217	639.415	625.268	509.323	674.719	574.582	615.726	527.203	492.212	562.557	600.738	530.153
LOC100646346	379.758	335.947	410.142	343.778	389.199	498.322	366.038	431.884	213.294	381.451	402.046	407.698	386.088	368	426.236	464.603	373.122	364.434	389.151	443.185	295.824	208.421	344.418	430.772	427.327	404.011	398.657	365.198	480.91	674.845	360.241	437.038	350.005	347.77	381.798	461.469	448.863	398.219	393.414	399.065	454.289	461.888	519.462	523.453	380.35	386.512	473.954	338.462	454.188
LOC110119462	83.1267	76.5115	63.7273	103.133	43.5405	60.7304	47.2307	63.2642	78.25	122.26	41.2097	82.9559	111.974	85.7669	88.2168	66.604	84.9683	79.8982	94.365	64.5251	96.7388	107.294	62.9123	67.9527	73.0243	51.3574	62.7598	53.6546	38.6071	358.095	44.6949	29.4426	45.5397	67.8276	41.89	51.8098	34.1417	57.0243	49.7635	37.5358	38.0241	47.0944	30.9005	32.7697	52.8672	80.4577	73.1324	59.9489	25.5881
LOC100644444	13117.4	13039.5	9969.23	9858.03	16187.3	15977.9	18669.6	11331	17469.9	18352.4	16072.8	15162.7	13231.8	11776	13389.7	10765.5	12696.3	13976.5	16705.9	15889.3	17707.4	11893.6	16086.4	13458.3	15153.9	15304.5	14410	18739.3	11273.3	8119.86	14139.7	12642.8	15015.1	12356.9	13823.7	16405.6	11848.2	7582.33	10081.3	10023.1	10996	11111.6	10901.2	10517.4	19256.9	16795.1	15395.8	16222.4	9995.34
LOC110119376	29.7506	22.8655	26.9615	25.1545	17.7716	19.1342	22.772	23.6186	2.52419	3.6678	9.04604	10.1166	22.3949	20.9431	20.9624	34.9265	10.1592	7.33759	10.0211	12.7352	2.80402	0	10.6631	9.70753	15.3261	31.6704	36.2416	28.5581	12.5893	35.7395	27.7108	23.9221	7.8068	8.6326	15.5592	9.63903	21.0875	25.6609	31.9238	34.5725	24.0153	27.1699	27.5599	19.8343	16.1539	11.0432	5.62557	13.7383	23.1892
LOC100643893	6053.38	5347.89	5499.34	5468.58	5447.01	5179.55	5641.54	4784.46	5405.56	5480.91	5347.21	5371.9	5819.08	5555.9	5547.18	5176.43	5449.05	5238.22	4618.87	4695.05	5936.12	5599	5606.66	4904.73	4452.68	4878.09	4604.45	4519.11	4560.67	4505.97	5029.07	4495.51	6261.06	5783.84	5367.91	5254.48	4729.63	4776.73	4650.54	5019.92	4690.98	4685.9	4498.95	4573.96	5906.44	5516.87	5534.15	5655.18	4910.51
LOC100649139	562.637	510.077	480.406	504.766	489.609	464.213	440.258	429.353	470.762	513.491	338.724	442.094	498.062	491.664	449.819	519.836	348.185	362.803	477.671	583.273	443.036	403.276	473.442	429.558	464.29	382.612	306.727	433.564	510.285	714.088	468.402	500.524	408.556	329.272	446.428	375.922	626.601	584.499	564.3	735.9	668.425	499.02	483.551	469.125	575.665	432.263	305.187	380.925	492.57
LOC100645409	52.5011	71.2349	62.9103	62.0476	53.3149	43.26	56.5082	54.829	32.8145	45.2362	28.1432	26.3031	68.0804	58.8401	33.1905	31.6775	27.707	31.7962	53.4457	44.9978	29.4422	19.7322	36.2546	26.6957	46.8798	81.3158	41.5452	64.0394	47.8392	64.4712	31.2864	20.2418	9.10794	17.2652	25.134	28.9171	35.1459	31.3633	39.4353	51.3648	28.0178	27.1699	19.2084	29.3203	16.1539	15.776	7.03196	19.983	37.5825
LOC105665864	42.0009	72.1143	55.5571	46.955	63.0893	43.26	52.2912	51.4549	16.4072	29.3424	33.1688	46.5362	25.0823	44.878	45.4186	71.4774	18.4714	29.3504	52.6106	48.3938	23.8342	18.4989	35.1883	50.9646	54.9936	95.8671	96.3496	75.2896	60.4285	50.4557	84.9203	49.6844	74.1646	90.0257	57.4492	39.761	50.2084	76.0324	59.1529	68.1572	55.035	83.3209	37.5817	76.7502	46.9931	66.2592	60.4748	51.2064	59.972
LOC100651602	499.635	569	642.992	638.923	603.347	595.657	590.384	641.921	562.895	632.084	535.726	677.811	543.748	526.569	572.973	654.668	506.115	509.555	575.376	562.897	559.403	564.833	650.45	571.531	719.425	516.142	613.455	592.797	605.125	612.476	599.805	571.37	539.97	610.448	544.57	596.415	589.447	674.787	579.323	666.755	770.489	644.832	645.57	620.038	575.665	569.514	635.689	577.008	594.123
LOC100651370	490.885	578.674	606.226	581.068	458.508	508.305	484.115	528.889	455.617	409.571	481.45	464.351	539.269	569.453	565.112	458.105	454.396	517.708	682.267	561.198	420.603	442.74	454.248	621.282	739.258	770.361	761.957	778.858	709.196	713.387	672.211	690.98	482.721	520.422	488.318	509.664	530.201	730.861	658.193	574.891	763.485	697.36	701.525	612.277	402.378	547.428	520.365	492.081	816.419
LOC110119411	0	0	0.817016	0	3.55433	0	0.843406	0	0	1.2226	0	0	0	0.99729	0	0	0	0	0	0	0	0	0	0	1.80307	0.855956	0	0.865397	0	2.10232	0	0.920081	0	1.23323	2.39372	0	0	2.85121	3.75574	1.97557	1.00064	0.905662	0	0.862361	0	0	0	2.49787	0.799627
LOC110119381	19.2504	15.83	13.8893	14.2542	12.4402	14.9746	17.7115	8.43523	36.6008	33.0102	30.1535	24.2798	20.6033	14.9593	13.9749	13.8081	22.1656	25.2739	15.8667	15.2823	30.8443	41.9308	35.1883	36.4033	8.11381	10.2715	14.1431	5.19238	13.4286	34.3379	15.1963	11.041	31.2272	27.131	26.3309	20.4829	17.0709	5.70243	8.45041	6.9145	9.00572	8.15096	15.0327	13.7978	20.5595	15.776	30.9406	8.74255	12.794
LOC100651719	4340.97	4528.25	4453.56	4111.08	3654.74	3588.92	3590.38	4355.95	7039.97	6117.88	5629.65	5858.51	4486.14	4462.87	4376.78	4447.03	5424.12	5255.34	4288.18	4168.66	6918.93	7443.96	6654.85	6216.46	4346.3	3985.33	3818.62	3744.57	4069.69	4243.18	4198.64	4827.66	6054.18	5923.2	5869.39	5388.22	4951.55	4808.1	4641.16	5091.05	5912.76	4768.31	4589.98	4601.56	5405.67	5128.78	6033.42	5455.35	4441.13
LOC100647148	18.3754	2.63833	13.0723	5.03089	8.88582	29.1173	20.2417	7.5917	13.8831	6.11299	11.0563	4.04663	1.79159	26.9268	2.6203	6.49795	4.61784	8.96816	6.68071	4.24507	7.01006	9.86608	8.53049	2.42688	3.60614	3.42382	10.6073	6.92318	5.875	5.60619	4.46949	9.20081	5.20453	2.46646	4.78743	10.8439	3.01251	19.0081	9.38935	13.829	3.00191	7.2453	2.50545	3.44945	2.93707	17.3536	7.03196	12.4894	5.59739
LOC100645247	2365.17	2644.49	2549.09	2471.84	2468.48	2299.44	2671.07	2247.14	925.116	1194.48	2100.69	1723.86	2217.09	2242.9	2180.09	2359.57	1164.62	1368.05	2383.34	2152.25	884.669	973.042	1414.99	1718.23	2902.94	3446.94	3393.45	3507.46	2971.91	3030.85	3008.86	3073.99	1632.92	2122.39	2110.06	2269.99	2138.88	2912.99	2664.7	2697.64	2813.79	3004.99	2739.29	2696.6	1998.67	2047.73	2099.74	1985.81	3161.73
LOC100643849	513.636	468.743	468.15	467.034	592.684	546.573	572.673	470.686	415.23	326.434	348.775	336.882	367.276	460.748	448.072	411.808	239.204	278.828	661.39	535.728	300.03	332.98	404.132	378.594	549.936	717.291	833.556	713.087	516.16	580.941	584.609	534.567	308.369	430.397	308.789	383.152	517.147	535.078	522.048	505.746	497.316	634.869	517.792	504.481	375.944	452.772	405.041	429.634	381.422
LOC100643407	70.0015	76.5115	87.4207	73.7864	46.2063	55.7388	54.8214	62.4207	17.6693	42.791	28.1432	31.3614	57.3309	59.8374	45.4186	66.604	18.4714	18.7516	59.2913	62.8271	28.0402	22.1987	15.9947	36.4033	51.3875	58.205	54.8043	45.0007	45.3214	404.346	51.8461	58.8852	27.3238	35.7636	21.5434	30.122	74.3085	50.3714	69.4812	71.1205	56.0356	42.5661	42.5926	34.4945	27.9021	25.2416	19.6895	24.9787	75.165
LOC100647264	2314.42	2165.19	2071.95	2080.27	1916.67	2102.27	2089.12	1905.52	2683.22	2518.55	2500.73	2397.63	2114.08	2162.12	2026.37	1970.5	2204.56	1906.96	2045.13	1939.15	2530.63	2948.73	2922.76	2675.64	2008.62	2284.55	2309.74	2295.9	2028.55	1778.56	2198.09	2351.73	3061.57	2766.13	2636.68	2573.62	2214.19	2269.57	2313.54	2324.26	2212.41	2266.87	2165.54	2075.7	2599.3	2462.64	2570.88	2480.39	2375.69
LOC100644562	4158.09	5353.17	5978.93	4750	6511.53	5161.25	5307.55	6782.77	7903.25	7286.69	5526.12	6476.63	4504.95	4445.92	5009.14	5507.82	9633.74	8194.46	4132.85	5257.95	10163.2	10417.3	6941.68	6280.77	5344.3	4292.62	4166.9	3542.94	5912.76	4719.01	6371.7	6468.17	7778.18	5772.74	6405.58	6518.4	7823.48	7157.5	6260.82	7133.79	5482.48	5878.66	6386.38	6199.52	6977	6947.76	6617.07	7428.67	4251.62
LOC100649021	2523.55	2773.76	3051.56	2988.35	2870.12	2887.61	2632.27	2720.36	2372.74	2479.43	2136.87	2534.2	2664.09	2784.43	2746.95	2658.47	2122.36	2344.77	2835.96	2887.5	2362.39	2164.37	2190.2	2230.31	2686.57	2548.18	2482.99	2621.29	2632.84	2493.35	2449.28	2471.34	2274.38	2418.36	2384.14	2500.12	2440.13	2609.81	2656.25	2923.84	2360.5	2432.61	2529.67	2434.45	2373.15	2412.15	2514.63	2472.89	2254.95
LOC100650440	3072.19	3312.86	3621.83	3945.06	3605.87	2996.59	3437.72	3235.75	1325.2	1461.01	1726.79	1849.31	3193.51	3009.82	3236.07	2908.64	1981.05	2182.53	3064.77	3143.05	1033.28	1363.99	1547.22	1434.29	2812.79	3301.42	3295.33	3137.07	2890.5	2359.5	2865.84	2542.18	1310.24	1682.12	1332.1	1630.2	2354.78	2453.94	2600.85	2271.91	2260.44	2559.4	2203.12	2408.58	1725.53	1703.81	1774.87	1679.82	2033.45
LOC105665948	11.3752	4.39722	0.817016	0.838482	5.33149	2.49577	0.843406	4.21761	0	1.2226	3.01535	11.1282	5.37477	0.99729	3.49374	8.12244	3.69427	3.26115	2.50527	0	0	2.46652	1.06631	0	0.901535	0.855956	0	0.865397	3.35714	8.40928	1.7878	0.920081	1.30113	1.23323	1.19686	1.20488	2.00834	3.80162	2.8168	0	5.00318	0	2.50545	2.58708	1.46853	7.88801	4.21918	1.24894	2.39888
LOC100645049	842.643	809.967	789.238	727.802	901.911	799.478	768.343	793.755	981.911	916.949	912.644	955.005	740.822	791.848	703.114	757.011	857.995	836.485	804.19	792.979	1029.08	1182.7	927.691	970.753	850.147	757.521	813.226	688.856	816.624	820.606	898.367	857.515	1077.34	979.183	888.068	957.879	813.376	856.314	823.446	784.302	748.475	773.436	868.555	833.903	957.483	842.439	826.958	916.719	832.412
LOC100642284	1917.17	1753.61	1677.33	1681.16	1753.17	1676.33	1749.22	1664.27	2549.43	2413.41	2150.95	2144.71	1818.46	1804.1	2004.53	1818.61	2203.63	1910.22	1753.69	1723.5	2853.09	2827.87	2497.3	2464.5	1779.63	1828.32	1862.46	1865.8	1838.87	1823.41	1827.13	2060.06	2457.84	2318.47	2286	2138.66	1721.14	1812.42	1799.94	1858.02	1847.17	1858.42	1729.59	1796.3	1997.2	2137.65	2417.59	2188.14	1795.96
LOC100646107	575.762	512.715	512.269	617.961	442.514	506.641	514.478	566.004	349.601	482.926	561.859	471.432	560.768	532.553	534.542	497.093	328.79	376.663	660.555	534.879	368.729	400.81	441.453	493.871	677.052	748.962	750.466	635.202	567.357	378.418	623.941	755.386	360.414	533.988	527.814	663.889	458.905	663.382	540.826	671.694	634.403	748.077	611.329	657.982	499.301	500.1	597.717	495.827	602.119
LOC105665879	0.875018	1.75889	0.817016	0.838482	0.888582	1.66385	0	5.06114	1.2621	0	1.00512	2.02332	0	0	0	0	0	0.815288	0	0	1.40201	0	2.13262	0	0.901535	0	0	0.865397	0	25.2278	0	0	0	0	0	0	1.00417	0.950405	0.938935	0	1.00064	0	0	1.72472	0	3.1552	0	1.24894	0
LOC110119406	0	0	0	0	1.77716	0	0	1.68705	2.52419	0	0	1.01166	0	0	0.873434	0	0	0	0	0	2.80402	0	4.26524	0	0	0	0.883941	0.865397	0	0	0	0	2.60227	3.69968	1.19686	1.20488	0	0	0	0.987785	0	0	0	0	0	0	2.81278	2.49787	0.799627
LOC110119430	53.3761	31.6599	35.9487	47.7935	44.4291	39.1004	37.9533	24.4622	6.31048	1.2226	2.01023	1.01166	18.8117	24.9322	12.2281	12.1837	0	13.8599	34.2386	41.6017	2.80402	1.23326	5.33155	1.21344	6.31074	19.687	13.2591	18.1733	7.55357	10.5116	9.83287	9.20081	1.30113	0	2.39372	6.0244	9.03752	6.65283	10.3283	7.90228	6.00381	8.15096	6.68119	7.76125	2.93707	0	12.6575	3.74681	2.39888
LOC100643240	612.513	667.497	490.21	537.467	567.804	591.497	640.145	516.236	560.371	605.186	587.992	634.309	605.557	531.555	620.138	555.575	696.37	684.026	577.046	471.203	671.564	577.166	576.874	580.025	513.875	547.812	487.935	480.296	482.589	788.37	429.965	457.28	486.624	458.761	649.894	584.366	457.901	443.839	447.872	496.856	425.27	448.303	487.727	507.931	525.735	485.901	547.086	587	452.589
LOC105665867	3817.71	3351.56	3235.38	3146.82	3229.11	3623.86	3156.03	4026.13	8527.98	7501.87	6978.51	6974.37	4131.41	3736.85	4068.46	3563.31	5627.3	4631.65	3625.95	3809.53	8190.55	9206.29	8218.06	6656.94	3795.46	3401.57	3656.86	3402.74	3737.34	2959.37	3594.36	3725.41	8625.22	6654.5	6175.79	5454.49	4691.48	4213.14	4111.6	3822.73	3732.37	3809.22	4453.85	4085.87	6167.84	5248.68	5742.3	6586.89	4075.7
LOC100645408	1.75004	3.51777	2.45105	1.67696	0.888582	1.66385	0.843406	1.68705	1.2621	1.2226	3.01535	2.02332	4.47897	2.99187	0	3.24897	0.923568	1.63058	0	1.69803	2.80402	1.23326	0	3.64033	4.50767	4.27978	0	1.73079	2.51786	9.81083	1.7878	3.68032	2.60227	8.6326	3.59057	2.40976	2.00834	12.3553	3.75574	12.8412	4.00254	5.43397	7.51634	14.6601	0	0	2.81278	1.24894	0
LOC105665915	9.6252	11.4328	13.0723	9.2233	12.4402	12.4788	18.5549	6.74818	5.04838	6.11299	15.0767	13.1515	10.7495	10.9702	8.73434	6.49795	9.23568	10.5987	8.35088	9.33916	8.41207	12.3326	11.7294	7.28065	9.91688	7.70361	3.53576	6.05778	5.03571	8.40928	9.83287	7.36064	10.4091	4.93291	8.378	7.22928	4.01667	9.50405	7.51148	11.8534	8.00508	7.2453	5.01089	6.89889	13.2168	11.0432	8.43835	3.74681	7.99627
LOC100652313	482.135	481.935	463.248	415.048	542.035	555.725	452.909	481.651	585.613	596.628	537.737	545.283	484.625	532.553	494.364	458.105	900.479	754.141	526.941	551.859	685.584	772.021	662.179	612.788	545.428	491.319	585.169	506.258	553.089	622.287	570.307	486.723	649.266	480.959	505.074	603.645	607.522	483.756	591.529	666.755	517.329	514.416	577.088	495.858	505.175	515.876	540.054	555.776	513.361
LOC100651371	800.642	962.111	942.837	990.247	1080.52	983.333	1073.66	831.713	603.282	507.378	702.575	662.636	782.925	790.851	915.359	912.15	362.039	495.695	807.531	857.505	545.382	451.373	555.548	731.705	980.87	971.51	956.424	1072.23	1130.52	1026.63	977.924	1013.93	696.107	795.432	696.571	781.967	859.568	906.686	916.4	830.727	914.581	979.927	911.147	1010.69	806.225	695.722	731.324	726.881	1105.08
LOC100645198	5.25011	12.3122	4.9021	5.03089	3.55433	4.99154	4.21703	6.74818	6.31048	9.78079	19.0972	14.1632	2.68738	0.99729	4.36717	4.87346	3.69427	10.5987	8.35088	5.09409	33.6483	18.4989	25.5915	18.2016	11.7199	6.84765	11.4912	7.78858	8.39285	146.462	5.36339	2.76024	20.8181	25.8978	35.9057	9.63903	5.02084	8.55364	6.57254	6.9145	5.00318	7.2453	10.0218	7.76125	11.7483	17.3536	30.9406	32.4723	5.59739
LOC100649137	0	0	0	0	4.44291	0	0	0	0	0	1.00512	0	0	0	0.873434	0	0	0	1.67018	0	1.40201	4.93304	0	0	0	14.5513	13.2591	0.865397	0.839285	0	1.7878	0	5.20453	45.6294	0	0	0	1.90081	1.87787	3.95114	1.00064	0.905662	0.835149	0	5.87413	0	0	0	1.59925
LOC100642368	394.633	235.691	156.05	145.896	355.433	494.162	534.719	344.157	251.157	317.876	314.601	318.672	349.36	298.19	297.841	136.457	630.797	524.23	531.951	521.295	426.212	270.084	376.408	279.092	193.83	341.526	407.497	366.063	239.196	171.69	235.989	322.948	424.17	239.246	354.27	512.074	270.121	190.081	215.955	165.948	118.075	165.736	187.073	149.189	330.42	260.304	254.557	268.521	184.714
LOC110119455	9.6252	11.4328	7.35315	3.35393	5.33149	9.98308	10.1209	9.27875	12.621	7.33559	8.04092	6.06995	11.6453	3.98916	7.86091	10.5592	12.0064	5.70701	13.3614	6.79211	9.81408	12.3326	6.39787	2.42688	4.50767	12.8393	14.1431	10.3848	9.23214	4.90541	7.15118	9.20081	10.4091	8.6326	3.59057	4.81952	13.0542	11.4049	5.63361	9.87785	12.0076	10.8679	5.01089	10.3483	2.93707	4.7328	8.43835	3.74681	13.5937
LOC100643531	501.386	580.432	486.125	532.436	468.283	447.575	533.033	472.373	372.318	414.461	377.923	372.29	505.228	548.509	557.251	541.766	509.81	539.72	555.334	517.899	426.212	408.209	362.546	423.491	546.33	498.166	495.007	535.681	546.375	840.227	496.113	509.725	284.948	282.409	368.632	414.478	480.997	428.632	454.444	456.357	480.305	498.114	474.364	476.023	356.854	370.736	379.726	347.204	490.171
LOC100645755	1717.66	1459	1357.06	1432.97	1249.35	1253.71	1396.68	1261.07	2189.74	2386.51	2269.55	2099.19	2244.86	1922.77	1758.22	1302.03	2081.72	1783.85	1179.14	1481.53	3687.29	2007.75	2206.2	1782.55	1118.8	664.222	725.715	875.782	982.803	550.808	687.407	666.138	2284.79	1636.49	1778.53	2059.14	730.03	439.087	524.865	381.285	736.468	775.247	1173.38	1096.06	2267.41	1962.54	1717.2	2391.71	1029.12
LOC105665945	14.8753	15.83	10.6212	15.9312	18.6602	39.1004	37.9533	19.401	49.2217	44.0136	7.03581	35.408	14.3327	20.9431	10.4812	12.9959	25.8599	21.1975	24.2176	13.5842	53.2764	88.7947	17.061	49.7511	10.8184	17.1191	37.1255	4.32699	7.55357	4.20464	13.4085	5.52048	63.7556	45.6294	31.1183	26.5073	5.02084	10.4544	7.51148	4.93893	4.00254	8.15096	3.34059	2.58708	52.8672	77.3025	98.4474	52.4553	5.59739
LOC100644018	315.007	207.549	223.045	228.067	217.703	231.275	234.467	233.656	160.286	127.15	83.4245	116.341	223.053	258.298	246.308	166.51	139.459	225.835	108.562	161.313	114.965	151.691	102.366	99.5022	42.3721	46.2216	43.3131	30.2889	37.7678	63.0696	36.6498	36.8032	105.392	50.5624	76.5989	119.283	40.1667	35.165	46.9467	42.4748	33.021	38.0378	22.549	37.9439	80.7693	110.432	102.667	122.396	44.7791
LOC100651922	3797.58	3414.88	3591.6	3172.81	3729.38	2938.35	4060.16	3117.66	2457.3	2705.61	2113.76	2042.54	2662.3	2785.43	3373.2	3180.75	2015.23	2189.86	3928.26	3075.98	2247.42	2064.48	2146.48	2050.72	3341.09	3047.2	3296.22	3390.63	2852.73	2777.17	2871.2	3003.14	1759.13	1974.4	1697.14	2021.79	2768.49	2398.82	2623.38	2555.4	2966.88	2986.87	2733.44	2632.79	2186.65	2243.35	2199.6	2405.45	2337.31
LOC100645374	1752.66	1816.05	1544.98	2066.86	2135.26	2253.68	1662.35	2035.42	2885.15	2761.85	2102.7	2209.46	1956.42	1977.63	2415.05	1884.41	3662.87	3162.5	3411.34	2925.7	2327.34	2154.51	2690.3	2392.91	3643.1	3802.16	3674.54	3749.77	2769.64	2127.55	2764.83	3246.96	1699.28	1636.49	1441.02	1724.18	3278.61	2682.04	2721.03	2780.62	2829.8	2218.87	2584.78	2707.81	2403.99	2262.28	2023.8	2093.22	2377.29
LOC100647462	3233.19	3420.15	2384.87	2275.64	2958.09	3386.76	3379.53	3129.47	7498.11	10801.7	11305.5	9752.38	4935.83	4817.91	4000.33	4550.19	7239.85	5343.4	4552.07	4986.26	14997.3	9953.64	8622.19	8080.31	7565.68	4750.56	4538.15	5808.55	7200.23	5117.75	7582.04	6167.3	9974.49	6723.56	8245.15	7989.55	8258.28	4721.61	5673.98	5073.27	6516.14	6826.88	7645.79	6300.41	9147.49	8353.4	7968.62	8891.17	6377.03
LOC100649808	1834.04	1929.5	2129.96	2197.66	1775.39	1714.59	1639.58	1792.49	1532.18	1462.23	1367.96	1469.94	2058.54	2032.48	1869.15	1752.82	1808.35	1928.97	1842.21	1816.04	1563.24	1479.91	1394.73	1272.9	1695.79	1872.83	1527.45	1708.29	1565.27	2306.25	1599.18	1652.46	1107.26	1266.53	1393.14	1425.37	1726.17	1597.63	1684.45	1736.53	1674.06	1687.25	1626.03	1752.32	1199.79	1383.56	1444.36	1315.13	1560.87
LOC100643326	690.389	758.08	993.492	803.265	633.559	668.866	524.599	849.427	407.657	646.755	1311.68	916.562	739.927	926.482	786.091	1225.68	547.676	404.383	835.924	735.246	583.237	484.671	781.606	1132.14	1049.39	1000.61	1263.15	879.244	1211.93	1016.82	1095.02	1143.66	1155.41	1851.08	1575.06	1486.82	1098.56	1362.88	1149.26	1301.9	1272.81	1319.55	1578.43	1487.57	1443.57	1342.54	1431.71	1392.56	1237.02
LOC100650883	667.639	648.15	924.045	859.444	838.822	745.403	1011.24	826.652	338.242	487.817	824.194	588.785	612.724	663.198	662.063	859.354	428.536	384.816	1134.89	842.222	307.041	413.142	584.338	580.025	851.049	1308.76	1157.96	1035.88	929.089	1729.51	1023.51	990.927	463.204	894.091	584.067	556.654	809.36	1033.09	815.934	1078.66	850.54	918.342	851.016	883.058	679.931	758.826	696.164	529.549	748.451
LOC105665971	0	0.879443	0	1.67696	1.77716	0	0	5.06114	1.2621	0	0	2.02332	2.68738	0	0.873434	1.62449	0	2.44586	0	0	0	1.23326	0	0	0	0	0	0	0	0	0	0	1.30113	0	0	0	0	0	0	0	0	2.71699	0	0	1.46853	1.5776	0	1.24894	0
LOC100643612	759.516	967.387	854.599	887.114	763.292	861.04	771.717	989.452	468.238	580.734	978.982	760.766	737.239	844.705	862.953	1058.35	547.676	564.994	958.682	874.485	514.538	482.205	717.627	1086.03	1307.23	1319.88	1271.11	1165.69	1489.73	1166.09	1366.77	1645.1	955.032	1203.63	1317.74	1365.13	1235.13	1435.11	1241.27	1379.94	1546.98	1624.76	1631.88	1622.96	1311.4	1295.21	1212.31	1137.78	1690.41
LOC100649692	234.505	220.74	213.241	230.582	231.92	265.383	221.816	226.064	200.673	223.736	240.222	207.39	265.155	248.325	235.827	238.8	230.892	198.93	222.134	227.536	229.93	220.754	224.992	279.092	222.679	219.125	242.2	195.58	265.214	283.813	225.262	242.901	238.107	231.847	254.931	281.942	226.942	216.692	263.841	241.02	244.155	253.585	222.15	225.076	229.091	227.175	274.246	272.268	253.482
LOC100648710	1526.03	1531.99	1649.56	1572.15	1486.6	1475	1583.92	1608.6	992.007	1183.48	1557.93	1344.49	1565.85	1488.95	1467.37	1606.62	995.606	1165.05	1545.75	1444.17	971.594	1011.27	1176.14	1418.51	1665.13	1835.17	1704.24	1804.35	1673.53	1245.27	1830.7	1680.99	1480.69	1666.09	1503.25	1475.98	1377.72	1676.51	1520.14	1567.62	1577	1718.95	1651.92	1566.91	1575.74	1495.57	1471.09	1432.53	2007.06
LOC110119419	35.8758	21.1066	38.3998	15.9312	43.5405	42.4281	26.1456	42.1761	44.1734	84.3593	22.1125	30.3497	62.7056	57.8428	17.4687	13.8081	93.2804	76.637	41.7544	43.2997	60.2865	65.3628	44.7851	31.5495	15.3261	25.6787	20.3306	24.2311	21.8214	67.975	25.923	27.6024	14.3125	39.4633	27.5277	18.0732	14.0584	16.1569	21.5955	26.6702	27.0172	24.4529	13.3624	37.0815	19.0909	17.3536	32.347	39.9659	22.3896
LOC110119449	40.2508	66.8377	67.8124	65.4016	47.0949	40.7642	59.0384	53.1419	6.31048	47.6813	63.3222	52.6062	58.2267	55.8482	76.8622	99.0937	16.6242	22.0128	56.786	57.733	18.2261	14.7991	36.2546	54.6049	114.495	95.0111	140.547	110.771	76.3749	85.4944	104.586	118.69	29.9261	53.0288	41.89	81.9318	86.3585	102.644	68.5422	114.583	107.068	91.4719	99.3827	109.52	86.6434	56.7936	70.3196	49.9574	97.5545
LOC100647380	833.893	888.237	1248.4	1118.53	1489.26	1352.71	1053.41	1355.54	1416.07	1289.84	1351.88	1682.39	997.02	1158.85	1093.54	1093.28	1457.39	1287.34	942.815	1211.54	1723.07	1804.26	1309.43	1345.71	947.513	810.59	882.173	747.703	1378.11	1055.36	1333.7	1103.18	2193.71	1402.18	1567.88	1638.64	1812.52	1391.39	1362.39	2014.09	1231.78	1302.34	1352.11	1200.41	1640.35	1269.97	1402.17	1612.38	1033.92
LOC100644253	3087.06	3085.97	2722.3	3218.09	4905.86	4312.69	4546.8	3617.87	5366.43	4716.79	4858.73	4203.44	3395.06	3258.15	3144.36	3391.93	4768.38	5227.62	5064.81	5027.01	3910.21	3999.46	5250.52	5678.91	9156.89	6903.29	5749.15	7995.41	8324.03	6547.33	8626.11	9376.54	4110.28	4968.68	4886.77	5309.9	9468.3	6184.28	7855.13	7804.49	6567.17	7787.79	7555.59	5714.87	6032.73	5710.92	3850.7	4330.06	7451.73
LOC100645245	263.381	267.351	227.948	264.122	279.903	352.735	369.412	221.846	383.677	239.629	202.028	230.658	346.673	263.285	302.208	181.13	324.172	314.701	274.744	410.074	168.241	250.352	242.053	211.139	233.497	346.662	324.406	266.542	300.464	222.846	283.366	280.625	258.926	221.981	262.112	275.917	230.959	238.552	271.352	216.325	284.18	251.774	247.204	189.72	254.056	175.114	163.141	193.585	263.077
LOC100647620	217.005	206.669	212.424	178.597	281.681	193.838	265.673	210.037	253.681	198.061	99.5064	112.294	158.556	157.572	139.749	108.841	125.605	139.414	181.214	136.691	232.734	102.361	131.156	185.657	86.5473	129.249	187.395	165.291	94.8392	154.17	123.358	171.135	105.392	160.32	181.922	195.19	136.567	104.544	188.726	141.253	166.105	100.529	110.24	125.905	245.245	287.123	165.954	322.225	110.349
LOC100643365	17.5004	29.9011	21.2424	37.7317	12.4402	8.31923	9.27747	9.27875	16.4072	15.8938	19.0972	21.2448	9.85374	13.9621	7.86091	14.6204	6.46498	8.15288	19.207	17.8293	14.0201	18.4989	21.3262	19.4151	137.935	9.41552	32.7058	11.2502	11.75	206.728	8.93898	11.961	15.6136	18.4984	27.5277	19.2781	23.0959	19.9585	34.7406	48.4015	26.0165	17.2076	22.549	53.4664	8.8112	4.7328	25.3151	8.74255	31.1855
LOC100642880	681.639	736.094	701.817	739.541	699.314	638.917	640.145	830.87	660.076	712.775	896.563	772.906	756.051	732.011	751.153	824.427	603.09	680.765	623.811	681.759	708.016	770.788	792.269	829.994	771.714	692.469	706.269	694.049	806.553	687.459	715.118	736.985	936.816	833.662	829.422	768.713	760.156	721.357	646.926	718.12	770.489	729.964	769.172	792.51	897.274	910.276	876.182	940.449	871.594
LOC100651444	190.754	179.406	201.803	165.181	166.165	184.687	215.069	177.983	112.327	173.609	171.875	119.376	147.806	159.566	132.762	148.641	139.459	114.956	176.204	179.142	155.623	154.158	142.886	152.894	137.935	136.097	111.377	111.636	143.518	2604.07	99.2226	68.086	122.307	133.189	142.426	120.488	98.4085	103.594	79.8095	93.8396	135.086	120.453	105.229	121.593	74.8952	91.5009	80.1643	144.877	103.952
LOC100645677	34.1257	25.5038	24.5105	23.4775	48.872	30.7812	57.3516	26.9927	11.3589	4.89039	3.01535	4.04663	20.6033	27.9241	29.6968	25.9918	24.0128	23.6433	25.8877	23.7724	5.60805	16.0324	7.46418	2.42688	9.01535	17.9751	22.9825	15.5772	9.23214	24.5271	16.9841	10.1209	9.10794	9.86583	1.19686	8.43416	15.0625	7.60324	20.6566	7.90228	20.0127	6.33964	11.6921	6.03653	13.2168	4.7328	2.81278	2.49787	16.7922
LOC100649771	3.50007	7.03554	6.53613	8.38482	4.44291	4.99154	6.74725	10.1223	3.78629	1.2226	8.04092	3.03497	5.37477	12.9648	13.1015	7.31019	3.69427	1.63058	5.01053	3.39606	0	0	8.53049	3.64033	12.6215	11.1274	13.2591	10.3848	16.7857	37.141	14.3024	12.8811	1.30113	3.69968	7.18115	6.0244	4.01667	17.1073	5.63361	6.9145	16.0102	11.7736	13.3624	17.2472	7.34266	11.0432	7.03196	8.74255	15.9925
LOC100649259	241.505	213.705	266.347	251.545	269.24	216.3	255.552	214.255	183.004	193.171	188.962	209.413	243.656	251.317	211.371	177.069	162.548	215.236	211.277	175.746	187.87	173.89	169.543	177.162	183.012	178.895	210.378	192.984	179.607	257.885	182.355	177.576	191.267	177.585	225.009	226.517	123.513	172.023	167.13	176.814	196.125	209.208	216.303	181.096	176.224	187.735	236.274	194.834	214.3
LOC100649092	129.503	114.328	147.88	97.2639	145.727	131.444	150.97	129.059	352.125	277.53	176.9	229.646	125.411	132.64	129.268	99.0937	260.446	218.497	111.067	123.107	351.905	345.313	324.159	232.981	118.101	123.258	148.502	128.079	113.303	159.076	113.525	167.455	193.869	241.713	236.978	226.517	140.584	143.511	182.153	124.461	186.118	124.076	160.349	117.281	139.511	197.2	215.178	183.594	127.94
LOC100649624	733.265	877.684	841.527	861.959	917.906	989.157	894.854	932.093	798.907	831.367	835.251	958.04	971.938	894.569	963.398	1000.68	904.173	922.906	865.987	887.22	677.172	617.863	817.861	851.836	1025.04	897.042	910.459	837.705	986.16	973.374	862.611	971.605	746.851	870.659	853.36	942.216	885.677	964.661	975.553	909.75	854.543	1023.4	953.74	1038.28	889.931	826.663	969.004	1056.6	826.015
LOC100649693	14.8753	14.9505	13.0723	20.962	5.33149	14.9746	12.6511	26.1492	6.31048	7.33559	7.03581	2.02332	11.6453	10.9702	6.11404	14.6204	5.54141	6.5223	10.8562	19.5273	4.20603	6.1663	4.26524	4.85377	21.6368	11.1274	11.4912	12.1156	18.4643	10.5116	16.0902	20.2418	5.20453	6.16614	4.78743	9.63903	2.00834	11.4049	9.38935	13.829	5.00318	11.7736	10.8569	9.48598	4.4056	11.0432	2.81278	17.4851	15.1929
LOC100645913	19.2504	17.5889	14.7063	11.7387	10.663	20.7981	17.7115	14.3399	31.5524	25.6746	11.0563	7.0816	4.47897	4.98645	4.36717	7.31019	11.0828	7.33759	13.3614	12.7352	22.4322	12.3326	21.3262	21.842	1.80307	4.27978	5.30365	2.59619	5.03571	199.02	3.57559	8.28073	6.50567	0	4.78743	6.0244	9.03752	5.70243	0	6.9145	4.00254	3.62265	5.84604	5.17417	2.93707	3.1552	2.81278	0	1.59925
LOC100646909	2.62506	4.39722	2.45105	3.35393	3.55433	0	3.37362	3.37409	0	0	3.01535	1.01166	3.58318	1.99458	4.36717	1.62449	0	0	0.835088	4.24507	0	0	0	0	5.40921	10.2715	10.6073	10.3848	2.51786	2.80309	7.15118	6.44056	1.30113	1.23323	5.98429	1.20488	6.02501	4.75202	2.8168	0.987785	2.00127	5.43397	3.34059	0.862361	1.46853	3.1552	2.81278	3.74681	5.59739
LOC105665863	171.504	238.329	191.182	162.665	180.382	139.763	227.72	113.032	265.04	174.832	215.095	277.194	137.057	149.593	107.432	143.767	108.057	104.357	186.225	139.238	274.794	275.017	250.583	207.499	154.162	249.083	274.022	239.715	118.339	105.116	224.368	165.615	327.886	283.643	269.293	232.542	112.467	209.089	190.604	185.704	160.102	193.812	157.843	149.189	312.798	246.106	234.867	242.294	192.71
LOC100648675	641.388	695.639	746.753	832.612	735.746	811.957	752.318	880.638	811.528	776.35	743.785	742.557	760.53	841.713	724.95	785.44	693.6	741.097	803.355	895.71	834.197	653.628	742.152	769.322	869.079	937.272	945.817	863.667	904.749	720.395	881.383	894.318	847.038	907.656	813.863	822.933	923.835	1009.33	930.484	884.068	862.548	902.04	913.653	811.482	851.749	1019.13	878.995	823.049	843.607
LOC110119456	7.00015	5.27666	5.71911	8.38482	9.77441	7.48731	15.1813	10.9658	2.52419	2.4452	5.02558	2.02332	6.27056	1.99458	4.36717	5.68571	1.84714	1.63058	5.84562	6.79211	4.20603	8.63282	5.33155	0	3.60614	11.9834	7.07153	19.9041	11.75	11.2124	12.5146	11.041	1.30113	4.93291	4.78743	9.63903	12.05	8.55364	10.3283	14.8168	10.0064	7.2453	10.8569	5.17417	4.4056	0	2.81278	2.49787	10.3952
LOC100648478	113.752	104.654	90.6888	134.157	126.179	118.965	141.692	106.284	185.528	86.8045	60.3069	122.411	83.3089	124.661	144.99	142.955	136.688	111.694	116.077	89.9955	64.4925	152.924	92.7691	95.8619	66.7136	81.3158	117.564	99.5207	95.6785	42.7472	100.117	46.004	101.488	106.058	126.867	100.005	66.2751	65.5779	68.5422	54.3282	50.0318	50.7171	85.1852	131.079	140.979	100.966	54.8493	61.1978	79.1631
LOC100650325	735.015	659.582	905.254	707.679	566.916	556.557	603.879	532.263	261.254	419.351	341.739	343.964	812.486	785.864	692.633	648.983	398.981	401.122	703.98	562.897	164.035	214.587	389.204	262.103	613.945	695.892	711.572	802.223	614.357	1357.4	722.269	569.53	199.073	334.205	248.946	278.327	711.955	804.993	768.988	1043.1	589.374	547.926	581.263	582.956	461.119	373.891	292.529	455.861	634.904
LOC100647461	483.885	464.346	491.027	522.374	518.932	707.135	527.129	567.691	556.584	545.279	618.146	619.134	544.643	519.588	561.618	518.211	538.44	538.09	615.46	620.63	637.915	646.228	701.633	637.057	591.407	722.427	652.348	719.145	610.16	527.682	605.169	706.622	667.482	717.739	597.232	607.259	629.614	731.811	686.361	670.706	682.433	696.454	621.351	665.743	609.441	657.86	662.411	656.94	650.897
LOC100643694	144.378	182.924	151.965	186.981	157.279	148.082	160.247	199.071	99.7056	89.2497	92.4706	103.189	125.411	133.637	122.281	140.518	72.0383	91.3122	146.976	168.954	50.4724	51.7969	83.1723	84.9409	158.67	135.241	150.27	124.617	131.768	218.641	152.856	138.932	115.801	78.9266	81.3863	83.1367	141.588	190.081	200.932	178.789	148.094	166.642	177.887	171.61	86.6434	64.6816	71.726	74.9361	171.12
LOC100649656	829.517	700.916	692.83	638.085	730.415	681.345	822.321	679.879	730.754	646.755	723.683	648.473	735.448	700.097	700.494	677.411	795.192	692.995	784.983	652.892	785.126	707.891	665.378	695.302	683.363	674.493	612.571	682.799	628.625	524.179	693.665	690.98	815.811	632.646	722.902	653.045	767.185	720.407	751.148	719.108	657.418	628.53	644.735	618.313	759.232	754.093	715.853	676.923	682.082
LOC100648513	1061.4	1036.86	1129.12	1063.19	1096.51	1124.76	1096.43	1113.45	1139.67	1231.16	979.987	1125.97	1040.91	1042.17	1131.1	1256.54	886.625	1094.12	1015.47	1211.54	1016.46	1042.1	1146.28	1149.13	1256.74	1048.55	1030.68	912.994	1024.77	1016.82	971.667	1029.57	1033.1	1092.64	958.683	1061.5	1019.23	938.049	963.347	908.762	1096.7	1095.85	1079.85	1150.39	1048.53	949.716	1080.11	1070.34	935.564
LOC100651284	500.511	441.48	372.559	381.509	470.949	440.087	520.382	414.17	402.609	412.016	470.394	420.85	394.15	297.192	372.083	367.134	519.045	423.134	347.397	359.982	458.458	508.103	411.596	445.333	326.356	344.95	334.13	310.678	316.41	340.576	335.212	333.069	558.186	453.828	386.585	392.791	381.584	353.55	315.482	346.713	365.232	353.208	364.125	373.402	420	465.392	472.548	484.587	395.016
LOC100648475	206.504	251.521	242.654	262.445	279.903	222.123	234.467	252.213	129.996	169.941	233.187	230.658	214.991	190.482	258.537	236.363	160.701	215.236	240.505	229.234	182.261	135.659	189.803	179.589	218.171	309.856	290.817	259.619	234.161	622.287	226.156	239.221	152.233	202.249	234.584	230.132	222.925	289.873	295.764	266.702	250.159	268.076	248.874	281.13	160.07	145.139	219.397	171.104	275.871
LOC100648321	4.37509	7.03554	5.71911	1.67696	7.10866	5.82346	5.90384	3.37409	42.9113	23.2294	4.02046	13.1515	10.7495	2.99187	6.98747	4.06122	2.7707	11.414	12.5263	4.24507	0	20.9654	22.3925	32.7629	6.31074	1.71191	2.65182	3.46159	8.39285	8.40928	2.68169	4.6004	5.20453	20.9649	13.1654	10.8439	2.00834	14.2561	8.45041	5.92671	6.00381	8.15096	9.18663	12.0731	48.4616	41.0176	9.84474	16.2362	1.59925
LOC100647421	3.50007	7.91499	0	1.67696	0	0.831923	5.06044	1.68705	5.04838	4.89039	8.04092	1.01166	12.5411	14.9593	0	3.24897	1.84714	12.2293	5.84562	2.54704	0	1.23326	5.33155	0	0.901535	2.56787	4.4197	0	6.71428	66.5735	0.893898	3.68032	1.30113	2.46646	2.39372	8.43416	4.01667	8.55364	2.8168	17.7801	4.00254	3.62265	4.17574	3.44945	1.46853	1.5776	0	2.49787	2.39888
LOC100644760	850.518	1042.14	918.326	856.928	909.02	949.224	882.203	839.305	566.681	753.121	1130.75	872.049	871.609	982.331	973.006	1194	538.44	587.822	967.032	820.148	556.599	503.17	825.325	918.575	1078.24	1237.71	1301.16	1344.83	1251.37	854.944	1192.46	1210.83	1091.65	1224.6	1210.02	1153.07	1126.68	1379.04	1139.87	1148.79	1032.66	1114.87	1009.69	1104.68	1074.97	1107.48	1149.02	1024.13	1209.04
LOC100648361	61.2513	51.8871	98.859	113.195	115.516	148.914	92.7747	118.093	150.189	107.589	158.808	98.1308	56.4351	64.8238	67.2544	51.1713	160.701	132.892	90.1896	92.5426	155.623	139.358	111.963	137.119	101.873	110.418	108.725	110.771	94.8392	79.1874	101.01	128.811	162.642	114.69	108.914	106.029	116.484	102.644	79.8095	91.864	101.064	125.887	115.251	95.7221	133.636	115.165	104.073	127.391	93.5564
LOC100646225	319.382	349.139	303.93	270.83	295.898	282.022	275.794	314.634	265.04	239.629	315.606	337.894	335.027	327.111	379.944	356.575	290.924	324.485	283.095	317.531	314.051	286.116	306.031	279.092	269.559	291.881	285.513	304.62	289.553	355.292	303.925	317.428	274.539	276.243	317.167	342.186	321.334	230.948	262.902	253.861	390.248	297.057	332.389	348.394	232.028	301.322	271.434	277.264	351.036
LOC100648439	41.1259	58.9227	40.8508	46.955	37.3205	37.4365	41.3269	34.5844	17.6693	18.339	21.1074	15.1749	34.936	58.8401	35.8108	40.6122	19.3949	30.1656	29.2281	41.6017	19.6282	14.7991	14.9284	7.28065	43.2737	44.5097	43.3131	38.9429	41.125	138.753	41.1193	43.2438	19.517	36.9968	11.9686	21.6878	36.1501	39.917	56.3361	52.3526	36.0229	45.2831	35.0762	35.3568	27.9021	11.0432	26.7214	31.2234	52.7754
LOC100649333	174.129	177.647	247.556	243.998	269.24	257.896	272.42	275.832	277.661	199.284	231.176	226.611	181.846	225.388	221.852	214.432	422.071	449.224	269.734	298.004	248.156	298.449	203.665	235.408	230.793	288.457	268.718	250.1	245.911	292.923	222.581	252.102	238.107	202.249	193.891	230.132	302.255	300.328	264.78	283.494	247.157	220.982	275.599	250.947	249.651	200.355	223.616	201.079	266.276
LOC100649960	447.134	570.759	480.406	505.604	329.664	514.96	299.409	635.173	2863.7	1836.34	954.859	1125.97	538.373	773.897	1309.28	610.807	2547.2	2652.13	865.987	1004.38	2276.87	3121.38	3052.85	1224.36	1279.28	1287.36	1004.16	977.899	509.446	988.791	446.055	570.45	1176.22	1566.2	641.516	971.133	981.073	554.086	636.598	504.758	566.36	593.209	572.077	451.015	627.064	948.138	1170.12	784.332	364.63
LOC100645834	629.138	736.094	791.689	986.054	828.159	942.569	801.236	891.603	657.552	666.316	819.169	865.979	838.464	777.886	869.94	1014.49	688.982	763.925	807.531	959.386	569.217	440.274	664.312	737.773	1105.28	974.078	950.236	1057.52	1119.61	969.17	1024.41	1025.89	880.867	1034.68	824.635	941.011	983.081	980.817	948.324	951.237	964.613	1068.68	992.157	1092.61	1001.54	1014.4	977.442	956.685	868.395
LOC105665861	1170.77	987.615	1032.71	1027.98	991.658	1002.47	1169.8	869.672	763.568	896.165	784.995	692.985	956.709	831.74	875.181	863.415	588.313	640.001	1114.84	953.443	806.157	828.751	885.038	826.354	982.673	1307.9	1138.52	1329.25	995.392	831.818	1110.22	1125.26	774.175	806.531	715.721	892.816	815.385	1037.84	1057.24	1033.22	951.604	894.795	807.589	789.061	826.784	832.973	769.296	648.198	945.159
LOC105665902	1.75004	3.51777	4.9021	5.03089	1.77716	5.82346	8.43406	0.843523	1.2621	4.89039	2.01023	5.05829	1.79159	4.98645	0.873434	5.68571	0.923568	0.815288	0.835088	2.54704	2.80402	1.23326	4.26524	1.21344	0.901535	2.56787	2.65182	1.73079	1.67857	4.20464	0	4.6004	9.10794	1.23323	3.59057	2.40976	8.03335	5.70243	2.8168	0.987785	0	1.81132	3.34059	1.72472	4.4056	4.7328	1.40639	1.24894	0.799627
LOC100651008	885.519	811.726	656.064	756.311	727.749	739.58	710.148	700.967	682.794	645.532	657.345	640.379	715.74	726.027	774.736	650.607	424.841	619.619	727.362	744.586	597.257	603.064	621.659	601.867	815.889	764.369	779.636	748.569	731.017	560.619	685.619	672.579	709.118	590.716	558.933	656.659	623.589	628.217	697.629	613.415	745.473	756.228	754.974	660.569	588.882	593.178	630.064	543.287	850.803
LOC110119451	8.75018	4.39722	4.08508	5.03089	0	3.32769	3.37362	6.74818	3.78629	2.4452	14.0716	9.10492	7.16636	8.97561	4.36717	12.9959	11.0828	3.26115	1.67018	2.54704	4.20603	4.93304	4.26524	6.06721	6.31074	3.42382	3.53576	6.92318	1.67857	11.2124	3.57559	3.68032	22.1193	13.5655	21.5434	15.6634	11.0459	21.8593	9.38935	15.8046	9.00572	10.8679	15.0327	17.2472	5.87413	12.6208	2.81278	6.24468	8.7959
LOC100644017	55.1262	46.6105	40.8508	31.8623	24.8803	60.7304	50.6044	115.563	166.597	53.7943	52.266	186.145	68.0804	120.672	57.6467	83.6611	118.217	73.3759	81.8387	75.5623	53.2764	78.9286	66.1113	104.356	32.4552	96.723	52.1525	44.1353	19.3036	63.0696	95.647	41.4036	91.0794	108.524	84.9769	138.561	27.1125	40.8674	42.2521	25.6824	28.0178	36.2265	30.0653	29.3203	107.203	160.915	232.055	129.889	42.3802
LOC100643449	234.505	196.995	205.071	186.143	253.246	227.115	232.78	249.683	294.068	226.181	296.509	264.043	232.907	232.369	241.068	228.24	280.765	291.873	258.877	225.838	279	315.715	293.236	277.878	228.99	235.388	259.879	245.773	215.696	248.775	239.565	219.899	305.766	242.946	274.08	272.303	246.021	242.353	251.635	195.581	257.163	211.019	257.226	236.287	309.86	220.864	308	282.259	256.68
LOC105665954	1000.15	870.649	790.055	861.121	980.106	1108.12	950.519	822.435	1056.37	940.178	963.905	1072.36	848.318	803.816	896.143	827.676	799.81	812.842	744.064	941.557	1274.43	1183.93	1169.74	1215.87	676.151	897.042	972.335	867.994	867.821	564.823	963.622	993.687	1350.58	1212.26	1110.68	1280.79	872.622	934.248	884.477	855.422	838.533	869.436	905.301	784.749	1186.57	1309.41	1130.74	1104.06	978.744
LOC100647848	1708.91	1773.84	1515.57	1638.39	1846.47	1708.77	1975.26	1457.61	1177.54	1236.05	1134.77	1201.85	1539.87	1559.76	1544.23	1267.1	987.294	1208.26	1814.65	1636.9	957.574	1127.2	1095.1	1257.13	1588.5	1949.01	1706.89	2014.65	1671.86	1735.12	1673.38	1664.43	1099.46	1159.23	1083.16	1271.15	1376.71	1368.58	1535.16	1324.62	1450.92	1435.48	1423.93	1514.31	1114.62	1165.85	1095.58	1034.12	1925.5
LOC100646910	22026.8	20980.9	26392.9	27619.6	22131.9	23451.1	25326.6	20757.4	12213.3	13757.9	20380.7	16543.6	25914.5	23824.3	23001.9	24269.8	13453.6	15263	21930.3	20735.5	14172.9	14238	16940.5	18338.7	24206.2	30082.6	23477.5	21210.9	27498.3	29952.5	24498.2	21919.1	17586.1	19239.6	20051	19993.8	22541.6	24873	22037.7	23617	19420.3	24800.7	20771.8	22163.5	21475.8	18528.9	20969.3	18218.2	19445.3
LOC110119412	0	2.63833	0	0	0	0.831923	0	0	0	0	0	0	0	0	0	0	0	0	0	0	0	0	0	0	0	0	0	0	0	0	0	0.920081	0	1.23323	0	0	0	0	0.938935	0	1.00064	0	0	0	0	0	0	0	0
LOC100646345	17.5004	10.5533	20.4254	13.4157	22.2146	14.9746	18.5549	33.7409	23.9798	19.5616	13.0665	16.1865	13.4369	6.98103	15.7218	13.8081	21.2421	17.121	24.2176	13.5842	12.6181	12.3326	18.1273	31.5495	20.7353	7.70361	9.72335	10.3848	20.1428	274.703	16.0902	11.041	1.30113	9.86583	9.57486	15.6634	13.0542	14.2561	9.38935	13.829	11.007	10.8679	13.3624	4.31181	4.4056	11.0432	2.81278	4.99574	19.9907
LOC100644091	943.27	933.089	871.756	852.736	842.376	989.157	893.167	959.085	1081.62	1204.26	1236.29	1187.69	906.545	927.48	973.006	975.505	1367.8	1251.47	846.78	983.159	1350.14	1273.96	1204.93	1149.13	910.55	949.255	960.844	858.474	842.642	723.899	807.19	916.4	1521.03	1204.86	1201.65	1198.85	1049.36	914.289	894.805	855.422	998.634	866.719	1000.51	1043.46	1273.22	1109.05	1170.12	1401.31	997.935
LOC110119423	20.1254	25.5038	20.4254	25.1545	22.2146	18.3023	17.7115	16.0269	8.83467	15.8938	15.0767	21.2448	5.37477	5.98374	6.11404	6.49795	1.84714	4.07644	13.3614	9.33916	40.6583	8.63282	24.5252	21.842	23.4399	55.6371	22.0985	54.52	31.0535	14.0155	23.2413	21.1619	10.4091	36.9968	39.4963	12.0488	30.1251	25.6609	34.7406	46.4259	15.0095	19.0189	12.5272	12.0731	2.93707	4.7328	23.9087	26.2276	36.7829
LOC100651684	236.255	255.038	285.139	319.462	410.525	339.425	438.571	264.866	243.585	194.393	151.772	180.075	172.888	161.561	195.649	237.175	181.943	261.707	246.351	351.492	199.086	198.555	201.533	137.119	273.165	259.355	239.548	298.562	242.553	402.244	232.413	267.743	150.932	199.783	169.954	186.756	248.03	244.254	237.551	181.752	212.135	305.208	248.874	218.177	136.574	159.338	196.895	179.847	231.892
LOC100652162	3416.95	3151.04	2770.5	3316.2	2707.51	2689.61	2791.67	2718.67	5042.07	4078.59	2853.52	2970.23	3641.41	3730.86	3733.06	3176.68	3586.22	3685.92	2251.4	2570.82	5358.49	5470.74	3710.76	3510.49	3229.3	2889.71	2908.17	3047.06	2245.93	1872.47	3483.52	2261.56	2816.95	2454.12	2105.27	2056.73	4525.79	3171.5	3994.23	3261.67	2572.63	2550.35	2457.01	2338.72	2453.92	2099.79	2781.84	2165.65	3014.59
LOC100649503	83.1267	75.6321	71.8974	78.8173	52.4264	67.3858	59.0384	76.7606	113.589	90.4723	127.65	118.364	76.1426	72.8022	88.2168	87.7223	61.8791	72.5606	65.972	76.4113	155.623	101.127	110.896	126.198	78.4335	68.4765	60.108	55.3854	93.1606	157.674	73.2996	79.1269	132.716	145.521	101.733	98.8001	67.2793	97.8917	93.8935	74.0839	85.054	96.9059	94.3718	112.969	135.105	113.587	140.639	129.889	83.1612
LOC100649579	238.88	348.259	468.15	1033.85	358.987	293.669	261.456	549.977	17126.6	12217.4	23407.1	23884.2	1345.48	760.932	483.009	321.648	2547.2	2373.3	2836.8	1593.6	7319.9	16101.4	19739.5	9529.16	4175.91	2495.97	4671.63	1492.81	3410.85	3906.81	3095.57	5626.29	15195.9	13259.7	11731.6	9586.02	7433.86	4451.69	3067.5	6139.09	8162.18	5398.65	5311.55	4201.42	21446.5	7812.28	6261.26	13965.6	2958.62
LOC100651249	7.00015	0.879443	38.3998	4.19241	2.66575	6.65539	0.843406	26.9927	0	2.4452	9.04604	0	1.79159	13.9621	0.873434	1.62449	5.54141	4.89173	2.50527	0.849014	0	2.46652	0	0	2.7046	0	0	0.865397	1.67857	1.40155	0.893898	0.920081	2.60227	0	0	1.20488	1.00417	9.50405	0.938935	0.987785	0	0	0.835149	0	2.93707	0	0	0	0
LOC110119418	31.5007	43.0927	51.472	38.5702	35.5433	58.2346	28.6758	62.4207	11.3589	9.78079	14.0716	10.1166	29.5612	27.9241	33.1905	73.9142	23.0892	13.8599	71.8176	28.0175	4.20603	13.5659	13.862	12.1344	32.4552	21.3989	37.1255	22.5003	17.625	10.5116	33.9681	18.4016	10.4091	7.39937	3.59057	9.63903	31.1292	23.7601	38.4963	10.8656	19.0121	32.6038	35.9114	19.8343	20.5595	11.0432	4.21918	7.49361	17.5918
LOC100651805	1914.54	2271.6	2205.13	2070.21	1713.19	1626.41	1450.66	1943.48	6036.61	3359.7	4196.36	4906.54	1655.43	1837.01	1706.69	3020.73	2504.72	1727.59	2508.61	2096.22	4730.39	4056.19	3809.93	4499.44	2575.68	2614.09	2196.59	2497.54	2710.05	2718.3	2696	3173.36	6250.65	5819.6	7039.92	6770.22	3587.89	3707.53	3190.5	3837.55	3749.38	3826.42	3286.31	4022.05	8035.81	8739.91	7541.07	9413.23	1971.08
LOC105665966	0	1.75889	0.817016	0	3.55433	0	0.843406	0	0	1.2226	0	0	0	0	0	0	1.84714	0	0	1.69803	0	0	0	0	0	0.855956	0	0	0	0	0	0	2.60227	2.46646	0	1.20488	0	0	0	0	0	1.81132	0	1.72472	0	0	0	0	0
LOC105665936	7.00015	0.879443	60.4592	1.67696	0	3.32769	1.68681	39.6456	2.52419	6.11299	11.0563	0	5.37477	30.916	0.873434	4.87346	2.7707	0.815288	1.67018	0.849014	0	3.69978	0	0	0	0	0.883941	0.865397	0	0.700774	0.893898	0	0	0	0	0	0	0.950405	0.938935	0.987785	0	0	2.50545	0	0	0	0	0	0
LOC100646536	306.256	320.997	316.185	320.3	240.806	229.611	317.121	270.771	278.923	265.304	164.839	293.381	315.32	351.046	322.297	307.84	295.542	349.758	260.548	193.575	225.724	255.285	220.726	208.712	197.436	178.895	210.378	161.829	180.446	271.9	224.368	171.135	156.136	157.853	210.647	144.586	210.875	151.114	152.107	151.131	172.109	197.434	182.898	171.61	201.189	173.536	123.762	219.813	198.308
LOC100643652	1164.65	1337.63	1461.64	1704.63	1006.76	1291.98	917.626	1423.87	2322.26	1864.46	1937.86	2131.56	1570.33	1631.57	1577.42	1480.72	1858.22	1725.96	1339.48	1528.23	2112.83	2240.83	2148.62	2178.13	1385.66	1126.44	1165.92	1129.34	1470.43	1293.63	1167.43	1258.67	2159.88	1810.38	2096.89	1769.97	1782.4	1375.24	1301.36	1486.62	1687.07	1577.66	1637.73	1447.04	1710.84	1916.79	1819.87	1975.82	1676.82
LOC110119433	0.875018	0.879443	0.817016	1.67696	1.77716	0	7.59065	1.68705	8.83467	3.6678	0	4.04663	9.85374	5.98374	2.6203	6.49795	6.46498	4.89173	0.835088	5.9431	2.80402	8.63282	6.39787	6.06721	2.7046	0.855956	6.18759	3.46159	1.67857	5.60619	4.46949	2.76024	1.30113	4.93291	3.59057	1.20488	0	1.90081	2.8168	0	4.00254	0.905662	3.34059	5.17417	1.46853	3.1552	1.40639	3.74681	2.39888
LOC100643933	49.001	37.8161	47.3869	51.1474	47.9834	65.7219	57.3516	70.8559	16.4072	51.3491	86.4399	47.5479	46.5813	55.8482	37.5577	38.9877	38.7899	39.1338	58.4562	41.6017	12.6181	23.4319	33.0556	69.1662	56.7967	52.2133	45.9649	57.9816	83.0892	42.7472	69.724	64.4056	40.3351	77.6934	90.9612	83.1367	50.2084	66.5283	67.6033	84.9495	61.0388	87.8493	81.0094	92.2727	93.9861	75.7249	108.292	67.4425	72.7661
LOC100645754	51.6261	51.8871	57.1911	62.8861	64.8665	75.705	55.6648	77.6041	59.3185	42.791	57.2916	67.7811	50.1645	45.8753	43.6717	47.9224	64.6498	66.8536	51.7755	61.978	60.2865	83.8617	53.3155	61.8855	45.9783	64.1967	70.7153	64.0394	68.8214	63.0696	58.1033	51.5245	68.9601	65.3611	56.2523	67.4732	54.2251	55.1235	72.298	61.2427	60.0381	54.3397	74.3282	68.1265	71.9581	42.5952	63.2876	69.9404	60.7717
LOC100648279	204.754	184.683	201.803	219.682	163.499	217.964	210.852	181.357	153.976	191.948	214.089	192.215	189.013	195.469	211.371	167.322	192.102	160.612	160.337	157.917	164.035	210.887	178.074	168.668	192.027	161.776	143.198	147.118	161.982	159.076	185.037	163.774	188.664	187.451	210.647	173.503	172.717	161.569	169.947	165.948	151.096	215.548	169.535	211.279	157.133	189.312	177.205	178.598	179.916
LOC105665947	18.3754	31.6599	33.4977	25.1545	11.5516	34.1088	36.2665	26.9927	10.0968	24.452	20.1023	17.1982	19.7075	23.935	25.3296	16.2449	13.8535	21.1975	54.2808	19.5273	23.8342	13.5659	25.5915	24.2688	26.1445	45.3657	55.6883	38.0775	32.7321	23.1255	40.2254	27.6024	23.4204	20.9649	25.134	16.8683	34.1417	35.165	30.0459	48.4015	26.0165	34.4152	31.7356	35.3568	24.9651	9.46561	12.6575	21.2319	41.5806
LOC100644060	503.136	474.899	526.159	533.274	757.961	710.462	730.39	616.615	750.947	588.07	341.739	444.118	484.625	454.764	423.616	462.979	416.529	366.879	666.401	623.177	447.242	469.872	456.381	371.313	673.446	624.848	808.806	774.531	615.196	586.547	681.15	542.848	465.806	494.525	314.774	312.064	639.655	587.35	663.827	512.661	421.268	485.435	454.321	442.391	484.616	366.003	448.639	488.334	441.394
LOC110119399	0.875018	2.63833	0	0	1.77716	0	0	0	0	0	3.01535	2.02332	0	0	0	0.812244	0	0	0	0	0	3.69978	1.06631	1.21344	0.901535	0	0	1.73079	0	0	0	0	1.30113	3.69968	4.78743	0	1.00417	0	0	0.987785	1.00064	0.905662	0.835149	0	0	0	0	1.24894	0
LOC100646414	1916.29	2345.47	2623.44	2807.24	1611	1892.63	2053.69	2752.41	186.79	736.004	2237.39	1868.53	2142.74	2839.28	2227.26	2988.24	356.497	741.097	2754.12	1968.86	243.95	398.343	1128.16	2115.03	3019.24	3333.09	3634.76	3484.96	3676.91	1818.51	3427.2	3212	1264.7	2783.4	2587.61	2342.29	1841.64	2916.79	2121.99	2824.08	2579.64	3271.25	2558.9	3017.4	2230.7	2374.29	2717.15	2269.32	2890.65
LOC100651640	1407.9	1512.64	1565.4	1432.97	1532.8	1470.01	1435.48	1611.13	1861.59	1857.13	2019.28	1964.64	1389.38	1424.13	1383.52	1576.56	1865.61	1787.93	1723.62	1688.69	2243.22	2047.21	1919.36	1947.57	1642.6	1686.23	1705.12	1607.91	1762.5	1564.13	1761.87	1968.97	2288.69	2065.66	2202.22	2032.63	1891.85	1902.71	1941.72	2174.12	1932.23	1731.63	1816.45	1724.72	2185.18	1987.78	2001.3	2052	1787.17
LOC105665872	2101.79	1974.35	1886.49	1893.29	1815.37	1791.13	1767.78	1791.64	1524.61	1776.44	1929.82	1886.74	1866.84	1922.77	1892.73	1959.94	1712.3	1765.91	1681.03	1691.24	1772.14	1616.8	1555.75	1792.25	1792.25	1758.13	1800.59	1706.56	1885.03	1777.86	1906.68	1888.01	1980.33	1836.28	1959.26	1947.08	1691.02	1927.42	1812.14	1900.5	1629.03	1880.16	1828.98	1700.58	1978.11	1863.15	1762.21	1870.91	2179.78
LOC100642844	1309.9	586.589	3025.41	564.298	3977.29	541.582	614.843	878.107	280.185	702.994	691.519	879.13	592.12	438.808	338.892	321.648	197.644	88.0511	511.074	507.711	197.684	287.35	249.517	485.377	516.579	191.734	349.157	174.81	293.75	399.441	244.034	1310.19	534.766	484.659	646.303	403.635	394.638	3907.11	2577.38	10838	786.499	743.549	1332.9	10578.6	521.329	806.154	312.219	613.227	453.389
LOC100648207	180.254	153.903	214.058	203.751	230.143	222.955	196.514	240.404	151.452	172.386	86.4399	134.55	219.47	238.352	172.94	222.555	289.077	264.969	324.849	276.779	77.1106	122.093	94.9017	116.49	285.786	338.103	298.772	306.351	362.571	1850.04	386.164	385.514	113.199	99.8915	95.7486	133.742	300.246	229.998	271.352	311.152	334.212	302.491	312.346	289.753	135.105	151.45	63.2876	88.6744	243.087
LOC100646297	160.128	170.612	191.999	143.38	136.842	133.108	144.222	153.521	103.492	150.38	152.777	156.807	172.888	215.415	179.927	158.388	169.937	171.21	158.667	123.956	140.201	156.624	153.549	131.052	167.685	115.554	124.636	115.963	150.232	155.572	140.342	126.971	70.2612	108.524	142.426	121.693	150.625	116.9	115.489	127.424	131.083	138.566	173.711	169.023	133.636	113.587	139.233	136.134	185.514
LOC105665975	859.268	974.423	1070.29	1157.1	778.398	673.026	786.898	750.735	34.0766	138.154	434.21	354.08	698.72	752.954	658.569	902.403	120.987	119.032	1042.19	628.271	22.4322	38.2311	109.83	165.028	796.957	766.937	1120.84	1241.85	605.125	477.227	867.081	685.46	377.329	562.352	247.75	291.581	696.893	929.496	830.018	715.157	467.297	1333.14	574.582	647.633	475.805	492.212	524.584	634.459	258.28
LOC100645047	596.763	542.616	629.92	600.353	703.757	623.11	632.555	645.295	488.431	644.31	450.292	483.572	513.291	472.715	589.568	479.224	414.682	661.198	697.299	776.848	504.724	866.982	464.912	424.705	415.607	309	398.657	379.044	385.232	219.342	372.755	365.272	307.068	425.464	355.467	455.444	342.421	303.179	462.895	306.213	373.237	316.982	319.027	370.815	189.441	364.426	407.854	303.491	430.199
LOC100643200	126.878	85.306	178.11	143.38	130.622	72.3773	108.799	108.814	29.0282	62.3525	65.3325	53.6179	77.0384	54.8509	102.192	126.71	56.3377	54.6243	101.046	90.8445	12.6181	45.6306	54.3819	70.3796	151.458	142.945	122.868	126.348	135.964	161.879	151.069	170.215	57.2499	64.1279	47.8743	33.7366	102.425	279.419	261.024	596.622	153.097	131.321	156.173	228.526	63.1469	66.2592	63.2876	68.6915	132.738
LOC100651404	308.881	335.947	338.245	317.785	311.892	346.912	298.566	340.783	430.375	364.334	323.647	400.616	345.777	312.152	359.855	352.514	467.325	473.682	300.632	343.002	412.191	420.542	516.095	402.863	386.758	331.255	276.674	311.543	378.518	532.588	301.244	379.073	338.295	303.374	351.876	348.21	417.734	334.542	374.635	347.7	414.263	403.02	436.783	414.796	336.294	279.235	338.94	370.934	375.825
LOC100647903	1710.66	2009.53	2145.48	2291.57	2071.29	2175.48	1913.69	2380.42	1867.9	1925.59	1872.53	1913.04	1995.83	2206.01	2145.15	2206.87	1777.87	2030.07	2221.34	2256.68	1945.99	1709.3	1847.92	1753.42	2282.69	2192.1	2254.93	2128.01	2125.91	2182.21	1987.13	2029.7	1632.92	1890.54	1770.15	1778.4	2079.63	2175.48	2075.99	2102.99	1988.26	2462.5	2080.36	2230.93	1923.78	1779.53	2136.31	1930.85	1741.59
LOC110119442	0	0.879443	0	0	0.888582	0	0.843406	0	0	0	2.01023	0	0	0	0	1.62449	0	0	0.835088	0	0	1.23326	0	0	0	0	0.883941	0	0	0.700774	0.893898	0	1.30113	1.23323	1.19686	0	0	0	0	0	0	0	0.835149	0	0	0	0	0	0
LOC100652194	899.519	957.713	1050.68	1200.71	860.148	1116.44	757.379	1038.38	945.31	967.076	778.964	820.454	1017.62	1028.21	1123.24	925.958	1110.13	1385.17	1248.46	1350.78	909.905	748.589	924.492	1035.07	1093.56	1278.8	1025.37	1092.13	1153.18	1069.38	959.152	1070.97	694.805	728.838	855.753	908.479	1339.56	1101.52	1045.03	990.749	1201.76	1110.34	1065.65	990.853	685.805	858.215	742.575	654.442	1180.25
LOC100651080	3546.45	3802.71	3759.91	3800	3475.25	3638.83	3599.66	3705.6	3194.37	3480.74	3932.01	3660.18	3989.87	3857.52	3857.09	4135.13	2459.46	2705.12	4278.16	3803.58	3171.35	2954.89	3501.77	3953.39	4785.35	4946.57	4977.47	4879.11	4653	3572.54	4773.41	5086.21	3554.7	3911.8	4050.17	4265.27	3727.47	4399.42	4080.61	4633.7	4541.88	4615.26	4176.58	4510.15	3868.12	3590.62	3957.59	3815.5	4210.84
LOC100646147	331.632	350.018	338.245	338.747	373.205	332.769	278.324	257.274	247.371	232.294	165.844	204.355	288.446	271.263	249.802	311.089	313.09	298.395	400.842	458.468	151.417	194.855	180.207	171.095	242.513	287.601	318.219	244.042	296.268	185.004	321.803	287.985	243.312	178.818	183.119	200.01	308.28	374.459	337.078	388.2	250.159	266.265	192.084	226.801	246.714	225.597	260.182	194.834	218.298
LOC110119394	34.1257	36.9366	32.6807	27.6699	42.652	76.5369	49.761	48.0808	30.2903	28.1198	33.1688	51.5945	44.7897	72.8022	55.0264	43.0489	92.3568	63.5924	71.8176	67.9211	43.4624	28.365	40.5198	30.336	27.046	54.7812	64.5277	47.5969	26.8571	23.8263	37.5437	14.7213	16.9147	30.8307	16.756	21.6878	21.0875	10.4544	14.084	5.92671	10.0064	16.3019	15.0327	18.972	27.9021	20.5088	43.5981	17.4851	33.5843
LOC100648635	1479.66	1466.91	1462.46	1467.34	1238.68	1905.1	1338.49	1471.95	2015.57	1784.99	1560.94	1922.15	2160.66	1993.58	1727.65	1488.03	1867.45	1302.01	2098.58	1757.46	2083.39	1971.98	1968.41	1616.3	1640.79	2129.62	1704.24	1815.6	1389.86	1523.48	1550.91	1409.56	1773.45	1626.63	1482.91	1509.71	1659.89	1620.44	1799.94	1669.36	1382.88	1347.63	1228.5	1172.81	1912.03	1688.03	1938.01	1648.6	1320.18
LOC100650926	617.763	605.936	691.196	730.318	1046.75	853.553	904.975	684.94	599.496	558.728	467.378	445.129	598.391	733.008	601.796	695.281	606.784	661.198	955.341	786.187	490.704	511.803	532.089	587.306	837.526	1129.86	1081.94	1152.71	869.499	827.614	1138.83	1231.07	603.726	677.042	544.57	713.289	1087.51	1173.75	1026.26	1083.6	879.559	907.474	846.841	877.022	848.812	591.6	537.242	564.519	750.05
LOC110119453	6.12513	11.4328	2.45105	1.67696	5.33149	2.49577	10.1209	3.37409	5.04838	4.89039	11.0563	4.04663	0.895795	0.99729	3.49374	4.87346	3.69427	4.89173	6.68071	5.9431	2.80402	9.86608	2.13262	3.64033	4.50767	1.71191	4.4197	5.19238	0.839285	8.40928	4.46949	5.52048	2.60227	7.39937	9.57486	6.0244	5.02084	2.85121	10.3283	7.90228	4.00254	5.43397	1.6703	4.31181	1.46853	1.5776	7.03196	1.24894	3.99814
LOC100647297	644.014	656.065	735.315	763.857	861.036	799.478	782.681	710.246	537.653	585.625	563.87	580.691	691.554	623.306	660.316	485.722	607.708	656.307	651.369	708.927	577.629	587.032	547.018	493.871	666.234	730.987	788.475	792.704	616.875	720.395	634.667	587.011	564.692	562.352	490.712	547.015	573.38	531.276	581.201	549.209	561.357	593.209	547.857	547.599	587.413	569.514	528.803	525.802	655.694
LOC100648512	1904.92	1736.9	1544.98	1489.98	1717.63	1942.54	1853.81	1680.3	1953.72	1885.25	1921.78	1822	1673.35	1636.55	1739.88	1603.37	1865.61	1809.94	1736.15	1889.06	2021.7	2124.91	2021.73	1941.51	1671.45	1764.98	1767	1793.97	1540.09	1462.51	1673.38	1595.42	2157.28	1865.87	1761.77	1862.74	1787.42	1686.02	1657.22	1599.22	1579	1610.27	1692.85	1664.36	1881.19	1776.38	1765.02	1742.27	1847.94
LOC105665922	0	0	0	0	0	0	0	0	0	0	1.00512	0	0	0	0	0.812244	0	0	0	0	2.80402	0	0	0	0.901535	0.855956	0	0	1.67857	1.40155	0	0.920081	0	0	0	0	0	0	0.938935	0	0	0.905662	0	0.862361	0	0	0	2.49787	0
LOC100648713	1090.27	1098.42	1176.5	1101.76	910.797	881.839	1041.61	981.017	820.362	809.36	924.706	919.597	1080.33	883.599	879.548	905.652	823.823	876.434	845.11	888.069	943.554	836.15	856.248	857.903	805.972	971.51	882.173	806.55	875.374	728.104	876.02	784.829	1001.87	850.928	920.384	907.274	852.539	895.281	814.057	833.691	891.566	919.247	905.301	845.977	914.896	907.121	839.616	830.542	1083.49
LOC105665946	18.3754	16.7094	22.8765	17.6081	15.9945	22.4619	16.0247	26.1492	16.4072	3.6678	3.01535	8.09326	25.9781	13.9621	17.4687	10.5592	14.7771	8.15288	15.8667	21.2254	11.2161	8.63282	9.5968	4.85377	8.11381	9.41552	7.95547	6.92318	5.03571	13.3147	5.36339	8.28073	6.50567	6.16614	3.59057	10.8439	7.02918	11.4049	9.38935	4.93893	6.00381	3.62265	6.68119	6.89889	0	7.88801	8.43835	2.49787	3.19851
LOC110119415	39.3758	23.745	26.9615	28.5084	21.326	22.4619	22.772	27.8362	18.9314	9.78079	20.1023	18.2098	22.3949	44.878	27.0765	25.1796	22.1656	17.9363	21.7123	20.3763	9.81408	12.3326	17.061	12.1344	20.7353	27.3906	27.4022	25.0965	25.1786	39.2433	34.862	23.9221	26.0227	29.5975	20.3466	15.6634	35.1459	39.917	34.7406	31.6091	22.014	32.6038	25.0545	29.3203	13.2168	22.0864	28.1278	11.2404	27.1873
LOC100648053	202.129	207.549	219.777	253.221	213.26	229.611	225.189	192.323	206.984	223.736	177.905	193.227	216.782	217.409	199.143	208.747	219.809	225.835	182.884	244.516	183.664	244.186	199.4	194.151	244.316	268.77	233.36	238.85	219.893	210.232	220.793	237.381	191.267	225.681	244.159	247	201.838	249.006	222.528	258.8	206.131	238.189	224.655	233.7	208.532	189.312	187.05	202.328	231.092
LOC100650770	523.261	480.176	496.746	529.082	442.514	478.356	428.45	495.991	484.645	407.125	472.404	471.432	461.334	518.591	470.781	454.044	455.319	446.778	438.421	480.542	563.609	466.172	435.055	485.377	396.675	415.139	383.63	375.582	434.75	430.275	430.859	419.557	508.743	446.429	506.271	498.82	466.938	429.583	425.337	413.882	515.327	438.341	429.266	389.787	365.665	451.194	493.644	432.132	470.181
LOC100644561	1146.27	1144.16	1011.47	1050.62	1208.47	1064.86	1254.14	1037.53	1299.96	1166.36	1184.03	1109.79	1117.06	1038.18	923.22	779.754	1383.51	1359.08	1170.79	1166.55	1288.45	1535.41	1242.25	1160.05	1080.04	1156.4	1108.46	1074.82	1016.37	1076.39	1104.86	1033.25	1432.55	1130.87	1150.18	1096.44	1173.87	1126.23	1138.93	1132.99	1125.71	923.776	1045.61	1046.04	1117.55	1044.37	1119.49	1226.45	1141.87
LOC100644367	2479.8	2523.12	2205.94	2347.75	2321.87	2063.17	2430.7	2097	1672.28	2074.75	1807.2	1844.25	2442.83	2454.33	2347.79	2302.71	1732.61	1908.59	2465.18	2283.85	1787.56	1669.83	1892.7	1837.15	2519.79	2776.72	2558.12	2704.37	2464.98	2962.87	2548.5	2419.81	1635.53	1830.11	1941.3	1988.05	2068.59	2065.23	2200.86	2441.81	2304.46	2124.68	2169.72	2167.11	1856.23	1836.33	1930.98	1639.85	2453.26
LOC100644131	3536.82	3476.44	3589.15	3115.8	2886.12	2662.15	3223.5	3173.33	2057.22	2342.5	2443.43	2495.76	3146.93	3215.26	3133.88	3253.04	1489.72	1524.59	4257.28	2656.57	1985.25	2258.1	2666.84	2559.15	3977.57	4976.53	4493.07	5675.28	3459.53	3454.11	4873.53	4073.2	2182	2867.26	2680.96	2721.82	3247.48	3727.49	3855.27	4226.73	3332.12	3621.74	3281.3	3113.99	2757.9	2899.63	3058.9	2825.09	3926.17
LOC100650039	206.504	162.697	232.033	206.267	249.692	272.871	254.709	237.873	286.496	260.414	306.56	285.287	222.157	208.434	255.043	205.498	268.758	270.676	221.298	240.271	284.608	316.948	278.307	256.036	232.596	217.413	257.227	233.657	240.875	336.371	248.504	252.102	268.034	251.579	280.065	239.771	284.18	236.651	278.864	261.763	272.173	231.85	298.148	260.433	283.427	274.503	274.246	247.289	258.28
LOC100642808	771.766	973.543	1027.81	1013.72	835.267	879.343	782.681	917.753	729.491	744.563	735.744	810.338	865.338	1059.12	1005.32	962.509	955.893	1072.92	996.261	976.367	764.096	632.662	737.887	849.409	899.731	907.313	891.012	855.878	968.535	1177.3	796.463	780.228	569.897	630.18	793.517	671.118	907.768	860.116	766.171	885.056	891.566	815.096	854.357	850.288	652.029	702.032	663.817	679.421	902.779
LOC100643766	839.143	729.058	670.77	594.484	674.434	714.622	592.071	586.248	687.842	726.224	858.368	747.615	747.989	675.165	684.772	661.166	808.122	747.619	575.376	687.702	890.277	899.047	838.12	797.231	706.803	684.765	734.555	693.183	729.339	651.019	749.98	732.384	1060.42	858.327	816.257	879.562	746.097	659.581	694.812	683.547	768.488	712.756	799.237	757.153	884.057	855.06	767.89	865.512	810.822
LOC100647184	1260.03	1031.59	1048.23	1030.49	1125.83	1182.99	1026.43	1122.73	2244.01	2002.62	1807.2	1880.67	1143.03	982.331	1095.29	952.762	1514.65	1347.67	1091.46	1128.34	2449.31	2600.95	2115.56	1911.17	1123.31	933.848	1041.28	1034.15	1109.53	1032.94	1120.05	1144.58	2183.3	1731.45	1648.07	1586.83	1215.04	1034.04	1162.4	1109.28	1173.75	1143.85	1227.67	1119.35	1775.46	1708.54	1801.59	1739.77	1251.42
LOC100643364	270.381	253.28	324.355	519.02	149.282	438.423	141.692	323.913	989.483	885.161	764.893	1036.95	542.852	450.775	421.869	517.399	715.765	705.224	633.832	525.54	384.151	633.896	753.882	738.986	333.568	349.23	218.333	406.737	424.678	494.746	341.469	399.315	539.97	445.195	1299.79	690.396	555.305	424.831	403.742	483.027	439.279	437.435	747.458	433.768	1001.54	1000.2	457.077	1086.57	305.458
LOC100643529	408.634	410.7	363.572	355.516	431.851	352.735	353.387	377.898	304.165	281.198	287.463	337.894	362.797	358.027	372.083	384.191	265.988	286.166	332.365	344.7	332.277	379.844	310.296	376.167	360.614	341.526	324.406	400.679	389.428	290.12	412.981	363.432	399.448	345.304	390.176	377.127	293.217	356.402	372.757	391.163	369.234	364.982	354.103	356.155	361.259	354.96	336.128	353.449	391.817
LOC100649927	8943.56	8118.14	7838.45	7600	7845.29	7596.29	7362.09	7603.51	8577.2	8346.68	8367.58	8360.34	8427.64	8279.5	8063.54	8197.16	8682.46	7823.5	8457.78	8026.58	10339.8	9604.63	8854.65	9293.75	8609.66	8383.23	8271.92	8099.25	9134.78	7384.75	9932.99	8933.06	9647.91	9352.8	9006.35	9700.48	10215.4	9750.2	9264.47	10139.6	9174.83	9149	8106.79	8439.07	9969.87	9325.2	9699.88	9348.28	8791.1
LOC100644255	1150.65	1216.27	1073.56	1060.68	1148.94	1187.99	1087.99	1067.9	1114.43	1231.16	980.992	1072.36	1185.14	1127.93	1155.55	1016.93	1856.37	1684.38	1096.47	1323.61	958.976	976.742	1043.92	1107.87	1075.53	1172.66	1211.88	1119.82	1103.66	721.096	1133.46	939.402	1133.29	1037.14	1271.06	1316.93	1023.25	1034.04	974.614	959.14	844.536	914.719	1042.27	952.909	1334.9	1281.01	976.036	1183.99	1076.3
LOC100651880	34.1257	35.1777	35.1317	26.8314	47.0949	38.2685	41.3269	23.6186	39.125	29.3424	32.1637	36.4197	23.2907	25.9295	27.0765	29.2408	36.0192	35.8727	35.0737	41.6017	49.0704	28.365	35.1883	30.336	36.9629	52.2133	48.6167	54.52	52.875	115.628	46.4827	41.4036	24.7215	38.2301	34.7089	32.5317	32.1334	60.8259	43.191	33.5847	39.0248	40.7548	55.955	62.09	22.028	37.8624	29.5342	24.9787	31.1855
LOC100648023	343.007	284.94	261.445	249.029	380.313	347.744	383.75	237.873	157.762	136.931	92.4706	137.585	324.278	320.13	337.146	151.89	230.892	239.695	227.144	244.516	175.251	154.158	133.289	169.882	167.685	314.992	285.513	288.177	156.107	188.508	200.233	150.893	175.653	115.923	134.048	143.381	162.675	155.866	169.947	149.156	131.083	153.057	127.778	148.326	121.888	113.587	111.105	97.417	188.712
LOC100651803	526.761	563.723	457.529	515.666	372.316	356.895	410.739	379.585	205.722	172.386	124.634	117.352	452.376	308.163	337.146	294.032	142.229	158.981	332.365	241.969	250.96	220.754	186.604	146.826	310.128	226.828	216.566	252.696	238.357	1233.36	283.366	274.184	191.267	201.016	149.607	197.6	237.988	199.585	131.451	178.789	210.133	239.095	202.941	249.222	256.993	173.536	209.552	166.108	172.719
LOC100644404	91.8769	77.391	70.2634	78.8173	158.168	109.814	123.981	100.379	56.7943	68.4655	92.4706	97.1191	106.6	74.7967	81.2294	90.159	59.1084	53.809	101.046	95.0896	77.1106	69.0626	76.7744	93.435	101.873	123.258	106.957	123.752	116.661	234.058	149.281	103.969	74.1646	75.2269	119.686	86.7513	57.2376	119.751	89.1988	114.583	94.0597	102.34	86.8555	95.7221	58.7413	97.8113	106.886	106.16	94.356
LOC100645911	476.885	514.474	539.231	527.405	457.62	458.39	517.851	481.651	402.609	468.255	505.573	457.269	464.918	569.453	481.262	422.367	485.797	488.357	516.085	466.109	396.769	365.045	471.309	417.424	462.487	437.394	472.024	456.064	460.767	601.964	417.45	434.278	391.641	430.397	496.696	486.771	476.98	399.17	394.353	464.259	473.301	424.756	485.221	472.574	408.252	478.013	466.922	415.896	492.57
LOC100649535	676.389	708.831	763.093	772.242	719.752	726.269	858.587	749.892	696.677	685.878	725.693	832.594	764.113	836.726	852.472	818.742	785.956	832.409	667.236	832.034	738.86	643.762	838.12	752.334	716.72	785.768	805.27	863.667	823.339	825.511	737.466	866.716	784.584	790.499	786.336	871.128	885.677	768.877	798.095	818.874	827.526	816.002	790.051	858.912	787.134	774.602	762.264	765.598	901.98
LOC105665924	281.756	276.145	269.615	259.929	217.703	273.703	202.417	290.172	292.806	348.441	421.143	332.835	254.406	326.114	370.336	337.081	380.51	343.236	273.074	323.474	455.654	382.311	389.204	364.033	317.34	241.38	253.691	225.003	313.893	248.775	286.941	288.905	437.181	372.435	381.798	368.693	305.267	302.229	286.375	288.433	359.228	353.208	363.29	372.54	446.434	440.151	419.105	355.947	298.261
LOC100644020	203.879	244.485	232.85	223.036	233.697	200.493	210.852	216.785	176.693	179.722	226.151	222.565	227.532	235.36	236.701	300.53	308.472	223.389	185.39	250.459	182.261	196.088	206.864	236.621	223.581	244.803	219.217	204.234	273.607	316.75	240.458	208.858	166.545	182.518	241.765	243.386	214.892	196.734	233.795	210.398	250.159	234.567	238.017	224.214	168.881	206.666	212.365	217.315	229.493
LOC100646863	7.87517	10.5533	3.26807	1.67696	2.66575	3.32769	2.53022	1.68705	3.78629	8.55819	24.1228	15.1749	0	0.99729	0	0.812244	0.923568	3.26115	5.84562	5.09409	21.0302	11.0993	5.33155	13.3479	2.7046	0.855956	0	4.32699	1.67857	7.00774	0	0	15.6136	22.1981	25.134	8.43416	4.01667	1.90081	2.8168	0	3.00191	3.62265	1.6703	1.72472	1.46853	1.5776	7.03196	7.49361	0
LOC100642882	255.505	146.867	98.042	143.38	377.647	246.249	177.959	198.228	956.669	490.262	327.667	303.497	166.618	165.55	177.307	141.33	314.937	178.548	291.446	257.251	496.312	836.15	427.591	356.752	237.104	642.823	459.649	305.485	183.803	88.2975	252.973	264.983	798.896	415.598	220.222	285.556	490.034	656.73	347.406	361.529	465.295	446.492	177.052	148.326	367.133	298.167	345.972	308.487	216.699
LOC100651283	1912.79	1535.51	1906.1	2453.4	2361.85	1869.33	1851.28	1520.87	1746.74	1465.9	1114.67	1526.59	2009.27	1936.74	1832.46	1669.16	1498.03	1592.26	1716.94	1810.1	1145.44	1334.39	1427.79	891.88	1808.48	1962.71	1754.62	1432.23	1580.37	1657.33	1667.12	1762.87	1125.48	1074.14	756.414	881.972	1144.75	935.198	1006.54	1027.3	1256.8	1434.57	866.884	874.434	1099.93	989.156	1101.2	936.702	746.852
LOC100651523	104.127	78.2704	116.016	110.68	105.741	129.78	130.728	105.44	121.161	96.5853	105.537	109.259	106.6	87.7615	103.939	101.53	267.835	236.433	85.179	126.503	152.819	196.088	107.697	95.8619	76.6304	107.85	108.725	90.8667	107.428	115.628	91.1776	66.2458	163.943	108.524	132.851	112.054	127.529	107.396	103.283	102.73	52.033	81.5096	101.053	109.52	96.9232	110.432	142.046	129.889	103.152
LOC100644403	4973.6	3999.71	5387.41	4794.44	9410.09	7773.49	8115.25	4867.97	3071.94	4616.53	3393.27	2850.85	3607.37	3294.05	4738.38	4446.22	8636.29	7123.98	6380.08	5587.36	2163.3	2329.63	3196.8	2566.43	4710.52	4330.28	3673.66	3437.36	4391.98	2630.7	3827.67	4665.73	2081.81	1979.33	2314.72	3124.25	3953.41	4101	4346.33	3431.57	4125.62	3613.59	4127.3	4356.65	2995.81	2434.24	2431.65	2815.1	2869.06
LOC100649882	744.641	760.718	801.493	799.073	721.529	726.269	762.439	724.586	660.076	658.981	559.849	611.041	692.45	787.859	814.914	804.933	574.459	599.236	970.373	805.715	536.97	510.57	616.328	544.835	809.578	925.289	819.413	913.86	778.857	861.251	767.858	747.105	389.039	515.489	506.271	539.786	672.793	658.63	760.537	770.473	692.44	640.303	653.921	726.971	475.805	590.023	517.552	599.489	628.507
LOC100648827	3114.19	3060.46	3170.02	2834.91	2881.67	2895.09	2830.47	2964.14	4344.13	3973.45	3712.89	3642.98	3113.78	2977.91	3189.78	3098.71	4433.13	3519.6	2805.06	3097.2	4056.02	4666.66	4071.18	4022.56	3133.73	3071.17	3439.41	3076.49	3110.39	3174.5	3070.54	3448.46	4569.58	3972.23	3905.35	4033.94	3491.49	3768.35	3811.14	3945.21	3224.05	3456.01	3091.72	3394.25	4078.12	3888.79	3750.85	3715.58	3372.83
LOC100645596	693.89	407.182	664.234	416.725	497.606	418.457	551.588	432.727	704.25	476.813	291.483	390.5	364.589	369.995	505.718	426.428	562.453	564.179	476	717.417	772.508	587.032	341.22	298.507	338.075	226.828	312.915	360.871	235.839	1201.13	223.474	232.78	353.908	346.537	311.183	385.561	227.946	229.998	227.222	237.068	207.132	256.302	207.117	200.93	242.308	175.114	431.762	310.985	123.143
LOC100651203	612.513	656.065	660.149	732.833	699.314	705.471	679.785	682.41	762.306	645.532	676.442	627.228	648.556	625.301	606.163	695.281	681.593	726.421	1000.44	802.319	681.378	690.626	644.052	638.27	911.451	1236	974.987	840.301	769.624	908.203	775.009	966.085	631.05	776.934	609.201	713.289	1196.97	892.43	823.446	914.689	811.515	883.021	701.525	741.631	701.959	623.152	618.812	666.932	691.678
LOC100646467	56.0012	48.3694	49.838	57.0168	38.209	38.2685	54.8214	55.6725	29.0282	33.0102	53.2711	50.5829	62.7056	52.8564	44.5451	39.7999	26.7835	31.7962	57.6211	33.1116	44.8644	30.8315	44.7851	37.6167	73.9258	44.5097	53.9204	50.1931	58.75	138.753	46.4827	54.2848	44.2385	45.6294	44.2837	37.3513	40.1667	41.8178	64.7865	48.4015	36.0229	61.585	69.3173	44.8428	23.4965	41.0176	30.9406	33.7213	55.1743
LOC100645717	6.12513	13.1916	5.71911	4.19241	4.44291	4.15962	3.37362	10.1223	11.3589	12.226	5.02558	4.04663	3.58318	0.99729	3.49374	2.43673	7.38855	8.96816	3.34035	5.09409	9.81408	9.86608	4.26524	6.06721	3.60614	5.13574	7.95547	5.19238	5.875	4.20464	1.7878	5.52048	0	3.69968	0	1.20488	6.02501	1.90081	8.45041	8.89007	5.00318	0.905662	8.35149	5.17417	2.93707	4.7328	0	0	3.19851
LOC105665963	45.501	29.9011	42.4848	36.0547	48.872	30.7812	25.3022	38.802	53.008	36.678	58.2967	50.5829	49.2687	44.878	41.9248	49.5469	79.4269	71.7453	42.5895	42.4507	58.8845	45.6306	53.3155	41.257	34.2583	47.0776	38.8934	31.1543	41.125	35.7395	33.9681	34.9631	42.9374	39.4633	47.8743	42.1708	45.1876	35.165	37.5574	35.5603	34.0216	40.7548	45.9332	44.8428	36.7133	42.5952	54.8493	42.4638	45.5788
LOC100642846	242.38	214.584	215.692	214.651	197.265	248.745	199.887	184.731	228.439	218.845	191.977	198.285	255.302	206.439	260.283	201.436	238.281	242.956	206.267	214.801	222.92	197.322	198.334	226.914	215.467	242.236	238.664	214.619	239.196	213.736	245.822	239.221	240.71	186.217	202.269	175.912	220.917	210.039	206.566	193.606	229.146	201.963	249.709	269.919	286.364	203.511	170.173	211.07	254.281
LOC110119393	8.75018	10.5533	1.63403	4.19241	4.44291	9.15115	2.53022	6.74818	6.31048	2.4452	2.01023	12.1399	1.79159	5.98374	5.2406	2.43673	2.7707	3.26115	7.5158	10.1882	5.60805	2.46652	2.13262	3.64033	4.50767	1.71191	1.76788	3.46159	1.67857	1.40155	0	4.6004	3.9034	1.23323	8.378	1.20488	7.02918	0.950405	5.63361	3.95114	2.00127	4.52831	2.50545	0.862361	2.93707	7.88801	8.43835	1.24894	1.59925
LOC100650362	129.503	171.491	203.437	186.143	84.4153	127.284	111.33	174.609	82.0362	136.931	252.284	255.949	118.245	184.499	173.813	300.53	79.4269	58.7007	150.316	173.199	58.8845	82.6284	189.803	268.171	228.99	215.701	200.655	219.811	219.893	175.894	228.838	234.621	214.687	425.464	420.097	402.43	313.301	271.816	183.092	230.154	270.172	213.736	293.137	282.855	396.504	414.909	336.128	304.74	241.487
LOC100642998	586.262	617.369	578.448	581.906	600.682	556.557	630.024	576.97	761.044	711.552	699.56	711.195	565.247	599.371	582.581	549.077	635.415	570.701	557.839	583.273	754.282	779.42	738.954	746.267	604.93	637.687	689.474	614.432	649.607	746.324	591.76	590.692	761.163	795.432	800.698	777.147	589.447	633.92	611.247	650.951	603.383	607.7	572.077	649.358	650.56	700.455	765.077	701.902	654.895
LOC100652235	63.8763	51.8871	46.5699	44.4395	18.6602	43.26	44.7005	53.1419	53.008	56.2395	74.3785	68.7927	34.936	74.7967	54.1529	93.408	33.2485	46.4714	47.6	39.9037	54.6784	46.8639	53.3155	77.6603	36.0614	38.518	52.1525	25.9619	37.7678	56.7627	50.0583	45.0839	57.2499	73.9937	86.1738	57.8342	54.2251	42.7682	46.0078	51.3648	49.0311	66.1134	55.955	65.5395	52.8672	82.0353	63.2876	42.4638	45.5788
LOC100642285	1183.02	845.145	923.228	835.966	996.101	1517.43	915.939	1063.68	1742.95	1601.6	1141.81	1233.21	1045.39	1086.05	1251.63	1146.08	2518.57	1851.52	1270.17	1622.47	1779.15	2076.81	1449.12	1423.37	937.596	1126.44	1064.26	897.417	1054.98	847.235	914.457	1023.13	1515.82	1217.2	1207.63	1141.02	1196.97	1182.3	1075.08	977.907	935.594	1015.25	958.751	945.148	1198.32	1034.91	1355.76	1215.21	991.538
LOC105665629	1668.66	1628.73	1743.51	1709.66	1417.29	1634.73	1417.77	1643.18	2357.6	2170.11	2506.76	2415.84	1649.16	1898.84	1675.25	2123.2	1713.22	1736.56	1572.47	1718.41	2037.12	2142.17	2230.72	2446.3	1964.44	1929.33	1966.77	1722.14	1941.27	1696.57	2006.8	2105.14	3061.57	2783.4	2793.47	2507.35	2097.71	2048.12	1740.79	1990.39	1952.24	2016	1914.16	1924.79	3245.46	3423.39	2690.43	3013.68	2050.24
LOC100648826	1200.53	962.111	879.927	942.453	931.234	1084	976.664	943.058	1130.84	1223.82	1073.46	1263.56	1207.53	1061.12	1089.17	951.137	1319.78	1185.43	632.162	888.069	1376.78	1354.12	1105.76	1100.59	602.225	628.272	773.448	636.067	717.589	536.793	625.728	601.733	1176.22	1079.07	1151.38	1057.88	858.564	693.795	736.125	672.682	575.365	642.115	655.592	799.409	1280.56	1093.28	1061.83	1125.29	715.666
LOC100651954	5846	7958.96	7374.39	7906.04	5838.87	5791.02	6760.74	7126.92	874.633	3393.93	7239.84	4733.55	6756.09	7077.77	7634.69	10102.7	2329.24	3010.86	8743.38	7275.2	757.086	1214.76	5397.67	6373	13663.7	18358.5	16052.4	15160	14804.1	9600.6	15966.8	16724.3	4790.77	8886.64	8980.02	9269.14	10683.3	15939.2	11659.7	15038	13021.3	13775.1	12239.1	13609.8	8733.37	6810.5	5949.04	6308.37	12542.2
LOC100646623	910.019	831.953	1235.33	1080.8	1153.38	1287.82	937.024	1090.67	2245.27	2975.81	2040.38	2128.53	973.729	1311.44	1097.91	1336.14	2065.1	1570.24	1538.23	1384.74	3385.86	2858.7	2754.28	2402.61	1064.71	1195.77	966.147	939.822	1214.45	1338.48	956.47	1144.58	1825.49	2000.3	2374.57	1778.4	1559.47	1451.27	1198.08	1667.38	1410.9	1071.4	1420.59	1269.4	1957.55	2345.89	2057.55	1897.13	1192.24
LOC100646828	0	2.63833	5.71911	4.19241	0.888582	1.66385	2.53022	4.21761	2.52419	0	4.02046	1.01166	3.58318	4.98645	4.36717	5.68571	0.923568	3.26115	1.67018	0	5.60805	1.23326	0	3.64033	2.7046	4.27978	5.30365	4.32699	0.839285	2.10232	5.36339	3.68032	6.50567	3.69968	4.78743	7.22928	5.02084	0	0	1.97557	8.00508	0.905662	4.17574	5.17417	4.4056	0	5.62557	0	4.79776
LOC105665933	1.75004	2.63833	0	0	0.888582	1.66385	0	0	0	0	1.00512	2.02332	0	0	0	0.812244	0.923568	0	1.67018	1.69803	0	1.23326	0	1.21344	0	0	0	0	2.51786	1.40155	2.68169	1.84016	1.30113	2.46646	1.19686	0	0	0.950405	0.938935	0	0	2.71699	0	1.72472	0	0	1.40639	1.24894	2.39888
LOC100646708	1932.04	1920.7	1642.2	1905.03	2271.22	2230.39	2043.57	1989.87	3725.71	2863.33	2544.95	2483.62	2026.29	1953.69	2098.86	1836.48	2706.98	2688	2146.18	2292.34	3547.09	3379.13	3261.85	2955.94	2994	2623.51	2473.27	2668.02	2698.3	2325.17	2712.98	2968.18	3402.46	2824.09	2764.74	2873.64	3570.82	2509.07	3051.54	2753.95	3033.93	2769.52	2910.49	2688.84	2643.36	2715.05	2520.25	2531.59	2929.03
LOC100644927	2332.8	2391.21	2795.01	2906.18	2414.28	2732.87	2336.23	3020.65	3718.13	3375.59	3205.31	3319.25	2676.64	2753.52	2969.68	3386.24	3168.76	3059.77	2225.51	2576.76	3373.24	3553.02	3444.18	2930.46	2719.93	2337.62	2421.11	2532.15	2722.64	3566.94	2577.11	2513.66	3390.75	3550.46	2951.45	3006.17	2974.35	2912.99	2590.52	2789.51	2776.76	2945.21	2834.49	2909.61	3355.6	3241.97	3593.33	3646.89	2506.83
LOC100646980	1274.9	1432.61	1428.96	1488.31	1472.38	1463.35	1392.46	1509.06	1229.28	1121.12	1298.61	1283.79	1528.23	1457.04	1429.81	1609.05	1171.08	1271.03	1294.39	1348.23	1013.65	1145.7	1174.01	1331.15	1546.13	1428.59	1357.73	1382.04	1665.98	1535.39	1464.2	1476.73	1263.4	1347.92	1350.06	1472.36	1683.99	1792.46	1518.26	1772.09	1572	1650.12	1513.29	1636.76	1540.49	1364.62	1362.79	1390.07	1680.82
LOC100647265	31.5007	27.2627	26.9615	28.5084	31.1004	31.6131	25.3022	49.7678	50.4838	79.4689	99.5064	115.329	38.5192	43.8808	41.0514	52.7958	22.1656	30.1656	36.7439	23.7724	63.0905	57.9632	57.5808	61.8855	40.5691	34.2382	34.4737	33.7505	40.2857	39.2433	58.1033	38.6434	105.392	90.0257	110.111	53.0147	38.1584	28.5121	75.1148	35.5603	28.0178	44.3775	64.3064	43.9804	80.7693	151.45	98.4474	159.864	34.384
LOC100644965	81.3767	85.306	59.6422	78.8173	60.4236	68.2177	66.6291	57.3595	53.008	69.6881	37.1893	46.5362	51.9561	25.9295	54.1529	51.9836	34.172	39.1338	87.6843	47.5448	35.0503	33.298	53.3155	40.0436	84.7442	119.834	100.769	108.175	69.6607	107.919	119.782	78.2068	11.7102	36.9968	46.6775	46.9903	60.2501	76.0324	64.7865	59.2671	84.0534	86.0379	75.9985	78.4749	42.5875	48.9056	33.7534	19.983	60.7717
LOC105665907	6.12513	8.79443	13.0723	23.4775	15.9945	12.4788	20.2417	10.9658	12.621	14.6712	4.02046	8.09326	8.06215	8.97561	16.5952	14.6204	12.0064	16.3058	28.393	33.1116	0	9.86608	20.2599	12.1344	15.3261	38.518	28.2861	27.6927	16.7857	7.70851	33.0742	28.5225	7.8068	8.6326	4.78743	10.8439	16.0667	21.8593	16.9008	13.829	17.0108	19.0189	15.0327	20.6967	10.2797	4.7328	5.62557	2.49787	28.7866
LOC105665901	0	0.879443	0	0	0	0	0	0	0	0	1.00512	0	0	0	0	0	0	0	0	0	0	3.69978	0	0	0	0	0	0	0	0	0	0	0	0	0	0	0	0	0.938935	0	0	0	0.835149	0	1.46853	0	0	0	0
LOC100649578	63.8763	61.561	93.1399	82.1712	87.0811	69.8815	66.6291	90.2569	40.3871	56.2395	43.2199	52.6062	92.2669	79.7832	54.1529	59.2938	41.5606	44.8408	119.418	97.6367	71.5026	40.6976	68.2439	50.9646	81.1381	65.0527	69.8313	64.0394	77.2142	372.812	115.313	91.088	62.4544	73.9937	41.89	38.5561	77.321	81.7348	113.611	95.8152	82.0521	84.2266	64.3064	56.9159	67.5525	53.6384	53.4429	32.4723	93.5564
LOC100645562	210.004	192.598	192.816	196.205	153.725	174.704	188.08	150.991	71.9395	89.2497	156.798	114.317	154.973	193.474	146.737	151.077	111.752	105.987	177.039	184.236	68.6986	76.4621	103.432	140.759	135.23	173.759	209.494	163.56	168.696	133.848	143.918	183.096	148.329	144.288	187.907	167.478	143.596	174.874	142.718	161.009	165.105	169.359	189.579	177.646	116.014	153.027	143.452	108.657	215.899
LOC100648395	1435.91	1474.83	1400.37	1356.66	1342.65	1274.51	1357.88	1358.92	1639.46	1562.48	1591.1	1606.51	1546.14	1456.04	1586.16	1543.26	1620.86	1457.73	1344.49	1313.43	1922.16	1893.05	1719.96	1683.04	1309.93	1387.5	1294.97	1294.63	1299.21	1327.97	1351.57	1295.47	1783.85	1616.76	1555.92	1389.23	1311.44	1387.59	1333.29	1462.91	1357.86	1275.17	1347.09	1377.19	1530.21	1482.95	1607.51	1657.34	1458.52
LOC100642638	20.1254	17.5889	13.0723	14.2542	3.55433	7.48731	8.43406	15.1834	23.9798	24.452	33.1688	15.1749	11.6453	4.98645	11.3546	12.1837	27.707	26.9045	6.68071	4.24507	25.2362	34.5313	30.923	9.70753	17.1292	6.84765	4.4197	6.92318	8.39285	104.415	2.68169	6.44056	20.8181	13.5655	10.7717	10.8439	12.05	7.60324	13.1451	15.8046	19.0121	4.52831	6.68119	6.03653	19.0909	9.46561	22.5023	14.9872	7.99627
LOC105665921	80.5017	125.76	26.1445	23.4775	28.4346	36.6046	38.7967	38.802	74.4637	83.1367	172.88	171.982	0	0.99729	24.4562	25.1796	46.1784	61.9619	25.8877	10.1882	193.478	196.088	185.538	192.937	40.5691	26.5346	22.9825	77.0204	0	1.40155	0	0	118.403	80.1598	90.9612	104.825	21.0875	13.3057	17.8398	15.8046	18.0114	14.4906	14.1975	6.03653	13.2168	11.0432	43.5981	78.6829	0
LOC100647065	0	0	0	0	0.888582	0	0	0	0	0	0	0	0	0	0	0	0	0.815288	0	0	0	0	0	0	0	0	0	0	0	0	0	0	0	0	0	0	0	0.950405	0	0	0	0	0	0	0	0	1.40639	0	0
LOC100642453	52.5011	59.8021	39.2168	28.5084	53.3149	54.9069	64.9423	56.516	41.6492	47.6813	66.3376	38.443	39.415	61.832	40.178	50.3591	30.4777	30.9809	84.3439	33.9606	15.4221	32.0648	33.0556	44.8973	54.9936	79.6039	90.162	83.9436	61.2678	124.037	83.1325	102.129	52.0453	67.8276	39.4963	38.5561	38.1584	60.8259	44.1299	34.5725	46.0292	66.1134	45.9332	54.3288	48.4616	41.0176	57.6621	27.4766	37.5825
LOC100648362	4146.71	4420.08	4454.37	4818.75	4211.88	4251.13	4027.26	4329.8	3856.97	4321.89	4356.17	4443.2	4332.96	4398.05	4414.34	4970.12	4192.08	4524.85	4422.63	4536.28	4203.23	3824.34	4248.18	4227.63	4611.35	3999.03	3907.02	3783.52	4472.55	4616	4010.02	3975.67	4177.94	4562.94	4272.78	4350.82	4274.75	3958.43	3941.65	4340.33	4415.8	4693.14	4483.91	4583.45	4404.13	4518.25	4639.69	4651.04	3523.16
LOC100643483	785.767	719.384	875.025	814.166	807.721	796.982	729.546	789.537	626	651.645	630.207	774.93	701.407	732.011	798.319	867.476	735.16	715.823	921.103	826.091	740.262	578.399	685.638	620.069	778.926	993.765	771.68	784.05	737.732	803.787	746.405	822.552	560.789	665.943	642.713	607.259	867.602	820.199	835.652	891.97	810.515	780.681	764.996	751.979	669.651	738.317	735.543	693.159	755.648
LOC100642727	201.254	186.442	208.339	158.473	189.268	190.51	182.176	186.419	137.568	204.174	219.115	182.098	191.7	196.466	176.434	165.698	201.338	214.421	177.039	206.31	187.87	181.289	151.416	165.028	157.769	165.2	202.422	152.31	161.143	257.184	156.432	147.213	184.761	156.62	198.678	156.634	166.692	156.817	142.718	179.777	209.133	166.642	212.128	161.262	152.727	145.139	161.735	163.611	199.907
LOC100648596	480.385	452.913	453.444	487.158	541.147	459.222	573.516	480.808	378.629	454.807	368.877	389.488	434.461	473.713	397.413	383.379	410.988	551.95	468.485	549.312	309.845	320.648	396.668	321.562	504.859	487.895	539.204	544.335	513.642	549.406	552.429	437.038	317.477	316.94	355.467	407.249	466.938	469.5	472.284	482.039	435.276	431.095	420.08	456.189	370.07	318.675	327.689	295.998	474.179
LOC100649772	0	0	0	0	0	0.831923	0	0.843523	0	6.11299	6.03069	6.06995	0	0	1.74687	0	0.923568	2.44586	0	0	1.40201	0	2.13262	0	0.901535	1.71191	0	0	0.839285	0.700774	2.68169	2.76024	0	1.23323	0	0	1.00417	2.85121	4.69467	0	4.00254	4.52831	0.835149	0.862361	1.46853	3.1552	1.40639	4.99574	0.799627
LOC100650811	1172.52	1167.02	986.139	1026.3	1086.74	1338.56	1101.49	1124.42	1411.02	1495.24	1281.52	1248.39	1363.4	1195.75	1304.04	1005.56	1666.12	1393.33	1040.52	1287.95	1559.04	1624.2	1355.28	1242.56	884.405	853.388	919.299	775.396	895.517	585.146	902.837	830.833	1500.21	1215.96	1125.05	1079.57	1041.32	858.215	958.653	821.837	879.559	880.304	912.817	902.892	1126.36	1012.82	1106.83	1185.24	885.187
LOC105665881	17.5004	8.79443	10.6212	13.4157	21.326	32.445	14.3379	11.8093	17.6693	24.452	17.087	20.2332	17.0201	15.9566	5.2406	2.43673	55.4141	26.0892	30.0632	31.4135	7.01006	35.7645	9.5968	20.6285	4.50767	9.41552	15.027	7.78858	5.03571	22.4248	1.7878	7.36064	6.50567	4.93291	5.98429	7.22928	5.02084	0.950405	0	3.95114	3.00191	7.2453	0.835149	4.31181	14.6853	12.6208	1.40639	11.2404	3.19851
LOC100646298	200.379	174.13	184.646	179.435	189.268	190.51	196.514	203.289	225.915	226.181	193.987	210.425	197.971	205.442	207.877	216.869	204.109	203.822	201.256	213.952	249.558	246.652	212.196	234.194	221.778	160.92	159.109	166.156	235	257.184	191.294	184.016	187.363	217.048	204.663	226.517	173.721	215.742	169.947	178.789	207.132	199.246	243.028	216.453	192.378	198.778	177.205	226.057	229.493
LOC100647931	2713.43	3882.74	3302.38	3393.34	2782.15	2726.21	3365.19	3390.96	547.75	1463.45	3597.31	2451.25	2986.58	3286.07	3595.05	4490.89	957.74	1255.54	3594.22	3133.71	608.473	615.397	2094.23	3385.5	5660.74	6116.66	5050.84	5082.48	6083.98	4106.53	5192.65	5700.82	2669.93	4094.32	4203.36	4096.59	4046.8	6295.48	4569.8	5451.59	4944.14	5592.47	4554.07	5159.51	3913.64	3636.37	3712.87	3233.49	5281.54
LOC100651007	1508.53	1493.29	1413.44	1469.02	1115.17	1252.88	1167.27	1363.98	3826.68	2898.78	2253.47	2571.63	1631.24	1410.17	1680.49	1462.04	2067.87	1836.84	1319.44	1462.85	3662.05	4193.08	3520.96	2669.57	1374.84	1127.29	1142.94	1166.56	1232.91	1057.47	1234.47	1368.16	3083.69	2324.64	2181.87	2121.79	1435.96	1244.08	1346.43	1395.74	1736.1	1522.42	1593.46	1364.26	1872.38	2052.46	2300.86	2180.64	1338.58
LOC100645595	381.508	304.287	163.403	149.25	223.034	263.72	225.189	287.641	287.758	602.741	602.064	379.372	300.987	373.984	239.321	381.754	393.44	235.618	326.52	393.094	279	350.246	376.408	266.957	161.375	200.294	198.003	180.003	145.196	66.5735	170.734	186.776	223.795	236.78	245.356	312.064	353.467	272.766	157.741	205.459	238.151	153.057	243.863	181.096	281.958	312.365	234.867	272.268	127.94
LOC110119429	13.1253	3.51777	6.53613	6.70785	0	4.15962	2.53022	5.06114	1.2621	0	2.01023	2.02332	1.79159	3.98916	1.74687	3.24897	6.46498	3.26115	1.67018	1.69803	2.80402	2.46652	6.39787	2.42688	1.80307	1.71191	3.53576	4.32699	1.67857	9.81083	7.15118	1.84016	3.9034	3.69968	2.39372	2.40976	3.01251	9.50405	0.938935	3.95114	0	3.62265	2.50545	2.58708	2.93707	3.1552	5.62557	2.49787	3.19851
LOC100649062	1402.65	1529.35	1623.41	1588.92	1287.56	1255.37	1442.22	1554.61	748.423	1073.44	1481.54	1199.83	1448.5	1580.7	1532.88	1749.57	715.765	911.492	1676.02	1445.87	643.523	662.261	1056.71	1355.41	1831.92	1898.51	1852.74	1748.97	1907.69	1405.75	1860.2	1959.77	1364.89	1589.63	1662.44	1548.27	1588.59	1964.49	1754.87	1926.18	1853.18	1992.46	1910.82	1927.38	1431.82	1583.91	1666.57	1358.84	1945.49
LOC110119471	2.62506	1.75889	0	0.838482	0.888582	0	0	3.37409	5.04838	0	1.00512	3.03497	0.895795	0.99729	0	0.812244	0	0.815288	1.67018	2.54704	0	3.69978	2.13262	0	5.40921	0.855956	0	0	3.35714	5.60619	0.893898	2.76024	5.20453	4.93291	2.39372	0	2.00834	0	2.8168	0.987785	2.00127	5.43397	8.35149	5.17417	0	6.3104	1.40639	1.24894	0.799627
LOC100644293	9662.83	9213.92	8963.49	8643.07	11839.5	10754.3	13109.1	10118.9	9147.67	8379.69	7296.13	7832.25	8775.21	8848.95	8515.11	6975.55	10030.9	10860.4	9476.58	10543.9	8620.97	8826.44	8207.4	7491.79	7138.35	7787.49	7840.56	6996.74	7529.23	5749.85	7714.34	6531.65	9273.18	8186.17	7408.55	6673.83	8735.26	7211.67	8204.41	7180.21	7672.87	6440.17	7078.72	7133.45	8138.61	8208.26	7442.63	7725.92	8571.2
LOC100648322	4510.72	4155.37	4267.28	4020.52	5367.93	4934.97	5024.17	4625.88	5372.74	4718.01	4664.74	4391.61	4251.44	4306.3	4486.83	4019.79	4479.31	4461.25	5502.4	5173.89	4318.2	4244.88	4358.01	5192.32	5554.35	5819.65	5561.76	5661.43	5526.69	3648.93	5418.81	6021.01	4344.49	4442.09	4592.34	5329.18	6140.49	5528.5	5990.4	5962.27	5393.43	5574.35	5286.49	5307.83	4713.99	4404.66	3966.02	3916.66	4999.27
LOC100649212	3.50007	13.1916	8.17016	14.2542	10.663	13.3108	9.27747	14.3399	35.3387	29.3424	20.1023	29.3381	7.16636	12.9648	8.73434	13.8081	12.0064	10.5987	15.8667	12.7352	25.2362	30.8315	36.2546	23.0554	26.1445	7.70361	17.6788	14.7118	20.1428	22.4248	12.5146	18.4016	28.6249	17.2652	31.1183	15.6634	15.0625	14.2561	9.38935	20.7435	17.0108	20.8302	10.8569	12.9354	13.2168	20.5088	8.43835	23.7298	11.1948
LOC100643042	282.631	290.216	330.892	302.692	395.419	380.189	357.604	330.661	251.157	248.188	337.719	339.917	295.612	302.179	289.98	313.526	343.567	308.994	375.79	319.229	231.332	276.25	258.047	319.135	298.408	339.815	390.702	428.372	342.428	393.835	397.784	403.915	309.67	287.342	338.711	372.308	266.105	342.146	341.772	350.664	356.226	371.322	319.027	324.248	303.986	342.339	303.781	335.964	361.432
LOC100646906	2057.17	2169.59	2168.36	2197.66	2105.94	2339.37	1871.52	2204.12	2758.94	2560.12	2308.75	2377.4	2260.99	2363.58	2312.85	2182.5	2326.47	2433.63	1930.72	2153.1	3029.75	2942.56	2786.27	2567.64	2291.7	2274.28	2100.24	2075.22	2301.32	2402.25	2284.8	2198.99	2777.92	2460.29	2423.64	2301.32	2341.72	2568.94	2383.96	2507	2420.54	2304.91	2230.68	2181.77	2308.53	2339.58	2430.25	2343	2271.74
LOC100645196	4863.35	4906.41	4979.71	5143.25	3902.65	4107.2	4909.47	4095.3	4726.55	4013.79	2606.26	2791.16	4572.14	4398.05	5339.3	4844.22	5757.52	5933.66	5428.08	4532.04	4323.8	4613.63	4637.39	2806.69	4507.67	4676.94	4748.53	5356.81	3225.37	2818.51	3772.25	3401.54	1847.61	2219.81	1456.58	1960.34	3506.56	2960.51	3304.11	2557.38	2853.81	2620.99	2797.75	2813.02	1630.07	1998.82	2126.46	2206.87	2703.54
LOC110119417	64.7514	59.8021	68.6294	38.5702	49.7606	74.8731	43.8571	59.8901	1.2621	13.4486	10.0512	17.1982	36.7276	39.8916	56.7732	65.7917	25.8599	22.8281	80.1685	58.582	5.60805	12.3326	21.3262	18.2016	37.8645	22.2549	22.0985	34.6159	30.2143	18.2201	36.6498	19.3217	20.8181	6.16614	10.7717	13.2537	45.1876	30.4129	18.7787	15.8046	42.0267	25.3585	35.9114	18.1096	13.2168	15.776	11.2511	19.983	27.1873
LOC100648825	1768.41	1723.71	1787.63	1488.31	1947.77	1760.35	1961.76	1611.13	1633.15	1575.93	1242.32	1430.48	1667.97	1660.49	1549.47	1596.87	1318.86	1500.13	2388.35	1927.26	1479.12	1399.75	1510.96	1309.3	1945.51	2237.47	2495.37	2498.4	1878.32	1599.17	2305.36	2139.19	1200.95	1413.28	1180.1	1444.65	1826.58	1956.88	2185.84	2206.71	1561.99	1706.27	1487.4	1589.33	1373.08	1328.34	1389.52	1281.41	1395.35
LOC100645123	784.016	781.825	711.621	714.386	693.094	742.075	740.511	838.462	652.504	696.881	808.112	716.254	778.446	724.032	888.283	820.366	605.861	653.861	663.895	750.529	686.986	621.563	671.776	897.947	878.996	788.336	790.243	767.608	800.678	576.036	731.208	838.193	862.652	825.03	821.044	774.737	688.86	797.389	683.545	702.315	944.6	891.172	835.149	795.96	812.099	856.637	818.52	860.517	940.362
LOC100648135	582.762	440.601	454.261	436.849	414.079	440.919	500.14	422.605	525.032	434.023	425.164	504.817	582.267	460.748	419.248	372.008	568.918	477.759	394.997	432.148	457.056	541.401	429.723	476.883	382.251	404.867	384.514	428.372	399.5	630.696	376.331	394.715	460.601	458.761	420.097	418.093	361.501	405.823	402.803	403.016	366.233	388.529	423.42	399.273	449.371	463.815	471.141	499.574	481.376
LOC105665883	0	9.67387	6.53613	4.19241	3.55433	3.32769	4.21703	10.9658	25.2419	17.1164	10.0512	23.2681	2.68738	1.99458	8.73434	5.68571	23.0892	12.2293	10.8562	15.2823	19.6282	20.9654	14.9284	14.5613	4.50767	8.55956	8.83941	13.8464	9.23214	49.7549	12.5146	8.28073	14.3125	12.3323	9.57486	4.81952	12.05	4.75202	7.51148	4.93893	8.00508	9.96229	13.3624	11.2107	4.4056	4.7328	4.21918	3.74681	3.99814
LOC100643653	1298.53	1291.9	1499.22	1496.69	1578.12	1494.13	1406.8	1451.7	1313.84	1195.7	1191.06	1216.01	1444.92	1433.11	1334.61	1373.5	1446.31	1528.66	1567.46	1433.99	1087.96	1138.3	1227.32	1160.05	1496.55	1705.92	1721.92	1863.2	1386.5	1473.73	1501.75	1549.42	1060.42	1272.69	1254.31	1321.75	1496.21	1570.07	1419.67	1561.69	1401.89	1531.48	1440.63	1519.48	1179.23	1159.54	1262.94	1196.48	1332.98
LOC100648054	3757.33	3867.79	3746.84	3875.46	3285.98	3202.07	3115.54	3471.94	2945.73	2858.44	2373.08	2824.55	3762.34	4107.84	4171.52	4204.17	3542.81	3733.2	3851.43	3874.05	2574.09	2488.72	2658.31	2741.16	3877.5	3577.04	3693.11	3505.73	3562.77	3733.72	3553.24	3483.42	2191.11	2373.96	2382.94	2244.69	3681.28	3284.6	3397.07	3150.05	3817.42	3357.29	3843.35	3930.64	2220.42	2677.19	2328.98	2348	3588.73
LOC100645373	2304.8	2801.91	2650.4	2483.58	2104.16	2087.3	2243.46	2354.27	1431.22	1818	2780.15	2369.3	2439.25	2443.36	2523.35	2915.14	1686.44	1810.75	2400.88	2291.49	1372.57	1457.71	2023.86	2272.78	2820	2969.31	2810.05	2696.58	2980.3	2880.88	2821.14	2686.64	2188.51	2737.77	2897.59	2860.38	2745.4	3080.26	2758.59	2970.27	2673.7	3106.42	2680.83	2719.89	2562.59	2516.27	2573.7	2446.66	3113.75
LOC100642693	3874.58	3985.64	4303.23	4191.57	4142.57	4085.57	4037.38	3800.07	3801.43	4030.91	3327.94	3581.27	4126.93	3871.48	3893.77	4017.36	3731.22	3965.56	3939.11	4014.14	3799.45	3392.7	3643.58	3173.15	3886.52	3551.36	3464.16	3900.35	3439.39	3962.87	3516.59	3586.47	3103.2	3314.92	3198	3320.65	3939.35	3714.18	3759.5	3711.11	3613.29	3789.29	3495.1	3569.31	3399.65	3330.32	3568.02	3745.56	3139.34
LOC105665918	69.1265	106.413	83.3357	103.133	83.5267	75.705	70.0027	83.5087	75.7258	111.256	100.512	92.0608	107.495	112.694	92.584	114.526	108.981	121.478	105.221	114.617	131.789	115.926	105.565	107.996	112.692	121.546	114.912	128.079	88.1249	113.525	101.01	101.209	97.585	99.8915	122.079	75.9074	104.434	114.049	119.245	115.571	128.081	107.774	106.899	116.419	82.2378	104.122	75.9452	81.1808	91.1575
LOC100647619	77.0016	83.5471	80.0676	115.71	69.3094	91.5115	65.7857	70.0124	40.3871	46.4587	62.3171	60.6995	101.225	90.7534	69.0013	77.1631	31.4013	35.0574	120.253	121.409	23.8342	32.0648	36.2546	54.6049	100.07	89.8754	100.769	78.7512	96.5178	839.527	52.74	67.1659	50.7442	38.2301	35.9057	44.5805	69.2876	76.9828	103.283	99.7663	64.0407	76.9813	69.3173	74.1631	51.3987	58.3712	42.1918	49.9574	107.95
LOC105665892	1.75004	1.75889	5.71911	4.19241	3.55433	0.831923	0.843406	5.06114	8.83467	1.2226	1.00512	3.03497	2.68738	5.98374	1.74687	2.43673	0.923568	4.07644	7.5158	4.24507	2.80402	2.46652	2.13262	2.42688	1.80307	3.42382	3.53576	6.05778	0.839285	9.11006	1.7878	0	0	2.46646	3.59057	1.20488	2.00834	0	2.8168	0	1.00064	1.81132	6.68119	4.31181	0	0	0	0	0
LOC100644256	516.261	446.757	458.346	483.804	436.294	480.852	394.714	508.644	349.601	341.105	291.483	355.092	532.998	512.607	565.985	503.591	489.491	531.568	489.362	544.218	288.814	267.617	301.766	305.787	462.487	344.95	324.406	335.774	436.428	512.966	425.495	365.272	314.874	272.543	332.726	336.161	461.917	371.608	345.528	362.517	488.31	367.699	470.189	430.318	353.916	348.65	260.182	317.23	376.624
LOC100651997	1537.41	1362.26	1393.83	1912.58	1529.25	1926.73	1578.01	1506.53	1253.26	1204.26	949.834	1126.99	1973.44	1833.02	1733.77	1809.68	1450.93	1796.08	1509	1835.57	965.986	950.844	1332.89	935.564	1323.45	1485.94	1289.67	1494.54	1365.52	1049.76	1270.23	1116.06	938.117	998.915	1150.18	1115.72	1554.45	1210.82	1236.58	1250.54	1596.01	1248.91	1373.82	1452.22	1400.98	1364.62	932.438	1110.3	1222.63
LOC100642963	589.762	435.324	563.741	572.683	878.808	1083.16	506.044	826.652	1729.07	1231.16	796.051	661.624	588.537	601.366	835.003	679.848	2546.28	1691.72	776.632	973.819	1432.86	1936.22	1163.35	866.397	592.308	1046.83	823.833	503.661	428.875	212.334	384.376	427.837	1284.22	952.052	671.437	785.581	799.318	766.976	555.849	537.355	579.368	691.926	455.991	355.293	741.609	728.852	741.168	631.961	501.366
LOC100644928	4606.97	4363.8	4628.4	4308.12	4397.59	4368.43	4093.89	4456.33	7529.66	6829.44	6737.29	6137.73	4465.54	4405.03	4720.91	4577.8	5539.56	4948.8	4511.98	4359.69	8044.74	8823.98	7775.54	7107.13	5006.22	4140.26	4427.66	4259.49	4825.89	4020.34	5109.52	5054.92	7791.19	6888.81	6704.8	6393.09	5190.55	4916.44	4880.58	5293.54	5573.54	5299.94	4886.45	4760.23	6393.99	6677.99	6988.36	6723.02	5167.99
LOC100644442	2010.79	1732.5	1512.3	1659.36	1404.85	1675.49	1498.73	1933.35	2411.87	2357.17	2508.77	2383.47	2119.45	1962.67	1906.71	1862.47	2432.68	1959.95	1566.63	1686.99	2735.32	2852.53	2529.29	2368.64	1704.8	1556.13	1645.9	1578.48	1634.93	1149.97	1676.06	1725.15	3371.24	2764.9	2439.2	2100.1	2021.39	1880.85	1692.9	1767.15	1760.12	1917.29	1953.41	1986.02	2666.86	2699.28	2611.67	2695.2	2003.87
LOC100649332	2.62506	4.39722	2.45105	0.838482	0.888582	5.82346	3.37362	3.37409	6.31048	6.11299	4.02046	1.01166	1.79159	6.98103	0	2.43673	0.923568	4.89173	0	5.09409	1.40201	4.93304	6.39787	1.21344	23.4399	8.55956	35.3576	9.51937	11.75	53.9596	15.1963	25.7623	3.9034	3.69968	2.39372	1.20488	6.02501	289.873	15.9619	23.7068	12.0076	3.62265	4.17574	6.89889	11.7483	1.5776	1.40639	4.99574	12.794
LOC110119404	123.378	170.612	174.024	163.504	191.934	156.402	155.187	166.174	75.7258	103.921	177.905	216.495	149.598	140.618	169.446	233.114	83.1211	92.9428	221.298	174.048	14.0201	28.365	294.302	94.6485	226.285	293.593	280.209	344.428	276.125	228.452	202.021	227.26	192.568	239.246	172.348	192.781	249.034	245.204	247.879	316.091	183.116	194.717	223.82	182.821	192.378	195.623	210.959	171.104	281.469
LOC100645286	1215.4	1328.84	1425.69	1360.02	1262.68	1212.11	1303.91	1329.39	920.068	905.946	935.762	1015.7	1189.62	1251.6	1348.58	1217.55	1420.45	1511.54	1291.05	1316.82	978.604	949.61	1016.19	930.71	1391.07	1366.96	1393.97	1369.92	1379.78	1599.17	1384.65	1230.15	880.867	940.953	944.321	984.386	1407.84	1261.19	1420.61	1413.52	1340.85	1248	1289.47	1200.41	892.868	990.733	946.502	879.251	1447.33
LOC100645325	1602.16	1743.06	1645.47	1552.87	1190.7	1114.78	1384.87	1571.48	326.883	622.303	1177.99	876.095	1598.1	1673.45	1661.27	1674.03	538.44	620.434	1762.87	1260.79	329.473	395.877	801.866	1030.21	1800.36	1999.51	1986.22	2122.82	1928.68	3128.95	1807.46	1703.07	735.141	1287.49	1061.61	1044.63	1563.49	1937.87	1513.56	1834.32	1580	1887.4	1489.07	1633.31	1039.72	1093.28	1134.96	1026.63	1779.97
LOC100651568	1139.27	1094.03	1038.43	1121.05	1234.24	1095.64	1292.1	1058.62	734.54	754.343	968.931	822.478	911.023	911.523	1000.96	1106.28	676.975	763.925	855.131	965.329	682.78	653.628	805.065	904.014	918.664	1051.11	1062.5	992.611	1068.41	758.938	944.85	1001.05	992.765	931.087	925.171	1051.86	748.106	932.347	864.759	863.324	996.633	999.851	987.146	974.468	975.106	915.009	992.913	894.238	1064.3
LOC100642402	349.132	468.743	761.459	601.191	1025.42	663.043	850.153	513.705	272.613	242.075	242.233	305.521	314.424	269.268	343.26	504.403	250.287	284.535	273.909	273.383	128.985	223.22	248.45	173.522	425.524	366.349	224.521	316.735	425.518	646.814	306.607	366.192	262.829	320.639	233.387	207.239	292.213	426.732	380.269	375.358	337.214	392.152	310.675	358.742	327.483	247.683	240.493	252.285	267.875
LOC100650810	35.0007	37.8161	21.2424	24.316	21.326	27.4535	19.3983	14.3399	12.621	30.565	35.179	36.4197	18.8117	34.9051	20.9624	34.9265	12.0064	13.0446	26.7228	16.9803	18.2261	18.4989	29.8567	19.4151	13.523	10.2715	9.72335	14.7118	26.0178	199.72	22.3474	17.4815	16.9147	17.2652	31.1183	14.4586	17.0709	16.1569	15.9619	15.8046	15.0095	11.7736	9.18663	15.5225	32.3077	33.1296	14.0639	24.9787	18.3914
LOC100650768	1533.91	323.635	381.547	435.172	789.95	743.739	1923.81	1025.72	359.697	354.554	278.417	434.001	439.835	324.119	437.591	517.399	403.599	805.504	445.102	535.728	356.111	345.313	524.625	256.036	210.058	285.889	213.03	331.447	278.643	277.506	269.063	180.336	248.517	136.888	366.238	400.02	156.65	123.553	289.192	162.985	114.072	185.661	349.092	383.751	265.804	214.554	244.712	241.045	96.7549
LOC100645524	24377.1	37596.2	57408.5	63730.5	16764	64508.2	10945.7	64000.6	72372.4	54417.9	38117	55661.4	54013.8	46784.9	57450.1	27751.9	89542.7	87751	68076.4	62649.6	58721.9	46664.1	64030.9	101146	46954.6	39801.1	17891.8	11664.7	42587.8	35610.5	6070.46	29613.7	41355.2	34033.4	76549.8	46521.6	58459.7	22055.1	13419.3	28386	84808.9	71839.9	39914.3	27849.1	29743.7	92098.8	51042.2	40935.1	48915.6
LOC100645523	44.6259	56.2844	65.3613	66.2401	52.4264	35.7727	45.5439	36.2715	30.2903	31.7876	15.0767	6.06995	42.1024	55.8482	42.7983	47.1101	9.23568	15.4905	63.4667	39.9037	15.4221	9.86608	12.7957	14.5613	55.8951	147.224	119.332	147.118	57.0714	291.522	102.798	55.2048	11.7102	13.5655	5.98429	6.0244	65.271	84.586	82.6263	52.3526	52.033	28.0755	29.2302	44.8428	8.8112	6.3104	7.03196	4.99574	67.9683
LOC100649996	942.395	764.236	794.957	800.75	698.426	861.872	730.39	830.026	993.27	704.217	836.256	931.737	790.987	847.696	839.37	783.815	1201.56	983.237	657.215	764.113	950.564	1192.56	927.691	1003.52	646.4	683.909	629.366	612.701	650.446	510.864	645.394	706.622	1375.3	993.982	1114.27	1061.5	809.36	672.886	691.995	604.525	632.402	662.039	707.371	627.799	1210.07	1109.05	814.301	729.378	629.307
LOC100648862	1045.65	1078.2	919.143	935.746	826.382	859.377	885.576	948.963	1039.97	996.418	952.849	890.259	991.645	1211.71	1041.13	1134.7	1012.23	1002.8	1120.69	1010.33	1078.15	960.71	1078.04	904.014	1167.49	1128.15	1109.35	1170.88	977.767	934.832	1061.95	994.607	884.771	838.595	928.762	916.913	1060.4	1021.68	990.576	1092.49	1099.7	1121.21	1156.68	1101.24	989.791	1055.42	945.095	1029.12	1052.31
LOC100642283	513.636	517.992	495.929	410.856	506.492	443.415	553.274	457.189	472.024	591.738	496.527	535.167	563.455	517.593	546.77	492.22	633.568	570.701	401.678	453.374	586.041	477.272	494.768	462.321	411.1	455.369	394.238	417.987	461.607	754.032	373.649	414.956	487.925	425.464	484.727	467.493	465.934	458.095	428.154	462.284	481.306	511.699	474.364	458.776	469.931	430.685	448.639	497.076	491.771
LOC100648278	1847.16	2004.25	1882.41	1882.39	1842.03	1733.73	1712.96	1691.26	1722.76	1761.76	2006.21	1948.45	2037.04	1987.6	1835.09	1971.32	1646.72	1646.07	1528.21	1663.22	1972.63	1756.16	1859.65	2047.08	1708.41	1900.22	1778.49	1810.41	1842.23	1560.62	1937.97	1889.85	2184.6	2121.15	2126.82	2157.94	1741.23	1964.49	1911.67	1899.51	1953.24	1912.76	1816.45	1928.24	2142.59	1957.8	2192.56	2164.41	1985.47
LOC100648749	20.1254	11.4328	22.8765	16.7696	20.4374	25.7896	17.7115	24.4622	7.57258	14.6712	5.02558	8.09326	21.4991	14.9593	10.4812	9.74692	23.0892	35.8727	24.2176	12.7352	8.41207	17.2656	9.5968	18.2016	9.91688	8.55956	11.4912	12.1156	8.39285	45.5503	16.9841	11.041	10.4091	2.46646	9.57486	15.6634	8.03335	3.80162	15.023	12.8412	38.0241	10.8679	17.5381	14.6601	11.7483	25.2416	12.6575	7.49361	23.1892
LOC100651487	1.75004	0.879443	0	0	0	0	0	0	0	0	0	0	0	0	0	0.812244	0	0	0.835088	0	0	0	0	0	0.901535	0	0	0	0	0	0	0	0	0	0	0	0	0	0.938935	0	0	0	0	0	0	0	0	0	0
LOC100643118	2016.04	2142.32	2061.33	1990.56	2249.89	1999.94	2086.59	2038.79	2010.52	1781.33	1632.31	1882.69	2071.08	2016.52	2245.6	2480.59	2070.64	2330.09	1590.84	1977.35	1853.46	1837.56	1728.49	1686.68	2153.77	1616.9	1503.58	1682.33	2000.86	2496.86	1757.4	1843.84	1678.46	1545.24	1583.44	1668.76	2045.49	1764.9	1801.82	1705.91	2201.4	2038.65	2204.79	2200.75	1684.41	1536.58	1622.98	1704.8	1939.9
LOC105665917	54.2511	43.9722	15.5233	7.54634	41.7634	43.26	80.1236	33.7409	27.7661	24.452	24.1228	15.1749	25.0823	15.9566	20.9624	13.8081	27.707	20.3822	47.6	50.9409	19.6282	19.7322	34.122	27.9092	29.7506	47.0776	43.3131	61.4432	23.5	88.2975	61.6789	45.0839	37.7329	34.5304	10.7717	33.7366	42.1751	24.7105	46.0078	45.4381	14.0089	27.1699	34.2411	31.045	30.8392	18.9312	12.6575	14.9872	32.7847
LOC100648092	670.264	583.95	629.103	566.814	578.467	593.161	678.942	597.214	872.108	753.121	743.785	818.431	717.532	656.217	655.076	609.183	851.53	773.708	502.723	630.818	954.77	876.848	776.274	752.334	517.481	528.981	581.633	538.277	574.91	659.428	556.898	569.53	800.197	679.509	765.989	633.767	600.493	525.574	581.201	581.806	526.334	510.794	577.088	532.939	644.686	725.697	583.653	729.378	630.906
LOC105665952	97.127	103.774	108.663	114.872	135.065	133.94	146.753	182.201	89.6088	97.8079	109.558	177.04	154.973	148.596	118.787	121.837	19.3949	38.3185	153.656	96.7876	328.071	191.155	271.909	151.68	180.307	89.0194	136.127	111.636	126.732	100.911	166.265	77.2868	195.17	229.38	174.741	228.927	92.3835	119.751	195.298	118.534	91.0578	130.415	136.129	122.455	171.818	225.597	206.74	143.628	183.914
LOC110119443	0	0	0	0	0	0	0	0.843523	0	0	0	0	0	0	0	0	0	0	0	0	0	0	0	0	0	0	0	0	0	0.700774	0	0	0	0	1.19686	0	0	0	0	0	0	0	0	0	0	0	0	0	3.19851
LOC100644440	1492.78	1467.79	1365.23	1374.27	1405.74	1564.02	1607.53	1520.87	1461.51	1374.2	1439.32	1462.86	1531.81	1490.95	1451.65	1320.71	1165.54	1215.59	1400.44	1411.91	1523.99	1481.15	1529.09	1543.5	1538.02	1522.75	1582.25	1649.45	1480.5	1276.11	1548.23	1611.98	1742.22	1548.93	1370.4	1482	1382.74	1468.37	1576.47	1421.42	1374.87	1332.23	1474.87	1469.46	1546.37	1421.42	1413.42	1390.07	1726.4
LOC100645446	252.88	279.663	266.347	322.815	220.368	230.443	262.299	299.451	188.052	229.849	368.877	245.833	230.219	212.423	241.941	346.828	138.535	135.338	318.169	225.838	152.819	212.121	288.97	372.527	471.503	504.158	402.193	439.622	693.249	475.124	755.343	712.142	415.062	533.988	621.169	484.361	494.051	602.556	478.857	554.148	461.293	597.737	548.693	526.04	472.868	481.168	440.201	383.423	550.144
LOC100644258	1015.02	1315.65	1361.15	1411.16	1122.28	1179.67	1175.71	1501.47	605.806	926.73	1469.48	1266.6	1119.74	1273.54	1376.53	1671.6	773.027	918.014	1384.58	1288.8	609.875	559.9	899.966	1124.86	1771.52	1921.62	1808.54	1669.35	1785.16	1649.62	1486.55	1779.44	947.225	1368.88	1450.59	1500.07	1408.85	1773.45	1215.92	1540.95	1617.03	1840.31	1748.8	1650.56	1450.91	1364.62	1475.31	1393.81	1484.11
LOC100647420	953.77	911.982	956.726	1001.99	853.928	813.621	858.587	824.965	923.854	976.856	1050.35	916.562	987.166	975.349	871.687	830.113	1064.87	1019.11	865.987	778.546	991.222	1024.84	961.813	919.789	851.95	855.956	719.528	755.492	775.499	1014.02	730.314	774.708	891.277	943.42	969.455	927.757	873.627	842.058	827.202	817.886	909.578	860.379	827.632	835.628	856.155	1019.13	959.159	915.47	901.98
LOC100644966	5481.12	20679.2	24098.7	11867.9	35941.4	28595.7	11599.4	42028.5	88846.5	47391.6	54757.7	76190	6812.52	16642.8	11794.9	16960.5	48723.8	18425.5	66154	39634.5	80596	94986.9	53859.4	62983.7	56640.7	55802.3	55152.6	53929	40176.6	25992.4	57171.9	66927.6	90160.8	62111.5	58464.1	59600.6	89710.4	54708.1	67312.2	77902.7	55157	54379.6	58288.4	49035.6	72679.2	65147	66578.6	61086.7	57901
LOC100646658	502.261	364.089	563.741	628.023	383.868	474.196	630.868	441.162	164.072	425.464	391.995	334.859	358.318	456.759	502.225	342.767	167.166	177.733	655.544	372.717	178.055	164.024	260.18	339.764	482.321	796.039	464.953	527.027	447.339	877.368	721.375	474.762	443.687	382.301	464.381	506.049	437.817	370.658	371.818	345.725	420.267	654.794	395.025	554.498	511.049	496.944	405.041	455.861	393.417
LOC100645991	883.769	809.967	753.289	919.814	694.871	872.687	712.678	916.909	614.641	638.197	628.197	702.09	825.027	842.71	994.842	725.334	983.6	988.129	1073.09	1276.92	403.779	469.872	697.367	538.768	883.504	828.566	868.03	715.684	955.106	1130.35	608.744	850.154	297.96	429.163	511.058	537.376	597.48	496.111	642.231	745.778	779.495	828.681	864.379	815.794	464.056	501.677	516.146	340.959	566.936
LOC100642454	17830.2	10840.9	7895.65	7604.19	12707.6	14705.9	14043.6	9708.1	8264.2	15512.3	13055.4	10316.9	15592.2	12446.2	13095.4	10113.2	22988.5	19613.4	12586.5	13891.6	13338.7	9152.02	9679.97	8893.31	8332.88	8966.14	8749.25	8399.55	7794.44	5524.2	7268.28	6961.33	8735.81	5809.74	7933.97	7869.07	9837.84	5461.02	7637.3	5865.47	6697.25	7761.53	7667.5	7041.18	9217.98	6985.62	6896.95	7926.99	6752.05
LOC100642637	1915.42	2070.21	2397.94	2235.39	2568.89	2040.71	2376.72	2188.1	1442.58	1670.07	1873.53	2183.16	2284.28	2341.64	2133.8	2254.79	1772.33	1708.84	2126.97	2069.9	1595.49	1450.31	1580.27	1656.35	2314.24	2115.07	1992.4	1906.47	2412.11	2100.22	2240.11	2343.45	1864.52	2097.72	2064.58	2200.11	2319.63	2602.21	2358.6	3329.82	2094.33	2395.48	1989.32	2359.42	2246.86	2041.42	2199.6	2078.23	1783.97
LOC100647850	1161.15	1291.9	1343.17	1131.95	990.769	886.83	1009.56	1178.4	1315.1	989.082	1084.52	1257.49	1058.83	1312.43	1216.69	1487.22	1076.88	1249.02	1260.15	1098.62	1062.72	1132.13	1155.88	1151.56	1260.35	1169.24	1178.29	1233.19	1313.48	1052.56	1438.28	1165.74	1109.87	1135.8	1128.64	948.24	1692.02	1326.76	1307.94	1462.91	1242.79	1196.38	1543.35	1386.68	1173.36	1293.63	977.442	1080.33	1130.67
LOC100647732	497.885	511.836	487.759	528.243	384.756	449.238	446.162	362.715	239.798	226.181	319.627	393.535	558.976	552.499	434.97	534.456	252.134	338.344	450.113	477.995	116.367	201.021	278.307	408.93	421.918	478.479	380.095	360.005	386.91	366.505	428.177	387.354	265.431	314.473	371.026	296.4	457.901	440.037	401.864	543.282	474.301	412.982	383.333	338.908	383.287	394.4	288.31	358.445	438.995
LOC100645084	778.766	805.57	783.519	741.218	811.276	720.445	831.598	665.539	549.012	469.478	482.455	498.747	622.578	740.986	753.774	760.26	478.408	534.829	625.481	803.168	454.252	514.269	528.89	598.227	799.661	713.011	770.796	814.339	740.249	648.216	707.967	682.7	559.487	464.927	460.79	534.966	624.593	645.325	662.888	512.661	699.444	730.87	811.764	754.566	465.525	530.074	554.118	442.123	950.757
LOC100648396	7.00015	5.27666	4.08508	12.5772	4.44291	7.48731	5.06044	8.43523	10.0968	1.2226	3.01535	4.04663	3.58318	14.9593	7.86091	5.68571	8.31211	15.4905	6.68071	9.33916	2.80402	2.46652	7.46418	6.06721	4.50767	6.84765	5.30365	8.65397	11.75	11.9132	8.04508	3.68032	6.50567	8.6326	20.3466	10.8439	15.0625	6.65283	17.8398	7.90228	4.00254	4.52831	10.0218	6.03653	7.34266	7.88801	4.21918	6.24468	11.1948
LOC100648440	526.761	533.822	479.589	444.395	462.951	425.945	482.428	472.373	434.161	392.454	344.754	368.243	499.854	482.688	539.782	472.726	438.695	447.593	435.081	497.522	409.387	472.339	449.983	452.614	389.463	413.427	442.854	437.026	400.339	590.752	468.402	429.678	439.783	389.7	391.372	424.118	375.559	354.501	376.513	482.039	491.312	441.963	479.375	424.282	375.944	435.418	383.945	435.879	485.374
LOC110119414	35.0007	29.0216	35.9487	37.7317	41.7634	25.7896	34.5796	10.9658	5.04838	22.0068	15.0767	9.10492	24.1865	23.935	28.8233	30.053	21.2421	19.5669	20.8772	28.0175	7.01006	8.63282	7.46418	14.5613	23.4399	12.8393	26.5182	19.0387	19.3036	32.9364	16.9841	32.2028	7.8068	6.16614	11.9686	13.2537	21.0875	17.1073	13.1451	12.8412	9.00572	7.2453	31.7356	22.4214	13.2168	12.6208	8.43835	17.4851	27.987
LOC100646226	392.008	345.621	393.802	387.379	391.865	373.533	384.593	345.001	358.435	370.447	374.908	400.616	393.254	387.946	382.564	505.216	237.357	267.414	432.576	456.77	323.865	284.883	359.347	504.792	427.327	383.468	427.827	359.14	494.339	392.433	379.906	471.081	450.192	585.783	500.287	578.342	386.605	459.045	385.902	441.54	542.344	483.624	478.54	538.114	527.203	525.341	625.844	518.308	365.43
LOC100643484	104.127	118.725	89.8718	107.326	93.3011	105.654	107.113	129.059	107.278	92.9175	114.583	88.0142	93.1627	86.7642	96.9512	64.9795	87.739	104.357	87.6843	111.221	102.347	104.827	98.1006	112.85	98.2673	121.546	121.984	105.578	110.786	104.415	109.949	107.649	101.488	86.326	80.1895	106.029	131.546	94.09	102.344	111.62	108.069	103.246	122.767	113.832	101.329	94.6561	80.1643	84.9276	168.721
LOC100648021	907.394	886.479	993.492	1050.62	948.117	1004.96	1085.46	954.868	880.943	848.483	897.568	893.294	870.713	910.526	1019.3	855.293	929.11	997.912	901.896	944.104	914.112	866.982	881.839	912.508	1018.73	979.214	900.736	1008.19	986.16	1012.62	909.094	1023.13	827.521	789.266	864.131	927.757	945.927	855.364	940.813	912.714	1033.66	1017.96	991.321	1000.34	784.197	885.034	814.301	803.066	1073.9
LOC110119409	12.2503	3.51777	4.08508	6.70785	3.55433	2.49577	3.37362	21.0881	1.2621	7.33559	24.1228	12.1399	14.3327	23.935	15.7218	36.551	5.54141	2.44586	60.9615	24.6214	1.40201	3.69978	17.061	16.9882	114.495	192.59	128.171	128.079	82.2499	37.8418	113.525	98.4486	39.034	54.262	23.9372	56.6293	55.2293	47.5202	60.0918	111.62	56.0356	64.302	27.5599	74.1631	45.5245	36.2848	36.5662	27.4766	59.972
LOC105665904	5.25011	7.03554	4.9021	1.67696	9.77441	1.66385	8.43406	3.37409	2.52419	1.2226	6.03069	3.03497	11.6453	3.98916	4.36717	5.68571	1.84714	1.63058	0.835088	11.0372	0	2.46652	3.19893	8.49409	0	2.56787	2.65182	1.73079	2.51786	6.30696	0.893898	0.920081	1.30113	8.6326	7.18115	6.0244	2.00834	1.90081	3.75574	1.97557	3.00191	6.33964	6.68119	3.44945	7.34266	4.7328	0	6.24468	4.79776
LOC100647971	191.629	181.165	140.527	159.312	104.853	132.276	132.415	102.91	70.6774	96.5853	70.3581	87.0026	140.64	102.721	82.9762	120.212	84.0447	137.784	157.832	151.974	63.0905	86.3282	84.2386	48.5377	92.8581	101.859	140.547	125.483	95.6785	154.17	130.509	96.6085	44.2385	76.4602	74.2052	69.883	100.417	111.197	120.184	113.595	78.0496	84.2266	72.6579	75.8878	66.084	96.2337	63.2876	54.9532	95.1556
LOC100644134	1936.42	1915.43	1914.27	2186.76	1200.47	2623.89	1262.58	2523.82	9873.38	5875.81	6486.01	7810	3847.44	4178.64	2750.44	3212.42	6204.53	4622.68	2917.8	2592.04	8409.27	11605	9437.92	7310.99	8872.9	4124	4485.12	5043.54	6248.48	4868.97	6692.61	6142.46	9373.37	6732.19	6355.31	5684.62	7825.48	4898.38	5327.52	5916.83	6447.09	8750.51	7139.69	6885.96	8392.67	7162.31	6183.9	6119.78	7091.89
LOC100652041	229.255	191.719	126.638	160.988	175.051	303.652	188.923	193.167	261.254	355.776	219.115	195.25	193.492	214.417	255.916	211.183	628.026	375.848	327.355	418.564	199.086	251.585	226.058	165.028	58.5997	133.529	133.475	98.6553	140.161	50.4557	118.888	105.809	149.63	110.991	107.717	156.634	83.346	34.2146	77.9316	52.3526	103.065	55.2454	149.492	131.079	221.748	170.381	178.612	157.366	83.1612
LOC100646587	135.628	74.7527	98.042	59.5322	147.505	146.418	116.39	148.46	37.8629	19.5616	21.1074	23.2681	111.974	156.575	92.584	105.592	48.9491	57.8854	51.7755	61.978	25.2362	30.8315	26.6578	20.6285	12.6215	20.5429	13.2591	6.92318	14.2678	11.9132	16.0902	9.20081	19.517	11.0991	14.3623	10.8439	12.05	8.55364	9.38935	8.89007	9.00572	16.3019	12.5272	17.2472	11.7483	11.0432	12.6575	11.2404	11.1948
LOC100642997	229.255	259.436	309.649	252.383	342.993	299.492	294.349	274.145	246.109	290.978	198.008	242.798	237.386	289.214	253.296	282.661	244.746	275.567	314.828	299.702	232.734	202.255	244.185	248.756	300.211	224.261	318.219	296.831	292.91	294.325	266.381	228.18	170.449	217.048	155.592	195.19	307.276	256.609	253.512	219.288	297.189	315.171	268.083	237.149	211.469	190.89	203.927	264.774	177.517
LOC100644059	1361.53	1305.97	1562.95	1467.34	1371.97	1385.15	1361.26	1277.94	1274.72	1313.07	1058.39	1182.63	1617.81	1454.05	1472.61	1309.34	1189.56	1448.77	1163.28	1307.48	1219.75	1239.43	1127.09	1084.82	1075.53	1215.46	1070.45	1094.73	1228.71	1475.13	1000.27	1034.17	966.742	958.218	1260.29	1156.68	1298.39	1213.67	1010.29	1112.25	1171.74	1194.57	1123.27	1139.18	1057.34	1042.79	987.287	990.406	1293
LOC100644967	767.391	672.774	663.417	591.13	765.958	722.941	768.343	686.627	830.459	767.792	725.693	698.044	760.53	599.371	691.76	696.905	745.319	710.931	750.745	819.299	829.991	799.153	873.309	792.377	830.313	835.413	809.69	810.012	768.785	680.451	854.566	960.564	819.714	863.26	694.177	877.152	895.718	889.579	954.897	960.127	841.534	787.021	795.897	885.645	897.274	668.903	736.949	814.306	802.026
LOC100642208	1.75004	4.39722	2.45105	0.838482	1.77716	2.49577	0.843406	0.843523	1.2621	0	1.00512	1.01166	2.68738	0.99729	0.873434	1.62449	0	1.63058	0.835088	1.69803	0	0	2.13262	0	2.7046	0	0.883941	1.73079	3.35714	2.80309	1.7878	1.84016	0	0	3.59057	3.61464	0	1.90081	0.938935	0	1.00064	1.81132	0	0	0	1.5776	1.40639	0	0
LOC105665928	12.2503	21.1066	17.1573	11.7387	6.22008	6.65539	11.8077	18.5575	3.78629	4.89039	5.02558	6.06995	7.16636	8.97561	9.60778	4.06122	6.46498	3.26115	19.207	5.9431	2.80402	0	9.5968	3.64033	5.40921	17.9751	20.3306	12.981	8.39285	31.5348	11.6207	13.8012	15.6136	2.46646	8.378	3.61464	8.03335	6.65283	7.51148	3.95114	9.00572	2.71699	6.68119	10.3483	8.8112	7.88801	7.03196	6.24468	19.9907
LOC100648363	32.3757	61.561	42.4848	63.7246	46.2063	35.7727	37.1099	54.829	26.504	28.1198	41.2097	74.8627	60.9141	51.8591	46.292	90.159	21.2421	14.6752	81.0036	50.9409	4.20603	9.86608	151.416	9.70753	56.7967	59.061	69.8313	64.0394	52.875	35.0387	73.2996	61.6454	53.3465	78.9266	26.3309	30.122	71.296	57.0243	80.7484	81.9862	33.021	78.7926	38.4168	57.7782	82.2378	52.0608	101.26	51.2064	38.3821
LOC100645715	13470.9	11796.8	10887.6	10393	9997.44	11331.6	11050.3	12064.9	18729.5	20871	21293.4	18761.2	14628.3	12248.7	12485.7	9909.37	23892.7	16366.9	11132.6	12044.1	20149.7	20580.6	18729.8	17031.9	10213.5	9808.4	10237.8	9155.9	9921.19	8573.96	9765.83	10606.7	21091.4	17710.4	17012.1	14742.9	13217.9	12172.8	12581.7	12401.6	8696.52	10205.9	10375.1	10776.9	17120.2	16260.3	15920.4	18734	10684.6
LOC110119425	124.253	112.569	125.821	149.25	197.265	318.627	237.841	196.541	186.79	183.39	167.854	172.993	124.516	114.688	169.446	113.714	301.083	277.198	195.411	259.798	201.89	156.624	145.018	129.838	132.526	151.504	129.939	214.619	161.982	117.029	179.673	111.33	115.801	129.489	105.323	138.561	162.675	134.957	153.046	75.0717	123.078	121.359	140.305	143.152	161.539	123.053	122.356	109.906	163.924
LOC110119384	2.62506	0.879443	0	0	0	1.66385	0.843406	0	5.04838	8.55819	2.01023	3.03497	0	1.99458	0.873434	0.812244	4.61784	1.63058	8.35088	1.69803	2.80402	1.23326	1.06631	0	0.901535	0.855956	4.4197	1.73079	3.35714	5.60619	0.893898	2.76024	9.10794	0	9.57486	1.20488	1.00417	3.80162	2.8168	5.92671	1.00064	0.905662	0.835149	2.58708	4.4056	1.5776	1.40639	1.24894	1.59925
LOC105665880	91.8769	29.9011	36.7657	33.5393	70.198	75.705	64.9423	42.1761	35.3387	50.1265	38.1944	42.4896	95.8501	64.8238	40.178	15.4326	100.669	55.4396	52.6106	60.28	46.2664	51.7969	53.3155	63.099	9.91688	19.687	76.0189	34.6159	13.4286	115.628	13.4085	14.7213	32.5283	7.39937	7.18115	12.0488	8.03335	4.75202	10.3283	6.9145	23.0146	17.2076	3.34059	21.559	32.3077	14.1984	14.0639	12.4894	24.7884
LOC100645124	84.8768	69.476	85.7867	75.4634	116.404	104.822	168.681	54.829	29.0282	8.55819	24.1228	22.2565	50.1645	36.8997	48.9123	50.3591	69.2676	66.8536	112.737	103.58	5.60805	12.3326	19.1936	20.6285	109.086	105.283	64.5277	195.58	52.0357	40.6449	151.069	117.77	2.60227	20.9649	11.9686	46.9903	68.2835	46.5698	90.1377	76.0595	57.0362	40.7548	44.2629	61.2277	41.1189	3.1552	2.81278	6.24468	71.1668
LOC110119435	51.6261	105.533	84.1527	91.3945	84.4153	39.9323	82.6538	69.1689	12.621	8.55819	25.1279	11.1282	45.6855	50.8618	75.9888	56.8571	7.38855	11.414	51.7755	45.8468	4.20603	6.1663	28.7904	12.1344	91.9565	89.0194	86.6262	77.8858	55.3928	63.0696	97.4348	87.4077	10.4091	28.3643	17.9529	24.0976	51.2126	69.3795	71.3591	43.4626	84.0534	96.9059	64.3064	83.6491	16.1539	45.7504	23.9087	17.4851	111.148
LOC100651040	10.5002	4.39722	1.63403	5.86937	0.888582	17.4704	0	8.43523	242.322	166.273	74.3785	120.387	5.37477	18.9485	10.4812	13.8081	108.981	87.2358	40.0842	73.0152	217.312	416.842	95.968	69.1662	4.50767	12.8393	15.9109	11.2502	13.4286	5.60619	11.6207	3.68032	166.545	127.023	95.7486	60.244	23.0959	11.4049	7.51148	5.92671	3.00191	2.71699	9.18663	10.3483	126.294	134.096	98.4474	98.6659	7.19665
LOC100645631	153.128	176.768	308.015	226.39	358.987	268.711	383.75	209.194	94.6572	85.5819	99.5064	78.9093	154.973	130.645	191.282	129.147	326.943	220.943	161.172	219.895	79.9147	44.3974	99.1669	81.3006	137.935	85.5956	60.108	78.7512	123.375	470.219	85.8142	67.1659	78.068	45.6294	25.134	33.7366	113.471	89.338	172.764	94.8274	67.0426	44.3775	43.4277	44.8428	42.5875	58.3712	19.6895	22.4808	78.3635
LOC100648676	350.882	411.579	400.338	459.488	350.101	239.594	280.854	424.292	54.2701	162.606	275.402	187.157	376.234	411.881	351.994	448.358	69.2676	74.1912	409.193	282.722	28.0402	35.7645	142.886	211.139	516.579	386.036	429.595	394.621	524.553	611.075	686.513	626.575	195.17	272.543	332.726	319.293	596.476	554.086	513.597	607.488	548.348	693.737	486.892	500.17	321.609	350.227	295.342	262.276	617.312
LOC100648712	11.3752	5.27666	10.6212	14.2542	14.2173	15.8065	21.0852	8.43523	8.83467	24.452	35.179	34.3964	7.16636	13.9621	2.6203	4.87346	9.23568	9.78345	13.3614	5.9431	29.4422	20.9654	24.5252	27.9092	11.7199	16.2632	20.3306	23.3657	12.5893	12.6139	14.3024	20.2418	20.8181	17.2652	44.2837	21.6878	12.05	16.1569	12.2062	10.8656	14.0089	9.05662	12.5272	7.76125	27.9021	18.9312	19.6895	29.9745	13.5937
LOC100645796	337.757	418.615	500.014	378.994	311.892	361.055	328.928	452.128	687.842	447.471	325.657	353.068	385.192	479.696	567.732	449.983	824.746	728.052	422.555	440.638	416.397	452.606	770.943	393.155	759.994	659.942	466.721	477.699	464.964	543.099	343.257	472.001	214.687	367.502	232.19	293.991	585.43	480.905	536.132	476.113	467.297	472.756	459.332	363.917	226.154	299.744	254.557	246.04	550.144
LOC100650643	98.0021	125.76	135.625	135.834	91.524	101.495	118.92	118.093	104.754	108.811	144.737	114.317	87.7879	102.721	105.686	193.314	84.0447	91.3122	163.677	115.466	89.7287	131.959	155.681	154.107	159.572	168.623	124.636	152.31	154.428	125.438	157.326	183.096	153.534	146.754	119.686	127.717	155.646	229.998	130.512	170.887	166.105	120.453	137.8	158.674	204.126	157.76	118.137	183.594	143.933
LOC100647338	547.762	506.559	397.07	420.079	436.294	406.81	457.97	468.155	629.786	710.33	784.995	705.125	495.375	528.564	459.426	505.216	541.211	475.313	452.618	441.487	762.694	600.598	644.052	688.021	447.161	398.876	516.221	417.122	489.303	489.841	489.856	563.089	789.788	651.145	707.343	709.674	407.692	417.228	482.613	457.345	462.294	532.53	513.616	465.675	746.015	766.714	853.68	716.889	540.548
LOC100651159	426.134	458.19	383.998	419.241	391.865	406.81	441.945	437.788	551.536	486.594	540.752	546.295	398.629	409.886	427.109	465.416	494.109	433.733	385.811	416.866	560.805	557.434	520.36	603.081	466.995	410.859	449.926	377.313	433.071	426.07	404.936	472.921	653.169	510.557	556.539	507.254	475.976	464.748	470.406	416.845	538.342	454.643	484.386	519.142	556.574	496.944	535.835	587	495.769
LOC100649881	608.138	773.91	765.544	924.845	885.917	901.805	623.277	990.296	1313.84	1286.17	884.501	1158.35	879.671	802.818	876.928	1043.73	723.154	778.6	947.825	1315.97	1500.15	986.608	1090.84	924.643	981.771	768.649	837.976	761.55	841.803	1489.84	766.964	828.073	1038.3	1026.05	906.021	971.133	1104.59	1042.59	909.828	1090.51	746.474	1083.17	896.95	887.37	1113.15	820.353	1596.25	1442.52	387.02
LOC100647064	327.257	331.55	341.513	345.454	407.859	421.785	516.165	312.103	209.508	249.41	182.931	242.798	266.947	278.244	307.449	232.302	344.491	353.02	279.755	300.551	249.558	297.216	254.848	200.218	281.279	355.222	383.63	397.217	235	225.649	225.262	225.42	223.795	224.448	202.269	251.82	275.142	249.006	274.169	219.288	240.153	224.604	260.566	268.194	296.644	312.365	271.434	203.577	276.671
LOC100647262	2358.17	2199.49	2246.79	2011.52	2207.24	2128.89	2368.28	1825.38	1896.93	1815.56	1822.27	1686.43	2076.45	1894.85	2107.6	1951.01	1639.33	1761.84	1782.91	1799.06	1873.09	2021.31	1904.43	1786.19	1549.74	1717.9	1745.78	1644.26	1652.55	1503.16	1752.93	1751.83	2024.56	1860.94	1826.4	1976	1680.98	1777.26	1748.3	1883.71	1874.19	1779.63	1686.17	1775.6	1779.86	1692.77	1863.47	1754.75	1915.91
LOC100651202	478.635	517.113	540.865	542.498	521.598	566.54	500.14	503.583	546.488	537.943	625.182	527.074	618.994	536.542	589.568	493.032	532.899	461.453	495.207	555.255	506.126	517.969	480.906	597.013	574.278	582.05	596.66	655.106	536.303	539.596	579.246	554.809	636.254	535.221	484.727	560.269	527.188	565.491	560.544	538.343	591.376	577.813	557.879	557.948	528.672	547.428	489.424	544.536	616.513
LOC100645081	4788.98	5608.21	5484.63	4467.43	6861.63	5469.06	5018.27	5810.18	6513.68	5664.3	5247.71	5179.69	5238.61	6187.19	5756.8	5903.39	6008.73	5297.74	7368.82	6759.85	5936.12	6388.29	6387.2	5830.59	7528.72	6877.61	6885.02	7131.74	7904.39	6096.03	7753.67	8870.5	5970.9	5621.05	5355.94	6747.32	8814.59	8847.32	8717.07	10349	8594.46	7925.45	9012.92	9652.41	6656.86	6436.61	5299.28	5280.5	7480.51
LOC100651328	657.139	667.497	753.289	785.657	715.309	906.796	761.596	897.508	701.725	679.765	1055.37	866.991	665.576	656.217	667.304	718.023	700.065	655.491	891.875	841.373	800.549	837.384	871.176	927.07	890.716	1200.91	1207.46	1098.19	1025.61	673.443	1038.71	1069.13	1154.11	1043.31	934.746	1069.93	925.843	1149.99	1043.16	940.372	943.599	967.248	959.586	931.35	1096.99	1036.48	1061.83	1081.58	1258.61
LOC100648093	656.264	703.554	759.825	772.242	699.314	682.177	709.305	769.293	778.713	765.347	707.601	853.839	650.347	683.144	709.229	690.407	809.969	851.976	630.492	772.603	894.483	828.751	785.871	668.606	723.932	671.926	597.544	605.778	612.678	768.048	598.911	656.017	746.851	731.304	817.454	742.206	735.051	722.307	750.209	761.582	673.428	736.304	670.624	758.016	782.728	739.895	874.776	760.602	632.505
LOC100652280	811.142	846.024	937.935	933.23	968.555	973.35	896.541	991.983	986.959	962.185	878.471	876.095	877.879	918.504	852.472	991.749	1162.77	1191.14	906.071	1074.85	1137.03	1032.24	957.547	1014.44	936.694	928.712	978.523	918.187	890.481	967.067	874.232	942.162	938.117	1013.71	1095.12	1048.25	979.064	996.024	1016.87	985.81	1031.66	1010.72	1077.34	1114.17	1022.1	1334.65	1319.2	1195.23	890.785
LOC110119438	13.1253	12.3122	15.5233	14.2542	11.5516	12.4788	14.3379	8.43523	16.4072	14.6712	7.03581	13.1515	13.4369	16.9539	12.2281	20.3061	13.8535	13.0446	25.8877	16.9803	2.80402	18.4989	8.53049	10.921	3.60614	22.2549	30.9379	28.5581	15.1071	18.9209	21.4535	6.44056	7.8068	9.86583	9.57486	8.43416	13.0542	20.9089	17.8398	22.7191	17.0108	12.6793	17.5381	18.1096	11.7483	6.3104	21.0959	14.9872	14.3933
LOC100651567	3.50007	12.3122	15.5233	14.2542	140.396	18.3023	5.90384	20.2445	37.8629	50.1265	104.532	46.5362	6.27056	3.98916	6.11404	56.0448	53.567	13.0446	212.112	213.952	26.6382	64.1295	49.0503	88.5812	622.96	187.454	241.316	73.5588	101.553	76.3843	115.313	162.854	59.8521	320.639	58.646	72.2928	336.396	1144.29	524.865	1088.54	292.186	170.265	185.403	146.601	198.252	149.872	84.3835	112.404	95.9553
LOC105665912	3.50007	7.03554	12.2552	5.03089	5.33149	6.65539	6.74725	4.21761	23.9798	14.6712	22.1125	35.408	2.68738	5.98374	0.873434	0.812244	2.7707	3.26115	3.34035	5.09409	30.8443	39.4643	15.9947	30.336	18.9322	2.56787	7.07153	5.19238	4.19643	3.50387	8.93898	1.84016	41.6363	28.3643	37.1026	32.5317	8.03335	3.80162	2.8168	8.89007	7.00445	10.8679	8.35149	6.89889	85.1749	53.6384	45.0045	42.4638	7.99627
LOC100649809	6.12513	6.1561	13.0723	10.9003	4.44291	10.815	7.59065	8.43523	2.52419	3.6678	5.02558	7.0816	4.47897	8.97561	12.2281	7.31019	2.7707	8.15288	10.8562	5.9431	1.40201	1.23326	1.06631	2.42688	8.11381	6.84765	5.30365	10.3848	11.75	2.10232	7.15118	7.36064	1.30113	2.46646	5.98429	0	11.0459	8.55364	6.57254	3.95114	4.00254	4.52831	7.51634	8.62361	4.4056	6.3104	5.62557	3.74681	6.39702
LOC100643286	2981.19	2804.54	2545.01	2676.43	3198.9	3605.55	2821.19	3312.51	4281.03	4330.44	4804.45	4108.34	2975.83	2766.48	2929.5	2950.88	4888.45	4074.81	3230.96	3456.34	5338.86	4754.22	4061.58	4449.69	3916.27	3490.59	3307.71	3359.47	4133.48	2692.37	3887.56	5118.41	5017.17	4074.59	4004.69	4286.96	5509.87	4246.41	4395.15	5294.53	4685.98	4865.22	4812.13	5431.15	5194.2	4278.45	4198.08	4508.66	3941.36
LOC100644136	15.7503	14.9505	13.8893	7.54634	14.2173	10.815	10.9643	11.8093	27.7661	30.565	6.03069	9.10492	10.7495	12.9648	5.2406	12.9959	19.3949	17.121	14.1965	16.1313	15.4221	12.3326	14.9284	24.2688	12.6215	18.831	13.2591	15.5772	11.75	18.9209	16.0902	5.52048	5.20453	2.46646	2.39372	7.22928	14.0584	10.4544	20.6566	14.8168	12.0076	12.6793	8.35149	18.1096	4.4056	3.1552	7.03196	6.24468	12.794
LOC105665897	14.0003	14.9505	6.53613	19.2851	18.6602	24.9577	18.5549	8.43523	1.2621	3.6678	0	0	17.0201	18.9485	27.0765	18.6816	3.69427	19.5669	6.68071	12.7352	7.01006	1.23326	1.06631	4.85377	3.60614	2.56787	7.07153	6.05778	2.51786	0.700774	2.68169	0	2.60227	1.23323	2.39372	3.61464	2.00834	0	0.938935	2.96336	1.00064	2.71699	3.34059	0.862361	4.4056	0	0	0	3.19851
LOC110119405	32.3757	35.1777	29.4126	23.4775	22.2146	20.7981	16.8681	28.6798	68.1532	48.9039	53.2711	36.4197	24.1865	24.9322	34.9374	24.3673	31.4013	29.3504	40.9193	39.9037	63.0905	83.8617	72.5091	71.5931	32.4552	30.8144	27.4022	31.1543	24.3393	20.3224	25.0291	31.2827	66.3578	51.7956	61.0397	50.6049	52.2168	36.1154	36.6185	33.5847	48.0305	47.0944	49.2738	40.531	42.5875	45.7504	29.5342	41.2149	32.7847
LOC100647580	14.8753	26.3833	25.3275	16.7696	32.8775	22.4619	48.9176	24.4622	22.7177	19.5616	7.03581	11.1282	9.85374	12.9648	16.5952	22.7428	25.8599	10.5987	21.7123	25.4704	16.8241	13.5659	14.9284	13.3479	9.91688	20.5429	13.2591	25.9619	9.23214	181.5	8.93898	19.3217	14.3125	27.131	16.756	7.22928	22.0917	13.3057	17.8398	16.7924	13.0083	12.6793	11.6921	14.6601	7.34266	4.7328	18.2831	3.74681	8.7959
LOC100643892	217.005	215.464	187.097	218.844	329.664	389.34	329.772	291.859	282.71	240.852	279.422	238.751	211.408	211.425	269.018	217.681	313.09	291.873	425.06	436.393	252.362	235.553	193.002	283.945	351.598	355.222	355.344	386.833	399.5	295.726	381.694	387.354	252.42	257.745	190.3	215.673	370.538	324.088	339.894	302.262	322.205	347.774	380.828	353.568	280.49	265.037	189.863	253.534	331.046
LOC105665900	0	0.879443	0.817016	1.67696	2.66575	8.31923	2.53022	1.68705	2.52419	1.2226	6.03069	5.05829	2.68738	3.98916	4.36717	4.06122	2.7707	2.44586	5.84562	2.54704	1.40201	3.69978	3.19893	0	0	0.855956	2.65182	3.46159	3.35714	4.20464	1.7878	0.920081	1.30113	4.93291	2.39372	3.61464	0	6.65283	2.8168	0	2.00127	4.52831	4.17574	4.31181	4.4056	4.7328	8.43835	1.24894	1.59925
LOC100644254	3242.82	2902.16	3375.09	3601.28	3212.23	3495.74	3140	3266.12	3603.28	3501.52	2566.06	3011.7	3252.63	3392.78	3232.58	3243.29	3273.13	3546.5	3795.48	3947.92	3870.95	3313.77	3564.68	2930.46	3410.51	3779.9	3692.22	4415.26	3102.84	3212.35	3505.87	3326.09	2818.26	2863.56	2540.93	2889.3	3582.87	3390.09	3642.13	3227.09	2963.88	3546.57	3035.77	2869.94	2788.74	2732.41	3220.64	3259.72	2821.08
LOC110119466	0	0	1.63403	0	1.77716	3.32769	3.37362	1.68705	0	0	0	0	2.68738	0.99729	0.873434	0.812244	0	0.815288	1.67018	2.54704	0	0	0	0	0	2.56787	1.76788	0.865397	0.839285	2.80309	1.7878	1.84016	0	2.46646	0	2.40976	0	1.90081	2.8168	2.96336	1.00064	0.905662	0	0	1.46853	0	0	0	0.799627
LOC110119403	17.5004	33.4188	23.6935	14.2542	20.4374	24.9577	27.8324	9.27875	17.6693	13.4486	13.0665	36.4197	10.7495	39.8916	13.9749	12.1837	5.54141	14.6752	13.3614	22.0744	12.6181	20.9654	20.2599	18.2016	16.2276	9.41552	15.9109	6.05778	10.0714	9.11006	12.5146	16.5615	46.8408	22.1981	9.57486	21.6878	20.0834	14.2561	14.084	11.8534	20.0127	6.33964	6.68119	2.58708	14.6853	23.664	11.2511	18.734	13.5937
LOC100646469	119.878	152.144	111.931	108.164	115.516	125.62	152.657	115.563	71.9395	80.6915	112.573	110.271	129.89	114.688	103.939	137.269	99.7454	79.8982	120.253	118.862	120.573	88.7947	122.626	118.917	147.852	151.504	143.198	176.541	125.893	151.367	220.793	147.213	96.2839	117.157	134.048	127.717	114.475	160.618	154.924	159.033	112.071	106.868	126.943	146.601	116.014	116.742	130.794	111.155	183.115
LOC110119391	5.25011	9.67387	5.71911	8.38482	1.77716	9.15115	7.59065	7.5917	15.1452	8.55819	2.01023	3.03497	2.68738	2.99187	0.873434	3.24897	3.69427	4.07644	9.18597	11.8862	12.6181	22.1987	17.061	3.64033	8.11381	5.99169	8.83941	11.2502	3.35714	4.90541	1.7878	9.20081	7.8068	9.86583	4.78743	10.8439	4.01667	1.90081	4.69467	7.90228	16.0102	7.2453	3.34059	6.89889	2.93707	3.1552	11.2511	8.74255	3.99814
LOC100645835	252.005	270.868	241.837	260.768	310.115	356.895	247.118	280.893	384.939	334.992	345.76	358.127	297.404	266.276	303.082	310.277	408.217	389.708	228.814	281.024	354.709	499.47	347.617	376.167	265.953	309	310.263	315.005	324.803	257.184	278.002	262.223	421.567	328.039	313.577	314.474	385.601	305.08	324.871	264.726	305.194	268.076	403.377	358.742	364.196	291.856	285.498	333.466	302.259
LOC100651128	608.138	567.241	531.061	575.198	539.369	544.91	540.623	528.045	689.104	496.375	445.266	467.386	514.186	630.287	644.594	694.468	657.581	590.268	638.008	585.82	436.026	607.997	537.421	398.009	692.379	574.347	689.474	737.319	715.071	481.431	726.739	677.179	443.687	437.796	452.412	473.518	551.288	539.83	659.132	671.694	667.424	554.265	728.25	708.861	403.847	479.591	437.388	430.883	731.659
LOC100651081	873.268	765.115	1004.93	856.928	901.911	850.225	967.387	732.178	892.302	899.833	971.946	969.168	787.404	801.821	690.013	667.664	1424.14	1250.65	594.583	732.699	1343.13	1123.5	869.043	816.646	556.247	631.696	500.311	456.93	587.5	1086.2	551.535	550.208	996.668	869.426	993.392	872.333	675.805	835.406	714.529	767.509	651.414	717.285	557.044	634.698	817.973	881.879	1106.83	932.955	662.091
LOC110119460	3.50007	7.91499	6.53613	4.19241	1.77716	9.98308	5.06044	2.53057	46.6976	11.0034	8.04092	20.2332	0.895795	2.99187	2.6203	3.24897	0	2.44586	4.17544	4.24507	21.0302	16.0324	10.6631	18.2016	13.523	5.13574	2.65182	5.19238	4.19643	7.00774	6.25728	5.52048	28.6249	27.131	29.9214	27.7122	2.00834	2.85121	7.51148	5.92671	5.00318	10.8679	5.01089	6.03653	52.8672	44.1728	40.7854	37.4681	4.79776
LOC100646538	1315.15	1420.3	1362.78	1346.6	1147.16	1168.02	1131.85	1206.24	758.52	987.86	1148.85	1026.83	1354.44	1374.27	1380.9	1506.71	898.632	1085.15	1344.49	1260.79	782.322	706.658	909.563	1010.8	1387.46	1529.59	1311.77	1398.48	1394.89	1417.66	1378.39	1332.28	978.453	1112.37	1153.77	1194.04	1295.38	1474.08	1281.65	1389.81	1400.89	1516.08	1384.68	1351.32	1218.88	1154.8	1060.42	1186.49	1435.33
LOC100649770	1474.41	1468.67	1635.67	1537.78	1538.14	1269.51	1564.52	1319.27	1313.84	1242.16	1049.34	1287.84	1427.9	1586.69	1431.56	1474.22	1274.52	1381.91	1502.32	1473.04	1158.06	1214.76	1171.88	931.923	1419.02	1521.89	1433.75	1491.95	1317.68	3046.26	1325.65	1241.19	726.033	1209.8	971.848	1026.56	1147.76	1154.74	1158.65	1182.38	1235.78	1215.4	1178.39	1202.13	1000.07	1069.61	1096.99	1072.84	1056.31
LOC100645679	1337.9	1268.16	1054.77	905.56	1562.13	1272.01	1476.8	1172.5	1142.2	1313.07	1476.51	1586.28	1461.94	1055.13	1304.04	1213.49	1840.67	1688.46	1878.95	1574.92	1244.99	755.988	1252.92	1395.46	2371.04	2408.66	2232.83	2622.15	2194.73	1454.81	1967.47	2309.4	977.151	1149.37	1269.87	1673.58	1921.98	1681.27	2131.38	1892.6	1822.16	2156.38	1920.84	1929.1	1045.6	1127.98	1096.99	831.791	2063.04
LOC100650885	1084.15	1066.76	1105.42	1121.05	949.894	1009.95	1041.61	1009.7	436.685	489.039	692.524	627.228	1163.64	1031.2	825.395	1063.23	361.115	466.345	1347.83	1057.02	353.307	471.105	683.505	537.555	1329.76	2250.31	1756.39	2186.86	1243.82	4843.05	1729.69	1505.25	477.516	688.141	640.319	715.698	1026.26	1300.15	1436.57	1429.33	972.618	1454.49	930.356	1014.14	800.35	582.135	722.885	442.123	1003.53
LOC100648165	5712.99	5639.87	4757.49	4360.94	4782.35	4498.21	6006.74	3226.47	3985.7	3819.4	2422.33	3062.29	4207.55	3849.54	3034.31	2281.59	2187.93	2049.63	2189.6	2207.44	5603.84	4563.06	2306.43	2748.45	1860.77	2010.64	2080.8	1815.6	1688.64	1508.06	2239.21	1411.4	3650.98	2394.93	2955.04	2943.52	1362.66	1340.07	1257.23	1250.54	1845.17	1694.49	1869.9	1752.32	2562.59	2880.7	3167.19	3536.99	2500.43
LOC100642251	456.76	547.893	547.401	586.937	599.793	548.237	558.335	528.045	615.903	723.778	705.591	708.16	473.876	540.531	601.796	616.493	634.491	710.116	550.323	634.214	618.287	578.399	615.261	691.662	681.56	600.881	623.178	657.702	652.964	612.476	601.593	588.852	563.391	567.285	725.296	656.659	535.222	590.201	553.033	620.329	655.416	636.681	683.987	695.063	603.567	621.575	594.904	583.253	704.472
LOC100648137	1299.4	1364.9	1354.61	1399.43	1549.69	1492.47	1574.64	1398.56	1946.15	1502.57	1393.09	1455.78	1541.66	1329.39	1531.13	1224.86	1395.51	1456.1	1299.4	1411.06	1746.91	1815.36	1641.05	1652.71	1150.36	1372.95	1275.53	1311.94	1166.61	950.95	1274.7	1289.95	1545.75	1477.41	1443.41	1433.81	1239.14	1254.53	1317.33	1212.01	1364.87	1312.3	1273.6	1179.71	1309.93	1235.26	1452.8	1445.02	1290.6
LOC100646539	1234.65	851.301	1848.91	1661.03	2202.8	1348.55	858.587	1223.95	1122	997.641	712.627	1126.99	796.362	1110.98	959.031	1346.7	1318.86	1187.87	2824.27	2249.04	970.192	796.686	859.447	749.907	1000.7	1630.6	2088.75	915.59	915.66	1119.14	1115.58	1788.64	490.527	1139.5	792.32	786.786	2081.64	1377.14	1643.14	2133.62	1410.9	1347.63	1780.54	1865.29	1129.3	732.007	770.703	1090.32	700.473
LOC100644848	8713.43	9039.8	9408.76	11950.9	5764.23	8193.61	7114.13	8486.68	7135.89	7537.32	5511.05	5749.25	9365.54	9256.84	9394.66	7837.34	7293.42	9988.9	7679.47	8670.13	4689.73	5137.76	9046.58	6895.99	5797.77	5727.2	5341.65	6658.37	5410.87	4945.36	5266.84	6638.38	3481.83	4597.48	5258.99	5106.28	5818.15	4925.95	6195.09	5943.5	6239.96	5901.3	5822.66	5754.54	4859.38	6135.29	5157.24	5314.22	6535.35
LOC100644679	912.644	902.309	906.071	1016.24	979.218	1160.53	1002.81	989.452	1041.23	958.517	726.698	755.708	1011.35	916.509	950.296	653.856	1236.66	1231.9	1182.49	1239.56	681.378	975.509	775.208	783.883	930.384	1120.45	949.353	1086.94	966.017	673.443	959.152	993.687	775.476	866.959	726.493	771.123	870.614	913.339	1035.65	905.799	873.555	835.926	866.884	844.252	832.658	814.042	594.904	641.953	1093.89
LOC100650156	2767.68	3010.33	2969.04	2943.91	2433.83	2295.28	2552.15	2665.53	1845.18	2012.4	1923.79	2042.54	2707.09	2920.06	2765.29	2805.49	2818.73	3029.61	2582.93	2464.69	1915.15	1662.43	1882.04	1908.74	2472.91	2679.14	2525.42	2325.32	2314.75	2699.38	2422.46	2445.57	1279.01	1703.09	2017.9	1951.9	2602.8	2547.08	2291.94	2561.33	2577.64	2445.29	2450.33	2414.61	1768.11	2013.02	1884.57	1602.38	2704.34
LOC100643807	628.263	596.262	640.541	567.652	716.197	608.968	665.447	619.989	405.133	468.255	393	461.316	520.457	549.507	494.364	529.583	501.498	538.905	682.267	635.063	330.875	371.211	399.867	461.108	627.468	745.538	761.073	709.626	628.625	751.229	780.373	755.386	385.136	437.796	422.491	533.762	673.797	714.704	778.377	838.63	601.382	672.002	639.724	609.689	446.434	407.021	371.287	425.887	532.552
LOC100648397	977.396	948.919	945.288	873.698	763.292	652.228	780.994	749.048	735.802	773.905	666.391	726.37	991.645	961.387	1001.83	1133.89	620.638	803.874	759.095	670.721	702.408	644.995	806.131	666.18	774.418	702.74	731.019	683.664	746.964	765.245	681.15	755.386	555.584	606.748	544.57	612.079	689.864	737.514	660.071	727.01	722.459	725.436	648.91	798.547	753.357	795.111	680.694	600.738	662.091
LOC100648364	1382.53	1333.24	1611.97	1350.79	1319.54	1330.25	1039.08	1602.69	931.427	1116.23	1036.27	1102.71	1261.28	1853.96	1663.02	1336.95	1648.57	1756.13	1865.59	1151.26	953.368	920.012	778.407	1143.06	1304.52	1180.36	1232.21	1246.17	1307.61	1428.18	1001.17	902.599	672.686	738.704	921.58	922.938	1402.82	910.488	1024.38	1016.43	1594.01	964.531	1357.12	1119.35	983.917	1150.07	1050.57	834.289	1508.1
LOC100646659	339.507	361.451	341.513	334.554	345.659	445.911	338.206	375.368	408.919	399.79	471.399	436.024	354.735	343.068	324.918	325.71	442.389	377.478	313.158	396.49	434.624	482.205	459.58	464.748	393.971	334.679	373.023	354.813	369.285	340.576	318.228	369.872	529.561	405.732	457.2	457.854	378.572	388.715	383.085	421.784	378.24	396.68	437.618	379.439	475.805	383.357	405.041	557.025	429.4
LOC100646380	1674.79	1438.77	1491.87	1537.78	1419.07	1480.82	1487.77	1460.98	1779.56	1810.67	1839.36	1707.68	1401.02	1524.86	1507.55	1468.54	1590.38	1469.96	1202.53	1345.69	1814.2	1937.45	1796.73	1690.32	1182.81	1078.5	1089.9	1092.13	1222	1107.22	1265.76	1252.23	1903.56	1673.49	1760.58	1589.24	1421.9	1268.79	1261.93	1241.65	1353.86	1272.46	1333.73	1269.4	1760.77	1651.75	1689.08	1855.92	1385.75
LOC100651405	4.37509	1.75889	0.817016	1.67696	2.66575	0	3.37362	0	2.52419	6.11299	6.03069	3.03497	1.79159	3.98916	1.74687	0.812244	0.923568	1.63058	0.835088	0.849014	1.40201	4.93304	5.33155	2.42688	0	0.855956	0	0.865397	0	0	3.57559	0	2.60227	2.46646	3.59057	2.40976	2.00834	0.950405	2.8168	0	3.00191	0.905662	1.6703	3.44945	0	0	2.81278	1.24894	1.59925
LOC100645448	1011.52	1138	977.969	1001.99	1090.29	1095.64	1074.5	1045.12	835.508	948.737	891.537	952.981	1011.35	1035.19	1048.99	1148.51	955.893	1025.63	905.236	1078.25	832.795	706.658	845.585	890.666	1203.55	1044.27	1059.85	1022.03	1092.75	1090.4	1003.85	1098.58	836.629	807.765	853.36	950.65	1023.25	940.9	1018.74	1078.66	1073.68	1164.68	1068.99	1111.58	864.966	823.508	877.588	936.702	978.744
LOC100643162	480.385	413.338	386.449	384.863	319.001	292.837	403.992	329.817	208.246	229.849	195.997	187.157	342.194	271.263	289.107	296.469	181.019	204.637	300.632	298.004	128.985	165.257	178.074	196.578	238.005	201.15	182.092	250.965	224.089	564.823	231.519	232.78	135.318	135.655	147.213	153.02	284.18	247.105	245.062	206.447	208.132	201.963	178.722	254.397	151.259	179.847	99.8538	137.383	242.287
LOC100648477	2726.56	3295.27	3390.62	3535.04	2561.78	3663.79	2364.91	4000.83	2808.16	3453.84	4928.08	4212.54	3134.39	3578.28	3688.51	3924.76	5053.76	3875.88	5516.59	4410.63	2710.09	2417.19	3302.37	4703.3	5089.16	5574.84	5346.96	4956.13	6460.82	4048.37	5509.99	5867.35	3450.61	4327.4	5048.35	5127.97	5464.68	5898.21	4676.83	5228.35	5896.74	5564.39	6154.21	5443.23	4348.33	5264.45	4546.86	3815.5	5449.46
LOC100646908	1491.91	1500.33	1477.17	1393.56	1287.56	1363.52	1337.64	1321.8	1277.24	1327.74	1346.85	1268.62	1555.1	1466.02	1510.17	1491.28	1536.82	1505.02	1309.42	1454.36	1302.47	1483.61	1306.23	1393.03	1392.87	1491.93	1515.96	1474.64	1541.77	1167.49	1650.14	1575.18	1474.18	1334.35	1263.88	1272.35	1447.01	1488.33	1464.74	1502.42	1513.96	1439.1	1564.23	1496.2	1408.32	1246.3	1296.69	1312.63	1672.02
LOC100650813	274.756	290.216	473.052	339.585	415.857	403.483	319.651	419.231	222.129	358.221	366.867	376.337	305.466	344.065	412.261	497.093	674.205	665.275	361.593	591.763	141.603	205.954	265.511	166.242	335.371	332.111	269.602	279.523	334.875	250.176	234.201	204.258	343.499	294.742	295.624	285.556	295.226	305.08	364.307	286.458	256.163	307.925	361.619	388.925	306.923	422.797	291.123	299.745	385.42
LOC100645327	791.017	729.058	696.915	756.311	760.626	782.84	842.563	721.212	750.947	701.772	704.586	746.603	851.901	763.924	747.66	792.75	767.485	749.249	686.443	713.172	658.945	857.116	744.285	791.164	684.265	701.884	756.653	720.876	716.749	712.687	778.585	801.39	794.993	776.934	761.202	775.942	777.226	744.167	696.69	658.853	727.462	782.492	751.634	811.482	823.847	768.292	804.456	756.855	775.638
LOC100652040	69.1265	88.8237	89.8718	89.7175	71.0866	86.52	64.0989	80.1347	41.6492	58.6847	82.4194	101.166	80.6215	106.71	91.7106	87.7223	42.4841	48.102	86.0141	111.221	134.593	69.0626	99.1669	63.099	78.4335	103.571	106.073	109.905	104.071	552.21	51.8461	54.2848	76.7669	96.1918	80.1895	65.0635	93.3877	85.5364	98.5882	83.9618	82.0521	61.585	65.1416	52.604	60.2099	47.328	53.4429	61.1978	84.7605
LOC110119428	7.87517	4.39722	8.98718	7.54634	2.66575	3.32769	2.53022	4.21761	2.52419	9.78079	5.02558	2.02332	8.06215	8.97561	1.74687	6.49795	1.84714	1.63058	9.18597	3.39606	0	1.23326	4.26524	7.28065	10.8184	3.42382	3.53576	6.05778	0.839285	11.9132	5.36339	5.52048	1.30113	0	3.59057	3.61464	10.0417	4.75202	4.69467	4.93893	4.00254	6.33964	4.17574	4.31181	4.4056	0	2.81278	2.49787	6.39702
LOC100644680	2612.8	2689.34	2308.07	2203.53	2463.15	2363.49	2263.7	2308.72	3494.74	3190.98	3249.54	3113.88	2589.74	2454.33	2602.83	2507.4	2877.84	2387.98	2425.1	2432.43	3722.34	3633.18	3400.47	3494.71	2638.79	2422.36	2620	2367.73	2527.09	2051.86	2517.22	2740.92	4308.05	3460.44	3321.28	3379.69	2393.94	2422.58	2525.73	2607.75	2569.63	2906.27	2677.49	3076.04	3856.37	3574.84	3321.9	3440.82	2646.77
LOC100645633	673.764	697.398	538.414	721.094	644.222	546.573	658.7	627.581	479.596	514.714	460.343	540.225	663.784	633.279	752.027	718.023	448.854	500.587	589.572	700.437	326.669	403.276	479.84	490.23	666.234	499.022	601.964	616.163	750.321	673.443	669.529	679.019	373.425	413.131	490.712	457.854	522.168	535.078	596.224	563.038	728.463	598.643	802.578	694.201	392.098	394.4	345.972	345.955	782.835
LOC100646026	2623.31	2903.92	2465.76	2489.45	1953.99	1895.95	1858.02	2727.11	339.504	1187.14	2508.77	1889.78	2883.56	3334.94	3492.86	3619.36	883.855	813.657	3767.92	2379.79	144.407	351.479	1509.9	1360.27	3062.51	4066.65	3968.89	4375.45	3547.66	3012.63	3829.46	2923.1	1496.3	2821.63	2552.9	2531.45	3631.07	4401.32	4053.38	4602.09	2538.61	3516.69	3367.32	3365.8	2486.23	2852.3	2058.96	2780.13	3932.57
LOC100646416	1074.52	1181.97	1282.72	1458.12	1248.46	1617.26	1263.42	1504.84	1332.77	1360.75	2014.25	1746.12	1285.47	1145.89	1232.42	1350.76	1263.44	1232.71	1412.97	1439.08	1331.91	1433.05	1651.72	1942.72	1576.78	1731.6	1709.54	1688.39	1701.23	1194.12	1561.64	2095.94	1928.28	2195.15	1992.77	2022.99	1695.04	1975.89	1757.69	1824.44	1898.21	1970.72	1915.83	1962.73	2063.29	1924.67	2019.58	1998.3	1915.11
LOC100643163	9.6252	3.51777	7.35315	10.0618	2.66575	2.49577	2.53022	10.9658	2.52419	37.9006	54.2762	39.4546	11.6453	18.9485	4.36717	17.0571	30.4777	26.9045	14.1965	11.8862	11.2161	11.0993	19.1936	26.6957	11.7199	2.56787	9.72335	13.8464	12.5893	12.6139	9.83287	10.1209	48.1419	59.195	63.4335	38.5561	39.1626	40.8674	38.4963	37.5358	13.0083	12.6793	12.5272	11.2107	49.9301	75.7249	43.5981	91.1723	18.3914
LOC100648824	126.003	110.81	119.284	148.411	143.95	164.721	134.102	161.113	179.218	134.486	174.89	177.04	134.369	103.718	129.268	163.261	244.746	203.822	92.6948	123.107	200.488	210.887	150.35	139.546	106.381	113.842	106.073	118.559	145.196	124.037	143.024	139.852	206.88	145.521	174.741	146.995	161.671	174.874	156.802	122.485	162.103	148.529	165.359	162.986	158.602	160.915	146.265	161.113	162.324
LOC100644606	492.635	568.12	557.205	556.752	681.543	888.494	624.964	730.491	2361.38	1976.94	2276.59	2309.61	603.766	663.198	607.91	757.823	2060.48	1284.08	893.545	988.253	2254.43	2428.29	2471.71	2180.55	1599.32	1275.37	1351.55	1408.87	1379.78	971.272	1179.94	1446.37	2528.1	2002.76	1952.07	1769.97	1178.89	1377.14	1357.7	1322.64	1289.82	1263.4	1431.44	1297.85	2258.6	2333.27	1971.76	1935.85	1422.54
LOC100642757	3762.58	3059.58	2885.7	2910.37	2594.66	2935.02	2767.22	3034.99	8644.1	6344.06	5597.49	5589.41	3441.64	2708.64	3141.74	2472.47	4289.97	3868.54	2927.82	3306.91	8824.26	10030.1	8916.49	6648.45	2901.14	2592.69	2751.71	2917.25	2523.73	2249.48	2685.27	3250.64	8588.78	6534.88	5972.32	4882.17	3941.36	2743.82	3211.16	2905.08	4020.55	3104.61	3495.93	2902.71	4995.95	5120.89	5929.35	5564.01	3241.69
LOC100651524	2286.42	2234.66	1788.45	1448.06	2012.64	2474.97	1835.25	2460.56	8180.91	5994.4	4645.64	5692.6	2952.54	2850.25	2997.63	2797.37	5670.71	5187.68	2484.39	3709.34	7582.08	9264.25	8654.18	6925.11	3997.4	2551.61	2567.85	2688.79	3288.32	2843.74	3236.8	3623.28	7180.96	6008.29	5013.64	4847.23	4872.23	3706.58	4893.73	3355.51	3875.46	3489.52	4573.27	3044.14	3728.61	3596.93	5469.46	4382.52	3902.98
LOC100647185	0.875018	0.879443	0.817016	1.67696	0.888582	3.32769	2.53022	1.68705	1.2621	2.4452	4.02046	6.06995	0	1.99458	0.873434	2.43673	2.7707	3.26115	2.50527	3.39606	2.80402	2.46652	3.19893	3.64033	0.901535	0	3.53576	0.865397	0.839285	4.20464	1.7878	0.920081	3.9034	3.69968	5.98429	2.40976	0	0	2.8168	0	2.00127	0	0	1.72472	0	0	1.40639	4.99574	1.59925
LOC100649211	7.87517	30.7805	13.0723	16.7696	29.3232	34.9408	6.74725	56.516	69.4153	135.708	202.028	166.923	30.457	23.935	16.5952	21.9306	35.0956	19.5669	30.0632	49.2428	319.659	72.7623	90.6364	94.6485	36.0614	3.42382	14.1431	6.92318	22.6607	91.1006	10.7268	23.002	174.352	81.3931	118.489	80.7269	19.0792	18.0577	90.1377	19.7557	18.0114	21.7359	23.3842	31.045	161.539	41.0176	118.137	77.434	15.1929
LOC110119413	1490.16	1980.51	2411.02	2483.58	1516.81	1528.24	1728.98	1950.22	186.79	712.775	2089.63	1340.45	1663.49	1959.67	1748.62	2547.2	509.81	863.39	3219.27	1859.34	215.91	324.347	1198.53	1565.34	3191.43	3304.85	3232.57	3225.34	3467.09	2365.11	3933.15	3583.71	1381.8	2180.35	2028.67	2144.69	2488.33	3177.2	2534.19	3292.29	2941.87	3699.63	2510.46	2826.82	1756.37	1487.68	2018.17	1672.32	2717.13
LOC100642692	1694.04	1673.58	1893.03	1687.86	2125.49	1967.5	1896.82	1662.58	1831.3	1654.18	1701.66	1819.97	1819.36	1825.04	1643.8	1679.72	2435.45	2560	1619.24	1869.53	1819.81	1833.86	1650.65	1470.69	1636.29	1681.1	1649.43	1607.04	1564.43	1917.32	1758.3	1472.13	1695.38	1421.91	1437.43	1475.98	1654.87	1836.18	1855.34	1812.59	1419.9	1714.42	1719.57	1772.15	1240.91	1468.75	1675.01	1777.24	1517.69
LOC100647218	312.382	284.94	120.918	178.597	44.4291	110.646	56.5082	142.555	352.125	127.15	113.578	105.212	243.656	230.374	109.179	164.885	80.3504	80.7135	101.046	61.129	75.7086	151.691	70.3765	188.083	92.8581	67.6205	80.4386	44.1353	93.1606	76.3843	113.525	62.5655	542.573	314.473	356.664	389.176	42.1751	82.6852	47.8857	64.206	68.0432	86.9436	58.4604	79.3372	538.952	549.005	392.383	389.668	79.9627
LOC100650203	10.5002	15.83	17.9744	5.86937	4.44291	12.4788	8.43406	7.5917	10.0968	8.55819	2.01023	4.04663	6.27056	1.99458	4.36717	8.93468	5.54141	8.15288	5.01053	11.8862	1.40201	4.93304	5.33155	9.70753	6.31074	7.70361	9.72335	7.78858	6.71428	27.3302	6.25728	5.52048	1.30113	4.93291	3.59057	1.20488	1.00417	8.55364	10.3283	4.93893	11.007	3.62265	6.68119	7.76125	7.34266	6.3104	1.40639	2.49787	7.19665
LOC100645797	893.394	1048.3	1113.59	1148.72	1079.63	1210.45	1153.78	1147.19	811.528	908.391	875.455	937.807	988.958	1033.19	1074.32	1107.09	685.288	923.721	1223.4	1243.81	785.126	635.129	876.508	880.959	1153.06	1221.45	1138.52	1253.1	1097.78	1104.42	1074.46	1197.02	813.209	1013.71	878.494	918.118	1116.64	1177.55	1153.95	1143.86	1181.75	1207.25	1096.55	1126.24	947.204	872.413	1043.54	906.727	977.144
LOC100645795	1384.28	1403.59	1441.22	1432.97	1509.7	1416.77	1547.65	1581.6	1335.3	1306.96	1355.9	1383.95	1375.05	1319.41	1494.45	1480.72	1320.7	1464.26	1247.62	1405.97	1268.82	1192.56	1212.4	1255.91	1427.13	1331.01	1363.92	1281.65	1320.2	1238.27	1345.32	1363.56	1380.5	1240.63	1312.95	1392.84	1298.39	1207.96	1292.91	1165.59	1288.82	1299.63	1377.16	1408.24	1214.48	1219.49	1254.5	1368.83	1412.94
LOC100647809	46.376	41.3338	33.4977	40.2471	31.989	38.2685	37.1099	35.428	36.6008	50.1265	23.1176	18.2098	13.4369	18.9485	24.4562	22.7428	30.4777	40.7644	27.5579	24.6214	37.8543	33.298	30.923	43.6839	22.5384	14.5513	15.9109	12.1156	12.5893	10.5116	16.9841	15.6414	11.7102	20.9649	22.7403	24.0976	44.1834	31.3633	20.6566	35.5603	18.0114	15.3963	30.0653	25.8708	36.7133	14.1984	5.62557	12.4894	14.3933
LOC100648323	5.25011	6.1561	7.35315	4.19241	0.888582	4.99154	1.68681	5.90466	6.31048	4.89039	7.03581	7.0816	8.06215	10.9702	6.98747	4.87346	5.54141	6.5223	3.34035	5.9431	1.40201	4.93304	3.19893	7.28065	10.8184	1.71191	3.53576	2.59619	2.51786	2.10232	7.15118	6.44056	7.8068	13.5655	14.3623	10.8439	7.02918	6.65283	10.3283	11.8534	15.0095	4.52831	12.5272	9.48598	5.87413	9.46561	4.21918	8.74255	6.39702
LOC100646829	855.768	886.479	750.838	757.987	810.387	773.689	894.854	784.476	636.096	744.563	816.153	696.02	848.318	872.629	821.028	829.301	625.256	669.351	686.443	782.791	688.388	702.958	730.423	831.208	937.596	807.167	845.931	817.801	767.107	873.164	808.083	703.862	817.112	884.225	877.297	854.259	665.764	768.877	714.529	738.863	845.537	804.228	856.862	800.271	837.064	809.309	846.648	859.268	821.217
LOC110119395	19.2504	18.4683	6.53613	5.86937	15.9945	17.4704	18.5549	23.6186	10.0968	23.2294	7.03581	27.3148	19.7075	25.9295	26.203	11.3714	24.9363	19.5669	37.579	22.0744	15.4221	6.1663	22.3925	7.28065	15.3261	17.1191	6.18759	11.2502	16.7857	7.70851	8.04508	3.68032	10.4091	8.6326	17.9529	13.2537	8.03335	7.60324	4.69467	10.8656	3.00191	10.8679	6.68119	6.03653	14.6853	17.3536	8.43835	12.4894	13.5937
LOC100643935	2365.17	2385.05	2158.56	2254.68	1968.21	1826.9	2143.94	1919.86	1606.65	1866.91	1541.85	1637.87	2149.91	2216.98	2436.88	2108.58	2144.53	2160.51	2095.24	1837.27	1938.98	1602	1658.11	1533.79	2002.31	2076.55	2132.07	2137.53	1908.53	2304.84	1832.49	1831.88	1150.2	1484.81	1494.88	1506.1	1838.63	1922.67	1816.84	1907.41	1816.15	1815.85	1646.08	1714.37	1503.78	1740.09	1556.88	1581.15	1561.67
LOC105665627	3.50007	0	7.35315	5.03089	0.888582	9.15115	1.68681	1.68705	18.9314	11.0034	24.1228	3.03497	5.37477	4.98645	2.6203	2.43673	2.7707	0	7.5158	4.24507	12.6181	16.0324	3.19893	1.21344	0.901535	0.855956	8.83941	1.73079	4.19643	7.00774	4.46949	7.36064	5.20453	4.93291	0	3.61464	5.02084	3.80162	4.69467	22.7191	3.00191	0.905662	1.6703	2.58708	7.34266	1.5776	4.21918	2.49787	3.99814
LOC100644523	7332.65	7089.19	7008.37	6823.56	8311.8	8383.29	9861.1	6237.01	5963.4	5922.27	5079.85	4650.59	6303.71	5486.09	7535.99	4977.43	6887.97	6002.15	5482.36	6060.26	5696.37	4054.96	4874.11	5451.99	5314.55	4217.3	4468.32	4493.14	5149.01	3686.77	4861.02	4830.42	4667.17	3887.14	4089.66	4817.11	4969.63	4108.6	4500.31	4018.31	5281.35	4510.2	4801.27	4350.61	4308.68	4011.84	4032.13	3468.29	4697.81
LOC100644607	1933.79	1947.09	2076.86	2109.62	2208.13	2173.82	2192.86	1870.93	1388.31	1649.29	1349.87	1475	2006.58	1874.9	2077.9	2091.53	1739.08	1908.59	2321.55	2071.6	1462.3	1239.43	1461.91	1321.44	2053.7	2375.28	1902.24	2032.82	2051.21	2361.61	1951.38	1974.49	1263.4	1468.77	1395.54	1639.84	2016.37	1751.6	1801.82	1971.62	1896.2	1806.8	1692.01	1667.81	1530.21	1345.69	1285.44	1357.59	1632.04
LOC100649451	714.015	692.122	718.974	820.035	755.295	886.83	732.92	739.769	806.479	750.676	808.112	889.247	754.259	769.908	703.988	720.46	872.772	935.135	739.888	737.793	870.649	849.716	827.457	780.243	766.304	837.125	873.334	854.147	900.553	898.392	868.868	901.679	888.674	959.452	859.344	830.162	873.627	875.323	909.828	856.41	895.569	866.719	818.446	809.757	838.532	897.655	905.716	826.795	854.802
LOC100646145	1048.27	1420.3	1572.76	1758.3	3317.08	3692.07	1670.79	3459.29	10543.6	20364.8	4244.6	6641.53	2134.68	2048.43	1136.34	945.452	705.606	747.619	6376.74	10010.7	8203.17	5877.72	11403.1	21993.6	1910.35	1393.5	924.602	579.816	1804.46	1198.32	1254.14	1195.18	8897.15	9313.34	4475.05	3132.69	1274.29	1257.39	856.309	1113.23	651.414	732.681	505.265	429.456	12246.1	11696.3	9358.13	3458.3	1512.1
LOC100649961	492.635	414.218	567.009	480.45	1156.93	742.907	1761.03	355.123	76.9879	160.16	128.655	99.1424	330.548	301.182	309.196	308.653	333.408	331.007	516.085	448.28	95.3368	57.9632	123.692	122.558	490.435	526.413	483.516	593.663	197.232	462.511	310.182	277.864	162.642	175.118	80.1895	451.83	219.913	254.708	264.78	165.948	123.078	302.491	222.985	186.27	183.567	130.941	203.927	139.881	111.948
LOC100643609	90.1269	97.6182	110.297	79.6558	132.399	122.293	136.632	118.937	12.621	15.8938	39.1995	26.3031	77.0384	85.7669	82.1028	63.355	37.8663	42.395	57.6211	68.7702	12.6181	18.4989	23.4588	30.336	38.766	76.1801	66.2956	51.9238	40.2857	112.825	47.3766	58.8852	13.0113	24.6646	26.3309	15.6634	36.1501	44.669	35.6795	51.3648	44.028	42.5661	51.7792	33.6321	16.1539	17.3536	22.5023	21.2319	58.3728
LOC110119407	0.875018	1.75889	0.817016	2.51545	6.22008	1.66385	5.90384	2.53057	1.2621	1.2226	2.01023	2.02332	4.47897	1.99458	3.49374	1.62449	0	0.815288	0	0.849014	1.40201	0	1.06631	1.21344	1.80307	5.13574	0	3.46159	0	2.10232	1.7878	2.76024	7.8068	8.6326	3.59057	4.81952	10.0417	6.65283	10.3283	4.93893	12.0076	7.2453	3.34059	2.58708	1.46853	0	1.40639	1.24894	3.99814
LOC105665884	2476.3	2363.94	2203.49	1929.35	1919.34	2059.84	2155.75	1986.5	2053.43	2170.11	2444.44	2023.32	2310.26	2099.3	2164.37	2064.72	1880.38	1693.35	1978.32	1862.74	2103.02	2415.96	2247.78	2397.76	2207.86	2286.26	2163.89	2128.88	2138.5	1653.83	2224.91	2132.75	2914.54	2678.57	2265.65	2192.88	2112.77	2250.56	2214.95	2183.99	2159.37	2130.12	2441.14	2211.09	2368.74	2101.36	2188.35	2168.15	2737.12
LOC100648249	38.5008	47.4899	36.7657	34.3778	39.0976	28.2854	27.8324	34.5844	23.9798	33.0102	28.1432	40.4663	27.7696	25.9295	18.3421	12.1837	36.9427	43.2102	45.0948	31.4135	25.2362	39.4643	25.5915	18.2016	22.5384	18.831	20.3306	19.0387	7.55357	113.525	25.923	15.6414	9.10794	29.5975	10.7717	10.8439	11.0459	10.4544	15.023	19.7557	19.0121	22.6416	11.6921	16.3849	14.6853	11.0432	16.8767	21.2319	11.1948
LOC100647969	37.6258	23.745	34.3147	16.7696	39.0976	34.1088	33.7362	49.7678	16.4072	17.1164	24.1228	19.2215	29.5612	25.9295	34.0639	33.302	17.5478	13.0446	30.8983	44.9978	4.20603	17.2656	10.6631	14.5613	18.9322	29.9585	21.2146	26.8273	15.1071	13.3147	13.4085	29.4426	3.9034	32.0639	4.78743	8.43416	13.0542	22.8097	27.2291	16.7924	18.0114	17.2076	16.703	15.5225	14.6853	15.776	9.84474	12.4894	12.794
LOC100652282	216.13	206.669	162.586	155.958	161.722	157.233	144.222	183.044	135.044	174.832	173.885	165.912	180.951	177.518	209.624	164.073	187.484	152.459	146.976	164.709	175.251	214.587	135.421	167.455	164.079	136.097	174.136	164.426	136.803	112.825	175.204	172.975	200.375	161.553	160.379	169.888	167.696	163.47	139.901	145.204	198.126	163.019	173.711	181.096	170.35	151.45	126.575	147.374	183.115
LOC100648206	271.256	245.365	236.935	257.414	277.238	278.694	339.893	266.553	194.363	201.729	217.105	189.18	234.698	223.393	244.562	214.432	207.803	202.191	221.298	244.516	215.91	198.555	220.726	202.645	221.778	232.82	231.593	201.638	247.589	201.122	256.549	276.024	261.528	223.214	216.631	222.903	247.025	267.064	308.91	229.166	279.177	269.887	249.709	258.708	248.182	269.77	208.146	228.555	243.886
LOC100649929	4840.6	4866.84	5164.36	5291.66	5246.19	4683.73	5364.91	4966.66	3862.01	4160.5	3998.35	4368.34	4831.02	5054.27	4899.09	4876.71	3821.73	3942.73	4980.47	4504.87	3866.75	3538.22	3855.78	3983.73	5033.27	5342.02	5038.46	5183.73	4815.82	5086.92	4611.62	4503.79	3527.37	4317.53	4635.43	4526.73	4087.97	4597.11	4398.91	4710.75	4484.85	4662.35	4215.83	4688.66	4316.02	4859.01	4826.74	4748.45	4005.33
LOC100645164	218.755	199.634	168.305	158.473	214.148	211.308	178.802	164.487	261.254	211.51	225.146	197.273	219.47	159.566	168.573	160.824	222.58	176.917	187.06	169.803	250.96	249.119	204.732	237.835	161.375	155.784	180.324	188.657	150.232	159.076	202.021	170.215	256.323	182.518	177.135	189.166	163.679	176.775	164.314	162.985	170.108	159.397	157.843	162.986	177.692	186.157	167.361	183.594	196.708
LOC100650404	356.132	313.082	340.696	306.884	400.751	446.743	315.434	358.497	822.887	706.662	561.859	668.706	364.589	319.133	319.677	238.8	730.542	652.23	307.313	426.205	925.328	1048.27	806.131	724.425	356.106	306.432	373.907	327.12	333.196	306.939	386.164	379.073	905.589	601.815	639.122	609.669	490.034	316.485	376.513	386.224	355.226	355.02	426.761	346.669	587.413	661.015	697.57	599.489	394.216
LOC100647500	754.266	790.619	740.217	783.142	823.716	902.637	901.601	704.341	564.157	451.139	522.66	574.621	723.802	756.943	798.319	700.154	848.759	823.441	690.618	740.341	507.528	562.367	486.238	646.764	591.407	686.477	601.964	641.26	680.66	819.905	751.768	560.329	575.101	599.349	581.673	628.947	751.118	672.886	710.774	617.366	609.387	636.681	749.963	657.119	558.043	533.229	538.648	542.038	775.638
LOC100646862	1566.28	1754.49	2306.44	2317.56	2250.78	1618.09	2804.33	1136.23	1508.2	1590.6	1117.69	1725.89	1267.55	1126.94	1224.55	1142.83	747.167	1064.77	1225.91	1146.17	989.82	1841.26	1459.78	1252.27	1562.36	1490.22	970.567	1607.91	1485.53	960.761	1463.31	902.599	944.623	874.359	1034.09	1253.07	1142.74	782.183	1221.55	894.933	1313.83	1172.83	1209.3	1121.07	1076.43	1165.85	946.502	1050.35	1444.13
LOC110119426	1.75004	0.879443	1.63403	0.838482	0	0	0.843406	0	3.78629	0	0	0	2.68738	1.99458	0.873434	0	0	0.815288	0	0.849014	0	2.46652	1.06631	1.21344	0.901535	0.855956	0.883941	0.865397	0.839285	0	2.68169	0.920081	0	0	0	0	3.01251	0	0	0.987785	0	0.905662	0.835149	0	0	3.1552	0	0	0
LOC100642636	1230.28	1333.24	1244.32	1324.8	1276	1178.84	1114.14	1310.83	1273.45	1240.94	1433.29	1441.61	1290.84	1251.6	1367.8	1189.94	1410.29	1309.35	1311.09	1235.32	1274.43	1417.02	1330.76	1359.05	1251.33	1361.83	1301.16	1269.54	1384.82	1046.25	1295.26	1267.87	1367.49	1334.35	1448.2	1369.95	1202.99	1254.53	1333.29	1310.79	1249.79	1174.64	1261.07	1318.55	1437.69	1336.23	1462.65	1315.13	1446.53
LOC110119448	3.50007	3.51777	5.71911	1.67696	5.33149	3.32769	1.68681	5.90466	0	3.6678	5.02558	0	0.895795	0	0.873434	4.06122	0	5.70701	5.84562	5.09409	1.40201	1.23326	1.06631	1.21344	3.60614	0.855956	6.18759	3.46159	2.51786	4.20464	7.15118	5.52048	3.9034	0	2.39372	2.40976	5.02084	3.80162	1.87787	1.97557	4.00254	0.905662	10.8569	6.03653	4.4056	0	4.21918	0	5.59739
LOC100649501	596.763	601.539	554.754	565.137	606.013	564.876	581.107	590.466	574.254	592.96	588.997	594.855	568.83	574.439	603.543	598.624	602.166	635.109	534.457	591.763	614.081	588.265	612.063	548.476	549.035	552.948	593.124	528.758	592.535	446.393	605.169	552.968	571.198	553.719	549.358	572.318	512.126	509.417	565.239	481.051	600.381	608.605	656.427	601.066	512.518	509.565	504.895	535.793	573.333
LOC100649453	0	0	0	0	0	0.831923	0	0	0	0	0	1.01166	0	0	0	0	0	0.815288	0.835088	0	2.80402	0	0	0	0	0	0.883941	0	0	0.700774	0	0	0	0	0	0	0	0	0	0	0	0	0	0	0	0	0	2.49787	0
LOC100649626	777.016	818.761	851.331	879.567	764.181	735.42	842.563	775.197	715.608	707.885	699.56	688.939	786.508	778.883	905.751	637.611	833.058	838.931	740.723	759.868	731.85	732.557	688.837	621.282	778.024	825.998	717.76	773.665	749.482	782.764	720.481	744.345	533.465	590.716	690.587	637.381	795.301	739.415	672.277	732.937	871.554	819.625	828.467	795.097	606.504	654.704	739.762	593.244	857.2
LOC100650884	1352.78	1531.11	1570.31	1804.41	2287.21	1634.73	2098.39	1354.7	875.895	690.768	516.629	600.925	1229.93	1309.44	1322.38	1371.07	687.135	953.071	1891.48	1720.95	600.061	730.09	843.452	569.104	1949.12	3137.94	2903.75	2899.08	1753.27	2255.79	2483.25	1779.44	752.055	1001.38	612.791	731.362	1707.09	1853.29	2004.63	1908.4	1530.97	1719.85	1347.09	1472.91	923.707	689.412	652.566	564.519	1537.68
LOC100643119	336.882	313.961	286.773	319.462	380.313	330.273	339.049	327.287	251.157	275.085	288.468	304.509	323.382	311.154	303.955	346.016	273.376	300.026	291.446	352.341	311.247	247.885	339.087	350.685	337.174	321.84	369.487	330.582	355.857	375.615	396.891	341.35	256.323	272.543	321.955	315.678	335.392	319.336	348.345	332.884	338.215	344.152	359.114	375.99	361.259	332.874	354.411	324.723	338.242
LOC100644132	116.377	150.385	162.586	99.7793	1130.28	399.323	969.917	293.546	50.4838	31.7876	34.1739	97.1191	110.183	122.667	131.889	172.196	69.2676	179.363	62.6316	68.7702	23.8342	27.1317	66.1113	43.6839	18.9322	25.6787	22.9825	22.5003	39.4464	32.9364	27.7108	11.041	22.1193	25.8978	61.0397	33.7366	15.0625	13.3057	15.9619	7.90228	7.00445	9.05662	27.5599	28.4579	36.7133	28.3968	15.4703	43.7127	25.5881
LOC100649020	11.3752	15.83	0	12.5772	6.22008	11.6469	4.21703	5.90466	3.78629	6.11299	26.133	35.408	0	0	1.74687	0.812244	0.923568	8.15288	1.67018	5.9431	18.2261	17.2656	10.6631	13.3479	2.7046	2.56787	1.76788	3.46159	1.67857	0	1.7878	0.920081	14.3125	4.93291	9.57486	12.0488	3.01251	3.80162	1.87787	2.96336	0	2.71699	3.34059	1.72472	0	1.5776	0	2.49787	0
LOC105665905	0.875018	0.879443	1.63403	1.67696	0	0	0.843406	0	5.04838	1.2226	5.02558	2.02332	0	0	0	2.43673	0.923568	1.63058	1.67018	1.69803	5.60805	3.69978	2.13262	1.21344	0.901535	0.855956	0	0.865397	1.67857	7.00774	0	0.920081	6.50567	1.23323	5.98429	1.20488	1.00417	2.85121	1.87787	0.987785	0	0.905662	2.50545	0.862361	0	0	0	6.24468	0
LOC100645491	2131.54	2305.02	2449.41	2336.85	3053.17	2949.17	3655.32	2814.84	3425.33	2700.72	3010.32	2403.7	2048.68	1992.59	1892.73	1687.03	3571.44	3481.28	2422.59	3034.38	2790	2825.4	2493.04	2338.3	1998.7	2035.46	2165.66	1953.2	1886.71	1548.01	2187.37	1950.57	3130.53	2589.78	1898.22	1855.51	2548.58	2141.26	2535.12	2356.86	2121.35	2104.76	2348.44	2183.5	2706.51	2916.98	2433.06	2599.04	2507.63
LOC100646258	445.384	543.496	572.728	695.94	604.236	697.152	598.818	624.207	465.713	469.478	535.726	595.866	543.748	586.406	536.289	666.04	577.23	564.179	646.358	623.177	500.518	381.077	497.967	573.958	705	723.283	702.733	731.261	743.607	829.015	603.381	663.378	491.829	653.611	646.303	744.615	676.81	672.886	685.422	650.951	657.418	654.794	681.481	744.218	746.015	599.488	687.726	636.957	590.125
LOC100647337	75.2516	74.7527	71.0804	57.0168	80.861	76.5369	99.5219	66.6383	61.8427	53.7943	78.399	70.816	75.2468	70.8076	53.2795	78.7876	30.4777	38.3185	69.3123	65.3741	64.4925	67.8293	81.0396	65.5259	85.6458	97.579	84.8583	102.117	99.0356	162.579	95.647	89.2478	70.2612	78.9266	100.536	79.522	67.2793	88.3876	82.6263	86.9251	96.061	94.1889	76.8337	80.1996	73.4266	72.5697	84.3835	88.6744	78.3635
LOC100652076	1116.52	993.771	1009.83	1095.9	1083.18	1033.25	931.964	1114.29	1475.39	1277.62	1205.13	1352.59	1085.7	1019.23	1065.59	1291.47	1824.97	1542.52	868.492	1041.74	1624.93	1514.44	1387.27	1224.36	908.747	743.826	807.038	715.684	964.339	1196.92	912.669	990.927	1543.14	1218.43	1302.18	1173.55	1221.07	991.272	1056.3	1017.42	1069.68	1114.87	1198.44	1224.55	1220.35	1150.07	1125.11	1171.5	1009.93
LOC100649576	645.764	651.667	685.477	751.28	517.155	621.447	684.002	623.363	508.625	605.186	401.041	416.803	555.393	481.691	499.604	637.611	307.548	269.86	626.316	526.389	182.261	276.25	358.28	425.918	589.604	612.009	524.177	526.162	606.803	9473.76	600.699	540.087	307.068	326.805	385.388	354.235	549.28	609.209	615.002	646.012	553.351	560.605	487.727	503.619	276.084	347.072	272.84	239.796	662.891
LOC100644559	56.8762	44.8516	42.4848	60.3707	31.1004	36.6046	10.9643	39.6456	15.1452	30.565	35.179	29.3381	32.2486	62.8293	13.1015	41.4244	6.46498	13.8599	80.1685	31.4135	9.81408	8.63282	17.061	30.336	40.5691	17.9751	55.6883	37.2121	32.7321	24.5271	32.1803	21.1619	32.5283	29.5975	50.268	16.8683	32.1334	45.6194	55.3972	53.3404	43.0273	90.5662	28.3951	17.2472	35.2448	18.9312	28.1278	33.7213	17.5918
LOC100648943	1258.28	1262	1238.6	1262.75	1261.79	1191.31	1155.47	1234.07	1053.85	1280.06	1350.87	1332.35	1200.37	1208.72	1221.06	1323.14	906.02	936.766	1281.03	1141.08	1212.74	1166.66	1226.26	1429.43	1265.75	1226.59	1252.54	1176.94	1295.02	1000	1259.5	1315.72	1381.8	1403.41	1460.17	1480.8	1139.73	1111.02	1091.98	1291.04	1486.94	1426.42	1331.23	1396.16	1277.62	1333.07	1413.42	1387.57	1348.17
LOC100646784	181.129	216.343	204.254	209.62	225.7	216.3	204.104	237.873	227.177	183.39	221.125	227.623	217.678	202.45	254.169	220.118	181.019	233.988	187.895	184.236	203.292	150.458	182.339	215.993	233.497	219.125	220.985	184.33	259.339	427.472	209.172	188.617	199.073	166.486	225.009	172.298	158.659	178.676	165.253	159.033	225.143	196.529	241.358	216.453	174.755	201.933	181.425	267.272	248.684
LOC100644173	1400.03	1304.21	1320.3	1254.37	1196.03	1150.55	1050.88	1242.51	1668.49	1632.17	1516.72	1493.21	1296.22	1362.3	1314.52	1291.47	1400.13	1396.59	1210.88	1329.56	1818.41	1990.48	1923.63	1715.81	1378.45	1365.25	1447.01	1306.75	1389.86	1356	1347.1	1354.36	1721.4	1647.59	1612.17	1504.89	1545.42	1432.26	1533.28	1544.9	1476.94	1325.89	1524.15	1434.11	1409.79	1542.89	1430.3	1470	1420.14
LOC100651837	8.75018	14.9505	6.53613	10.9003	4.44291	9.98308	13.4945	13.4964	13.8831	14.6712	5.02558	2.02332	3.58318	13.9621	8.73434	4.87346	11.0828	8.15288	10.8562	7.64113	4.20603	2.46652	4.26524	8.49409	16.2276	8.55956	7.07153	8.65397	5.03571	9.81083	7.15118	7.36064	3.9034	1.23323	1.19686	3.61464	6.02501	7.60324	5.63361	11.8534	6.00381	1.81132	3.34059	1.72472	1.46853	3.1552	1.40639	4.99574	7.99627
LOC105665874	40.2508	31.6599	24.5105	19.2851	18.6602	20.7981	35.4231	21.9316	29.0282	18.339	4.02046	15.1749	14.3327	31.9133	41.0514	34.9265	34.172	37.5032	20.0421	28.8665	16.8241	33.298	13.862	12.1344	3.60614	11.1274	8.83941	6.92318	6.71428	11.2124	15.1963	2.76024	6.50567	6.16614	7.18115	3.61464	18.075	2.85121	15.9619	2.96336	10.0064	7.2453	21.7139	12.0731	2.93707	7.88801	7.03196	11.2404	11.9944
LOC110119377	14.8753	12.3122	20.4254	25.1545	9.77441	8.31923	13.4945	9.27875	1.2621	2.4452	10.0512	7.0816	12.5411	10.9702	9.60778	8.12244	0.923568	2.44586	5.84562	6.79211	0	6.1663	8.53049	2.42688	6.31074	13.6953	16.7949	14.7118	8.39285	18.2201	9.83287	13.8012	5.20453	6.16614	1.19686	3.61464	14.0584	20.9089	10.3283	14.8168	8.00508	9.05662	4.17574	5.17417	2.93707	3.1552	0	1.24894	4.79776
LOC100644725	16.6253	18.4683	15.5233	19.2851	12.4402	16.6385	27.8324	11.8093	11.3589	13.4486	20.1023	31.3614	12.5411	14.9593	10.4812	17.8694	16.6242	17.9363	8.35088	16.1313	22.4322	32.0648	14.9284	21.842	23.4399	11.1274	19.4467	15.5772	11.75	135.95	19.6657	23.9221	23.4204	23.4313	31.1183	25.3025	16.0667	15.2065	16.9008	16.7924	12.0076	18.1132	25.0545	20.6967	26.4336	26.8192	26.7214	23.7298	11.9944
LOC100651955	311.507	414.218	393.802	647.308	244.36	228.779	215.069	325.6	238.536	282.42	204.038	207.39	350.256	347.057	355.488	439.424	153.312	138.599	316.499	281.024	255.166	230.62	267.644	143.186	310.128	437.394	400.425	273.466	286.196	1454.11	261.912	292.586	236.806	299.674	222.616	207.239	377.567	459.045	395.292	520.563	339.215	416.605	273.094	308.725	195.315	214.554	236.274	236.049	352.636
LOC100645447	1555.78	1430.85	1442.03	1335.7	1400.41	1498.29	1360.41	1456.76	1374.42	1428	1555.92	1375.85	1452.98	1554.77	1573.05	1662.66	1406.59	1448.77	1486.46	1481.53	1347.33	1354.12	1481.11	1519.23	1566.87	1582.66	1638.83	1523.1	1556.87	1285.22	1680.53	1632.22	1547.05	1682.12	1502.06	1580.8	1526.34	1733.54	1527.65	1665.41	1682.07	1566.8	1681.99	1665.22	1421.54	1470.32	1452.8	1501.22	1662.43
LOC100650241	1166.4	1072.92	1053.95	1010.37	974.775	989.989	1237.28	900.039	619.689	892.497	1125.73	925.667	992.541	904.542	938.068	956.823	887.549	928.613	921.103	916.087	888.875	679.526	785.871	1037.49	796.957	837.125	825.601	858.474	905.589	653.822	914.457	964.244	1092.95	989.049	983.817	991.616	906.764	787.885	710.774	772.448	901.573	949.134	888.598	946.01	1074.97	959.181	1026.67	1011.64	917.172
LOC105665878	59.5012	51.0077	54.7401	47.7935	32.8775	61.5623	33.7362	50.6114	152.714	334.992	282.437	292.369	55.5393	37.897	41.9248	40.6122	126.529	106.803	50.9404	58.582	364.523	238.019	285.771	258.463	40.5691	35.9502	46.8489	38.9429	60.4285	213.035	42.0132	61.6454	174.352	254.045	207.056	207.239	95.396	82.6852	75.1148	91.864	91.0578	55.2454	48.4386	40.531	165.944	129.363	212.365	181.096	47.9776
LOC100644439	3172.82	3362.11	2728.83	2791.31	2634.65	2334.38	2463.59	2735.54	2007.99	2230.02	2528.87	2540.27	2770.69	2968.93	2875.35	3222.17	1830.51	1921.63	2607.15	2254.98	2433.89	2742.77	2684.97	3044.53	2633.38	2975.3	2903.75	2714.75	2915.68	2209.54	3185.85	3021.54	3177.37	3054.71	3125	2986.9	2679.12	2874.97	2815.87	2918.91	2963.88	3191.55	2800.25	2863.04	3263.08	3066.86	3147.5	2893.78	3248.89
LOC100643651	667.639	757.2	784.336	786.496	805.056	984.165	821.478	700.967	792.596	765.347	883.496	886.212	712.157	676.163	700.494	600.248	655.733	688.918	733.208	758.17	782.322	860.816	809.33	872.465	759.994	903.89	875.101	861.07	851.035	760.339	846.521	829.913	927.708	821.33	815.06	945.83	744.089	750.82	710.774	766.521	794.505	735.398	795.897	773.538	961.889	974.957	819.926	788.078	949.957
LOC100644443	1774.54	1744.82	1471.45	1557.06	1544.36	1801.11	1344.39	1658.37	2737.49	2761.85	2472.58	2602.99	1954.62	1591.67	1864.78	1447.42	2462.23	2291.77	1494.81	1855.1	3502.22	3000.52	3027.26	2760.58	1674.15	1365.25	1593.75	1502.33	1695.36	1427.48	1553.59	1669.95	2940.56	2186.51	2214.19	2177.22	1878.8	1510.19	1728.58	1664.42	2039.3	1772.38	1815.61	1473.78	1919.37	1997.24	2153.19	2236.84	1684.01
LOC105665913	154.878	141.59	134.808	130.803	108.407	85.6881	100.365	134.964	93.3951	90.4723	128.655	132.527	131.682	126.656	138.876	138.894	83.1211	94.5734	84.3439	112.919	92.5328	66.596	101.3	122.558	118.101	124.114	108.725	90.8667	133.446	231.255	122.464	114.09	83.2726	94.9586	137.639	127.717	134.559	154.916	141.779	114.583	141.09	171.17	137.8	176.784	121.888	138.829	104.073	104.911	167.922
LOC100646261	445.384	450.275	436.287	408.341	393.642	405.978	355.917	437.788	655.028	547.724	592.013	567.54	455.064	431.827	469.034	455.669	318.631	398.676	347.397	438.94	786.528	825.051	744.285	650.405	388.561	366.349	372.139	349.621	434.75	423.968	353.983	339.51	757.26	594.416	591.248	556.654	420.747	450.492	370.879	437.589	508.323	485.435	467.683	448.428	602.099	590.023	617.406	651.944	509.363
LOC100651201	931.02	1013.12	878.293	854.413	707.312	891.822	694.967	849.427	1894.41	1429.22	1682.56	1464.88	1319.51	1085.05	998.335	1023.43	1535.89	1326.47	927.783	1001.84	2046.94	2143.41	2380.01	1902.68	1372.14	1065.67	995.317	1009.05	1181.71	1175.9	1244.31	1676.39	1720.1	2018.79	1537.96	1714.54	1481.15	1478.83	1269.44	1605.15	1458.93	1404.68	1394.7	1295.27	1455.32	1369.36	1510.46	1403.8	1202.64
LOC100648557	303.631	385.196	381.547	272.507	294.121	268.711	311.217	398.143	283.972	233.516	208.059	177.04	323.382	294.201	284.74	468.665	115.446	182.624	359.923	207.16	107.955	230.62	383.872	307.001	412.001	381.756	496.775	513.181	287.035	268.396	308.395	399.315	261.528	515.489	284.852	184.347	343.426	456.194	292.009	381.285	497.316	432.001	360.784	361.329	365.665	375.469	257.37	256.032	381.422
LOC100644681	6189	5991.65	6381.71	6614.78	7979.47	7444.88	6603.87	7214.65	9371.06	9911.61	10387.9	10848	6482.87	6415.57	6400.53	6760.3	8594.73	7065.28	5170.87	7191.15	12473.7	12206.8	8717.09	9686.91	6592.92	4860.12	5449.5	4499.2	7680.3	4453.42	7961.05	7896.13	16926.4	10698.3	10385.1	10302.9	8933.08	7199.31	6339.69	8353.7	8307.28	8630.06	7861.25	9077.22	14325.5	10667.7	9846.15	9930.29	6971.95
LOC100650243	189.004	160.059	132.357	149.25	115.516	168.048	134.945	180.514	136.306	140.599	118.604	139.609	175.576	187.49	154.598	156.763	229.968	216.051	189.565	216.499	137.397	156.624	138.62	132.265	108.184	117.266	114.912	113.367	100.714	106.518	115.313	113.17	123.608	114.69	105.323	126.512	135.563	103.594	112.672	109.644	130.083	139.472	111.91	119.868	149.79	132.518	122.356	108.657	110.349
LOC100643485	181.129	179.406	237.752	199.559	122.624	127.284	97.8351	275.832	26.504	61.1299	85.4348	89.0259	137.952	202.45	239.321	190.065	27.707	48.9173	195.411	139.238	4.20603	20.9654	86.3712	75.2334	201.042	273.906	224.521	281.254	293.75	227.051	204.703	218.979	101.488	161.553	152.001	178.322	282.171	281.32	204.688	266.702	340.216	258.114	272.258	257.846	130.699	175.114	91.4155	163.611	558.14
LOC100648750	12.2503	7.91499	8.17016	5.03089	8.88582	18.3023	4.21703	11.8093	2.52419	4.89039	14.0716	5.05829	8.95795	14.9593	4.36717	9.74692	20.3185	4.07644	5.01053	11.0372	11.2161	8.63282	5.33155	12.1344	2.7046	10.2715	2.65182	4.32699	4.19643	10.5116	5.36339	9.20081	2.60227	3.69968	16.756	2.40976	25.1042	9.50405	9.38935	8.89007	10.0064	7.2453	11.6921	9.48598	7.34266	12.6208	5.62557	4.99574	8.7959
LOC100650118	696.515	537.34	424.031	449.426	454.066	526.607	495.079	480.808	718.133	726.224	748.811	668.706	705.886	614.331	581.707	494.656	645.574	670.166	452.618	413.47	852.423	895.347	801.866	731.705	313.734	311.568	339.433	375.582	367.607	595.658	360.241	360.672	856.146	889.158	780.351	662.684	449.867	421.98	366.185	324.981	420.267	412.076	445.134	416.521	704.896	810.887	852.273	789.327	399.014
LOC100648164	670.264	620.887	608.677	518.182	617.565	687.169	619.06	643.608	1124.53	1001.31	1013.16	1007.61	651.243	646.244	589.568	632.738	1387.2	1102.27	629.657	693.645	1280.04	1381.25	1212.4	988.955	621.157	551.236	638.205	557.316	627.785	579.54	640.031	709.382	1636.83	1119.77	1123.85	1004.87	850.531	694.746	761.476	690.462	711.452	685.586	718.228	768.364	1258.53	948.138	1151.83	1202.72	725.262
LOC100650528	1440.28	1321.8	1449.39	1369.24	1424.4	1237.9	1551.87	1308.3	856.963	886.384	970.941	961.075	1280.09	1300.47	1267.35	1440.92	862.613	950.625	1429.67	1303.24	778.116	658.561	876.508	985.315	1244.12	1178.65	1406.35	1439.16	1172.48	1295.73	1307.77	1282.59	931.612	1013.71	1064.01	1027.76	1313.45	1124.33	1339.86	1126.08	1264.8	1275.17	1210.97	1200.41	1166.02	981.268	914.155	1034.12	1185.85
LOC105665962	0	0.879443	0	0	0	0	0	0	0	1.2226	0	0	0	0	0.873434	0	0	0.815288	0	0	0	0	1.06631	0	0.901535	0.855956	0	0	0	2.10232	0	0	0	0	0	0	0	0	0	0	0	0	0.835149	0	0	0	0	0	0.799627
LOC110119436	49.001	31.6599	27.7786	20.1236	23.9917	41.5962	52.2912	32.8974	27.7661	15.8938	19.0972	22.2565	36.7276	27.9241	34.9374	21.1183	35.0956	34.2421	45.0948	41.6017	16.8241	27.1317	15.9947	23.0554	17.1292	31.6704	25.6343	21.6349	21.8214	22.4248	27.7108	30.3627	31.2272	20.9649	25.134	15.6634	18.075	30.4129	28.168	20.7435	12.0076	21.7359	31.7356	18.1096	24.9651	15.776	23.9087	27.4766	16.7922
LOC100647774	570.512	631.44	709.987	775.596	600.682	673.858	635.085	760.014	429.113	388.786	534.721	581.703	525.832	615.328	533.668	594.562	533.822	558.472	584.562	671.57	407.985	430.408	433.989	371.313	561.656	379.189	547.159	522.7	498.535	735.812	504.158	513.405	523.056	393.4	438.05	442.191	522.168	651.977	560.544	556.123	617.392	702.794	597.966	546.737	443.497	462.237	452.858	435.879	481.376
LOC100642881	727.14	755.442	664.234	681.686	640.668	664.707	592.071	685.784	1000.84	921.839	871.435	906.445	846.526	744.976	795.699	762.697	1001.15	884.587	651.369	705.531	947.76	1049.5	963.945	916.149	675.249	622.28	680.634	669.818	642.892	585.847	715.118	684.54	895.18	843.528	806.682	810.884	631.622	729.911	687.3	675.645	659.419	717.285	678.976	714.035	747.483	654.704	791.799	910.474	700.473
LOC105665955	15.7503	20.2272	43.3019	46.1165	32.8775	41.5962	34.5796	41.3326	26.504	29.3424	25.1279	17.1982	36.7276	20.9431	34.0639	30.8653	28.6306	19.5669	32.5685	14.4332	18.2261	14.7991	22.3925	40.0436	9.01535	34.2382	31.8219	23.3657	13.4286	18.9209	29.4986	15.6414	11.7102	13.5655	17.9529	13.2537	21.0875	21.8593	32.8627	14.8168	17.0108	18.1132	30.0653	35.3568	19.0909	37.8624	18.2831	13.7383	22.3896
LOC100650117	161.003	192.598	149.514	155.958	196.377	172.208	189.766	181.357	198.149	173.609	223.136	219.53	170.201	168.542	190.409	181.13	210.574	167.134	188.73	184.236	194.88	233.086	183.405	230.554	168.587	178.039	175.02	185.195	182.125	293.624	211.854	199.657	249.818	181.285	250.143	172.298	165.688	196.734	164.314	188.667	176.112	192.906	181.227	176.784	195.315	179.847	163.141	169.855	188.712
LOC100650363	254.63	288.457	280.237	299.338	253.246	284.518	252.178	332.348	323.097	271.417	233.187	294.392	270.53	266.276	293.474	251.796	355.574	414.981	340.716	361.68	293.02	255.285	342.286	361.606	348.894	293.593	315.567	325.389	302.143	245.271	245.822	260.383	273.238	244.179	244.159	286.761	352.463	290.824	311.726	317.079	346.22	299.774	339.905	294.928	249.651	239.795	253.151	262.276	368.628
LOC100642962	581.012	636.717	631.554	703.486	562.473	576.523	580.263	629.268	578.04	630.861	715.642	611.041	618.099	575.436	585.201	632.738	538.44	556.841	630.492	625.724	580.433	583.332	622.726	677.101	666.234	530.693	715.992	655.106	609.321	526.281	664.166	690.06	683.095	641.279	562.523	697.625	667.772	697.597	692.934	732.937	734.466	659.322	534.495	646.771	627.064	668.903	663.817	659.438	787.633
LOC105665925	3.50007	11.4328	10.6212	5.86937	6.22008	4.15962	5.06044	5.90466	11.3589	9.78079	9.04604	14.1632	7.16636	4.98645	7.86091	4.87346	5.54141	3.26115	5.01053	7.64113	5.60805	8.63282	6.39787	13.3479	11.7199	3.42382	3.53576	6.05778	10.9107	8.40928	9.83287	6.44056	6.50567	7.39937	15.5592	13.2537	10.0417	10.4544	7.51148	3.95114	7.00445	8.15096	14.1975	8.62361	2.93707	1.5776	1.40639	6.24468	6.39702
LOC100648711	0	0	0	0	0.888582	0	0	0	3.78629	0	0	0	0.895795	1.99458	0	0	3.69427	0	0	0	0	0	0	0	0	0	0	0	0	0	0	0	0	0	0	0	0	0	0	0	0	0	0	0	0	0	0	0	0
LOC100644557	260.755	384.317	343.964	318.623	240.806	284.518	241.214	213.411	398.822	356.999	361.841	339.917	307.258	267.274	303.082	406.934	117.293	187.516	385.811	347.247	520.146	478.505	639.787	630.99	720.326	666.79	918.415	1012.52	517.839	341.277	803.614	711.222	547.777	690.608	501.483	489.181	517.147	500.863	650.682	671.694	506.322	531.624	400.036	562.26	536.015	509.565	549.899	515.81	490.971
LOC100651566	686.889	583.071	531.061	562.621	398.085	568.204	416.643	754.953	655.028	919.394	971.946	1056.17	692.45	996.293	900.511	928.394	557.835	459.007	1400.44	899.106	724.84	591.965	961.813	1161.26	1139.54	1206.04	1299.39	1432.23	1302.57	955.154	1244.31	1078.33	547.777	987.816	776.761	731.362	1154.79	1002.68	1045.97	1108.3	1170.74	988.983	1079.01	1147.8	812.099	960.759	952.127	846.778	1097.09
LOC100646624	46.376	23.745	198.535	70.4325	158.168	82.3604	8.43406	70.8559	7.57258	34.2328	47.2404	87.0026	146.91	45.8753	91.7106	358.199	14.7771	12.2293	43.4246	48.3938	12.6181	22.1987	66.1113	49.7511	146.049	126.682	443.738	15.5772	111.625	75.6835	58.9972	121.451	41.6363	760.902	46.6775	13.2537	144.6	355.451	69.4812	143.229	109.069	28.9812	28.3951	56.0535	210	42.5952	21.0959	24.9787	21.5899
LOC100642728	390.258	342.103	309.649	397.44	414.968	589.002	465.56	459.72	339.504	372.893	331.688	360.15	447.002	442.797	468.161	430.489	601.243	463.899	425.06	413.47	332.277	379.844	381.739	413.784	362.417	507.582	590.473	552.124	504.41	381.221	431.753	459.12	448.891	463.694	414.113	503.64	472.963	485.657	468.529	391.163	362.23	361.359	408.388	483.785	518.392	462.237	402.228	434.63	461.385
LOC100642403	1629.28	1668.3	1696.94	1832.08	1871.35	2128.06	1698.62	1844.78	1626.84	1863.24	1858.46	1846.28	1750.38	1733.29	1898.85	1928.27	1631.02	1747.98	1681.03	1925.56	1752.51	1740.13	1827.66	1867.49	2074.43	1978.11	1928.76	1785.31	2176.27	1756.84	1947.8	1987.37	1882.74	1869.57	1961.65	2107.33	1938.05	2071.88	1813.08	2042.74	1996.27	2030.5	1783.88	1969.63	1790.14	1923.1	1907.07	1903.38	2048.64
LOC100650561	6435.76	6853.5	4924.97	5549.91	6575.51	7836.72	6359.28	5849.83	11747.6	11134.2	11206	11375.1	7134.11	7856.65	7804.13	6187.67	12081.2	10131.6	10436.9	10801.2	13833.6	9731.66	12119.7	10535.1	15447.8	12670.7	11471.8	14508.4	13631.7	9373.55	14476.7	11130.2	8463.87	7674.38	9914.77	12847.6	15402.9	9556.32	10794.9	11072.1	11546.3	12540.7	15765.1	14404	9708.47	9225.81	8218.95	7829.58	13734.4
LOC100645632	340.382	282.301	236.118	300.176	314.558	324.45	283.384	339.94	393.774	427.91	419.133	451.199	347.568	391.935	358.981	381.754	495.033	410.09	254.702	360.831	478.086	479.738	490.503	427.132	251.528	313.28	350.041	354.813	338.232	254.381	311.97	306.387	550.38	478.493	453.609	439.781	382.588	364.955	353.978	313.128	281.179	279.85	365.795	337.183	487.553	452.772	513.333	454.613	323.049
LOC100647100	594.137	615.61	593.971	632.215	436.294	509.137	475.681	543.229	655.028	600.296	791.026	729.405	599.287	583.415	474.275	639.236	518.122	464.714	612.955	471.203	695.398	742.423	751.749	873.678	625.665	581.194	609.035	540.873	668.91	591.453	713.33	717.663	840.532	921.222	900.037	826.547	502.084	743.216	555.849	650.951	639.406	731.775	582.934	788.198	863.497	873.991	898.684	886.744	659.692
LOC100648942	3157.07	2874.9	2850.57	2883.54	3366.84	3613.04	3097.83	3404.46	4344.13	3985.67	2978.16	2969.21	3067.2	3384.8	3562.74	4102.64	3788.48	3555.47	4613.03	4543.92	3858.34	4199.25	3551.88	3392.78	4268.77	4174.5	4662.79	4440.35	3628.23	3573.95	4228.14	3937.02	4379.62	3672.55	2611.54	3286.91	4164.29	3990.75	4250.56	4278.1	3199.03	3205.14	3219.5	3212.3	3923.92	3235.66	3416.13	3122.34	2965.82
LOC100646740	248.505	225.137	213.241	233.936	228.366	251.241	207.478	243.778	329.407	295.869	263.34	307.544	259.781	260.293	241.941	208.747	311.242	280.459	253.032	244.516	371.533	415.609	347.617	309.428	221.778	217.413	238.664	268.273	246.75	222.145	275.32	260.383	338.295	342.837	302.805	339.776	266.105	275.617	279.803	271.641	227.144	250.869	270.588	238.874	284.895	358.115	246.119	315.981	287.066
LOC100645492	1213.65	1173.18	1206.73	1251.85	1292	1497.46	1174.86	1347.11	1629.37	1485.46	1668.49	1631.8	1100.04	1177.8	1134.59	1103.84	1678.12	1469.96	1223.4	1236.16	1624.93	1710.53	1687.97	1645.43	1326.16	1362.68	1422.26	1456.46	1336.98	899.092	1182.63	1443.61	1845.01	1615.53	1590.62	1643.46	1524.33	1513.99	1614.03	1400.68	1408.89	1470.8	1513.29	1418.58	1721.12	1654.9	1765.02	1597.39	1383.36
LOC100651161	490.01	486.332	444.457	468.711	448.734	436.76	458.813	448.754	638.621	525.717	549.798	637.344	482.833	478.699	531.048	427.24	462.708	502.217	401.678	524.691	667.357	696.792	694.168	612.788	467.896	404.867	413.684	400.679	501.892	470.219	434.434	500.524	711.72	595.649	611.594	610.874	494.051	428.632	502.33	422.772	553.351	468.228	561.22	470.849	509.581	544.272	535.835	594.493	528.554
LOC105665894	1742.16	1869.7	1754.95	2115.49	1863.36	1676.33	1230.53	2064.1	2191	2019.73	1321.73	1260.53	1981.5	1862.94	2425.53	2297.02	1396.44	1603.67	2037.62	2434.12	2251.63	1912.79	2288.3	2252.15	2832.62	3084.87	3088.49	2749.37	2354.19	2943.95	2637	2782.32	1738.31	1838.74	1162.15	1750.69	2919.12	2798.94	2813.05	2953.48	2855.81	2498.72	2713.4	2137.79	1581.61	1795.31	1561.09	1332.61	3181.72
LOC100650242	184.629	221.62	156.867	152.604	124.402	80.6965	119.764	185.575	6.31048	42.791	207.054	128.481	170.201	129.648	155.471	149.453	21.2421	32.6115	276.414	103.58	5.60805	28.365	180.207	185.657	378.645	350.942	467.605	384.236	224.089	177.296	311.97	379.073	186.062	383.534	287.246	657.864	133.554	127.354	67.6033	409.931	414.263	595.926	258.896	268.194	290.77	153.027	521.771	112.404	319.851
LOC100649625	3564.82	3344.52	3142.24	2911.21	2779.49	3014.06	2997.47	3321.79	5160.71	5202.16	5264.79	4781.09	3730.99	3501.48	3461.42	3189.68	4684.34	3959.04	3119.89	3353.61	5188.84	6023.24	5657.85	4895.02	3111.2	2888.85	3289.14	3025.43	3323.57	2594.96	3226.08	3256.17	6851.77	5602.56	5006.46	4118.28	3737.52	3653.35	3505.04	3552.08	3092.96	3291.18	3434.97	3327.85	5261.75	4963.13	4967.38	5479.08	3467.98
LOC105665927	350.882	363.21	399.521	379.832	361.653	443.415	328.928	396.456	805.217	791.021	805.097	708.16	458.647	477.702	430.603	524.709	1463.86	1125.1	371.614	422.809	947.76	1045.8	873.309	668.606	325.454	288.457	235.128	269.139	321.446	462.511	287.835	302.707	856.146	607.982	755.217	662.684	484.009	333.592	379.33	392.151	276.175	342.34	412.563	415.658	644.686	656.282	624.438	711.893	336.643
LOC105665951	433.134	460.828	437.921	447.749	395.419	472.532	407.365	503.583	656.29	622.303	631.212	609.018	487.312	486.677	450.692	558.824	741.625	659.568	388.316	571.387	651.935	637.595	780.54	708.65	459.783	393.74	439.319	382.506	528.75	515.769	541.702	575.97	580.306	628.946	585.263	586.776	643.672	683.341	571.811	670.706	619.393	643.926	640.559	645.909	706.364	635.773	628.657	594.493	558.14
LOC110119432	7.87517	2.63833	10.6212	8.38482	10.663	8.31923	2.53022	6.74818	13.8831	7.33559	5.02558	7.0816	17.9159	22.9377	3.49374	5.68571	7.38855	15.4905	8.35088	3.39606	16.8241	25.8985	13.862	6.06721	1.80307	5.99169	2.65182	4.32699	5.875	15.417	6.25728	1.84016	14.3125	2.46646	11.9686	6.0244	3.01251	3.80162	9.38935	1.97557	4.00254	6.33964	11.6921	6.03653	10.2797	17.3536	2.81278	8.74255	2.39888
LOC100651525	86.6268	84.4265	101.31	103.972	137.73	148.082	125.668	131.59	76.9879	96.5853	73.3734	138.597	104.808	94.7425	124.901	104.779	139.459	157.351	98.5404	125.654	84.1207	94.961	105.565	117.704	85.6458	104.427	109.609	121.156	118.339	105.116	101.01	84.6474	84.5737	90.0257	99.3392	92.7757	83.346	100.743	97.6492	108.656	110.07	71.5473	106.899	87.9609	104.266	104.122	98.4474	117.4	117.545
LOC100649413	91.8769	60.6816	102.944	104.81	73.7523	92.3435	77.5934	72.5429	65.629	75.8011	54.2762	52.6062	52.8519	61.832	79.4825	75.5387	153.312	100.28	139.46	48.3938	88.3267	104.827	97.0343	55.8183	189.322	92.4433	75.135	109.905	113.303	164.682	171.628	204.258	68.9601	60.4282	62.2366	50.6049	205.855	100.743	134.268	123.473	183.116	96.0002	115.251	118.144	98.3917	102.544	57.6621	43.7127	137.536
LOC100644329	2319.67	2182.78	1866.88	1806.93	2370.74	2234.55	2381.78	2070	2228.86	2439.08	2398.2	2309.61	2397.15	2030.48	2462.21	1679.72	2924.94	2409.18	1797.95	2249.04	2805.43	2309.9	2372.54	2442.66	1867.98	1725.61	2005.66	1763.68	1871.61	1905.4	1772.6	2105.14	2490.37	2175.41	2187.86	2689.29	2081.64	1940.73	2197.11	1937.05	1752.11	2123.78	1797.24	1801.47	2010.42	2229.15	2146.15	2181.89	1783.97
LOC105665866	248.505	233.932	314.551	261.606	232.809	244.585	263.986	301.138	313	310.54	380.939	341.94	262.468	341.073	278.625	313.526	276.147	281.274	277.249	243.667	321.061	328.047	347.617	368.886	277.673	214.845	213.914	229.33	282.839	344.781	231.519	262.223	274.539	308.307	318.364	322.908	321.334	278.469	288.253	275.592	330.21	274.416	289.797	290.616	301.049	342.339	277.059	314.732	299.86
LOC100642490	13.1253	21.9861	24.5105	23.4775	15.1059	13.3108	10.9643	10.9658	22.7177	19.5616	10.0512	7.0816	4.47897	9.9729	7.86091	12.1837	20.3185	21.1975	16.7018	13.5842	5.60805	16.0324	21.3262	12.1344	12.6215	10.2715	7.95547	14.7118	10.9107	12.6139	8.04508	12.8811	2.60227	4.93291	11.9686	14.4586	23.0959	27.5617	21.5955	19.7557	5.00318	22.6416	11.6921	12.9354	4.4056	11.0432	8.43835	1.24894	9.59553
LOC100643486	584.512	526.786	641.358	723.61	565.138	524.112	568.456	573.595	54.2701	218.845	531.706	415.791	583.163	452.77	694.38	596.999	95.1275	152.459	951.166	615.535	33.6483	53.0302	392.402	418.637	1329.76	1857.42	1843.02	1967.91	1146.46	817.803	1144.19	1178.62	192.568	448.895	299.214	613.284	805.343	887.678	872.271	862.337	1038.66	931.927	1066.48	936.524	346.574	436.996	447.233	263.525	975.545
LOC100644019	546.011	554.049	504.099	483.804	533.149	463.381	550.744	468.155	190.576	246.965	303.545	193.227	494.479	419.859	422.742	445.922	304.777	361.988	520.26	567.142	127.583	117.16	208.997	208.712	479.616	405.723	373.023	392.89	346.625	483.534	430.859	381.833	218.59	270.077	228.6	230.132	374.555	340.245	349.284	345.725	398.253	407.548	417.574	499.307	261.399	225.597	265.808	291.002	520.557
LOC100645165	240.63	260.315	292.492	283.407	257.689	281.19	263.143	290.172	251.157	249.41	311.586	277.194	266.947	309.16	280.372	313.526	357.421	370.141	264.723	243.667	243.95	267.617	269.777	279.092	220.876	256.787	255.459	279.523	266.893	332.167	254.761	252.102	256.323	245.412	253.734	236.156	274.138	255.659	234.734	262.751	311.198	295.246	297.313	268.194	295.175	268.192	202.52	233.551	335.044
LOC110119392	0	1.75889	0	2.51545	0	0.831923	0	0.843523	3.78629	2.4452	1.00512	2.02332	0	1.99458	2.6203	1.62449	1.84714	3.26115	0.835088	0	4.20603	11.0993	6.39787	2.42688	0	3.42382	1.76788	0.865397	0.839285	9.11006	0	1.84016	10.4091	2.46646	2.39372	4.81952	0	0	0	0.987785	1.00064	0	0	0	1.46853	3.1552	0	2.49787	2.39888
LOC110119467	1.75004	2.63833	4.08508	0.838482	0.888582	0.831923	1.68681	3.37409	0	0	1.00512	2.02332	0.895795	0.99729	0.873434	3.24897	0	1.63058	0.835088	3.39606	5.60805	1.23326	4.26524	2.42688	2.7046	0	0	0.865397	0.839285	1.40155	0.893898	0.920081	0	1.23323	3.59057	2.40976	0	2.85121	0	0.987785	3.00191	0	2.50545	0	2.93707	0	0	1.24894	0
LOC100648251	315.882	308.685	325.99	341.262	316.335	361.887	298.566	316.321	367.27	408.348	335.708	357.115	344.881	306.168	351.121	354.138	460.861	426.395	266.393	311.588	375.739	368.745	436.121	364.033	249.725	357.79	309.379	296.831	346.625	370.008	275.32	288.905	398.147	276.243	399.75	312.064	356.48	353.55	362.429	347.7	323.205	328.755	350.762	333.734	277.553	334.451	341.753	314.732	308.656
LOC100650484	1125.27	1140.64	863.586	989.408	907.243	1073.18	1030.64	1165.75	4581.41	748.23	847.312	1633.83	1299.8	1016.24	907.498	805.746	158.854	211.975	931.124	1102.87	458.458	511.803	604.598	1065.4	1194.53	628.272	623.178	797.031	974.41	2311.15	867.975	847.394	969.345	693.074	1022.12	731.362	1120.65	863.918	2677.84	921.604	776.493	976.304	770.842	1001.2	1036.78	1273.12	641.315	1160.26	1346.57
LOC105665959	84.8768	42.2133	43.3019	41.0856	47.9834	39.9323	52.2912	75.917	162.81	200.506	146.747	221.553	68.0804	50.8618	67.2544	105.592	70.1912	95.3887	50.1053	89.9955	253.764	196.088	233.522	186.87	65.812	26.5346	44.197	30.2889	62.1071	162.579	51.8461	52.4446	310.971	276.243	250.143	201.215	80.3335	52.2722	64.7865	76.0595	82.0521	70.6417	84.35	53.4664	318.672	312.365	310.813	266.023	52.7754
LOC110119463	13.1253	10.5533	17.1573	21.8005	20.4374	12.4788	10.9643	9.27875	8.83467	19.5616	12.0614	14.1632	13.4369	13.9621	15.7218	10.5592	10.1592	25.2739	29.2281	24.6214	12.6181	4.93304	12.7957	20.6285	24.3414	12.8393	16.7949	25.9619	18.4643	18.2201	17.878	13.8012	20.8181	8.6326	8.378	9.63903	20.0834	15.2065	24.4123	24.6946	13.0083	18.1132	23.3842	22.4214	11.7483	15.776	16.8767	11.2404	16.7922
LOC100649061	475.135	477.538	446.908	463.68	459.397	509.969	508.574	413.326	396.298	452.362	454.312	496.724	466.709	489.669	455.059	396.375	459.013	480.204	382.471	438.94	471.076	409.442	453.182	421.064	418.312	434.826	389.818	471.642	393.625	552.91	420.132	455.44	441.084	373.668	478.743	439.781	379.576	421.98	432.849	423.76	423.269	401.208	402.542	429.456	402.378	411.754	426.137	435.879	445.392
LOC100647147	30.6256	42.2133	47.3869	47.7935	46.2063	46.5877	62.4121	55.6725	46.6976	86.8045	107.547	104.201	43.894	62.8293	51.5326	128.334	43.4077	44.8408	83.5088	71.3172	36.4523	66.596	131.156	175.949	199.239	172.047	112.26	182.599	285.357	185.705	290.517	361.592	119.704	205.949	250.143	191.576	162.675	209.089	163.375	184.716	198.126	314.265	296.478	293.203	245.245	100.966	106.886	136.134	238.289
LOC100649733	323.757	329.791	276.969	271.668	233.697	254.568	275.794	253.057	222.129	220.068	202.028	215.483	307.258	330.103	324.918	263.167	237.357	271.491	289.776	238.573	208.9	182.523	238.854	252.396	265.051	304.72	307.611	328.851	305.5	309.041	320.015	282.465	214.687	205.949	227.403	247	274.138	291.774	274.169	291.397	303.193	265.359	293.972	289.753	192.378	220.864	191.269	199.83	369.428
LOC110119385	14.0003	9.67387	12.2552	10.0618	11.5516	9.15115	5.90384	0.843523	10.0968	0	5.02558	3.03497	1.79159	12.9648	3.49374	5.68571	4.61784	10.5987	10.8562	22.9234	2.80402	4.93304	2.13262	2.42688	3.60614	11.1274	5.30365	6.05778	8.39285	1.40155	6.25728	4.6004	3.9034	1.23323	1.19686	6.0244	5.02084	4.75202	5.63361	4.93893	8.00508	2.71699	5.01089	6.03653	8.8112	11.0432	2.81278	0	4.79776
LOC100646108	434.009	418.615	449.359	378.994	398.973	344.416	400.618	360.184	421.54	495.152	340.734	361.162	451.481	448.78	373.83	387.44	494.109	497.325	369.109	449.129	458.458	405.743	433.989	447.76	354.303	358.646	338.549	416.256	384.393	600.563	370.968	366.192	372.124	373.668	347.089	386.766	335.392	341.195	380.269	344.737	379.241	412.982	349.927	362.192	358.322	392.823	393.79	442.123	355.834
LOC105665949	587.137	737.853	744.302	786.496	564.25	525.775	538.093	749.048	103.492	434.023	1003.1	684.892	868.921	1006.27	909.245	1215.12	335.255	305.733	813.376	625.724	50.4724	92.4945	452.116	463.535	933.088	983.494	1005.92	1006.46	935.803	672.743	1025.3	704.782	707.817	873.126	944.321	748.23	835.468	1113.87	899.5	1113.23	734.466	969.059	852.687	870.985	988.323	872.413	684.913	992.904	905.978
LOC100645560	231.005	224.258	173.207	189.497	145.727	172.208	160.247	187.262	131.258	190.725	190.972	221.553	239.177	228.379	223.599	237.175	205.032	266.599	172.863	206.31	192.076	198.555	228.191	226.914	177.602	101.859	115.796	111.636	182.125	245.972	158.22	179.416	182.159	176.352	216.631	203.625	233.971	161.569	151.169	166.936	250.159	167.548	174.546	213.003	229.091	214.554	196.895	174.851	195.909
LOC100649213	198.629	186.442	187.914	209.62	194.6	151.41	191.453	157.739	102.23	143.044	144.737	130.504	190.804	199.458	195.649	203.873	182.866	232.357	153.656	191.877	126.181	119.626	149.284	160.174	191.125	141.233	154.69	184.33	194.714	274.002	162.689	168.375	130.113	109.757	135.245	126.512	190.792	202.436	210.321	202.496	216.137	182.038	232.171	181.958	140.979	123.053	126.575	116.151	195.909
LOC100644678	284.381	314.841	305.564	304.369	328.775	304.484	437.728	272.458	210.77	198.061	175.895	190.192	305.466	215.415	254.169	213.62	186.561	239.695	297.292	264.892	147.211	205.954	190.87	191.724	192.027	268.77	287.281	233.657	182.125	423.267	202.915	204.258	195.17	205.949	167.56	165.068	214.892	236.651	206.566	207.435	169.107	249.963	226.325	177.646	163.007	162.493	158.922	164.86	220.697
LOC100646468	427.884	381.678	388.9	247.352	289.678	207.149	326.398	576.97	267.564	224.958	175.895	212.448	298.3	485.68	229.713	262.355	109.905	173.656	210.442	227.536	263.578	330.514	271.909	222.06	164.079	148.936	148.502	173.945	143.518	739.316	112.631	195.057	213.386	187.451	209.45	136.151	125.521	184.378	126.756	231.142	117.074	144.906	170.37	211.279	113.077	175.114	213.772	159.864	126.341
LOC100642927	154.878	135.434	148.697	141.703	166.165	148.914	171.211	136.651	150.189	143.044	153.783	172.993	154.973	155.577	118.787	113.714	145	155.72	172.028	158.766	206.096	197.322	153.549	150.467	126.215	173.759	156.458	186.926	148.553	220.043	150.175	166.535	143.125	161.553	155.592	177.117	119.496	127.354	161.497	143.229	146.093	140.378	158.678	119.006	155.664	149.872	135.014	143.628	158.326
LOC100642249	252.88	259.436	285.139	308.561	402.528	333.601	274.95	374.524	487.169	363.112	421.143	465.362	263.364	310.157	296.094	347.64	574.459	537.275	258.877	347.247	569.217	612.93	513.962	498.725	304.719	314.992	321.754	340.101	394.464	358.095	385.27	371.713	526.959	466.16	512.255	481.952	486.018	460.946	456.322	425.735	408.259	429.284	457.661	386.338	447.903	430.685	454.265	530.798	350.237
LOC105665909	13.1253	21.1066	5.71911	3.35393	9.77441	3.32769	5.90384	6.74818	7.57258	12.226	17.087	31.3614	0.895795	0	0.873434	6.49795	3.69427	6.5223	5.84562	3.39606	53.2764	30.8315	41.5861	26.6957	5.40921	6.84765	4.4197	13.8464	1.67857	1.40155	2.68169	0	22.1193	33.2972	62.2366	20.4829	7.02918	0.950405	3.75574	2.96336	3.00191	5.43397	4.17574	6.89889	2.93707	9.46561	21.0959	32.4723	0.799627
LOC100645716	566.137	496.006	1031.07	606.222	1874.02	684.673	565.082	404.891	2209.93	871.713	503.563	678.822	560.768	531.555	406.147	354.95	382.357	337.529	1485.62	584.971	1661.38	2332.09	1529.09	695.302	1190.03	1934.46	2307.97	927.706	631.982	739.316	1144.19	1687.43	2751.9	2221.04	520.633	620.513	2974.35	5806.02	3239.33	3889.9	1547.98	3076.54	663.108	469.987	1539.02	452.772	1565.31	926.71	450.19
LOC100649295	1328.28	1311.25	1217.35	1260.24	1279.56	1292.81	1191.73	1300.71	1286.08	1335.08	1404.15	1467.92	1444.02	1325.4	1467.37	1341.01	1225.57	1282.45	1463.08	1342.29	1259.01	1142	1347.82	1537.43	1637.19	1565.54	1683.02	1605.31	1592.96	1355.3	1649.24	1573.34	1547.05	1548.93	1371.6	1403.68	1448.01	1718.33	1574.59	1496.49	1544.98	1560.46	1699.53	1502.23	1486.16	1516.07	1392.33	1420.04	1675.22
LOC100650563	695.64	635.837	641.358	676.655	680.654	608.136	746.414	602.275	816.576	744.563	817.159	846.757	709.47	636.271	637.607	635.175	1043.63	942.473	577.881	692.796	925.328	963.176	736.821	681.954	587.801	577.77	565.722	594.528	563.16	1103.02	635.561	515.245	748.152	691.841	834.21	674.732	506.101	566.441	607.491	526.49	531.337	566.945	587.945	598.479	643.217	689.412	610.374	625.717	625.308
LOC100643611	1042.15	1097.54	1116.04	1246.82	925.903	993.316	982.568	1166.59	1120.74	1206.7	1294.59	1122.94	1146.62	1115.97	1058.6	1143.64	1039.94	893.555	1088.12	961.084	1009.45	1042.1	1090.84	1289.89	1287.39	1064.81	1013.88	974.438	1205.21	983.185	1318.5	1227.39	1315.45	1463.84	1363.22	1373.56	1175.88	1310.61	1119.21	1160.65	1277.81	1376.61	1177.56	1261.63	1437.69	1468.75	1376.86	1529.95	1360.97
LOC100652161	13527.8	13895.2	14715.3	14336.4	11599.6	12582	11741.9	14434.4	18821.6	19963.8	23192	18798.6	15635.2	16209.9	14331.3	15228.8	25049	18290.2	16709.3	15387.5	21372.3	20389.5	21655.7	19803.4	15914.8	18163.4	17475.5	16296.3	16261.1	14292.3	17305	17576.3	18296.5	20164.5	17743.4	16879.2	22136.9	23797.2	20996.5	23502.4	14654.3	16464.9	16210.2	16662.5	21311.4	21756.7	18893.5	21104.5	17275.1
LOC100648899	819.017	942.763	885.646	964.254	773.067	960.039	803.766	1085.61	609.592	936.511	1662.46	1229.16	1062.41	1118.96	1014.06	1300.4	769.332	893.555	1317.77	1081.64	702.408	721.457	1165.48	1485.25	1912.15	1690.51	1666.23	1567.23	2048.69	1447.8	2045.24	1867.76	1259.5	1717.89	1758.18	1883.23	1371.69	1473.13	1346.43	1595.27	1703.08	1838.49	1712.05	1762.67	1569.86	1549.2	1707.36	1559.92	1545.68
LOC110119464	0.875018	3.51777	4.9021	0.838482	0.888582	4.15962	4.21703	1.68705	3.78629	3.6678	6.03069	6.06995	2.68738	6.98103	5.2406	0	5.54141	0.815288	4.17544	2.54704	14.0201	12.3326	7.46418	4.85377	7.21228	5.13574	2.65182	4.32699	7.55357	4.20464	3.57559	1.84016	3.9034	2.46646	2.39372	2.40976	4.01667	0	8.45041	2.96336	6.00381	2.71699	5.01089	0.862361	2.93707	7.88801	1.40639	3.74681	0.799627
LOC100647775	209.129	195.236	227.948	207.943	230.143	238.762	180.489	249.683	391.25	322.766	347.77	325.754	239.177	249.322	244.562	211.996	386.051	296.765	243.846	276.779	360.317	426.708	370.01	376.167	194.731	291.881	230.709	255.292	228.286	230.554	240.458	246.582	425.471	318.173	372.223	359.054	262.088	247.105	269.474	284.482	256.163	269.887	263.072	275.956	302.518	320.253	355.817	327.221	266.276
LOC100646025	18.3754	30.7805	8.98718	9.2233	16.8831	19.1342	18.5549	13.4964	30.2903	24.452	12.0614	9.10492	12.5411	14.9593	7.86091	13.8081	26.7835	19.5669	19.207	5.9431	18.2261	33.298	12.7957	15.7747	25.243	11.9834	20.3306	10.3848	16.7857	42.7472	8.04508	16.5615	10.4091	4.93291	17.9529	6.0244	29.1209	19.9585	15.9619	10.8656	11.007	15.3963	5.84604	16.3849	1.46853	4.7328	5.62557	4.99574	13.5937
LOC100642491	28.8756	21.9861	13.8893	20.962	15.9945	37.4365	16.0247	40.4891	410.181	288.533	185.946	376.337	25.0823	50.8618	22.7093	69.853	232.739	114.956	61.7965	38.2056	143.005	419.308	373.209	428.345	50.4859	33.3823	27.4022	44.1353	28.5357	264.192	20.5596	16.5615	318.778	440.262	246.553	265.073	95.396	23.7601	19.7176	9.87785	25.0159	22.6416	53.4495	32.7697	490.49	492.212	163.141	304.74	19.1911
LOC100646710	581.887	643.752	593.154	722.771	652.219	593.993	568.456	714.464	613.379	665.094	651.315	616.099	655.722	694.114	624.505	632.738	764.714	783.491	536.962	631.667	581.835	580.866	584.338	595.8	643.696	621.424	585.169	540.873	750.321	559.217	656.121	591.612	640.158	610.448	637.925	632.562	824.422	683.341	691.995	634.158	685.435	691.02	706.536	707.136	744.546	604.221	578.027	721.885	754.848
LOC105665910	0.875018	0	0.817016	0.838482	2.66575	1.66385	1.68681	0.843523	0	3.6678	1.00512	0	0	0	1.74687	0	0	0	2.50527	0.849014	0	1.23326	0	0	1.80307	0	0.883941	0	0.839285	6.30696	0	0	1.30113	0	2.39372	0	0	0	0	1.97557	0	0	0	1.72472	0	0	0	0	0
LOC100642928	345.632	308.685	308.832	334.554	308.338	337.761	368.568	321.382	238.536	200.506	219.115	219.53	312.632	262.287	304.829	289.971	326.943	299.211	253.867	318.38	208.9	238.019	230.323	243.902	211.861	217.413	237.78	200.772	219.893	445.692	209.172	196.897	221.193	207.182	177.135	168.683	231.963	214.791	257.268	199.533	288.183	201.057	256.391	234.562	220.28	201.933	167.361	186.091	274.272
LOC100646260	4145.84	3431.59	2745.99	2655.47	3040.73	3816.86	3243.74	3189.36	7092.98	5874.59	5198.45	5292.99	3806.23	3328.95	3916.48	3081.65	4098.8	3409.53	2899.43	3415.58	7698.45	8381.24	7844.85	7023.4	2795.66	3700.3	4079.39	4260.35	3147.32	2168.19	2940.03	3725.41	7871.86	6548.44	5669.51	5885.84	3885.13	3706.58	3738.84	3289.33	3338.12	3153.52	3389.87	3257.14	5335.18	5352.8	5889.97	5524.04	3451.19
LOC100645909	352.632	409.82	248.373	256.575	260.355	262.056	286.758	315.477	84.5604	155.27	412.097	357.115	166.618	236.358	271.638	562.885	131.147	113.325	313.993	393.943	63.0905	59.1965	271.909	445.333	575.179	761.801	648.813	660.298	669.749	894.888	674.893	702.942	257.624	542.62	642.713	567.498	492.043	446.69	450.689	470.186	545.346	402.114	886.928	656.257	368.602	520.608	434.575	454.613	485.374
LOC100642518	556.512	520.63	558.022	494.704	457.62	596.489	492.549	572.752	612.117	618.635	650.309	618.123	568.83	562.471	548.517	579.942	737.007	606.574	603.769	508.56	716.428	709.125	669.643	599.44	677.052	608.585	666.491	587.605	614.357	673.443	612.32	647.737	664.879	616.614	567.311	583.162	531.205	582.598	579.323	550.196	651.414	646.643	719.898	662.294	556.574	534.807	661.004	587	745.253
LOC100647970	70.0015	72.1143	53.1061	51.1474	84.4153	69.0496	75.0631	72.5429	104.754	133.263	87.445	105.212	52.8519	55.8482	63.7607	48.7346	109.905	75.0065	77.6632	80.6564	165.437	122.093	108.764	98.2888	58.5997	64.1967	67.1795	97.7899	68.8214	261.389	70.6179	74.5265	137.92	120.856	120.883	144.586	64.2668	41.8178	59.1529	60.2549	74.047	78.7926	56.7901	60.3653	83.7064	93.0785	133.607	126.142	47.9776
LOC100647810	300.131	286.698	305.564	243.16	175.939	152.242	210.852	234.499	53.008	124.705	218.11	203.343	223.949	253.312	234.954	345.204	60.0319	84.7899	316.499	217.348	35.0503	48.0971	187.671	235.408	341.682	337.247	296.12	347.024	412.089	465.314	462.145	423.237	180.858	246.646	287.246	330.137	260.08	327.89	260.085	242.007	322.205	384.001	411.728	459.639	205.595	326.563	286.904	276.015	407.81
LOC100651998	1211.9	1140.64	1147.09	1164.65	1085.85	1115.61	1157.15	986.078	1045.02	1006.2	978.982	955.005	1164.53	1229.66	1141.58	1073.79	1247.74	1219.67	1139.9	1196.26	1044.5	892.88	1074.84	1009.58	1212.56	1366.11	1294.97	1414.06	1172.48	1340.58	1310.45	1224.63	997.97	950.819	929.958	1072.34	1241.15	1213.67	1245.03	1217.94	1235.78	1192.76	1160.02	1120.21	1035.32	960.759	888.84	930.457	1366.56
LOC100652236	343.007	322.756	352.134	340.424	402.528	441.751	448.692	408.265	334.455	342.328	353.8	363.185	345.777	356.032	324.044	337.893	398.058	322.854	441.762	418.564	290.216	382.311	312.429	326.416	354.303	482.759	529.481	552.124	443.982	428.873	478.235	422.317	447.59	416.831	317.167	396.405	494.051	481.855	504.208	471.174	328.208	408.454	430.937	441.529	489.021	386.512	355.817	372.183	465.383
LOC110119440	225.755	263.833	209.156	182.789	138.619	158.065	161.091	236.186	36.6008	75.8011	117.598	162.877	156.764	174.526	209.624	294.844	57.2612	66.8536	260.548	147.728	18.2261	48.0971	118.361	160.174	211.861	270.482	336.781	302.889	246.75	170.989	259.23	343.19	118.403	199.783	189.104	145.79	275.142	315.534	237.551	276.58	282.179	285.284	294.807	274.231	205.595	246.106	177.205	147.374	231.092
LOC100650927	27269.9	23621.8	17016	13867.6	19448.4	17242.4	16581.4	19539.4	32217.5	29082	15318	18576.1	18220.5	14983.3	17823.3	13266.4	19042.1	22793	17227	23185.7	36309.3	32931.7	31375.1	25667.9	24574	17584.8	18239.2	21321.7	17242.3	13323.1	24396.3	24756.6	33267.4	29130.1	25827	28211	27521.2	18639.3	26262.9	17145	28277	19316	26500.9	17059.2	22440.7	28622.4	31449.7	18274.4	29004.1
LOC100643574	17565.1	23176	25955.8	22725.4	18411.4	19077.7	20733.5	18825.7	1712.66	5048.11	11621.1	8647.65	16411	17435.6	17101.8	21805.5	4510.71	6841.89	23755.8	17072	1410.42	2392.52	7985.6	12307.9	21518.7	29092.2	30648.9	28488.9	26962.9	15896.3	25149.8	31147.5	8034.5	13810.9	15670.5	14798.3	15969.3	30505.1	21022.8	26028.1	18521.8	23540	18062.6	18272.6	13836.5	14138.5	11275	10473.6	26097.4
LOC100649379	619.513	558.446	577.631	581.068	629.116	660.547	474.838	630.955	809.004	688.323	728.708	803.256	631.535	558.482	606.163	611.619	801.657	796.536	579.551	552.708	911.307	870.682	906.364	782.67	581.49	557.227	571.026	553.854	582.464	608.271	578.352	561.249	778.078	678.276	824.635	777.147	646.684	553.135	592.468	584.769	580.369	592.303	612.164	632.973	703.427	643.661	642.721	705.649	640.501
LOC100646027	19.2504	32.5394	49.838	52.8243	30.2118	44.9238	46.3873	57.3595	16.4072	26.8972	12.0614	7.0816	51.0603	46.8726	13.1015	21.9306	6.46498	5.70701	39.2492	25.4704	11.2161	17.2656	7.46418	46.1108	62.2059	41.0859	22.0985	10.3848	89.8035	662.231	63.4667	43.2438	7.8068	18.4984	5.98429	10.8439	31.1292	28.5121	65.7254	48.4015	20.0127	33.5095	55.1198	25.0085	7.34266	25.2416	9.84474	3.74681	115.146
LOC110119158	112.877	96.7387	98.042	88.0406	199.042	121.461	161.091	123.998	123.685	94.1401	49.2506	47.5479	79.7258	100.726	71.6216	51.1713	79.4269	98.6498	108.562	77.2603	148.613	72.7623	65.045	98.2888	54.0921	85.5956	102.537	82.2128	46.1607	103.714	71.5118	103.049	80.6703	119.623	100.536	116.873	83.346	67.4787	76.0537	87.9129	86.0547	73.3587	57.6253	62.9524	149.79	167.226	115.324	207.323	49.5769
LOC105665875	4.37509	8.79443	4.08508	7.54634	7.10866	6.65539	5.06044	8.43523	10.0968	7.33559	2.01023	1.01166	8.06215	4.98645	1.74687	5.68571	0.923568	1.63058	4.17544	7.64113	2.80402	4.93304	3.19893	10.921	3.60614	6.84765	5.30365	2.59619	0.839285	21.724	5.36339	1.84016	9.10794	3.69968	4.78743	1.20488	0	1.90081	5.63361	0	4.00254	4.52831	0.835149	0.862361	5.87413	3.1552	0	6.24468	3.99814
LOC100652077	776.141	706.193	611.945	674.978	554.475	703.807	643.519	684.097	944.048	1008.64	990.038	1014.69	739.927	774.894	721.457	690.407	953.122	892.74	753.25	837.128	1169.28	970.576	1027.92	1096.95	851.95	854.244	899.852	843.763	817.464	616.681	837.582	935.722	1155.41	921.222	945.518	902.455	776.222	779.332	787.766	812.947	774.492	825.059	800.072	840.802	982.449	984.423	995.725	989.157	893.983
LOC100648208	68.2514	94.1004	104.578	127.449	42.652	79.0327	44.7005	107.127	275.137	188.28	93.4757	106.224	90.4753	104.715	227.966	135.645	294.618	443.517	106.056	132.446	185.066	231.853	322.026	128.625	183.913	220.837	148.502	136.733	88.9642	170.989	50.9522	78.2068	98.8862	127.023	44.2837	84.3416	143.596	90.2884	114.55	63.2183	82.0521	86.0379	56.7901	61.2277	54.3357	75.7249	111.105	51.2064	56.7735
LOC100651446	6663.26	5729.57	4972.36	4973.87	4004.84	3460.8	6102.89	3572.32	1177.54	1906.03	1041.3	1460.83	5037.95	4497.78	3937.44	2474.09	1586.69	2098.55	2078.54	2258.38	751.478	1092.67	1010.86	1150.34	999.802	829.421	1067.8	890.494	906.428	1164.69	865.293	877.757	668.783	825.03	904.824	887.996	1021.24	879.124	1108.88	888.019	736.468	814.191	1151.67	989.991	1088.18	1131.14	973.223	1195.23	1035.52
LOC100643610	0	11.4328	17.9744	24.316	6.22008	12.4788	8.43406	19.401	3.78629	13.4486	16.0818	25.2914	21.4991	17.9512	8.73434	11.3714	5.54141	8.15288	21.7123	22.9234	4.20603	1.23326	8.53049	21.842	10.8184	14.5513	13.2591	18.1733	38.6071	28.0309	4.46949	26.6823	2.60227	16.032	8.378	12.0488	6.02501	24.7105	15.023	21.7313	20.0127	19.9246	18.3733	13.7978	14.6853	25.2416	21.0959	22.4808	11.1948
LOC100649091	193.379	209.307	236.118	223.875	220.368	163.889	172.898	204.976	238.536	180.945	186.951	240.775	205.137	231.371	262.03	213.62	207.803	232.357	180.379	186.783	189.272	183.756	222.859	199.004	230.793	154.072	193.583	188.657	239.196	245.271	206.49	202.418	178.255	165.253	205.86	181.937	227.946	175.825	199.993	163.972	249.158	207.397	223.82	213.866	165.944	187.735	234.867	219.813	240.688
LOC105665957	827.767	797.655	675.673	679.17	781.064	869.36	827.381	1019.82	697.939	1747.09	2055.46	1370.8	921.773	809.799	1059.48	1125.77	1242.2	955.517	1010.46	1173.34	1612.31	933.578	1273.18	1601.74	1636.29	1186.36	1309.12	1202.9	1382.3	926.423	1174.58	1510.77	1869.73	1450.28	1924.55	1798.88	1187.93	1020.73	946.446	1020.38	1316.84	1461.74	1438.13	1580.71	1633.01	1233.68	1465.46	1514.96	1209.84
LOC100648979	316.757	266.471	268.798	275.86	382.09	324.45	344.11	346.688	249.895	212.732	221.125	251.903	288.446	246.331	276.005	230.677	251.211	261.707	296.456	330.267	243.95	265.151	259.114	241.475	286.688	335.535	282.861	273.466	254.303	270.499	283.366	284.305	245.914	289.809	230.994	266.278	266.105	262.312	299.52	304.238	244.155	310.642	282.28	272.506	240.839	233.485	258.776	249.787	323.049
LOC110119470	202.129	277.025	256.543	289.276	215.925	363.55	194.827	351.749	867.06	617.412	544.772	419.838	294.717	344.065	314.436	320.836	579.077	482.65	550.323	567.991	633.709	892.88	674.975	537.555	428.229	438.25	419.872	484.623	366.768	312.545	435.328	442.559	484.022	415.598	317.167	367.488	487.022	351.65	402.803	485.003	537.341	386.718	415.069	419.97	303.986	386.512	295.342	354.698	363.83
LOC100647849	1.75004	3.51777	2.45105	0	0.888582	0.831923	1.68681	5.06114	0	2.4452	0	1.01166	2.68738	4.98645	1.74687	1.62449	0	0	4.17544	2.54704	0	0	1.06631	0	2.7046	2.56787	0	0	0.839285	3.50387	0.893898	7.36064	2.60227	1.23323	1.19686	0	6.02501	0.950405	2.8168	0	0	1.81132	2.50545	0.862361	1.46853	3.1552	1.40639	4.99574	0.799627
LOC100646741	1966.17	1740.42	1589.91	1732.3	1626.99	1842.71	1626.09	1884.43	4565	3717.92	3002.28	3188.74	2053.16	1881.89	1895.35	1841.36	2626.63	2389.61	1687.71	1843.21	5128.56	5121.73	4370.81	3550.53	1863.47	1677.67	1757.27	1789.64	1637.45	1845.14	1650.14	1870.52	4203.96	3475.24	3530.73	3197.75	2234.27	1881.8	1941.72	2039.78	2293.46	1872.91	2057.81	1792.85	3142.66	3118.92	3490.66	3248.48	1969.48
LOC105665941	1.75004	1.75889	0	0	1.77716	0	0.843406	0	7.57258	4.89039	5.02558	3.03497	0	0.99729	0.873434	0	1.84714	0.815288	5.84562	0.849014	2.80402	2.46652	4.26524	1.21344	0.901535	0	0	2.59619	0.839285	1.40155	0	3.68032	1.30113	2.46646	2.39372	1.20488	0	0.950405	0	6.9145	0	0	0	0	1.46853	0	1.40639	1.24894	0.799627
LOC100650116	9455.45	10164.6	8951.23	9627.45	7813.3	8772.63	7828.5	9312.49	6213.3	7695.04	9023.92	7663.31	9533.95	9884.14	10026.2	10495.8	7686.86	7976.77	12874.6	10283.3	6136.6	5939.38	8327.89	8943.07	13015.5	15474	14480.7	14266.1	14551.5	10300	14538.4	15410.4	7619.44	10258	9935.12	10515	11677.5	13238.2	12064.4	13009.1	12197.7	12941.9	11161.8	11591	10903.9	10222.9	9605.66	9305.82	13100.3
LOC105665882	14.0003	6.1561	16.3403	12.5772	24.8803	25.7896	46.3873	9.27875	2.52419	0	16.0818	20.2332	5.37477	0.99729	13.1015	11.3714	0.923568	4.07644	18.3719	16.1313	1.40201	7.39956	25.5915	13.3479	18.9322	32.5263	29.17	25.9619	25.1786	25.9286	25.0291	23.9221	16.9147	23.4313	15.5592	12.0488	13.0542	14.2561	17.8398	21.7313	9.00572	29.8869	24.2193	31.9074	24.9651	18.9312	16.8767	12.4894	12.794
LOC100651445	581.887	553.17	593.154	620.476	579.356	604.808	665.447	601.432	277.661	448.694	415.113	425.908	555.393	602.363	518.82	632.738	323.249	375.848	769.952	601.102	291.618	326.814	350.816	390.728	557.148	655.662	683.286	687.126	642.053	1235.46	561.368	581.491	248.517	374.901	307.592	331.342	544.259	643.424	603.735	637.122	482.306	518.945	467.683	521.729	386.224	343.917	375.507	419.642	529.353
LOC100644802	3143.07	3533.6	2837.5	4108.56	2775.93	4237.82	2206.35	4072.53	4019.78	2601.69	3053.54	4588.88	4190.53	4058.97	3465.79	3015.86	6668.16	5488.52	5559.18	5821.69	3217.62	2568.88	4905.03	5276.04	7949.73	8119.6	7285.44	9638.8	7317.73	6444.31	8484.88	8571.47	2558.03	2261.74	3361.97	4764.09	9260.44	5864.95	8557.45	8395.19	6441.09	7247.11	6950.94	6887.68	3606.72	3175.71	2022.39	2462.9	8111.42
LOC110119454	0	0	0	0	0	0	0	2.53057	0	0	0	1.01166	0	0.99729	0	0	0	0.815288	0	0	0	0	0	0	0.901535	1.71191	0	0	0.839285	0	0.893898	0.920081	1.30113	0	0	1.20488	3.01251	0	3.75574	0.987785	2.00127	1.81132	0.835149	0	0	4.7328	0	1.24894	2.39888
LOC105665876	237.13	199.634	189.548	205.428	170.608	157.233	207.478	160.269	152.714	161.383	125.639	144.667	199.762	209.431	161.585	178.694	152.389	163.058	172.028	150.276	175.251	131.959	155.681	169.882	116.298	164.344	153.806	159.233	140.161	101.612	134.979	150.893	173.051	133.189	166.363	166.273	95.396	116.9	114.55	107.669	129.082	122.264	126.107	143.152	176.224	179.847	175.799	128.64	143.133
LOC100646742	960.77	832.833	857.867	743.733	807.721	834.419	856.057	803.877	822.887	839.925	1042.3	1007.61	838.464	764.921	804.433	774.068	1114.75	1013.4	703.145	818.45	888.875	933.578	1005.53	1129.71	631.074	633.408	703.617	583.278	638.696	960.06	664.166	794.95	845.737	858.327	861.738	886.791	807.351	760.324	743.636	744.79	725.461	737.209	704.865	788.198	875.246	823.508	724.292	836.787	640.501
LOC110119380	13.1253	14.9505	16.3403	14.2542	16.8831	15.8065	16.0247	13.4964	69.4153	48.9039	33.1688	51.5945	24.1865	30.916	10.4812	20.3061	14.7771	19.5669	19.207	23.7724	46.2664	64.1295	69.3102	46.1108	17.1292	5.99169	12.3752	6.05778	9.23214	27.3302	11.6207	11.041	33.8295	34.5304	39.4963	27.7122	15.0625	9.50405	14.084	5.92671	10.0064	9.05662	12.5272	4.31181	46.9931	29.9744	35.1598	18.734	4.79776
LOC100650646	393.758	517.992	514.72	403.31	459.397	461.717	216.755	636.016	1771.98	859.487	947.823	908.468	349.36	408.889	409.641	664.415	843.218	502.217	1371.22	651.194	929.534	1209.83	817.861	1109.09	2449.47	3074.59	2162.12	1665.89	1972.32	1109.32	1800.31	2351.73	1266	681.975	534.995	636.176	3797.77	4731.11	3404.58	5296.5	3564.26	2478.8	1950.91	2009.3	1619.79	1224.22	693.351	935.453	1786.37
LOC100643530	0	8.79443	4.08508	0.838482	2.66575	2.49577	3.37362	3.37409	10.0968	4.89039	1.00512	1.01166	1.79159	0.99729	1.74687	0.812244	2.7707	0.815288	3.34035	5.09409	1.40201	0	7.46418	1.21344	1.80307	0	7.07153	6.92318	2.51786	4.20464	2.68169	1.84016	0	0	0	1.20488	2.00834	1.90081	4.69467	2.96336	2.00127	0.905662	0.835149	3.44945	0	1.5776	1.40639	3.74681	2.39888
LOC100645989	403.383	330.671	289.224	317.785	247.914	274.535	245.431	314.634	600.758	572.176	431.194	504.817	388.775	346.06	316.183	345.204	630.797	453.3	320.674	301.4	609.875	561.133	588.604	499.938	363.318	269.626	335.898	317.601	361.732	294.325	377.225	369.872	517.851	466.16	497.893	363.874	385.601	338.344	390.597	254.849	361.229	382.19	494.408	457.052	456.714	416.487	493.644	518.308	445.392
LOC100647899	70.8765	72.1143	64.5443	96.4254	74.6409	87.3519	75.9065	99.5357	58.0564	55.0169	65.3325	67.7811	60.9141	72.8022	77.7356	72.2897	103.44	83.9746	48.4351	66.2231	60.2865	56.73	46.9177	32.7629	50.4859	41.9419	34.4737	42.4045	67.9821	49.7549	51.8461	57.045	40.3351	57.9617	61.0397	39.761	85.3543	57.0243	66.6644	66.1816	52.033	48.9058	70.9876	72.4384	74.8952	61.5264	29.5342	49.9574	86.3597
LOC100651921	828.642	877.684	1035.16	1053.97	661.105	485.843	822.321	518.766	458.141	619.858	176.9	357.115	759.634	536.542	756.394	462.979	137.612	416.612	324.014	406.678	388.357	658.561	304.965	245.115	190.224	262.779	156.458	183.464	257.661	315.348	222.581	172.975	158.738	157.853	173.544	187.961	142.592	172.023	151.169	145.204	220.14	152.151	171.205	181.958	232.028	219.287	278.466	162.362	201.506
LOC100650886	4506.34	4610.04	3897.17	3509.88	4114.14	4375.92	4459.93	3521.71	4356.76	4103.04	3029.42	3365.78	5880	5335.5	5442.37	3264.41	5376.09	5486.89	4312.4	3993.76	3708.32	4051.26	4813.33	4210.64	3581.8	4124.85	3609.13	4307.08	3112.07	1676.25	3592.57	3310.45	3246.33	2758.73	2853.31	2567.6	3379.03	2269.57	2490.99	2542.56	3464.2	3341.89	3610.35	3019.99	2866.58	3942.43	2961.86	2591.54	3116.95
LOC100646109	1673.91	1470.43	1424.88	1474.89	1341.76	1473.34	1229.69	1479.54	2722.34	2233.69	2061.49	2189.23	1773.67	1506.9	1652.54	1413.3	1961.66	1925.71	1238.44	1448.42	2773.18	2912.96	2719.09	2394.12	1620.96	1452.56	1575.18	1442.62	1411.68	1413.46	1368.56	1554.02	2613.98	2229.68	2191.45	2004.92	1781.39	1534.9	1673.18	1579.47	1992.27	1652.83	1738.78	1542.76	1894.41	1953.07	2285.39	2003.29	1628.84
LOC100651327	747.266	714.108	841.527	844.351	863.702	769.529	912.565	824.965	769.879	602.741	648.299	746.603	733.656	840.715	691.76	696.905	597.549	620.434	977.054	790.432	649.131	636.362	720.826	542.408	854.655	795.183	912.227	955.399	759.553	1009.81	948.425	800.47	585.51	751.036	494.302	555.449	785.26	693.795	866.637	782.326	730.464	813.285	761.656	759.74	630.001	610.532	676.474	675.674	646.898
LOC110119402	6.12513	5.27666	13.8893	7.54634	10.663	12.4788	13.4945	21.0881	12.621	11.0034	4.02046	12.1399	12.5411	14.9593	12.2281	15.4326	31.4013	24.4586	5.84562	8.49014	12.6181	23.4319	24.5252	15.7747	10.8184	7.70361	4.4197	8.65397	12.5893	4.20464	3.57559	0.920081	7.8068	14.7987	10.7717	15.6634	6.02501	7.60324	6.57254	4.93893	7.00445	6.33964	15.8678	4.31181	5.87413	15.776	16.8767	32.4723	7.19665
LOC100649093	41.1259	38.6955	25.3275	21.8005	16.8831	35.7727	26.1456	19.401	30.2903	19.5616	45.2302	31.3614	38.5192	19.9458	25.3296	24.3673	87.739	62.7772	19.207	22.9234	26.6382	14.7991	17.061	29.1226	33.3568	42.7978	14.1431	40.6737	41.125	37.8418	41.1193	38.6434	20.8181	28.3643	20.3466	43.3757	48.2001	57.9747	37.5574	44.4503	21.0133	38.0378	23.3842	37.0815	14.6853	39.44	19.6895	36.2191	34.384
LOC100645375	483.885	454.672	441.189	469.55	453.177	478.356	469.777	476.59	530.08	511.046	575.931	543.26	536.581	473.713	473.401	453.232	579.077	534.013	434.246	505.164	553.795	484.671	468.111	565.464	478.715	441.673	406.613	437.891	428.875	491.943	431.753	481.202	511.346	514.256	566.114	509.664	510.118	487.558	427.215	463.271	475.302	497.209	477.705	483.785	444.965	444.884	502.082	593.244	449.391
LOC105665950	11095.2	13488.9	14332.1	14457.1	11173	7886.63	11586.7	11891.1	1041.23	3804.73	8414.82	6281.38	10139.5	12248.7	12368.7	16634.7	2267.36	2712.46	13779	7659.81	615.483	1204.9	4876.24	3954.61	13548.3	15740.2	13062	16241.8	12058	11005.6	15490.4	12149.7	5622.2	10758.7	9509.03	8319.69	11611.2	13044.3	11909.4	13721.3	12135.7	14996	13192.8	12882.8	9107.84	10371.1	7233.07	10894.5	12606.1
LOC110119400	14.0003	11.4328	18.7914	10.9003	8.88582	10.815	16.8681	10.1223	18.9314	7.33559	13.0665	21.2448	16.1243	11.9675	9.60778	14.6204	11.0828	6.5223	4.17544	11.8862	15.4221	25.8985	13.862	7.28065	7.21228	11.9834	14.1431	6.05778	8.39285	11.9132	12.5146	7.36064	20.8181	12.3323	13.1654	14.4586	9.03752	14.2561	15.9619	13.829	9.00572	16.3019	22.549	18.972	16.1539	23.664	5.62557	14.9872	8.7959
LOC100650685	2396.68	2410.55	2165.09	3028.6	2429.38	2361	2288.16	2258.11	1620.53	2039.29	1897.66	1961.6	2629.16	2698.67	2538.2	2859.91	2199.94	2465.43	2957.05	2997.02	1460.9	1261.63	2002.53	1510.73	2879.5	3380.17	3558.75	3491.01	2547.23	3478.64	2954.33	2690.32	1579.58	2015.1	1395.54	1780.81	2120.8	2572.75	2512.59	2390.44	2047.3	2680.76	2051.96	2140.38	2061.82	1613.89	1748.15	1978.31	2161.39
LOC100643808	564.387	524.148	503.282	498.058	512.712	513.297	473.994	573.595	506.101	630.861	540.752	586.761	606.453	532.553	582.581	569.383	721.307	555.211	454.288	518.748	644.925	587.032	531.023	525.42	422.82	460.504	461.417	398.948	498.535	403.646	441.585	406.676	601.124	542.62	540.98	581.957	500.076	467.599	419.704	364.493	440.28	423.85	515.287	527.765	509.581	498.522	556.931	611.978	517.359
LOC100643363	294.881	248.882	210.79	248.191	208.817	201.325	177.115	228.595	242.322	266.527	307.565	296.416	274.113	236.358	223.599	243.673	315.86	298.395	239.67	263.194	336.483	373.678	318.827	322.776	275.87	230.252	250.155	248.369	251.786	217.941	253.867	276.024	392.942	328.039	333.923	308.449	238.992	207.188	260.085	268.678	288.183	262.642	261.402	262.158	296.644	293.434	296.749	286.006	252.682
LOC100642519	480.385	499.524	562.107	679.17	656.662	618.119	569.299	571.908	557.846	575.844	574.926	609.018	481.938	447.783	557.251	501.154	628.026	676.689	562.015	589.216	595.855	706.658	609.93	628.563	509.367	569.211	570.142	533.95	597.571	512.966	553.323	539.167	551.681	547.553	575.689	591.596	537.23	574.995	571.811	522.538	599.381	562.416	528.649	545.875	569.791	545.85	518.959	590.747	642.9
LOC100649844	132.128	131.037	144.612	143.38	193.711	107.318	148.439	151.834	541.439	556.282	394.005	572.598	114.662	151.588	151.104	199	337.102	180.179	261.383	206.31	719.232	541.401	892.502	766.895	342.583	350.942	351.808	415.391	375.16	597.059	351.302	344.11	437.181	421.764	483.531	856.669	321.334	275.617	332.383	219.288	282.179	275.321	223.82	248.36	353.916	277.658	329.096	228.555	244.686
LOC100650962	1826.16	2008.65	2299.08	2050.09	2236.56	2217.08	2531.06	2105.43	782.5	1085.67	1238.3	1239.28	1831.9	1707.36	2104.1	2320.58	1569.14	1680.31	2832.62	2779.67	618.287	701.725	1069.51	1099.38	2566.67	2582.42	3020.43	3183.8	2088.14	2266.3	2354.53	2233.96	1025.29	1285.02	1115.47	1274.76	2299.55	2395.97	2642.16	2372.66	1914.22	2409.06	1756.32	2027.41	1088.18	1079.08	1046.36	1104.06	1927.1
LOC100649998	619.513	635.837	658.515	671.624	669.102	718.782	764.969	688.314	461.927	429.132	548.793	544.272	647.66	624.303	621.012	688.783	558.759	531.568	790.829	714.87	354.709	390.943	544.885	646.764	874.489	778.92	791.127	786.646	886.285	950.249	919.821	941.242	534.766	643.745	610.397	687.986	848.522	822.1	838.469	881.104	822.522	875.776	855.192	863.224	657.903	608.954	611.78	520.806	784.434
LOC100651130	3407.32	3319.9	3263.98	3256.66	3349.07	3803.55	3019.39	3637.27	4643.25	4599.42	4210.43	4345.07	3584.97	3452.62	3877.17	3467.47	4646.47	4022.63	3085.65	3951.31	4944.89	5196.96	4480.64	4293.16	3325.76	2893.13	2886.07	2867.93	3191.8	2996.51	2876.56	2912.98	4500.62	3868.64	3711.46	3767.66	3522.62	3293.15	3493.78	2946.56	3509.23	3136.31	3738.13	3345.96	3597.91	3639.53	4068.69	3829.24	3588.73
LOC105665972	0	0	0	0.838482	0.888582	0	0	0	1.2621	1.2226	0	0	0	0	0	0	3.69427	0	0	0	0	1.23326	0	1.21344	0.901535	0	0	0	0	0.700774	0	0.920081	1.30113	0	0	0	0	0	0	1.97557	0	0	0	0	1.46853	0	0	0	0
LOC100645005	11.3752	13.1916	51.472	41.9241	61.3122	22.4619	56.5082	11.8093	3.78629	4.89039	6.03069	6.06995	10.7495	13.9621	10.4812	8.93468	5.54141	15.4905	13.3614	5.09409	4.20603	4.93304	1.06631	4.85377	8.11381	17.1191	8.83941	8.65397	9.23214	45.5503	5.36339	14.7213	1.30113	2.46646	5.98429	8.43416	3.01251	7.60324	3.75574	5.92671	5.00318	3.62265	4.17574	5.17417	1.46853	1.5776	5.62557	7.49361	6.39702
LOC100650079	795.392	1043.02	1067.84	1507.59	606.902	815.285	587.854	810.625	369.794	415.684	517.634	374.313	1457.46	1151.87	1055.98	943.827	1004.84	1068.84	810.871	1018.82	294.422	357.645	417.994	316.708	989.885	1379.8	989.13	905.206	869.499	3547.32	1023.51	809.671	398.147	480.959	496.696	459.059	1158.81	1003.63	804.667	1161.64	1015.65	993.512	592.956	662.294	610.91	495.367	434.575	474.596	782.835
LOC100650442	2760.68	3186.22	3104.66	3005.96	3027.4	3091.43	3359.29	2963.3	2486.33	2171.34	2292.67	2327.82	2758.15	2906.1	2944.35	2687.71	2520.42	2730.4	3012.16	2964.76	2072.17	2153.27	2463.18	2530.03	3005.72	3646.37	3340.41	3554.19	2930.78	5042.77	2897.12	3076.75	2080.51	2473.86	2417.65	2460.36	2522.47	2873.07	2879.71	2812.22	2864.82	2983.25	2872.91	2879.42	2239.51	2252.81	2213.66	2199.38	3119.35
LOC100647027	4.37509	2.63833	4.08508	0.838482	3.55433	4.15962	4.21703	5.90466	0	3.6678	5.02558	3.03497	2.68738	5.98374	3.49374	0	0.923568	2.44586	4.17544	4.24507	1.40201	1.23326	4.26524	3.64033	0.901535	0	4.4197	5.19238	2.51786	4.90541	2.68169	2.76024	2.60227	4.93291	3.59057	6.0244	6.02501	0.950405	1.87787	3.95114	4.00254	1.81132	4.17574	5.17417	0	3.1552	5.62557	1.24894	0.799627
LOC100651682	2446.55	3406.96	2747.63	2737.64	1902.45	2216.24	2031.77	2708.55	2348.76	2716.61	3426.44	2929.76	3344	2995.86	3438.71	3433.35	2528.73	2173.56	3666.87	3128.62	2554.46	1967.05	2605	2652.58	4113.7	3664.35	3979.5	4160.83	3773.43	2998.61	3671.24	3999.59	2689.44	2958.51	2685.75	2735.08	3560.78	2894.93	3305.99	3766.43	3071.95	3248.61	3302.18	3578.8	3530.35	3081.05	2811.38	2847.57	3336.84
LOC105665958	322.882	226.017	250.007	260.768	278.126	296.997	240.371	238.717	247.371	157.715	156.798	179.063	315.32	367.003	272.511	192.502	344.491	339.975	316.499	314.135	162.633	233.086	141.819	145.613	135.23	227.684	252.807	214.619	125.893	142.257	187.719	139.852	178.255	145.521	118.489	113.259	194.809	163.47	171.825	132.363	158.1	146.717	160.349	144.877	123.357	164.071	135.014	137.383	131.938
LOC110119420	1.75004	2.63833	1.63403	0	1.77716	0	0	0	0	0	0	0	0.895795	2.99187	0.873434	2.43673	0	0.815288	2.50527	0	0	0	0	0	0	0	0.883941	0	2.51786	2.80309	0	0	0	0	1.19686	0	0	0	0.938935	1.97557	0	0	0	0	0	0	1.40639	2.49787	0.799627
LOC105665944	24.5005	24.6244	27.7786	23.4775	24.8803	27.4535	28.6758	37.115	15.1452	24.452	32.1637	26.3031	23.2907	24.9322	19.2156	22.7428	44.3313	57.8854	26.7228	30.5645	28.0402	17.2656	21.3262	37.6167	14.4246	35.9502	23.8664	32.0197	31.8928	66.5735	29.4986	28.5225	13.0113	28.3643	31.1183	26.5073	18.075	25.6609	14.084	37.5358	29.0184	16.3019	37.5817	27.5956	20.5595	15.776	28.1278	34.9702	38.3821
LOC100643080	238.005	265.592	287.59	300.176	207.928	240.426	274.107	279.206	132.52	235.962	241.228	183.11	170.201	214.417	256.79	235.551	104.363	92.9428	277.249	218.197	109.357	161.557	147.151	161.388	280.377	478.479	339.433	366.063	291.232	318.852	434.434	298.106	278.443	284.876	289.64	250.615	300.246	359.253	376.513	303.25	328.208	363.171	329.884	306.138	273.147	228.752	182.831	227.306	428.6
LOC100650766	397.258	458.19	480.406	564.298	332.33	441.751	351.7	459.72	181.742	246.965	449.286	349.022	476.563	483.686	465.54	510.089	262.293	225.019	497.713	388	162.633	177.589	223.925	298.507	593.21	731.842	601.964	662.894	543.857	569.729	582.821	538.247	270.636	409.432	409.325	443.396	437.817	642.473	516.414	605.512	533.339	592.303	476.035	475.161	512.518	550.583	399.415	474.596	586.926
LOC100643201	524.136	468.743	527.793	516.505	572.247	555.725	510.261	581.187	673.959	535.498	786	704.114	491.791	558.482	485.629	511.713	712.995	593.529	484.351	531.483	932.338	821.351	684.572	664.966	432.737	467.352	417.22	396.352	503.571	418.362	507.734	608.173	1037	681.975	770.776	741.001	600.493	627.267	651.621	635.146	532.338	624.907	602.142	653.67	665.245	717.809	772.109	861.766	518.958
LOC100646144	62.1263	36.9366	45.7529	33.5393	34.6547	39.1004	35.4231	27.8362	74.4637	95.3627	79.4041	93.0725	27.7696	40.8889	42.7983	47.9224	60.0319	67.6689	40.0842	33.1116	157.025	70.2958	118.361	74.0199	27.9476	30.8144	37.1255	25.9619	38.6071	104.415	24.1352	21.1619	87.176	92.4921	107.717	91.5708	36.1501	44.669	29.107	35.5603	63.04	46.1888	46.7683	50.017	126.294	121.475	97.041	118.649	17.5918
LOC100650560	5274.61	6196.56	6434.82	6744.75	5122.68	4757.77	4983.69	5700.53	6097.19	6317.17	5038.64	5141.24	5233.23	5541.94	6500.97	6943.06	3778.32	4730.3	5849.79	5474.44	5512.71	5061.3	5741.02	4208.22	6024.05	5657.01	5358.45	5446.81	5400.8	5557.13	4732.29	4974.88	4361.4	5307.81	4038.2	4295.39	5353.22	5282.35	4763.22	5114.75	5217.31	5376.92	5124.47	5433.74	4556.86	5482.16	5483.52	4960.77	4257.22
LOC100652119	176.754	138.073	137.259	116.549	126.179	163.057	165.308	148.46	319.31	210.287	214.089	180.075	147.806	165.55	168.573	131.583	221.656	182.624	140.295	132.446	315.453	361.345	295.368	232.981	131.624	141.233	153.806	138.464	114.143	166.083	167.159	172.975	391.641	291.042	245.356	269.893	166.692	136.858	140.84	119.522	140.089	134.038	159.513	132.804	249.651	236.64	289.717	246.04	159.126
LOC100648022	3836.08	3752.58	3585.07	3570.26	3698.28	3334.35	3796.17	3628.83	3767.36	3912.32	3471.67	3543.84	3782.94	3752.8	3906	3303.39	3453.22	3358.99	4367.51	3558.22	3960.68	4041.39	3808.86	3546.89	3689.08	4573.37	4281.81	3844.96	4138.51	2454.81	3698.05	3528.51	3729.05	3455.51	3111.83	3536.32	3645.13	3697.07	3302.23	3427.62	3757.39	3573.74	3568.59	3469.28	3775.6	3674.23	3559.58	3223.5	3743.85
LOC100649381	570.512	481.935	544.95	578.552	568.693	683.841	554.961	583.718	1007.15	984.192	848.317	782.011	646.764	618.32	608.784	504.403	1179.4	924.536	580.386	691.947	1114.6	1183.93	1035.39	872.465	509.367	670.214	636.437	629.144	545.535	489.841	613.214	598.972	1120.28	912.589	996.982	939.806	735.051	590.201	671.338	547.233	615.391	606.794	629.702	586.406	1025.04	935.517	956.346	894.238	654.095
LOC100648944	83.1267	80.0293	88.2378	103.133	94.1897	98.9989	82.6538	158.582	71.9395	73.3559	56.2864	60.6995	61.8099	81.7778	69.0013	143.767	59.1084	58.7007	83.5088	84.9014	35.0503	62.8963	37.3209	57.0318	159.572	144.657	135.243	116.829	109.946	131.045	146.599	124.211	57.2499	44.3962	50.268	55.4244	166.692	166.321	193.421	191.63	168.107	146.717	116.921	124.18	54.3357	94.6561	25.3151	57.451	204.705
LOC105665869	27.1256	45.731	39.2168	47.7935	10.663	16.6385	12.6511	43.0197	307.951	213.955	133.68	118.364	41.2066	33.9079	65.5076	29.2408	53.567	122.293	13.3614	22.9234	249.558	289.816	172.742	150.467	34.2583	18.831	19.4467	48.4623	28.5357	51.1565	17.878	45.0839	96.2839	117.157	83.78	72.2928	32.1334	23.7601	22.5344	31.6091	56.0356	21.7359	32.5708	15.5225	58.7413	64.6816	139.233	74.9361	18.3914
LOC100644640	626.513	736.973	651.162	731.995	709.977	721.277	630.868	677.349	484.645	512.269	601.059	601.936	663.784	682.146	698.747	733.456	374.045	491.618	651.369	715.719	493.508	476.038	549.15	641.911	622.96	803.743	725.715	719.145	763.749	530.486	726.739	668.899	706.516	744.87	732.477	604.849	662.751	698.547	577.445	637.122	757.481	739.021	740.777	732.145	731.329	766.714	694.758	734.374	774.039
LOC100644888	450.634	383.437	382.364	355.516	406.082	445.079	418.329	431.884	492.217	467.033	434.21	450.188	429.982	467.729	412.261	389.065	551.37	509.555	324.014	389.698	590.247	580.866	539.553	491.444	387.66	380.9	358.88	383.371	360.053	472.321	421.026	368.032	480.118	440.262	484.727	457.854	469.951	376.36	395.292	400.053	394.25	417.51	502.759	442.391	420	408.599	459.89	497.076	432.598
LOC100643767	51.6261	22.8655	36.7657	46.1165	32.8775	38.2685	44.7005	67.4818	78.25	61.1299	25.1279	70.816	44.7897	24.9322	17.4687	64.9795	31.4013	48.9173	49.2702	25.4704	49.0704	72.7623	54.3819	30.336	11.7199	19.687	12.3752	28.5581	15.9464	17.5193	15.1963	18.4016	19.517	17.2652	7.18115	12.0488	17.0709	11.4049	23.4734	20.7435	9.00572	18.1132	14.1975	17.2472	14.6853	23.664	19.6895	28.7255	7.19665
LOC110119396	5.25011	0	4.08508	0.838482	0	0	0.843406	3.37409	2.52419	0	1.00512	0	0	0.99729	0.873434	5.68571	2.7707	4.07644	2.50527	3.39606	5.60805	2.46652	2.13262	3.64033	2.7046	5.13574	7.07153	3.46159	5.03571	2.80309	5.36339	5.52048	5.20453	2.46646	0	2.40976	7.02918	31.3633	21.5955	26.6702	11.007	3.62265	22.549	4.31181	2.93707	0	1.40639	6.24468	3.99814
LOC100646785	190.754	170.612	151.965	166.019	181.271	153.074	136.632	167.861	199.411	180.945	214.089	220.541	190.804	173.528	193.902	245.298	241.975	251.109	135.284	162.162	259.372	251.585	242.053	208.712	161.375	124.114	127.287	124.617	186.321	196.917	153.75	161.934	238.107	202.249	215.434	154.225	176.734	153.015	178.398	180.765	158.1	158.491	211.293	194.031	189.441	183.002	157.516	201.079	169.521
LOC105665976	0	3.51777	0	0	0	0	0	0	0	1.2226	0	0	0	0	0.873434	0	0	0	0	0.849014	0	0	1.06631	0	0	0	0	0	0.839285	0	0	0	0	0	0	0	1.00417	0	0	0	0	0.905662	0	0	0	1.5776	0	0	0
ENSRNA049756374	1.75004	0.879443	0	0	0	0	2.53022	0.843523	1.2621	1.2226	4.02046	0	2.68738	0	0	0.812244	0	0	1.67018	0	0	1.23326	2.13262	0	0.901535	1.71191	1.76788	0	4.19643	4.90541	3.57559	2.76024	2.60227	0	1.19686	0	3.01251	3.80162	0	2.96336	2.00127	0	1.6703	0	0	1.5776	0	1.24894	0.799627
ENSRNA049756375	0	0	0	0	0.888582	0	0	0	0	0	0	0	0.895795	0	0.873434	0	2.7707	0	0	0	0	1.23326	1.06631	0	2.7046	0	0.883941	0	0	0.700774	0.893898	0	0	0	0	0	0	0.950405	0	0.987785	0	0	0	0	0	0	0	0	0
LOC105666257	840.018	702.675	754.923	875.375	771.289	836.083	856.901	733.021	783.762	738.45	567.89	704.114	749.78	732.011	655.949	806.558	576.307	555.211	1041.36	1033.25	681.378	537.701	565.145	605.507	951.119	768.649	1006.81	1032.42	813.267	927.824	789.312	817.952	523.056	522.889	469.168	522.918	710.951	855.364	839.408	756.644	634.403	1024.3	680.646	697.65	694.616	478.013	810.082	955.436	292.664
LOC100650368	385.883	383.437	388.083	430.141	387.422	363.55	377.003	376.211	415.23	404.68	372.898	417.815	464.918	474.71	471.654	374.444	417.453	434.548	384.976	377.811	515.94	442.74	441.453	451.4	361.515	353.51	384.514	329.716	350.821	460.408	321.803	367.112	360.414	349.004	421.294	408.454	318.321	374.459	379.33	364.493	411.261	367.699	334.059	368.228	308.392	307.632	405.041	423.389	372.626
LOC100649221	588.012	597.142	619.298	664.078	726.86	692.992	848.467	620.833	374.843	454.807	496.527	544.272	581.371	629.29	593.062	763.509	452.548	525.861	687.278	639.308	356.111	321.881	413.729	411.357	612.142	620.568	621.41	762.415	621.91	627.893	614.108	643.136	394.244	593.183	442.837	483.157	465.934	641.523	605.613	563.038	569.362	698.266	564.56	582.094	512.518	498.522	555.525	557.025	531.752
LOC100647936	8896.31	9600.88	8621.16	9775.86	7257.05	9119.54	6358.44	7625.44	16972.7	14566	16793.5	14792.5	14423.2	15029.2	10909.2	8812.84	21231.9	20335.7	9818.14	12060.2	14101.4	13019.5	18032.4	16029.6	16977.7	12469.6	8675.88	12993.9	15908.6	12911.1	13916.2	15814.3	9784.53	9668.51	12889	15777.9	18904.5	9707.43	12823	16685.7	17542.1	16360.8	15742.6	15274.1	15372.6	11704.2	8962.94	10444.8	14316.5
LOC100643585	164.503	211.066	238.569	218.844	176.828	118.965	166.151	157.739	87.0846	141.821	184.941	161.865	206.033	160.564	169.446	173.82	92.3568	66.0383	200.421	146.879	54.6784	50.5637	130.09	140.759	291.196	344.094	234.244	312.408	299.625	220.043	288.729	264.983	170.449	258.978	196.285	218.083	257.067	256.609	215.016	273.617	357.227	362.265	277.269	238.874	211.469	295.011	151.89	242.294	290.265
LOC105666245	0	1.75889	2.45105	5.86937	0.888582	4.15962	2.53022	2.53057	1.2621	4.89039	0	0	0.895795	0.99729	1.74687	4.87346	0.923568	3.26115	0.835088	1.69803	4.20603	1.23326	3.19893	2.42688	6.31074	2.56787	1.76788	2.59619	5.875	80.589	3.57559	6.44056	0	1.23323	0	0	6.02501	0.950405	8.45041	9.87785	12.0076	1.81132	2.50545	6.03653	0	1.5776	0	0	5.59739
LOC100649700	7473.53	8945.69	7975.71	10844.1	5853.98	6793.48	6571.82	6823.25	6928.91	7305.03	6914.19	7348.68	8937.35	8323.38	10587.8	7646.46	4813.64	7110.12	6722.46	7267.56	7467.11	5171.06	5993.73	7587.65	10183.7	6981.18	5913.56	6995.87	9925.39	7767.37	8210.45	8348.81	6631.88	5992.26	8929.76	10328.2	7561.39	5054.25	5517.18	5568.15	8548.43	8754.13	9208.35	9487.7	7132.66	8566.37	8065.66	8449.05	7961.09
LOC105666202	16.6253	20.2272	12.2552	9.2233	26.6575	14.1427	28.6758	16.8705	20.1935	23.2294	9.04604	18.2098	23.2907	22.9377	27.0765	12.9959	6.46498	16.3058	20.8772	11.8862	1.40201	11.0993	24.5252	21.842	3.60614	2.56787	21.2146	28.5581	9.23214	10.5116	11.6207	23.9221	9.10794	13.5655	11.9686	10.8439	5.02084	13.3057	7.51148	7.90228	17.0108	13.5849	5.01089	9.48598	13.2168	1.5776	7.03196	11.2404	19.9907
LOC100650856	527.636	466.984	531.061	514.828	625.562	708.799	716.895	605.649	985.697	709.107	566.885	583.726	464.918	470.721	564.238	481.66	875.543	823.441	934.464	959.386	723.438	799.153	837.054	759.615	791.547	684.765	943.165	777.992	717.589	540.997	769.646	732.384	836.629	730.071	574.492	697.625	644.676	719.456	787.766	763.558	610.388	670.19	569.571	665.743	656.434	702.032	552.712	653.193	798.028
LOC100648990	1594.28	1800.22	1750.05	1939.41	1902.45	1800.28	1825.13	1758.74	1744.22	1663.96	1582.05	1725.89	1676.93	1593.67	1752.98	1792.62	1284.68	1465.89	1676.86	1771.04	1432.86	1515.68	1716.76	1530.15	1665.13	1644.29	1690.98	1669.35	1592.96	1785.57	1508.9	1664.43	1584.78	1703.09	1504.45	1582.01	1483.16	1433.21	1531.4	1517.24	1780.13	1457.21	1594.3	1560.01	1587.48	1301.52	1604.69	1546.18	1702.41
LOC100652168	748.141	700.037	567.826	550.044	494.052	580.682	561.708	505.27	945.31	869.268	862.389	898.352	725.594	554.493	579.087	492.22	630.797	697.886	423.39	597.706	1263.21	1191.33	992.736	856.69	379.546	449.377	480.864	396.352	425.518	389.63	429.071	463.721	1206.15	934.787	858.147	753.05	508.109	503.714	449.75	442.528	615.391	575.096	607.153	499.307	882.588	937.095	990.1	999.148	511.761
LOC100647390	0	1.75889	0	0	0	0	0	0	0	0	0	2.02332	0	0	0	0	0	0	0	0.849014	0	0	0	0	0	0	0	0	0	0	0.893898	0	0	0	0	0	0	0	0	0	0	0	1.6703	0	0	0	0	0	0
LOC100650852	756.016	639.355	697.732	697.617	956.115	798.646	628.338	749.048	1114.43	822.809	614.125	638.356	601.974	641.257	794.825	677.411	936.498	798.167	739.053	772.603	909.905	907.679	890.37	854.263	625.665	623.992	586.053	520.104	673.946	554.312	714.224	855.675	876.964	897.79	669.043	578.342	1009.19	919.992	853.492	826.776	700.445	752.606	667.284	726.971	647.623	806.154	676.474	699.404	699.674
LOC100647782	11.3752	9.67387	7.35315	11.7387	3.55433	8.31923	11.8077	5.90466	0	11.0034	2.01023	8.09326	11.6453	15.9566	20.089	10.5592	10.1592	11.414	5.84562	3.39606	2.80402	2.46652	7.46418	7.28065	3.60614	3.42382	1.76788	6.92318	4.19643	5.60619	10.7268	0	2.60227	6.16614	5.98429	8.43416	3.01251	6.65283	0.938935	7.90228	3.00191	2.71699	4.17574	5.17417	4.4056	4.7328	5.62557	1.24894	5.59739
LOC100647305	0	0	0	0	0	0.831923	0.843406	0	0	1.2226	0	0	0.895795	1.99458	0	0	0	0	0	0	0	0	0	0	2.7046	0.855956	0	3.46159	0	0	0.893898	0	0	0	0	0	1.00417	0	0	0.987785	0	0	3.34059	0.862361	0	0	0	0	0
LOC100644027	507.511	475.779	437.921	436.01	506.492	519.12	536.406	456.346	440.472	431.577	375.913	432.989	464.022	494.656	418.375	503.591	372.198	461.453	390.821	459.317	492.106	384.777	406.264	396.795	341.682	399.732	380.979	405.871	318.928	783.465	391.527	343.19	357.812	409.432	406.932	408.454	349.451	354.501	366.185	388.2	354.225	346.869	395.025	382.026	387.693	402.288	428.95	422.14	320.651
LOC110119674	5.25011	4.39722	3.26807	6.70785	0.888582	4.99154	0.843406	2.53057	1.2621	0	3.01535	3.03497	4.47897	3.98916	7.86091	0.812244	5.54141	6.5223	3.34035	5.9431	7.01006	0	1.06631	0	0	0.855956	0.883941	0	1.67857	4.90541	0	0	5.20453	4.93291	1.19686	0	2.00834	0.950405	3.75574	0	1.00064	0.905662	0	0	1.46853	0	0	1.24894	0
LOC100645209	5986	6903.63	6795.12	6602.2	7151.31	6913.28	6681.46	6991.12	4995.38	5789	7308.19	5969.79	6350.29	6954.1	5869.48	8029.03	4315.83	4619.42	8698.28	6980.6	4939.29	4103.06	6320.03	7178.72	12843.3	11540	11588.5	11193.1	11774.3	8340.61	12669.2	12454.2	6376.86	8345.26	7930.38	9157.08	9782.61	11581.6	9328.32	10590	10597.7	12462.8	10005.1	10669.1	8981.55	8643.68	8823.7	8091.85	9355.64
LOC100650213	8.75018	26.3833	12.2552	11.7387	18.6602	6.65539	14.3379	5.06114	53.008	11.0034	27.1381	12.1399	10.7495	19.9458	9.60778	10.5592	8.31211	6.5223	21.7123	13.5842	28.0402	27.1317	28.7904	16.9882	20.7353	19.687	21.2146	28.5581	18.4643	105.116	11.6207	23.9221	75.4658	40.6965	10.7717	15.6634	20.0834	24.7105	25.3512	31.6091	15.0095	19.0189	7.51634	18.972	71.9581	15.776	28.1278	39.9659	17.5918
LOC100649892	2.62506	1.75889	1.63403	2.51545	0	0.831923	0	1.68705	0	4.89039	2.01023	1.01166	1.79159	1.99458	0	2.43673	0	0	0.835088	0.849014	5.60805	0	0	0	3.60614	0	0	0	0	3.50387	0	0.920081	2.60227	0	3.59057	1.20488	0	0.950405	0	0	3.00191	1.81132	0.835149	0.862361	2.93707	0	1.40639	1.24894	1.59925
LOC105666239	4.37509	2.63833	6.53613	4.19241	9.77441	6.65539	10.1209	7.5917	1.2621	4.89039	9.04604	4.04663	19.7075	7.97832	9.60778	8.12244	1.84714	4.07644	5.01053	5.09409	1.40201	0	5.33155	0	5.40921	7.70361	5.30365	8.65397	2.51786	4.90541	3.57559	0.920081	15.6136	7.39937	11.9686	12.0488	37.1542	29.4625	20.6566	20.7435	23.0146	39.8491	14.1975	13.7978	7.34266	4.7328	1.40639	4.99574	5.59739
LOC100651813	708.765	648.15	523.707	620.476	413.191	513.297	545.684	549.977	1128.31	894.942	851.332	914.538	880.566	653.225	731.064	585.628	1189.56	857.683	501.888	567.142	1313.68	1239.43	1119.63	900.374	436.343	410.003	392.47	374.717	464.964	380.52	490.75	478.442	939.419	854.627	896.446	800.04	703.922	443.839	493.88	425.735	561.357	549.737	555.374	511.38	699.022	802.999	784.767	886.744	469.381
LOC100644028	439.259	494.247	488.576	425.11	566.916	645.572	576.046	576.126	489.693	665.094	725.693	685.904	441.627	541.528	483.009	654.668	419.3	476.128	628.822	640.157	621.091	509.336	603.532	685.595	805.972	809.734	924.602	778.858	750.321	484.935	743.723	724.103	723.43	873.126	780.351	806.064	582.418	721.357	594.346	780.35	655.416	788.832	694.008	751.117	701.959	848.749	945.095	809.31	667.689
LOC100643457	2423.8	2514.33	2349.74	2393.03	2217.01	2400.1	2229.12	2289.32	1655.87	1963.49	1866.5	1953.51	2580.79	2371.56	2470.95	2627.61	1574.68	1902.07	2383.34	2439.22	1549.22	1471.28	1745.55	1866.27	2637.89	2405.24	2431.72	2569.36	2523.73	2297.14	2381.34	2404.17	1789.06	1889.31	1858.72	1995.28	2453.18	2218.24	2306.02	2273.88	2808.78	2423.55	2342.59	2468.94	1837.13	1908.9	1852.22	1749.76	2699.54
LOC100642528	633.513	547.893	486.942	479.612	559.807	559.052	519.538	545.759	831.721	773.905	716.647	657.577	609.141	565.463	556.378	541.766	758.249	761.479	518.59	652.043	960.378	1029.77	854.115	721.998	589.604	573.491	601.964	552.989	593.375	526.982	541.702	598.052	887.373	673.343	719.311	750.64	655.722	599.705	644.109	666.755	632.402	658.417	585.439	607.965	666.714	602.644	745.388	681.919	676.485
LOC100651812	420.009	668.377	617.664	451.103	2453.38	4356.78	183.019	4012.64	62425.8	37531.3	64080.1	47158.4	995.228	3009.82	1465.62	3768.81	19760.7	2293.4	11083.3	4064.23	77239.6	68782.6	70787.1	56599.8	34121.3	12825.6	16444.8	17545.9	23870.1	25788.5	27208.5	37390.2	77283.4	49929.7	65830.8	58523.4	46313.3	24220.1	29760.5	41889	32633.7	42336.1	36642.1	47279.8	65270.4	48653.2	44554.5	58078	22465.5
LOC105666288	201.254	252.4	133.174	170.212	81.7496	89.0158	125.668	90.2569	26.504	94.1401	74.3785	100.154	101.225	97.7344	192.156	91.7835	76.6562	103.542	116.912	118.013	128.985	27.1317	55.4482	36.4033	38.766	13.6953	37.1255	13.8464	21.8214	16.8186	7.15118	25.7623	176.954	62.8946	77.7958	195.19	13.0542	5.70243	42.2521	9.87785	9.00572	6.33964	51.7792	47.4299	46.9931	37.8624	133.607	128.64	20.7903
LOC100645020	900.394	1132.72	1147.09	1294.62	1300	1470.84	1368.85	1261.07	525.032	677.32	1236.29	988.389	1073.16	1149.88	968.638	1422.24	405.446	620.434	1750.35	1319.37	527.156	445.207	727.224	772.962	1630.88	2237.47	2513.04	2816	1432.66	1668.54	1985.35	2068.34	1186.63	1557.57	1169.33	1355.49	1246.17	1901.76	1661.91	1750.36	1242.79	1671.85	1333.73	1590.19	1577.2	1361.47	1412.02	1306.39	1125.88
LOC100651845	741.141	759.839	729.596	678.332	645.111	725.437	713.522	689.158	788.81	737.227	703.581	766.836	782.925	752.954	821.028	718.836	865.383	847.084	697.299	697.89	822.981	865.749	841.319	779.03	689.674	600.025	637.321	617.028	646.249	748.426	623.941	584.251	693.504	628.946	652.287	662.684	812.372	585.449	620.636	657.865	771.49	648.454	679.811	685.577	621.189	635.773	625.844	646.949	718.865
LOC100650570	318.507	317.479	238.569	262.445	269.24	323.618	299.409	295.233	291.544	304.427	343.749	229.646	292.029	277.247	296.968	289.971	294.618	393.784	292.281	262.345	288.814	320.648	283.639	293.653	287.59	291.881	233.36	255.292	299.625	342.678	340.575	311.907	351.306	263.911	228.6	265.073	302.255	283.221	320.177	331.896	269.171	275.321	262.237	248.36	326.014	258.727	254.557	262.276	359.832
LOC100645999	4361.09	4085.01	4238.68	4183.19	4258.97	3745.32	4605.84	3609.43	2498.95	2588.24	2266.53	2126.5	3905.67	3746.82	3951.42	4081.52	2510.26	3023.09	4230.56	3644.82	2247.42	2267.97	2453.58	2059.21	3844.14	4198.46	3865.47	4147.85	3604.73	3533.3	4015.39	3730.93	1856.72	2361.63	1929.33	2377.23	3076.77	3260.84	3465.61	3403.91	3185.02	3148.99	3015.72	2925.99	2691.82	2396.38	2406.34	2392.96	2858.67
LOC100652203	0	0	0.817016	0	0	0	0.843406	0	0	0	0	0	0	0	0	0	0	0	0.835088	0	0	0	0	1.21344	0	0	0	0	0	7.00774	0	0	2.60227	0	0	1.20488	0	0.950405	2.8168	0.987785	0	0.905662	0.835149	0	1.46853	0	0	0	0.799627
LOC100645092	72.6265	48.3694	31.0466	41.0856	56.8693	52.4112	36.2665	52.2984	106.016	88.0271	87.445	102.177	51.9561	42.8835	37.5577	38.1754	58.1848	49.7325	42.5895	52.6389	150.015	91.2613	67.1776	116.49	34.2583	18.831	38.8934	40.6737	40.2857	385.425	30.3925	46.004	79.3692	64.1279	105.323	79.522	20.0834	39.917	30.0459	39.5114	51.0324	60.6794	41.7574	41.3933	39.6504	45.7504	70.3196	108.657	11.9944
LOC100646033	1043.9	838.109	786.787	825.904	894.802	848.562	838.346	844.366	1274.72	1319.18	1073.46	955.005	1160.95	1010.25	943.309	737.517	1571.91	1253.91	820.892	980.612	1423.04	1565.01	1186.8	1162.48	811.381	825.998	884.825	826.455	811.589	824.81	821.492	850.154	1292.03	987.816	1055.63	1031.38	944.923	898.132	937.057	959.14	812.516	940.983	853.522	850.288	979.511	1009.66	985.881	1035.37	936.363
LOC100652167	791.017	938.366	1074.38	1401.1	778.398	958.375	689.063	1409.53	1737.91	1973.27	1893.64	2379.42	1212.01	1285.51	964.271	1417.37	1058.41	1519.7	1739.49	1618.22	1301.07	1476.21	1812.73	1422.15	2660.43	2656.03	2513.04	2539.94	3188.44	2620.89	2876.56	2672.83	1621.21	2338.2	2033.46	2184.45	2574.69	2712.45	2431.84	3053.24	2296.46	2695.25	2897.13	2399.09	2063.29	2096.63	1774.87	1889.64	2799.49
LOC100651339	576.637	562.844	501.648	500.574	436.294	433.432	430.981	595.527	716.871	716.443	903.598	848.781	571.517	605.355	583.454	857.729	435.924	467.16	552.829	502.617	919.72	820.118	800.8	741.413	571.573	522.989	508.266	567.701	660.517	478.628	680.256	666.138	896.481	870.659	833.013	772.328	673.797	603.507	590.59	656.877	748.475	757.134	699.855	841.665	916.365	836.129	804.456	936.702	652.496
LOC100652289	7.00015	3.51777	2.45105	1.67696	1.77716	4.15962	0	0	3.78629	31.7876	3.01535	5.05829	3.58318	7.97832	3.49374	2.43673	8.31211	4.89173	7.5158	0	9.81408	3.69978	6.39787	7.28065	0.901535	3.42382	0.883941	0.865397	1.67857	4.20464	3.57559	0.920081	1.30113	2.46646	4.78743	4.81952	5.02084	0.950405	1.87787	1.97557	2.00127	3.62265	6.68119	0	13.2168	4.7328	4.21918	9.99148	1.59925
LOC110119720	13.1253	20.2272	6.53613	5.03089	27.5461	20.7981	29.5192	16.8705	1.2621	4.89039	6.03069	2.02332	14.3327	14.9593	13.9749	4.06122	9.23568	11.414	5.01053	10.1882	8.41207	6.1663	9.5968	3.64033	8.11381	11.1274	15.027	17.3079	13.4286	16.8186	8.04508	12.8811	7.8068	11.0991	5.98429	15.6634	28.1167	4.75202	16.9008	10.8656	10.0064	15.3963	14.1975	10.3483	4.4056	3.1552	7.03196	2.49787	15.1929
LOC100650168	604.638	532.942	649.528	507.281	638.891	565.708	628.338	450.441	525.032	632.084	581.962	569.563	483.729	500.64	527.554	538.518	457.166	476.128	675.587	614.686	703.81	550.034	571.543	502.365	419.214	541.82	527.713	554.72	381.035	454.802	549.747	475.682	619.34	599.349	527.814	543.401	413.717	486.607	617.819	472.161	437.278	443.775	385.004	408.759	472.868	506.41	592.091	557.025	425.402
LOC100646308	1379.03	1313.89	1437.13	1453.09	1301.77	1279.5	1312.34	1426.4	1325.2	1602.83	1631.3	1569.08	1462.83	1545.8	1501.43	1678.91	1319.78	1356.64	1579.15	1519.74	1807.19	1446.61	1708.23	1498.6	1499.25	1511.62	1409	1408.87	1379.78	1415.56	1422.19	1465.69	1554.85	1577.3	1762.97	1625.38	1416.88	1427.51	1322.02	1512.3	1618.03	1523.32	1325.38	1450.49	1584.55	1656.48	1711.58	1628.61	1341.77
LOC100645091	3.50007	5.27666	0.817016	0.838482	0.888582	2.49577	1.68681	1.68705	3.78629	3.6678	3.01535	1.01166	1.79159	1.99458	1.74687	0	0.923568	3.26115	1.67018	3.39606	8.41207	4.93304	6.39787	6.06721	0.901535	2.56787	4.4197	0.865397	0.839285	4.90541	1.7878	3.68032	5.20453	6.16614	1.19686	6.0244	0	2.85121	1.87787	1.97557	0	0.905662	0.835149	3.44945	1.46853	0	4.21918	1.24894	0
LOC100648174	1.75004	0	1.63403	0.838482	1.77716	2.49577	3.37362	4.21761	1.2621	0	1.00512	2.02332	0	0.99729	0.873434	0.812244	1.84714	1.63058	3.34035	0.849014	1.40201	3.69978	2.13262	1.21344	1.80307	0	1.76788	0	0	0	0	1.84016	0	0	1.19686	0	0	1.90081	0	0.987785	0	1.81132	0	0.862361	0	0	0	0	1.59925
LOC100649306	399.008	228.655	151.148	112.357	193.711	117.301	156.03	429.353	63.1048	111.256	672.422	611.041	255.302	211.425	210.498	206.31	17.5478	35.0574	960.352	742.039	40.6583	51.7969	293.236	253.609	647.302	1069.95	950.236	480.296	558.964	690.262	556.004	1322.16	327.886	695.541	382.994	238.566	1430.94	1147.14	1028.13	1020.38	1456.93	1180.08	1313.69	1115.9	327.483	424.375	149.078	161.113	542.947
LOC100646233	44.6259	23.745	44.1189	68.7555	60.4236	18.3023	32.8928	17.714	31.5524	25.6746	19.0972	15.1749	17.0201	31.9133	29.6968	26.804	13.8535	16.3058	20.8772	31.4135	29.4422	20.9654	15.9947	13.3479	33.3568	20.5429	26.5182	10.3848	17.625	353.19	23.2413	61.6454	11.7102	12.3323	15.5592	19.2781	28.1167	50.3714	38.4963	44.4503	14.0089	19.9246	15.0327	136.253	10.2797	28.3968	25.3151	4.99574	33.5843
LOC100647780	5.25011	8.79443	3.26807	2.51545	7.10866	6.65539	8.43406	3.37409	11.3589	8.55819	1.00512	3.03497	0	4.98645	6.11404	2.43673	9.23568	1.63058	5.84562	11.0372	14.0201	9.86608	10.6631	10.921	0	3.42382	3.53576	2.59619	3.35714	3.50387	4.46949	3.68032	5.20453	4.93291	3.59057	1.20488	5.02084	4.75202	4.69467	2.96336	2.00127	6.33964	4.17574	7.76125	2.93707	4.7328	2.81278	4.99574	5.59739
LOC100646511	1548.78	1663.91	1701.03	1738.17	1651.87	1532.4	1524.88	1647.4	1167.44	1119.9	1131.76	1189.71	1548.83	1628.57	1753.86	1822.67	1136.91	1424.31	1669.34	1757.46	1228.16	1112.4	1206	1274.11	1772.42	2020.06	1630.87	1503.2	1605.55	2147.17	1484.76	1623.02	1280.32	1484.81	1218.4	1171.14	1747.25	1738.29	1485.39	1556.75	1722.09	1780.53	1531.66	1584.16	1330.49	1194.24	1224.97	1235.2	1508.9
LOC100651691	770.891	735.214	700.183	666.593	717.975	813.621	736.294	711.09	624.738	713.998	664.381	658.589	799.049	771.902	742.419	721.272	714.842	755.772	752.415	736.944	608.473	582.099	682.439	654.045	691.477	819.15	797.315	780.588	767.946	814.299	748.192	808.751	568.595	616.614	685.799	697.625	592.459	750.82	793.4	770.473	745.473	768.907	686.492	752.841	646.155	640.506	662.411	684.417	774.839
LOC100648333	290.506	203.151	262.262	320.3	333.218	280.358	311.217	210.037	94.6572	77.0237	84.4297	73.851	252.614	266.276	257.663	164.073	153.312	271.491	249.691	271.685	36.4523	98.6608	108.764	53.3914	208.254	247.371	175.02	226.734	182.964	132.446	261.018	172.055	59.8521	59.195	43.0869	40.9659	202.842	167.271	203.749	163.972	180.114	92.3776	157.843	134.528	70.4896	77.3025	40.7854	33.7213	185.514
LOC100649341	3066.06	3908.24	4515.65	3094.84	4131.02	3227.86	5807.69	3205.39	480.859	566.063	1322.73	1188.7	1709.18	2121.24	1545.11	2212.55	199.491	440.255	1747.01	1180.98	236.94	1441.68	830.656	1598.1	703.197	1146.13	905.155	1072.23	783.892	832.519	1238.94	1062.69	1195.74	1890.54	1520.01	1203.67	1428.93	1503.54	1297.61	1163.61	1369.87	1779.63	1423.93	3001.02	1866.51	1467.17	2283.98	1995.8	1456.12
LOC100650972	1067.52	1050.06	801.493	1038.04	949.006	1171.35	852.684	948.119	1164.91	1396.21	1145.83	1220.06	1338.32	1298.47	1286.57	886.97	1965.35	1837.66	1586.67	1750.67	1094.97	841.083	1243.32	1041.13	1364.02	1550.14	1765.23	1693.58	1478.82	799.583	1230.9	909.96	856.146	712.806	987.408	994.025	1382.74	936.148	1217.8	896.909	1094.7	976.304	1149.16	1121.07	929.581	1109.05	905.716	1021.63	1260.21
LOC100649663	343.882	320.117	359.487	381.509	318.112	298.66	321.338	315.477	150.189	240.852	260.325	214.471	300.987	285.225	276.879	385.003	186.561	256	403.348	300.551	185.066	118.393	215.395	214.779	403.887	400.587	320.871	431.833	363.41	440.086	365.604	359.751	170.449	186.217	270.49	238.566	400.663	326.939	385.902	389.187	354.225	399.397	290.632	368.228	246.714	260.304	220.804	241.045	344.639
LOC110119704	0	0	1.63403	0.838482	0	0.831923	1.68681	1.68705	1.2621	2.4452	2.01023	2.02332	1.79159	0.99729	0.873434	0	0	0	1.67018	0.849014	0	1.23326	2.13262	1.21344	1.80307	0	0	1.73079	3.35714	0.700774	3.57559	2.76024	0	1.23323	0	1.20488	0	0.950405	0	3.95114	1.00064	0.905662	0.835149	0	0	0	0	0	0.799627
LOC100648527	128.628	96.7387	89.0548	129.965	122.624	122.293	113.016	136.651	164.072	143.044	209.064	174.005	114.662	129.648	145.864	155.951	163.472	164.688	107.726	121.409	186.468	176.356	169.543	202.645	102.775	160.92	134.359	145.387	135.125	186.406	126.933	172.055	167.846	177.585	159.182	173.503	104.434	132.106	139.901	159.033	153.097	134.944	133.624	120.731	170.35	149.872	188.457	168.606	143.933
LOC110119660	4.37509	3.51777	4.08508	6.70785	0.888582	3.32769	2.53022	5.90466	1.2621	11.0034	6.03069	5.05829	0.895795	5.98374	2.6203	3.24897	3.69427	3.26115	4.17544	2.54704	1.40201	1.23326	2.13262	2.42688	5.40921	9.41552	2.65182	0.865397	4.19643	30.834	5.36339	11.041	1.30113	8.6326	3.59057	4.81952	4.01667	8.55364	0	2.96336	5.00318	3.62265	5.01089	0	2.93707	1.5776	2.81278	9.99148	3.99814
LOC100646551	1050.9	1197.8	1297.42	1216.64	1217.36	1278.67	1105.71	1322.64	1133.36	1310.63	1025.22	1252.43	1110.79	1222.68	1268.23	1319.08	1394.59	1411.26	1300.23	1321.92	1212.74	1002.64	1130.29	1204.95	1367.63	1277.09	1060.73	1146.65	1254.73	1354.6	1026.19	1221.87	971.947	1002.61	1148.98	1095.24	1451.02	1168.05	1097.61	1263.38	1323.84	1275.17	1308.68	1259.91	970.7	1091.7	1248.88	1107.81	1159.46
LOC100644144	637.888	666.618	781.885	773.08	709.089	759.546	604.722	870.515	786.286	793.467	873.445	821.466	647.66	730.016	722.33	715.587	1030.7	894.371	798.345	935.614	909.905	820.118	899.966	975.607	1153.96	1137.57	1180.06	1163.09	1188.43	878.77	1216.59	1366.32	940.72	940.953	1087.94	1095.24	1133.71	1398.05	1288.22	1330.55	1134.72	1077.74	1185.08	1023.62	998.602	1000.2	981.661	971.672	1364.16
LOC100646631	2354.67	2409.67	2428.99	2207.72	2626.65	2365.99	1991.28	2353.43	3771.14	3253.34	2335.89	2590.86	2384.61	2461.31	2280.54	2342.51	2858.44	2911.39	2544.51	2471.48	3276.5	3565.36	3155.21	2414.75	2324.16	2361.58	2292.06	2392.82	2217.39	2222.85	2414.42	2581.75	3133.13	2780.93	2660.61	2600.13	2842.8	3066.96	2888.16	3164.86	2407.53	2299.48	2540.52	2540.52	2555.25	2563.6	2731.21	2793.87	2585.19
LOC100642344	449.759	515.354	547.401	622.992	478.057	452.566	506.044	489.243	359.697	371.67	649.304	542.248	558.08	500.64	497.857	602.685	464.555	472.052	437.586	470.354	395.367	421.775	490.503	654.045	484.124	505.87	436.667	383.371	561.482	508.762	533.657	575.97	759.862	795.432	770.776	734.976	549.28	674.787	554.911	708.242	561.357	658.417	503.595	608.827	773.917	705.188	755.232	724.383	588.526
LOC105666248	1004.52	1028.07	1024.54	1039.72	1001.43	1122.26	991.002	1023.19	1193.94	1134.57	1223.22	1178.58	1125.12	1101.01	1049.87	1121.71	1035.32	1081.89	986.24	1068.06	1247.79	1222.16	1279.57	1260.77	1157.57	1177.8	1156.19	1149.25	1108.7	922.919	1094.13	1210.83	1379.2	1304.76	1239.94	1347.06	1168.85	1246.93	1117.33	1149.78	1265.8	1346.72	1230.17	1266.81	1376.02	1304.68	1299.51	1363.84	1288.2
LOC100642463	458.51	440.601	526.159	548.367	430.962	501.65	385.437	550.82	763.568	627.193	459.338	619.134	623.473	584.412	547.643	492.22	791.498	722.345	603.769	664.778	710.82	727.623	607.797	470.815	562.558	478.479	443.738	445.68	612.678	579.54	553.323	478.442	545.175	476.026	555.342	485.566	762.164	507.516	561.483	526.49	481.306	531.624	640.559	622.625	461.119	402.288	438.794	454.613	588.526
LOC100650612	308.006	305.167	314.551	293.469	289.678	264.552	290.132	293.546	311.738	317.876	330.683	351.045	296.508	291.209	310.069	334.644	370.351	338.344	297.292	323.474	304.237	309.548	309.23	277.878	329.06	301.297	310.263	306.351	330.678	379.118	327.167	320.188	336.994	281.176	314.774	265.073	276.146	295.576	258.207	330.908	312.198	323.322	358.279	325.973	299.581	301.322	302.374	299.745	331.046
LOC105666268	82.2517	76.5115	69.4464	75.4634	112.85	128.948	111.33	99.5357	87.0846	96.5853	146.747	145.679	77.0384	82.7751	68.1279	86.9101	172.707	118.217	87.6843	101.033	148.613	125.793	134.355	121.344	72.1228	89.8754	106.073	101.252	97.3571	89.699	72.4057	93.8482	104.091	70.294	78.9926	77.1123	78.3251	74.1316	90.1377	91.864	85.054	85.1323	88.5258	114.694	96.9232	88.3457	66.1004	77.434	102.352
LOC100648256	3774.83	4590.69	3759.09	4646.03	2912.77	3079.78	2722.51	4368.6	3036.6	4478.38	8487.19	5387.08	5347.9	6033.6	4716.54	6640.9	3169.69	3562.81	7663.61	5739.34	1909.54	2307.43	6281.64	8108.22	11056.4	11774.5	11693.7	10764.7	12626.2	7807.32	12452	12871	6458.83	10201.3	10273.8	10054.7	8779.44	11948.5	10091.7	10844.9	9896.28	11817.1	9328.61	9871.45	11216.7	10008.3	9535.34	10058.9	9233.3
LOC105666267	0	0	0	0	3.55433	0	0	0.843523	0	0	0	0	0	0	0	0	0	0	0	0	0	0	0	0	0	0	0	0	0	1.40155	0	0	0	0	0	0	1.00417	0	0	10.8656	0	0	0.835149	0	1.46853	0	4.21918	0	0
LOC100650851	64.7514	74.7527	72.7145	79.6558	96.8555	106.486	105.426	95.3181	53.008	85.5819	108.552	108.247	91.3711	87.7615	89.0903	86.0978	120.064	85.6052	108.562	107.825	88.3267	91.2613	121.559	98.2888	93.7596	101.859	116.68	105.578	94.8392	190.61	109.949	73.6064	91.0794	90.0257	108.914	107.234	75.3126	74.1316	98.5882	127.424	92.0585	105.057	82.6797	75.0254	108.671	93.0785	111.105	102.413	96.7549
LOC100650091	1633.66	1635.76	1682.24	1751.59	2002.86	2078.98	1903.57	1889.49	1679.85	2063.75	1543.86	1840.21	1691.26	1779.17	2084.01	1857.6	2217.49	2099.37	1705.25	1895.85	1658.58	1655.04	1781.81	1664.84	1853.56	1715.34	1709.54	1736.85	1806.98	1831.82	1597.4	1750.91	1683.67	1560.03	1591.82	1608.51	1889.85	1721.18	1845.95	1652.56	1817.15	1713.51	1768.01	1754.91	1699.09	1585.49	1622.98	1848.42	1731.19
LOC105666273	2.62506	0.879443	2.45105	1.67696	5.33149	5.82346	6.74725	2.53057	0	2.4452	2.01023	1.01166	3.58318	3.98916	4.36717	3.24897	1.84714	1.63058	3.34035	0.849014	0	6.1663	2.13262	1.21344	1.80307	2.56787	4.4197	2.59619	3.35714	1.40155	0.893898	1.84016	5.20453	1.23323	0	0	1.00417	2.85121	0.938935	2.96336	2.00127	3.62265	0	2.58708	0	1.5776	4.21918	0	0.799627
LOC100644531	1859.41	1816.05	1718.19	1505.07	1556.8	1359.36	1594.04	1494.72	1448.89	1589.38	1461.44	1568.07	1601.68	1713.34	1739.01	1675.66	1370.58	1542.52	1889.81	1580.02	1648.77	1318.36	1481.11	1339.64	1725.54	1871.12	1934.06	1892.62	1697.03	1451.3	1707.34	1586.22	1238.68	1323.25	1387.16	1430.19	1366.67	1531.1	1612.15	1645.65	1611.02	1550.49	1545.02	1547.08	1383.36	1473.48	1518.9	1405.05	1502.5
LOC100647513	487.385	477.538	400.338	395.763	527.818	513.297	557.491	491.774	532.605	337.437	475.419	438.048	457.751	420.856	490.87	469.477	551.37	496.51	473.495	454.223	496.312	559.9	442.519	532.701	487.73	437.394	458.765	441.353	483.428	402.244	543.49	493.163	564.692	452.595	390.176	492.796	499.072	528.425	526.742	528.465	502.319	474.567	521.133	495.858	392.098	432.263	413.479	505.819	489.372
LOC100647071	1177.77	1191.65	1172.42	1047.26	1294.66	1054.88	1354.51	952.337	718.133	949.959	901.588	928.702	1181.55	1084.05	1026.29	1153.39	739.778	798.167	1085.62	972.121	866.443	828.751	1002.33	817.86	962.839	1104.18	1117.3	1196.84	877.892	1739.32	1084.3	1134.46	849.64	954.519	983.817	974.747	735.051	943.752	1134.23	994.7	974.619	1100.38	856.862	1028.8	834.127	889.767	957.753	902.98	999.534
LOC100646630	91.8769	73.8732	97.2249	92.233	87.9696	114.805	102.896	86.8828	118.637	105.143	125.639	107.236	69.872	120.672	101.318	84.4733	156.083	109.249	84.3439	95.0896	126.181	112.227	114.095	134.692	82.9412	87.3075	87.5101	88.2705	88.9642	96.7067	92.0715	99.3687	135.318	125.789	89.7643	143.381	98.4085	93.1396	100.466	79.0228	80.0508	88.7549	98.5475	105.208	136.574	132.518	136.42	108.657	100.753
LOC100649103	63.0013	62.4405	64.5443	60.3707	78.1952	71.5454	68.3159	68.3253	64.3669	73.3559	102.522	82.9559	60.0183	79.7832	57.6467	82.0366	64.6498	59.516	78.4983	64.5251	47.6684	64.1295	62.9123	65.5259	79.335	78.748	85.7423	75.2896	63.7857	72.8804	69.724	90.1679	59.8521	106.058	108.914	84.3416	74.3085	69.3795	69.4812	85.9373	76.0483	70.6417	82.6797	64.6771	60.2099	86.7681	90.0091	82.4298	77.5638
LOC100647228	3408.2	3970.69	4241.13	4939.5	7692.46	5356.75	7068.59	7563.02	21.4556	30.565	20.1023	8.09326	1321.3	2273.82	1686.6	2324.64	34.172	822.625	1286.87	870.24	22.4322	6.1663	11.7294	18.2016	24.3414	49.6455	30.9379	33.7505	41.125	62.3688	18.7719	10.1209	2.60227	3.69968	10.7717	1.20488	4.01667	4.75202	14.084	3.95114	14.0089	16.3019	12.5272	12.0731	5.87413	0	4.21918	1.24894	8.7959
LOC100647191	1750.04	1540.78	1695.31	1766.68	1468.83	1435.07	1669.1	1564.73	2161.97	1892.58	1679.55	1768.38	1659.01	1487.96	1430.69	1365.38	2037.39	1904.51	1556.6	1474.74	1993.66	2213.7	1957.75	1646.64	1318.95	1271.95	1281.71	1217.61	1303.41	1187.81	1339.95	1357.12	2058.39	1712.95	1606.18	1484.41	1416.88	1344.82	1434.69	1486.62	1348.86	1313.21	1245.21	1270.26	1854.76	1661.21	1691.89	1784.73	1372.16
LOC100650493	482.135	397.508	480.406	594.484	513.601	591.497	533.876	495.991	604.544	575.844	408.077	431.978	449.689	451.772	534.542	519.836	438.695	507.109	476	516.201	658.945	554.967	587.537	452.614	460.684	411.715	411.916	456.93	410.41	480.731	364.71	388.274	439.783	456.294	411.719	501.23	465.934	445.74	391.536	375.358	456.29	487.246	432.607	395.824	430.28	457.504	493.644	518.308	311.055
LOC100651610	1118.27	1079.08	1043.33	1065.71	991.658	1093.15	904.131	1088.14	1691.21	1589.38	1382.03	1496.24	1168.12	1024.22	1217.57	1028.3	1345.64	1248.21	967.868	1070.61	1746.91	1899.22	1683.71	1564.13	940.301	820.862	834.44	836.839	906.428	873.164	839.37	920.081	1524.93	1192.53	1271.06	1197.65	1011.2	886.727	946.446	878.141	1027.65	914.719	1128.29	982.23	1076.43	1135.87	1310.76	1183.99	1025.12
LOC100643945	3426.57	3871.31	4151.26	4334.95	2947.43	3248.66	3366.03	3755.36	2154.4	2926.9	3988.3	3405.24	4043.62	4190.61	3980.24	4792.24	2633.09	2515.98	4679.84	3549.73	1878.7	2066.94	3230.92	3716.77	4964.75	5549.16	5396.46	5052.19	4872.05	6801.01	4793.97	5186.49	3255.44	5147.49	4052.56	4109.84	3987.55	4723.51	3734.14	4852	4522.87	4827.18	4047.97	4649.85	4790.35	5327.56	4816.89	5058.19	3540.75
LOC100652011	600.263	620.007	665.868	678.332	805.944	794.487	718.582	699.28	737.064	718.888	587.992	675.787	697.824	675.165	689.14	727.77	725.925	824.256	708.155	807.413	581.835	648.695	709.097	578.812	838.427	689.901	714.224	783.185	794.803	744.222	739.253	771.028	653.169	633.879	602.019	697.625	888.689	838.257	772.743	732.937	841.534	763.473	824.292	813.207	681.399	690.989	638.502	681.919	727.661
LOC100651337	7396.53	5528.18	4610.42	4742.45	4727.26	4580.57	5213.94	5466.03	11348.8	10908	8559.56	8954.18	7229.07	5620.73	6025.82	4848.28	6356	6432.62	3828.88	4729.01	13606.5	14431.6	12341.5	9390.83	3854.06	2624.36	2906.4	2873.98	3276.57	2079.9	3684.65	4283.9	13401.7	9271.41	8917.79	6514.78	5531.96	3805.42	4009.25	3962.99	4997.17	3861.74	5642.26	3968.59	8031.41	7447.85	8505.86	8491.51	3875.79
LOC110119673	0	0	0	0	0	0	0	0	0	0	2.01023	0	0	0	0	0	0	0	0	0	0	0	0	0	0	0	0.883941	0	0	0.700774	0	0	3.9034	1.23323	0	0	2.00834	0	0	0	0	0	0	0	0	1.5776	0	0	0
LOC100649852	268.631	318.358	348.866	245.675	224.811	200.493	242.901	296.92	47.9596	80.6915	208.059	162.877	262.468	305.171	387.805	500.342	95.1275	107.618	318.169	298.853	22.4322	30.8315	115.162	134.692	206.451	339.815	411.033	361.736	262.696	331.466	260.124	256.702	176.954	238.013	135.245	174.708	357.484	363.055	338.017	362.517	271.172	243.623	141.14	166.436	149.79	238.218	122.356	144.877	229.493
LOC100643211	2521.8	2468.6	2584.22	2584.2	2611.54	2628.05	2580.82	2519.6	2530.5	2510	2651.49	2534.2	2556.6	2250.88	2601.96	2460.29	2179.62	2163.77	2440.13	2541.1	2487.17	2243.3	2281.91	2742.38	2925.48	2809.25	2796.79	2622.15	2835.1	2401.55	2664.71	2781.4	2734.98	2608.28	2416.46	2532.66	2774.52	2891.13	2737	2856.68	2970.89	2762.27	2812.78	2599.16	2768.18	2519.43	2376.8	2810.11	3031.39
LOC100646069	187.254	248.003	205.888	249.868	160.833	131.444	124.824	224.377	16.4072	91.6949	333.698	197.273	341.298	298.19	250.676	205.498	28.6306	9.78345	212.948	145.181	4.20603	23.4319	133.289	186.87	398.478	376.621	453.462	443.083	424.678	231.956	341.469	328.469	128.812	326.805	269.293	274.712	303.259	376.36	354.917	434.626	307.195	313.359	260.566	315.624	254.056	307.632	262.995	330.968	526.954
LOC110119710	3.50007	2.63833	10.6212	11.7387	7.99724	8.31923	6.74725	4.21761	13.8831	2.4452	1.00512	5.05829	3.58318	5.98374	6.98747	6.49795	10.1592	8.96816	4.17544	7.64113	2.80402	12.3326	2.13262	4.85377	1.80307	5.99169	3.53576	5.19238	2.51786	3.50387	4.46949	2.76024	2.60227	0	2.39372	0	4.01667	0.950405	2.8168	0.987785	3.00191	0	0.835149	4.31181	0	0	0	1.24894	1.59925
LOC100649423	1.75004	0	3.26807	0	0.888582	0	0	0	2.52419	1.2226	0	5.05829	0	2.99187	0	0.812244	6.46498	1.63058	1.67018	2.54704	1.40201	1.23326	1.06631	1.21344	4.50767	0	2.65182	0	0.839285	0	0	0	2.60227	3.69968	0	1.20488	2.00834	0	0.938935	3.95114	4.00254	0	0.835149	0	5.87413	1.5776	1.40639	1.24894	0
LOC100646119	2.62506	2.63833	2.45105	3.35393	3.55433	1.66385	1.68681	0.843523	1.2621	2.4452	5.02558	5.05829	0.895795	2.99187	1.74687	2.43673	3.69427	0	4.17544	3.39606	0	1.23326	3.19893	3.64033	2.7046	3.42382	2.65182	2.59619	1.67857	12.6139	6.25728	1.84016	2.60227	2.46646	1.19686	0	7.02918	1.90081	3.75574	2.96336	4.00254	1.81132	2.50545	3.44945	8.8112	4.7328	1.40639	2.49787	2.39888
LOC105666212	1.75004	3.51777	2.45105	5.86937	7.99724	2.49577	8.43406	5.90466	0	0	0	0	1.79159	1.99458	0	4.06122	0	0.815288	0.835088	0.849014	0	0	0	0	0	0	0	0	0	0	0	0	0	0	0	0	0	0	0.938935	0	0	0	0	0	0	0	0	0	0
LOC110119700	135.628	86.1854	151.148	194.528	216.814	244.585	128.198	217.629	225.915	139.376	214.089	162.877	153.181	136.629	145.864	138.894	455.319	361.988	379.965	359.982	71.5026	254.052	171.676	120.131	187.519	241.38	293.468	312.408	203.107	147.863	250.291	303.627	257.624	205.949	101.733	67.4732	384.597	213.841	302.337	298.311	245.156	250.869	207.952	212.141	155.664	235.063	82.9771	179.847	191.111
LOC100643373	427.884	428.289	441.189	446.911	345.659	433.432	370.255	404.047	372.318	344.773	402.046	348.01	434.461	434.818	434.97	410.995	488.568	523.415	445.937	421.96	356.111	389.71	390.27	424.705	397.577	411.715	413.684	396.352	470	357.395	450.524	406.676	387.738	426.697	460.79	421.708	412.713	468.549	439.422	477.1	448.285	451.926	457.661	425.144	439.091	410.176	416.292	433.381	499.767
LOC100648719	1734.29	1650.71	1595.63	1663.55	1799.38	1601.45	1768.62	1671.02	1779.56	1815.56	1382.03	1393.05	1612.43	1612.62	1684.85	1567.63	1502.65	1544.97	1765.38	1611.43	1716.06	1486.08	1626.12	1457.34	1420.82	1517.61	1586.67	1564.64	1435.18	1861.96	1365.88	1579.78	1302.43	1398.48	1213.61	1389.23	1220.06	1370.48	1435.63	1479.7	1428.91	1478.04	1337.91	1385.81	1317.27	1415.11	1454.21	1509.96	1127.47
LOC100646387	233.63	186.442	186.28	167.696	230.143	229.611	337.362	184.731	424.064	359.444	261.33	283.264	172.888	210.428	181.674	184.379	193.026	157.351	245.516	224.14	276.196	279.95	271.909	214.779	132.526	183.175	189.163	247.504	95.6785	100.911	216.323	148.133	139.221	239.246	101.733	120.488	149.621	170.122	137.084	164.96	136.086	159.397	110.24	120.731	158.602	173.536	264.402	199.83	100.753
LOC100646836	974.77	1063.25	1078.46	1043.07	809.498	845.234	987.629	1018.98	259.992	476.813	1053.36	766.836	1164.53	1147.88	996.588	1412.49	299.236	404.383	1083.94	941.557	186.468	209.654	487.304	933.137	1184.62	1534.73	1279.06	1330.12	1368.87	2670.65	1466.89	1425.2	742.947	1174.03	996.982	986.796	1040.32	1545.36	1148.32	1497.48	1188.75	1323.17	1221.82	1254.74	1119.02	981.268	963.378	996.651	1135.47
LOC100645384	4926.35	6222.06	6046.74	5460.19	5028.49	4188.73	3699.18	6255.56	3030.29	2891.45	5481.9	5241.4	5620.22	6222.09	5369.87	7472.64	2786.41	4147.37	9987.66	6162.15	1643.16	2319.76	5008.46	5711.67	10207.2	12255.6	10896.3	12144.1	12150.3	7782.79	11315.9	12495.6	4593	7377.17	6756.26	6650.93	12560.1	13997.6	11327.3	14549.1	13600.6	12408.5	11869.1	11750.5	6966.72	8489.07	5416.01	5660.18	11639.4
LOC100649186	492.635	439.722	303.113	354.678	380.313	517.456	441.945	426.822	296.593	447.471	696.545	676.799	378.025	410.883	345.006	359.012	379.587	303.287	531.951	376.113	266.382	371.211	398.8	497.511	446.26	389.46	520.641	431.833	370.125	819.905	473.766	476.602	554.283	705.407	550.555	934.986	447.859	548.383	460.078	511.673	494.314	378.567	484.386	706.274	489.021	730.429	734.137	706.898	474.179
LOC100646310	2784.31	2726.27	2803.18	3507.37	2224.12	2203.76	2128.76	2009.27	1380.73	1919.48	1837.35	1895.85	2825.34	2667.75	3373.2	2881.03	2485.32	2789.1	1726.13	2506.29	1682.41	1714.23	1687.97	1327.51	1624.57	2032.9	1930.53	1522.23	1649.2	1333.57	1123.63	1136.3	1513.22	1365.18	1531.98	1531.4	1367.68	922.843	1026.26	1193.24	1383.88	1242.57	1476.54	1373.74	1506.71	1285.74	1209.5	1445.02	1205.84
LOC100646835	651.889	746.647	743.485	684.201	559.807	423.449	525.442	579.5	479.596	639.419	548.793	463.339	754.259	790.851	699.621	691.219	300.16	507.924	904.401	640.157	572.021	600.598	640.853	387.088	795.153	1065.67	1096.09	1093	659.678	637.003	807.19	757.226	547.777	829.963	548.161	571.113	558.318	603.507	774.621	792.204	523.332	575.096	512.781	513.967	709.301	656.282	684.913	643.202	618.112
LOC100647307	674.639	662.221	703.451	682.524	725.972	700.479	676.412	768.449	754.733	802.025	800.072	832.594	682.596	706.081	763.381	759.448	650.192	743.542	694.794	739.492	743.066	726.39	717.627	741.413	670.742	703.596	681.518	668.087	671.428	617.381	693.665	695.581	847.038	837.362	849.769	784.376	672.793	708.051	628.147	728.986	759.482	661.134	648.075	642.459	788.602	801.421	765.077	809.31	689.279
LOC100651254	6659.76	7938.73	6128.44	6256.75	4042.16	3438.34	4656.45	5452.53	6050.49	3882.97	4667.75	4516.04	4051.68	4310.29	5444.12	5574.43	2315.39	3442.96	3492.34	3064.09	7169.89	7739.94	6629.26	7910.43	3588.11	4006.73	3845.14	3660.63	3837.21	2959.37	4760.9	5326.35	6380.76	8774.42	6708.39	5752.09	3434.26	3730.34	3415.85	3735.8	5119.25	4654.2	3858.39	4065.17	5677.35	5669.9	6941.95	5763.84	4421.94
LOC100644773	245.005	281.422	285.956	268.314	232.809	276.198	283.384	258.118	199.411	261.636	284.448	247.856	286.654	246.331	270.765	229.053	230.892	273.937	271.404	302.249	236.94	202.255	265.511	260.89	245.217	260.211	258.111	273.466	267.732	375.615	270.851	293.506	213.386	202.249	287.246	275.917	255.059	264.212	277.925	287.446	284.18	279.85	288.961	288.029	214.406	216.131	201.114	254.783	315.053
LOC110119715	0	1.75889	2.45105	0	1.77716	1.66385	0	2.53057	1.2621	1.2226	2.01023	0	0	0	1.74687	0.812244	0	1.63058	2.50527	0	1.40201	0	2.13262	0	3.60614	0.855956	1.76788	0	0	7.70851	1.7878	0.920081	0	0	0	1.20488	1.00417	1.90081	0	0.987785	1.00064	1.81132	0.835149	6.89889	0	0	1.40639	1.24894	4.79776
LOC100651256	1.75004	5.27666	3.26807	5.03089	0	9.15115	3.37362	4.21761	3.78629	3.6678	5.02558	3.03497	0	2.99187	3.49374	1.62449	0.923568	0.815288	6.68071	0.849014	0	2.46652	0	1.21344	5.40921	0.855956	6.18759	1.73079	5.03571	4.90541	1.7878	2.76024	3.9034	6.16614	9.57486	4.81952	0	6.65283	0	1.97557	8.00508	2.71699	2.50545	1.72472	1.46853	4.7328	7.03196	3.74681	3.99814
LOC100644569	9964.71	10597.3	10708.6	11162.7	8748.98	8117.07	9450.37	9519.15	11772.8	11069.4	9765.7	8943.05	10114.4	9527.11	9918.72	10919.8	8130.17	9267.38	9882.44	8246.48	12545.2	11852.9	12788.3	9828.88	12083.3	13115	12951.5	13384.2	10669.8	14856.4	11129	10672.9	7441.18	9172.75	7695.8	7728.1	10008.5	10887.8	10836.2	11661.8	9451	8365.6	7477.92	7481.85	9181.27	9793.75	9069.82	8240.48	8434.47
LOC100642378	821.642	781.825	822.735	937.423	937.454	1022.43	980.881	900.882	1177.54	1004.98	1018.18	1109.79	942.376	903.545	1026.29	1073.79	798.886	897.632	745.734	845.618	1052.91	1132.13	1129.22	1005.94	792.449	754.097	761.957	861.07	771.303	807.291	719.588	878.677	1161.91	1024.81	1050.84	1050.65	951.952	857.265	812.179	804.057	885.562	803.323	897.785	1024.49	1077.9	916.586	1134.96	1125.29	856.401
LOC100643294	1019.4	1005.2	1048.23	1033.85	1086.74	1023.27	990.159	996.2	779.975	870.49	765.898	919.597	1065.1	1010.25	1069.08	1081.1	969.747	1021.56	1106.49	1092.68	933.74	744.889	873.309	798.445	1022.34	1018.59	903.388	939.822	950.071	1285.92	959.152	928.361	744.248	677.042	809.076	820.523	842.497	901.934	902.316	918.64	962.611	932.832	967.937	931.35	704.896	719.386	762.264	763.1	905.178
LOC100643494	466.385	438.842	489.393	503.089	507.38	585.674	456.283	598.058	480.859	511.046	555.829	550.342	557.184	474.71	602.67	633.55	712.071	617.988	460.134	545.916	560.805	526.602	554.482	549.689	446.26	448.521	457.881	424.91	542.178	365.804	433.54	518.005	533.465	508.09	529.011	537.376	462.922	426.732	462.895	390.175	458.291	479.095	528.649	488.959	512.518	553.738	496.456	522.055	470.98
LOC100645499	1535.66	1539.03	1250.04	1178.07	1334.65	1355.2	1460.78	1336.98	1431.22	1475.68	1480.53	1468.93	1388.48	1188.77	1445.53	1428.74	1429.68	1238.42	1090.63	1189.47	1720.27	1577.34	1445.92	1377.26	1045.78	910.737	949.353	829.916	1039.87	639.806	890.322	813.351	1639.43	1233.23	1316.54	1236.21	1181.91	813.546	834.713	787.265	992.63	866.719	1245.21	1124.52	1348.11	1238.42	1215.12	1325.12	1094.69
LOC100650123	42.0009	38.6955	47.3869	35.2162	25.7689	29.1173	32.0494	43.8632	15.1452	23.2294	54.2762	41.478	29.5612	29.9187	21.8359	54.4203	17.5478	26.0892	66.8071	39.9037	14.0201	9.86608	39.4535	35.1898	54.0921	57.3491	38.8934	64.0394	36.9285	49.0541	42.0132	39.5635	45.5397	85.0928	62.2366	53.0147	59.2459	51.3218	50.7025	73.0961	49.0311	76.0756	55.1198	56.9159	83.7064	50.4832	99.8538	129.889	68.7679
LOC100652049	641.388	635.837	566.192	572.683	545.59	631.43	557.491	609.023	801.431	633.306	715.642	693.997	643.181	609.344	618.391	556.387	608.631	636.74	530.281	611.29	822.981	807.785	749.617	746.267	568.868	535.829	558.651	518.373	592.535	508.061	619.471	607.253	1026.59	746.103	774.367	709.674	647.689	623.465	630.025	512.661	687.437	688.303	629.702	655.395	886.994	709.92	734.137	779.336	688.479
LOC100652048	630.013	556.687	647.894	700.132	596.239	618.119	608.096	591.309	898.612	727.446	748.811	732.44	737.239	699.1	648.088	615.681	878.313	785.122	632.997	708.927	810.363	821.351	819.993	815.433	588.702	626.56	629.366	575.489	644.571	575.335	598.911	712.142	792.39	653.611	810.273	701.24	741.076	672.886	711.713	723.059	757.481	733.587	684.822	646.771	703.427	758.826	721.479	655.691	648.498
LOC100642969	620.388	669.256	619.298	628.023	765.069	767.033	852.684	654.574	676.483	629.638	474.414	563.493	543.748	567.458	580.834	606.746	515.351	564.994	608.78	680.91	633.709	611.697	682.439	522.993	660.825	606.873	686.822	790.108	551.41	670.64	673.105	621.974	563.391	546.32	472.759	498.82	577.397	594.953	711.713	570.94	589.374	646.643	527.814	607.965	518.392	487.479	538.648	548.283	550.144
LOC100651089	2743.18	2800.15	3276.24	3556.84	2799.03	2410.08	3250.49	2594.68	602.02	828.922	1502.65	1504.33	2864.75	2475.27	2311.98	2935.45	757.326	1422.68	2628.86	2171.78	521.548	519.203	981.006	1247.42	2315.14	3132.8	3260.86	2288.11	2308.03	1744.93	2374.19	2575.31	1396.12	2261.74	1554.72	1643.46	2602.8	2766.63	1812.14	2756.91	3427.18	2790.35	2448.66	2913.06	2355.53	1959.38	1691.89	1548.68	2094.22
LOC105666219	0.875018	1.75889	0.817016	0.838482	1.77716	0.831923	0.843406	0.843523	1.2621	2.4452	0	2.02332	0	0.99729	1.74687	0	0	0	1.67018	0.849014	4.20603	4.93304	2.13262	0	0	0	0	2.59619	0.839285	13.3147	0	0	0	0	3.59057	2.40976	2.00834	1.90081	0.938935	2.96336	0	1.81132	0	0	4.4056	0	0	4.99574	0
LOC100649890	0.875018	4.39722	1.63403	4.19241	2.66575	13.3108	3.37362	37.9585	2.52419	48.9039	7.03581	12.1399	19.7075	11.9675	9.60778	11.3714	0.923568	0	17.5369	38.2056	0	2.46652	11.7294	19.4151	8.11381	7.70361	2.65182	2.59619	15.9464	14.0155	7.15118	8.28073	7.8068	3.69968	2.39372	2.40976	11.0459	5.70243	0.938935	2.96336	1.00064	2.71699	9.18663	3.44945	8.8112	6.3104	0	0	3.99814
LOC100644857	2125.42	2144.08	2150.39	2165.8	2443.6	2363.49	2414.67	2212.56	2757.68	2580.91	2356.99	2354.13	2219.78	2041.45	2289.27	2224.74	2301.53	2319.49	2126.14	2342.43	2670.83	2615.74	2634.85	2418.39	2529.71	2377.85	2519.23	2467.25	2467.5	1976.88	2516.32	2473.18	2785.73	2630.48	2254.88	2598.92	2630.92	2561.34	2589.58	2624.55	2415.53	2359.25	2314.2	2429.27	2448.04	2360.09	2773.4	2338.01	2504.43
LOC100649185	597.638	608.575	590.703	553.398	540.258	532.431	587.011	544.916	627.262	614.967	492.506	571.587	647.66	616.325	617.518	588.877	682.517	778.6	632.162	601.102	702.408	694.325	701.633	543.622	576.982	627.416	556.883	602.317	594.214	1096.01	585.503	530.886	536.067	469.86	564.917	573.523	624.593	561.689	618.758	572.915	639.406	606.794	597.131	612.277	475.805	493.789	548.493	470.849	519.758
LOC110119713	0.875018	0.879443	0.817016	3.35393	0	0	0	2.53057	0	1.2226	2.01023	1.01166	0.895795	3.98916	1.74687	0.812244	0.923568	0	2.50527	0.849014	0	0	0	0	0.901535	0	0	0	1.67857	2.10232	0.893898	0.920081	1.30113	3.69968	0	0	0	1.90081	0	0.987785	3.00191	0.905662	5.01089	0.862361	0	0	0	0	2.39888
LOC100642500	459.385	439.722	395.436	451.103	683.32	702.975	349.17	935.467	514.935	897.387	769.918	612.053	401.316	470.721	670.797	1053.48	261.37	291.873	2487.73	933.916	347.699	673.36	601.399	510.859	1315.34	679.629	767.261	727.799	1201.86	1792.58	752.662	2060.06	979.754	1017.41	775.564	881.972	1120.65	1209.86	1332.35	2058.54	1435.91	1036.08	1453.99	1499.65	1967.83	1716.43	953.534	1245.19	726.861
LOC100648647	217.88	180.286	187.914	97.2639	214.148	247.081	179.645	195.697	305.427	550.169	320.632	379.372	146.015	141.615	167.699	208.747	906.02	306.548	235.495	396.49	225.724	172.656	501.166	368.886	291.196	133.529	132.591	128.944	159.464	141.556	105.48	165.615	245.914	292.275	171.151	222.903	294.221	196.734	270.413	165.948	209.133	165.736	313.181	158.674	182.098	137.251	123.762	114.902	266.276
LOC100648794	346.507	334.188	367.657	378.994	495.829	619.783	558.335	512.862	598.234	594.183	509.593	620.146	497.166	554.493	570.353	529.583	648.345	580.485	337.376	329.418	651.935	765.855	631.256	570.318	387.66	490.463	441.087	539.143	470.839	425.37	441.585	440.719	732.538	712.806	725.296	697.625	584.426	514.169	530.498	440.552	408.259	408.454	407.553	529.49	859.092	739.895	794.611	674.425	366.229
LOC100642891	2972.44	3384.98	3299.93	3534.2	3398.83	3351.82	3317.12	3408.68	2462.35	2650.59	2885.69	3033.96	3004.5	2932.03	3171.44	3252.22	2114.97	2515.98	2285.64	2848.44	2269.86	2043.51	2413.06	2619.82	3198.64	2399.25	2415.81	2501.86	3017.23	2749.13	2610.18	2968.18	3181.27	2861.09	2859.29	3002.56	2997.44	2651.63	2518.22	2532.68	3556.26	3381.74	3605.34	3484.8	2915.04	2961.16	2726.99	3083.62	3744.65
LOC100644570	952.02	788.86	1194.48	1187.29	989.881	961.703	1070.28	865.454	1658.39	1227.49	1130.75	1341.46	980	996.293	885.662	901.59	1672.58	1620.79	734.878	1043.44	1672.6	1558.84	1625.06	902.801	631.074	689.045	501.194	649.048	631.982	2295.03	679.362	659.698	1143.7	1000.15	1354.84	1171.14	1173.87	955.157	876.965	776.399	687.437	792.455	724.909	860.637	1072.03	1107.48	1140.58	1261.42	719.665
LOC100651814	0.875018	0	0.817016	1.67696	0	0.831923	0	0	0	1.2226	0	0	0	0	0	0	0.923568	0	1.67018	0	1.40201	0	0	0	0	0	0.883941	0	0	0	0	0	0	0	0	0	0	0.950405	0	0.987785	0	0	0	0	0	0	0	0	0
LOC110119690	8.75018	6.1561	5.71911	10.0618	13.3287	16.6385	6.74725	15.1834	10.0968	8.55819	4.02046	8.09326	9.85374	13.9621	12.2281	11.3714	5.54141	11.414	8.35088	12.7352	5.60805	8.63282	3.19893	2.42688	6.31074	7.70361	10.6073	9.51937	10.0714	4.90541	19.6657	9.20081	6.50567	9.86583	0	4.81952	14.0584	8.55364	15.023	13.829	11.007	8.15096	6.68119	10.3483	7.34266	11.0432	8.43835	6.24468	6.39702
LOC100646918	198.629	276.145	336.611	285.084	226.588	423.449	183.019	383.803	132.52	372.893	911.639	620.146	404.899	531.555	432.35	657.105	268.758	264.153	798.345	449.129	121.975	147.991	618.46	940.417	772.615	657.374	860.958	540.873	1015.53	639.105	1009.21	930.201	715.624	1154.3	1017.33	1166.32	555.305	830.654	569.933	743.802	581.369	844.077	798.402	754.566	939.861	937.095	1194.03	952.938	596.522
LOC100647157	1335.28	1253.21	1299.87	1248.5	1355.98	1272.01	1435.48	1307.46	1154.82	1196.92	1171.96	1194.77	1153.78	1277.53	1382.65	1321.52	1199.72	1252.28	1127.37	1234.47	1141.24	1129.67	1073.78	1145.49	1349.6	1197.48	1323.26	1231.46	1228.71	1332.17	1243.41	1135.38	1094.25	1122.24	988.604	1041.02	1092.54	1115.77	1152.07	1081.62	1271.81	1219.93	1296.99	1257.32	947.204	973.38	1198.25	1076.58	1239.42
LOC110119689	2.62506	2.63833	8.98718	2.51545	10.663	2.49577	10.9643	5.06114	0	1.2226	11.0563	0	13.4369	16.9539	10.4812	13.8081	0.923568	0	11.6912	8.49014	1.40201	3.69978	1.06631	13.3479	12.6215	17.9751	26.5182	17.3079	18.4643	13.3147	14.3024	11.961	3.9034	13.5655	9.57486	8.43416	15.0625	14.2561	13.1451	16.7924	11.007	18.1132	6.68119	5.17417	1.46853	14.1984	4.21918	12.4894	27.1873
LOC100642496	784.016	853.939	906.888	998.632	658.439	644.74	727.859	728.804	634.834	710.33	737.754	651.507	1023.89	918.504	908.372	900.778	717.612	710.931	961.187	817.601	601.463	585.799	784.805	560.61	1101.68	1180.36	1120.84	1221.08	1030.64	1283.12	1112.01	926.521	642.76	858.327	689.39	765.098	1091.53	1066.35	1114.52	1090.51	969.616	825.964	788.38	876.159	935.455	1003.35	814.301	891.74	928.367
LOC100648481	1326.53	1320.92	1192.84	1349.96	1228.02	1172.18	1105.71	1345.42	1191.42	1541.7	1354.9	1279.75	1268.45	1279.52	1314.52	1621.24	741.625	994.651	1630.09	1463.7	1193.11	1016.21	1494.97	1513.16	1603.83	1718.76	1620.26	1789.64	1621.5	1250.18	1779.75	1703.99	1252.99	1756.12	1327.32	1563.93	1510.27	1845.69	1629.99	1733.56	1576	1960.76	1372.15	1592.78	1377.48	1344.12	1743.93	1598.64	1086.69
LOC100651653	1309.03	1429.09	1572.76	1754.1	1435.95	1491.64	1464.15	1622.09	1476.65	1540.47	1342.83	1544.8	1382.21	1645.53	1532.88	1751.2	1268.98	1282.45	1959.95	1608.03	1044.5	913.846	1326.49	1418.51	2030.26	2003.79	2052.51	2305.42	2047.86	1763.85	1801.2	2042.58	1360.99	1753.65	1660.04	1743.46	1851.69	1789.61	1766.14	1794.81	1653.05	2043.17	1693.68	1893.75	1997.2	1845.79	1788.93	1982.06	1400.95
LOC100649667	134.753	126.64	175.659	109.003	110.184	132.276	102.052	138.338	60.5806	108.811	121.619	185.133	85.1005	161.561	114.42	108.028	97.8982	79.8982	160.337	132.446	166.839	82.6284	97.0343	116.49	88.3504	81.3158	79.5547	128.079	78.8928	824.11	53.6339	63.4856	80.6703	114.69	93.3549	92.7757	98.4085	89.338	91.0767	112.608	116.074	91.4719	86.8555	93.135	51.3987	59.9488	104.073	117.4	49.5769
LOC100645531	1266.15	1435.25	1710.02	1705.47	1799.38	1427.58	1719.71	1525.09	1221.71	1284.95	796.051	1151.27	1318.61	1473	1346.84	1498.59	1193.25	1435.72	1835.52	1731.99	1242.18	1167.9	1073.78	933.137	1725.54	1700.78	1361.27	1683.2	1824.61	2096.71	1957.64	1731.59	936.816	927.388	1105.9	1225.36	1742.23	1616.64	1773.65	1917.29	1607.02	1448.15	1519.97	1578.12	1236.5	1066.46	1037.92	1217.71	1398.55
LOC100643903	546.886	539.099	647.077	513.989	548.255	554.893	554.118	474.06	694.153	605.186	700.565	648.473	610.932	616.325	581.707	560.448	864.46	858.498	460.134	540.822	698.202	622.796	608.864	588.519	521.087	573.491	489.703	477.699	506.089	686.758	476.447	498.684	654.47	585.783	697.768	639.791	565.347	571.193	582.14	627.244	545.346	573.284	574.582	595.029	631.469	667.325	648.347	665.683	527.754
LOC105666233	497.885	402.785	446.091	435.172	578.467	559.052	593.758	467.312	383.677	429.132	397.02	344.975	444.314	433.821	493.49	383.379	435.001	529.937	429.235	460.166	386.955	367.512	371.076	354.325	352.5	396.308	425.176	384.236	359.214	242.468	336.999	333.989	331.789	351.47	360.254	384.357	378.572	307.931	356.795	290.409	293.186	307.02	376.652	381.164	326.014	419.642	319.251	367.187	369.428
LOC100646190	4189.59	4594.21	5008.31	5443.42	4200.33	4785.22	4113.29	5251.77	5160.71	5407.55	4892.9	5157.43	4686.8	4819.9	5006.52	5182.93	4921.69	5100.44	5605.95	5374.26	4870.59	4450.84	5176.94	4651.12	5365.03	4646.13	4724.66	4713.82	4828.41	5578.16	4292.5	4765.1	4309.35	4669	4781.45	4597.82	4858.17	4552.44	4697.49	4917.2	5003.18	5323.48	4783.73	4943.92	4518.68	4808.53	5252.87	5464.09	4063.71
LOC100645295	581.012	681.568	597.239	637.246	820.161	847.73	921.843	712.777	796.383	951.182	684.483	773.918	655.722	626.298	674.291	504.403	1232.04	1218.86	643.018	845.618	800.549	659.794	599.267	603.081	736.554	717.291	723.948	672.414	600.089	374.914	545.278	422.317	999.271	721.439	827.029	1043.43	538.234	377.311	516.414	324.981	399.254	490.869	519.462	429.456	1036.78	858.215	736.949	789.327	677.284
LOC100646838	1531.28	1527.59	1608.71	1646.78	1765.61	1720.42	1580.54	1641.5	2564.58	2259.36	2040.38	2160.9	1581.97	1516.88	1448.15	1459.6	1865.61	1659.93	1547.42	1763.4	2809.63	2895.69	2636.99	2283.7	1760.7	1717.05	1726.34	1774.93	1760.82	1459.01	2023.78	1968.97	2734.98	2301.2	2326.69	2408.55	2064.57	2120.35	2133.26	2275.86	1824.16	1930.87	1920.84	1785.09	2079.44	1924.67	2244.6	2081.98	1847.94
LOC100651652	523.261	459.949	524.524	591.968	540.258	589.834	525.442	468.155	1027.35	775.128	659.355	743.568	494.479	463.74	600.923	464.603	849.683	706.039	479.341	547.614	958.976	1107.47	844.518	780.243	533.708	415.139	419.872	443.083	498.535	442.188	527.4	499.604	1009.68	675.809	714.524	719.313	698.901	557.887	518.292	559.086	524.333	517.133	560.385	539.838	832.658	683.101	808.675	731.876	504.565
LOC100650695	763.891	742.25	825.187	870.344	904.577	925.93	830.755	928.718	1007.15	868.045	854.348	896.329	799.945	835.729	862.08	854.48	986.371	995.466	727.362	821.846	954.77	1021.14	921.293	802.085	754.584	793.471	751.35	777.992	815.785	756.135	844.733	828.073	892.578	776.934	944.321	898.84	972.035	899.083	854.431	840.605	849.54	818.719	840.159	904.617	838.532	825.085	900.091	863.015	814.021
LOC100651929	882.894	840.748	899.535	799.912	888.582	917.611	892.324	875.577	1376.95	1093	1052.36	1189.71	949.543	941.442	819.281	802.497	1523.89	1302.83	893.545	908.445	1267.42	1647.64	1201.73	1126.07	816.79	950.111	928.138	904.34	778.857	997.201	950.213	940.322	1401.32	1223.36	1171.72	1136.2	1105.59	1096.77	1123.91	1158.67	1006.64	957.285	1065.65	1055.53	1183.64	1154.8	1219.34	1290.15	993.137
LOC100646957	1314.28	1298.06	1450.2	1521.84	1580.79	1531.57	1502.11	1563.89	1645.77	1722.64	1607.18	1650.01	1329.36	1384.24	1413.22	1604.18	1391.82	1390.88	1498.98	1615.67	1786.16	1560.07	1705.03	1673.34	1684.97	1546.71	1682.14	1570.7	1739.84	1421.17	1567	1652.46	1721.4	1859.71	1803.66	1743.46	1527.34	1694.57	1655.34	1692.08	1602.02	1742.49	1656.93	1631.59	1834.2	1624.93	1704.55	1900.88	1409.74
LOC100647272	161.878	167.974	129.089	129.965	146.616	157.233	158.56	150.991	140.093	140.599	204.038	178.052	162.139	156.575	168.573	202.249	146.847	156.535	133.614	184.236	168.241	145.525	153.549	162.601	116.298	145.513	129.055	104.713	117.5	115.628	143.024	161.014	221.193	136.888	159.182	163.864	78.3251	95.9909	112.672	92.8518	134.085	109.585	147.821	134.528	124.825	115.165	123.762	216.066	199.107
LOC105666308	0.875018	3.51777	0.817016	0	0.888582	0	0	5.06114	1.2621	0	2.01023	1.01166	0	1.99458	0	2.43673	6.46498	0	0.835088	1.69803	1.40201	3.69978	2.13262	0	2.7046	1.71191	0	0.865397	0	2.80309	1.7878	0.920081	2.60227	0	3.59057	0	1.00417	0	0	0	1.00064	1.81132	1.6703	0.862361	0	0	2.81278	0	0
LOC100647430	484.76	596.262	602.141	553.398	590.907	613.127	506.887	630.955	532.605	504.933	413.102	430.966	539.269	523.577	543.276	585.628	524.587	546.243	607.109	705.531	518.744	451.373	495.835	451.4	675.249	570.923	560.419	620.49	632.821	754.032	609.638	597.132	386.437	429.163	550.555	484.361	579.405	625.366	611.247	576.867	577.367	710.039	557.044	579.507	390.63	424.375	420.511	537.042	590.925
LOC110119671	0.875018	3.51777	6.53613	1.67696	0	1.66385	3.37362	2.53057	0	1.2226	7.03581	8.09326	1.79159	6.98103	1.74687	8.93468	1.84714	6.5223	0.835088	3.39606	1.40201	1.23326	6.39787	1.21344	4.50767	1.71191	2.65182	0	1.67857	9.11006	1.7878	1.84016	7.8068	14.7987	7.18115	1.20488	0	2.85121	0	0.987785	6.00381	1.81132	2.50545	1.72472	2.93707	1.5776	7.03196	9.99148	0
LOC100652320	1834.91	1843.31	1549.06	1419.55	1472.38	1587.31	1625.24	1675.24	2034.5	2003.84	2288.65	2043.55	1734.26	1595.66	1640.31	1607.43	1482.33	1278.37	1584.16	1495.96	1940.38	2576.28	2483.44	2685.35	1542.53	1690.51	1758.16	1645.99	1621.5	1168.19	1594.71	1703.99	3010.82	2702	2453.56	2366.38	1412.87	1631.84	1508.87	1654.54	1677.07	1758.8	1701.2	1630.73	2370.21	2071.39	2606.04	2180.64	1848.74
LOC100648950	656.264	649.908	836.625	698.455	1456.39	1058.21	1507.17	867.141	993.27	574.621	313.596	560.458	344.881	516.596	484.756	683.097	613.249	825.071	561.179	655.439	144.407	704.192	463.845	229.34	228.088	656.518	457.881	532.219	503.571	236.861	252.079	396.555	615.436	574.684	367.435	342.186	464.93	479.004	306.093	410.919	1330.85	553.36	577.088	444.978	494.896	601.066	402.228	315.981	311.055
LOC100648290	113.752	176.768	165.854	241.483	222.146	278.694	207.478	191.48	78.25	48.9039	38.1944	68.7927	94.9543	148.596	81.2294	71.4774	37.8663	91.3122	236.33	144.332	30.8443	44.3974	42.6524	43.6839	115.396	180.607	157.341	244.907	138.482	367.906	135.872	146.293	20.8181	41.9298	37.1026	46.9903	219.913	219.543	579.323	154.095	175.111	133.132	91.8663	102.621	35.2448	41.0176	40.7854	19.983	177.517
LOC105666285	14956.7	14420.2	13460.3	12550.4	17928.9	17017	19492.8	14189.7	14261.7	13590.4	11286.4	11636.1	13718.2	13618	12706.7	9344.86	17785.2	18702.7	14803.6	16068.4	14831.9	15118.5	12985.5	12220.6	12111.2	13227.9	12448.5	11680.3	11902.7	9922.25	13032.1	10148.5	14339.8	11387.6	10757.4	10857.2	14426.9	11979.8	12956.4	11884	10961	10606.2	10741.7	10224.2	12680.8	12672.9	11682.9	11732.5	13273.8
LOC100650451	182.879	216.343	213.241	217.167	238.14	192.174	238.684	229.438	157.762	178.499	203.033	197.273	195.283	205.442	200.016	240.424	146.847	161.427	255.537	209.707	131.789	118.393	158.88	157.747	199.239	204.574	175.02	171.349	195.553	254.381	212.748	204.258	123.608	160.32	204.663	186.756	190.792	201.486	190.604	195.581	182.116	214.642	221.314	195.756	143.916	156.183	160.329	181.096	230.293
LOC100648760	249.38	256.797	202.62	182.789	251.469	220.46	275.794	261.492	179.218	238.407	186.951	204.355	155.868	200.455	176.434	178.694	216.115	175.287	311.488	261.496	180.859	165.257	205.798	178.376	209.156	223.405	236.012	243.177	187.161	309.041	163.583	231.86	152.233	130.722	160.379	200.01	148.617	180.577	190.604	187.679	197.125	216.453	202.106	169.023	267.273	175.114	191.269	153.619	205.504
LOC100646355	36.7508	39.5749	31.8636	33.5393	14.2173	28.2854	16.0247	24.4622	3.78629	2.4452	7.03581	4.04663	28.6654	20.9431	19.2156	21.9306	3.69427	4.07644	16.7018	23.7724	7.01006	3.69978	7.46418	6.06721	17.1292	16.2632	31.8219	7.78858	12.5893	13.3147	12.5146	16.5615	2.60227	9.86583	4.78743	3.61464	18.075	11.4049	28.168	31.6091	11.007	17.2076	4.17574	16.3849	7.34266	6.3104	4.21918	8.74255	32.7847
LOC105666263	21.0004	16.7094	27.7786	17.6081	13.3287	16.6385	20.2417	21.0881	6.31048	9.78079	16.0818	15.1749	21.4991	18.9485	14.8484	24.3673	12.93	12.2293	29.2281	22.0744	2.80402	6.1663	9.5968	10.921	27.9476	19.687	27.4022	35.4813	26.8571	19.6217	27.7108	18.4016	15.6136	25.8978	15.5592	26.5073	11.0459	17.1073	28.168	14.8168	13.0083	16.3019	13.3624	10.3483	14.6853	23.664	15.4703	23.7298	22.3896
LOC100643089	1518.16	1378.09	1213.27	1311.39	1249.35	1595.63	1307.28	1588.35	1932.27	2003.84	2035.36	2033.43	1720.82	1554.77	1661.27	1579.81	2466.85	2238.78	1371.22	1669.16	1976.84	2043.51	2035.59	1977.91	1533.51	1532.16	1619.38	1491.08	1642.48	1374.92	1578.62	1659.83	2200.22	1953.43	1856.33	1766.35	1923.99	1687.92	1807.45	1537.98	1526.97	1707.17	1722.08	1810.1	1853.29	1795.31	1728.46	1955.83	1656.03
LOC100648759	1351.03	1452.84	1540.08	1403.62	1315.1	1327.75	1267.64	1332.77	1127.05	1302.07	1319.72	1322.24	1309.65	1383.24	1509.29	1390.56	1249.59	1407.19	1401.28	1459.46	1319.29	1066.77	1367.01	1249.85	1499.25	1528.74	1368.34	1359.54	1273.2	1949.55	1362.3	1280.75	1118.97	1298.59	1340.48	1351.87	1426.92	1352.43	1353.01	1432.29	1440.92	1387.47	1296.15	1311.65	1171.89	1372.51	1393.73	1235.2	1332.98
LOC105666266	6.12513	3.51777	3.26807	0.838482	0.888582	2.49577	7.59065	0	3.78629	1.2226	6.03069	3.03497	0.895795	0	2.6203	0	2.7707	6.5223	5.84562	7.64113	0	0	1.06631	1.21344	0.901535	2.56787	6.18759	3.46159	3.35714	28.0309	4.46949	0.920081	2.60227	1.23323	5.98429	0	4.01667	1.90081	1.87787	4.93893	5.00318	2.71699	3.34059	3.44945	1.46853	6.3104	0	2.49787	2.39888
LOC100643661	418.259	343.862	375.011	358.87	399.862	454.23	442.788	450.441	711.822	522.05	437.225	528.085	424.607	436.813	426.236	419.93	453.472	454.931	420.05	417.715	629.503	661.027	603.532	617.642	342.583	321.84	423.408	413.66	386.071	312.545	389.739	400.235	611.533	532.755	476.349	496.41	391.626	373.509	391.536	379.31	329.209	371.322	425.926	390.65	474.336	436.996	492.237	503.321	419.804
LOC100646956	30.6256	18.4683	63.7273	46.955	47.9834	31.6131	27.8324	26.9927	75.7258	31.7876	52.266	17.1982	19.7075	43.8808	20.089	25.1796	64.6498	51.3631	24.2176	27.1685	63.0905	36.9978	62.9123	38.8301	18.9322	19.687	22.0985	12.981	24.3393	161.178	16.0902	60.7253	27.3238	24.6646	75.402	33.7366	30.1251	62.7267	9.38935	34.5725	30.0191	36.2265	25.8896	144.014	22.028	50.4832	53.4429	19.983	16.7922
LOC100651960	1158.52	1466.91	1662.63	2220.3	1409.29	1643.05	1098.96	2033.73	382.415	1026.98	2346.94	1501.3	1895.5	2079.35	2421.16	3531.64	1075.96	1244.94	2249.73	2384.03	172.447	432.874	1627.19	1727.94	5603.04	6539.5	5309.83	4127.08	6293.8	4183.62	4718.89	5419.27	2165.09	3697.22	2433.21	3196.54	4118.09	5339.37	4056.2	5269.83	4510.86	4359.86	3850.87	3640.89	3495.11	2514.7	2208.04	1987.06	3181.72
LOC100643009	2006.42	1706.12	1415.07	1501.72	1416.4	1830.23	1485.24	1722.47	2574.68	2594.35	2698.73	2333.89	2063.02	1884.88	1897.97	1671.6	2719.91	2101.81	1701.91	2041.03	3106.86	3148.51	2808.66	2664.72	1970.75	2097.95	2145.32	1875.32	1822.09	1536.1	1873.61	1780.36	3557.3	2905.49	2524.17	2402.53	2414.02	2390.27	2261.89	2019.03	1866.19	2244.23	2181.41	2217.99	2772.59	2379.02	2497.75	2778.88	2326.92
LOC100648221	13819.2	13201.3	14096.8	14746.4	12214.5	11655.2	13406.8	11651.6	12902.4	12023	10910.5	11767.6	14571	14540.5	14629.1	12713.2	13907.1	14134.6	12614	12304.8	13895.3	13565.9	13897.2	10957.4	11967.9	11847.3	11924.4	12155.4	12805.8	11306.3	11999.7	10519.3	10450.7	9680.84	10388.7	10222.2	12708.8	11032.3	12168.6	12941	10887.9	9927.87	11009.8	11239.2	10758.5	10913.8	10677.3	10250	10735.8
LOC100646594	7494.53	6981.9	7052.49	6926.7	7380.56	6992.31	8127.9	6549.11	5505.26	5974.84	4693.89	5001.64	6453.31	6650.93	6687.01	6016.29	4335.23	5111.85	7300.34	6798.91	5031.82	4823.28	5175.87	4842.85	6762.41	7480.2	7740.67	8265.41	6303.87	5818.52	6827.59	6369.72	4538.35	4863.85	4591.15	4989.41	5976.81	5664.41	6473.02	6039.32	6372.05	6158.5	5649.78	5570.85	4622.94	5029.39	4985.66	4478.68	5908.45
LOC100649853	293.131	334.188	283.505	268.314	310.115	283.686	346.64	333.191	214.556	272.64	426.169	344.975	315.32	311.154	301.335	329.771	110.828	180.994	313.993	269.138	192.076	214.587	293.236	379.807	413.804	484.471	526.829	466.449	438.946	374.213	427.283	506.044	322.681	432.863	384.191	483.157	317.317	375.41	379.33	413.882	438.278	523.473	401.706	394.099	396.504	413.331	369.881	395.913	441.394
LOC100644974	1974.04	1851.23	1761.49	1876.52	2009.08	2132.22	1363.79	2117.24	2741.27	3063.83	2807.29	2573.66	2594.22	2475.27	2389.72	2217.43	4325.07	3151.09	2679.8	2434.12	2568.49	2602.18	2723.36	2568.86	2578.39	2948.77	2482.11	2325.32	2464.98	2063.78	2325.03	2569.79	2425.31	2555.25	2495.45	2639.89	2553.6	2453.94	2798.96	2644.3	2381.51	2698.87	2512.96	2462.9	2863.64	2536.78	2715.74	2640.25	2115.81
LOC105666270	7.00015	6.1561	6.53613	10.9003	13.3287	3.32769	5.90384	6.74818	2.52419	4.89039	3.01535	5.05829	7.16636	8.97561	6.98747	4.87346	1.84714	3.26115	9.18597	7.64113	1.40201	4.93304	5.33155	8.49409	2.7046	4.27978	3.53576	7.78858	3.35714	45.5503	8.93898	2.76024	2.60227	6.16614	1.19686	3.61464	5.02084	10.4544	5.63361	4.93893	2.00127	6.33964	6.68119	3.44945	1.46853	0	5.62557	1.24894	1.59925
LOC100651575	1627.53	1509.12	1547.43	1471.54	1692.75	1428.41	1982	1471.95	1042.49	1064.88	793.036	958.04	1296.22	1332.38	1425.44	1484.78	979.906	1167.49	1469.76	1314.27	893.081	953.31	966.078	913.722	1190.93	1286.5	1343.59	1564.64	1279.91	2016.13	1371.24	1430.73	684.396	775.701	872.509	1020.53	933.877	1164.25	1296.67	1302.89	1265.8	1247.1	1150	1195.23	819.441	651.549	838.21	844.28	1041.11
LOC100642375	303.631	277.025	353.768	313.592	252.357	252.073	262.299	269.927	378.629	341.105	380.939	425.908	368.172	287.219	276.879	331.395	613.249	634.294	217.123	279.326	550.991	487.138	347.617	313.068	234.399	279.042	169.717	189.522	233.321	599.862	202.021	198.737	405.954	341.604	485.924	333.752	370.538	275.617	260.085	300.287	282.179	320.605	285.621	261.295	371.539	372.314	399.415	345.955	264.677
LOC100644214	501.386	568.12	476.321	425.949	497.606	440.087	499.296	490.087	402.609	511.046	596.033	489.642	527.623	553.496	489.997	527.146	447.007	444.332	556.169	452.525	448.644	430.408	524.625	529.061	527.398	596.601	571.026	603.182	584.142	592.154	614.108	618.294	473.613	516.723	487.121	525.327	492.043	504.665	531.437	588.72	531.337	536.152	491.067	561.397	480.21	506.41	475.36	483.338	597.322
LOC100645456	2005.54	1455.48	2249.25	2022.42	2742.16	1733.73	2372.5	1859.97	233.488	224.958	252.284	181.087	1426.11	895.566	1842.07	1993.25	532.899	1125.1	1524.04	2043.58	454.252	180.056	216.461	539.982	2665.84	2043.17	938.745	1411.46	2036.94	2453.41	2952.54	2371.97	489.226	598.116	361.451	767.508	2157.96	2694.4	3460.91	2140.53	3521.24	1711.7	1744.63	1138.32	693.148	990.733	471.141	582.004	2983.41
LOC100646716	887.269	880.322	913.424	926.522	870.811	887.662	880.516	824.122	774.927	901.055	843.291	910.492	1009.56	951.415	982.613	948.701	1069.49	986.498	886.864	923.728	1068.33	949.61	927.691	842.129	891.618	951.823	953.772	905.206	908.946	964.965	979.712	956.884	800.197	746.103	892.856	841.006	820.406	836.356	864.759	878.141	924.587	932.832	894.444	872.71	859.092	858.215	942.283	734.374	854.802
LOC100647667	294.006	339.465	227.948	410.856	247.026	474.196	229.406	607.336	620.951	1146.8	1157.89	1253.44	524.936	480.694	553.757	421.554	1708.6	982.422	1150.75	903.351	1380.98	611.697	1146.28	1093.31	724.834	614.576	410.149	734.722	732.696	580.941	510.416	885.117	491.829	390.933	1111.88	936.191	1022.24	455.244	771.804	547.233	555.353	732.681	890.268	992.578	743.078	736.74	607.561	824.298	612.514
LOC100646870	125.128	163.576	174.024	146.734	95.9669	89.8477	92.7747	150.991	118.637	145.489	232.182	230.658	167.514	146.602	138.003	139.706	49.8727	51.3631	173.698	118.862	89.7287	250.352	170.61	160.174	114.495	154.928	126.404	152.31	140.161	248.074	173.416	84.6474	180.858	229.38	131.654	122.898	103.429	132.106	95.7714	138.29	117.074	100.529	103.558	92.2727	164.476	102.544	122.356	92.4212	115.946
LOC100644490	5564.24	5464.86	4687.22	4634.29	4478.45	4628.82	4671.63	4679.86	5058.48	5259.62	5188.4	5303.11	5473.31	5176.93	5250.21	4715.07	5333.61	5070.27	4695.7	4452.23	6045.47	5925.81	5495.77	5306.38	4522.1	4409.03	4417.94	4346.89	4632.85	4647.53	4724.25	4103.56	5514.2	5125.3	4893.95	4831.57	4527.8	4284.42	4162.3	4541.84	4339.76	4421.44	4478.9	4683.48	5339.59	5742.47	5393.51	5324.21	5093.63
LOC100645258	771.766	810.846	905.254	824.228	654.885	440.919	929.434	500.209	82.0362	155.27	309.575	241.786	638.702	623.306	408.767	545.828	107.134	189.147	255.537	151.974	175.251	125.793	179.14	211.139	118.101	132.673	99.8853	110.771	217.375	594.256	158.22	218.059	174.352	221.981	247.75	215.673	250.038	231.899	162.436	181.752	252.16	433.812	176.216	313.9	160.07	173.536	206.74	238.547	242.287
LOC100651340	1290.65	1509.12	1580.93	1668.58	1414.62	1394.3	1488.61	1538.59	656.29	883.939	1086.53	974.226	1435.06	1438.09	1420.2	1724.39	954.969	1092.49	1701.08	1592.75	528.558	641.295	861.579	878.532	1678.66	2023.48	1823.57	1845.89	1608.91	1914.51	1436.49	1622.1	788.487	1166.63	975.439	1102.46	1300.4	1839.98	1279.77	1688.13	1385.88	1528.76	1168.37	1371.15	1326.09	1045.95	1262.94	1283.91	1040.32
LOC100648989	739.391	624.405	658.515	647.308	778.398	786.167	818.104	653.73	634.834	583.18	604.074	636.333	582.267	563.469	711.849	632.738	576.307	632.663	670.576	685.155	630.905	701.725	690.97	721.998	614.847	632.552	666.491	710.491	673.946	620.185	593.548	644.056	736.442	620.314	557.736	647.02	615.555	580.697	587.773	519.575	674.428	626.718	681.481	676.091	585.945	610.532	662.411	600.738	756.447
LOC100649266	4123.96	4113.16	4419.24	4584.82	3987.96	4188.73	4448.97	3645.7	3106.02	3375.59	2882.67	2977.31	3816.98	4162.69	4260.61	3954	3105.04	3596.23	4287.34	4105.83	3362.02	3132.48	3461.25	2860.08	4211.07	3641.24	3702.83	4554.59	3587.94	3936.95	3767.78	3552.43	2666.02	2984.41	2715.67	3039.91	3313.76	3121.13	3613.02	3591.59	3448.19	3217.82	3495.93	3387.36	3207.28	2913.83	2973.11	3144.82	3341.64
LOC100650007	643.139	684.207	696.915	708.517	626.451	676.354	697.497	728.804	571.729	660.203	722.678	733.452	701.407	691.122	720.583	774.068	688.982	715.007	698.134	663.08	692.594	578.399	673.909	715.931	744.668	870.507	747.814	717.414	819.142	1060.97	770.54	728.704	672.686	709.106	754.02	681.962	704.926	762.224	730.491	738.863	780.496	822.342	778.359	792.51	763.637	749.361	673.662	701.902	739.655
LOC100643249	43.7509	0.879443	8.98718	7.54634	31.989	3.32769	4.21703	2.53057	39.125	0	11.0563	1.01166	5.37477	4.98645	0	4.06122	0	2.44586	0	0	0	0	0	0	9.01535	6.84765	1.76788	0.865397	3.35714	32.9364	22.3474	81.8872	0	0	33.512	4.81952	2.00834	142.561	4.69467	43.4626	2.00127	1.81132	5.01089	401.86	2.93707	31.552	29.5342	4.99574	10.3952
LOC100646001	1190.9	1371.05	1285.98	1241.79	1064.52	1171.35	1046.67	1274.56	1057.64	1106.45	1613.21	1308.07	1268.45	1380.25	1304.04	1527.83	1181.24	1225.38	1236.77	1123.25	1329.11	1252.99	1328.62	1571.41	1389.26	1422.6	1441.71	1296.37	1577.86	1368.61	1586.67	1526.41	1515.82	1574.83	1749.81	1643.46	1540.39	1687.92	1444.08	1592.31	1616.03	1804.08	1703.7	1712.65	1605.11	1536.58	1607.51	1584.9	1534.48
LOC100643820	396.383	402.785	391.351	356.355	399.862	419.289	425.077	416.7	604.544	481.704	479.44	507.852	374.442	365.008	377.324	399.624	520.892	498.956	362.428	450.827	579.031	720.224	597.134	492.657	410.198	370.629	420.756	370.39	379.357	365.103	439.798	378.153	573.8	479.726	485.924	462.674	426.772	410.575	411.253	384.248	396.252	343.246	406.717	413.933	433.217	476.436	549.899	503.321	441.394
LOC100646837	601.138	512.715	557.205	586.937	600.682	625.606	566.769	591.309	581.826	557.505	598.043	606.995	577.788	490.667	561.618	546.64	674.205	700.332	496.878	633.365	607.071	651.161	556.614	616.428	509.367	505.87	521.525	523.565	495.178	404.346	491.644	486.723	785.885	646.212	538.586	596.415	499.072	526.524	570.872	428.699	462.294	469.133	540.341	511.38	588.882	476.436	527.397	606.983	556.541
LOC100646267	1077.15	1297.18	1206.73	1194.84	1216.47	1240.4	1161.37	1260.22	1525.87	1364.42	1366.96	1406.2	1288.15	1135.91	1221.93	1089.22	1388.12	1202.55	1166.62	1318.52	1773.54	1581.04	1493.9	1487.68	1297.31	1273.66	1345.36	1303.29	1247.18	1334.27	1212.13	1363.56	1699.28	1488.51	1581.05	1515.74	1339.56	1327.72	1362.39	1499.46	1382.88	1322.27	1367.97	1392.71	1349.58	1443.51	1451.4	1386.32	1368.96
LOC100649304	7926.79	7436.57	5048.34	4820.43	6635.04	8736.86	9787.73	5913.09	7039.97	4002.79	4489.85	5688.55	8948.1	7262.26	6818.9	3919.08	6115.87	3498.4	8466.13	7506.14	7282.05	3186.74	6293.37	7428.69	4171.4	5077.53	5697	5950.47	7291.71	4930.64	3739.17	4096.2	3336.11	2484.95	4315.87	4533.96	5129.29	2136.51	4303.14	2706.53	4274.71	3658.88	5779.23	3897.87	4706.65	6092.7	2073.02	3349.65	4081.3
[truncated: 10,347 more rows]
[truncated: 23 more columns]
