# Supplementary material for: Localized Tissue-Specific Gene Expression and Gene Duplications are Important Sources of Social Morph Differences in a Social Bumblebee
Source: Mol Biol Evol. 2025 Mar 27;42(4):msaf063. doi: 10.1093/molbev/msaf063 (PMC11968646; doi:10.1093/molbev/msaf063)
Supplement: msaf063_Supplementary_Data [file msaf063_supplementary_data.zip › Supplementary table S1 c_normalised gene level counts for ovary.xls]

## Sheet: Table_S1c_ovary
Supplementary table S1: normalised gene level counts
Manuscript name: Localised tissue-specific gene expression and gene duplications are important sources of social morph differences in a social bumblebee.
Author list: Hongfei Xu, Thomas J. Colgan
Supplementary table S1c: The normalised gene level counts for 72 ovary samples. The counts were normalised by Deseq2. For each gene, we provide gene_id and normalised gene level count of each sample.
gene_id	BtQCa_O1	BtQCa_O2	BtQCa_O3	BtQCa_O4	BtQCb_O1	BtQCb_O2	BtQCb_O3	BtQCb_O4	BtQCc_O1	BtQCc_O2	BtQCc_O3	BtQCc_O4	BtQa_O1_1	BtQa_O2_1	BtQa_O3_1	BtQa_O4_1	BtQb_O1	BtQb_O2	BtQb_O3	BtQb_O4	BtQc_O1	BtQc_O2	BtQc_O3	BtQc_O4	BtwC1a_O1	BtwC1a_O2	BtwC1a_O3	BtwC1a_O4	BtwC1b_O1	BtwC1b_O2	BtwC1b_O3	BtwC1b_O4	BtwC1c_O1	BtwC1c_O2	BtwC1c_O3	BtwC1c_O4	BtwC2a_O1	BtwC2a_O2	BtwC2a_O3	BtwC2a_O4	BtwC2b_O1	BtwC2b_O2	BtwC2b_O3	BtwC2b_O4	BtwC2c_O1	BtwC2c_O2	BtwC2c_O3	BtwC2c_O4	BtwC3a_O1
ENSRNA049756379	0	0	0	0	0	0	1.90644	3.4721	0	0	0	0	0	0	0	0	0	1.89321	0	0.923933	0	0	0	0	0	0	0	0	0	0	0	0	0	0	1.13737	0	0	0	0.88464	0	0	0	0	0	1.29252	0	0	0	0
ENSRNA049756380	0	0	0.899003	1.7862	0	0	0	0	0	0	0	0	0.921874	0	0	0.897668	0	0	0.913043	0.923933	0	0	0	0	0.933451	0.875759	1.79692	1.80507	0.937243	0	2.85021	0.939591	0	0	0	0	0	0.886115	0	0	1.81953	0.834463	0	0	0	0	0	0	1.83431
ENSRNA049756422	0.894785	0	0	0	0	0	0	0	0	2.22804	1.0708	0	0	0	0	0	0	0	0	0.923933	0	0	0	0	0	0	0.898459	0	0	0.908357	0	1.87918	0	1.0956	0	0	0	0	0.88464	0	1.81953	0	0	0	0	0	0	0	0
ENSRNA049756427	0	0	4.49501	2.6793	0	0.973422	1.90644	0	0	0	0	0	1.84375	2.74088	0.899387	0.897668	1.85706	0	0	5.5436	0	0	0	0	2.80035	0.875759	2.69538	0	1.87449	0.908357	1.90014	0	0	1.0956	0	0	0	5.31669	0.88464	0	1.81953	0.834463	1.79754	2.68444	0	1.17433	0	2.4178	1.83431
LOC110119452	76.0567	95.1841	115.072	144.682	63.3747	61.3256	81.0235	55.5536	6.30584	1.11402	7.49562	1.13221	69.1406	77.6581	100.731	117.594	17.6421	50.1699	10.9565	21.2504	4.54966	4.59066	4.92224	5.88534	83.0772	91.9547	66.486	69.4951	65.607	95.3774	87.4064	31.9461	2.30443	3.2868	2.27474	1.0985	47.4426	77.9781	78.7329	74.3972	65.5029	37.5508	26.9631	49.2147	2.58504	2.34866	4.05572	4.83561	77.041
LOC100648785	2165.38	2036.94	1814.19	1712.96	2302.29	2441.34	1878.79	2404.43	4513.72	4393.7	4157.93	4545.82	2185.76	2208.23	2267.36	2205.57	3028.87	2995.05	3329.87	3193.11	4357.44	4401.29	4362.33	4425.77	2256.15	1774.29	2147.32	2015.36	2210.96	2279.98	1824.13	2291.66	5120.44	4885.28	4758.75	4729.03	2554.74	2388.08	1755.13	1957.92	2239.84	2107.85	3090.87	2330.99	4876.68	4851.16	4611.35	4759.45	1923.27
LOC100646783	2403.39	2334.87	2051.52	2055.91	2401.31	2401.43	2214.33	2526.82	5163.22	4824.82	4463.1	4816.42	2513.95	2494.2	2476.91	2516.16	3152.37	2731.89	3212.08	3208.82	4782.83	5074.97	5483.37	5102.59	2374.7	2019.5	2419.55	2266.26	2497.75	2508.88	2112	2439.18	5103.16	4970.73	5192.09	5109.11	2699.75	2203.77	1870.13	2214.68	2239.84	2200.48	2978.53	2511.74	5177.84	5091.89	5144	4735.27	2177.33
LOC100652314	878.679	807.162	770.446	751.99	575.324	835.196	689.177	791.639	505.728	550.326	626.419	541.196	923.718	785.718	719.51	794.436	832.893	755.389	823.565	715.124	548.234	570.389	637.43	552.044	903.581	975.596	920.921	976.541	807.903	887.464	929.168	909.524	645.24	690.227	577.783	577.81	894.249	902.951	895.255	929.058	836.072	808.594	845.744	813.385	603.608	641.184	657.026	633.465	863.96
LOC100647146	742.671	771.943	674.252	676.076	760.497	710.598	835.019	802.055	262.323	282.961	363.002	318.151	742.109	690.701	679.937	717.236	745.611	723.204	725.869	628.274	277.529	261.667	306.409	354.297	726.225	772.42	903.85	771.666	697.309	695.801	742.004	798.652	388.296	379.077	348.035	367.997	791.307	645.978	711.25	685.906	806.05	710.962	820.578	753.432	311.498	368.74	342.032	325.195	881.386
LOC105665908	58.161	71.3881	68.3242	55.3722	62.3845	74.9535	79.1171	34.721	26.4845	46.7889	36.4073	41.8918	44.25	38.3723	66.5547	52.0647	44.5696	58.6894	49.3043	55.436	55.7333	37.8729	45.5307	35.312	59.7409	59.5516	68.2829	55.0546	52.4856	61.7683	62.7046	51.6775	34.5664	32.868	27.2968	28.5609	42.0718	79.7504	64.5787	60.788	30.9319	37.5508	29.6595	29.5288	31.0205	34.0556	37.8534	35.0582	41.272
LOC100645197	218.327	255.094	198.68	210.771	309.942	424.412	176.345	325.509	6681.66	4936.23	3496.17	4730.37	263.656	288.706	233.841	217.236	400.197	256.529	495.782	936.868	6029.44	6564.64	6230.32	6210.21	212.827	144.5	168.91	211.193	228.687	190.755	190.964	183.22	4055.79	5135.07	5121.57	5451.85	146.804	141.778	136.235	152.424	116.45	131.011	318.165	136.012	4883.15	4663.26	6124.13	4954.08	98.1356
LOC100644558	938.629	855.705	854.053	850.231	932.797	912.096	911.277	1030.35	1137.57	1190.89	1351.35	1244.3	895.14	830.485	929.966	816.878	964.745	911.578	1090.17	1073.61	1115.8	1144.22	1197.33	1126.45	912.915	966.838	1025.14	906.144	995.352	963.766	957.67	1003.48	1122.26	1057.25	1184	1239.11	1010.62	879.026	894.371	781.171	926.139	1001.36	1125.26	1026.35	1057.28	1250.66	1124.79	1124.28	941.001
LOC100646660	5435.82	5560.66	5570.22	5441.65	6036.44	5180.55	6787.87	5014.58	2296.59	2681.45	2815.14	2578.04	5204.9	4889.72	5264.11	5011.68	3799.55	4852.28	4984.3	4332.32	2518.24	2404.36	2546.03	2420.05	4739.13	5585.59	6064.6	6173.33	4377.86	5342.95	5894.23	6502.91	2961.19	3146.56	2886.64	2953.86	6156.8	5610	6165.94	6138.68	5403.99	5383.12	4936.95	5174.7	2812.53	2981.62	2802.5	2805.86	5070.03
LOC100645874	665.72	639.637	655.373	625.17	698.112	554.85	662.487	685.74	486.811	524.704	569.667	626.112	598.296	553.657	598.092	656.195	597.046	581.214	670.173	579.306	547.096	477.428	482.379	508.493	634.747	632.298	756.503	643.507	532.354	602.24	655.548	684.962	625.652	605.866	553.899	597.583	698.212	708.006	677.634	684.092	705.976	695.942	719.017	678.268	594.56	570.724	620.525	566.975	618.163
LOC100642607	8520.14	10932.9	9740.7	10912.8	5845.33	6666.97	6323.65	6138.67	5096.38	3915.78	3229.54	3089.8	8908.07	8170.55	8497.41	9435.38	4742.94	5801.73	3514.3	3772.42	4219.81	5702.74	3811.04	3301.67	8664.3	8382.77	6759.11	5884.52	9376.18	10430.7	11078.8	6576.2	2375.87	2683.12	2350.94	2164.04	7059.1	9880.19	9507.22	9393.1	8741	8812.76	4940.55	7109.29	3264.91	2163.12	3352.73	3045.22	10786.7
LOC105665934	388.337	372.17	451.299	537.646	312.913	322.203	345.065	249.123	114.766	100.262	74.9562	62.2716	355.843	379.154	356.157	315.081	217.277	261.262	227.348	227.287	80.7564	111.323	108.289	108.29	366.846	555.231	406.104	474.733	358.027	464.17	510.187	392.749	64.524	95.3171	76.2037	71.4024	317.776	494.452	624.556	575.218	428.498	393.032	224.693	292.604	80.1363	70.4598	66.2434	73.743	470.501
LOC100647656	841.098	892.827	827.083	842.193	776.341	894.575	709.194	1152.74	1131.27	933.549	1002.27	954.453	895.14	1022.35	1038.79	1174.15	1234.95	1381.09	782.478	738.222	953.154	965.186	894.617	1046.41	1015.6	542.971	640.602	481.953	865.075	783.912	615.645	729.122	962.099	954.267	1078.23	990.845	789.517	775.351	535.207	678.648	990.732	1002.19	1062.35	1067.51	916.398	1114.44	1165.34	930.854	939.167
LOC100642250	1487.13	1465.84	1405.14	1979.11	1654.68	1791.1	1591.87	1122.36	1639.52	1302.29	1005.48	1047.29	1631.72	1697.52	1662.97	1398.57	911.819	1008.13	1223.48	1384.05	1675.41	1741.01	1700.63	1274.76	2245.88	2960.07	2324.31	2233.77	2638.34	2601.53	3420.25	1798.38	1153.37	915.921	785.922	828.268	1623.79	2456.31	3123.66	3113.8	1783.14	2041.1	1045.27	1562.34	825.921	864.307	1185.62	1207.69	1657.3
LOC100642756	4212.65	4022.48	3888.19	3680.46	4412.47	4579.95	4301.87	4465.99	4190.86	4085.11	4614.09	4721.32	4425	4189.89	4273.89	4344.71	4761.51	4278.64	4987.04	4741.62	4182.27	4387.52	4539.53	4515.23	3940.1	3566.97	4251.51	4061.4	4587.8	4361.93	4036.84	4864.26	5196.49	4858.98	5028.31	5062.98	4988.64	4201.96	3929.57	4227.94	4420.54	4400.96	5302.75	4799.78	5039.54	5168.23	4542.4	4801.76	4046.49
LOC100649258	6.26349	11.4221	13.485	16.9689	12.873	10.7076	15.2515	9.54828	0	2.22804	2.1416	1.13221	6.45312	8.22263	11.692	5.38601	4.64266	4.73301	2.73913	0.923933	3.41224	2.29533	2.46112	3.5312	2.80035	5.25455	18.8676	10.8304	7.49794	12.717	7.60055	14.0939	0	1.0956	1.13737	3.29549	7.16115	14.1778	9.73104	8.16555	4.54881	4.17231	3.59509	6.26369	1.29252	2.34866	2.70381	3.62671	1.83431
LOC100650526	210.274	223.683	265.206	192.909	193.095	152.827	178.252	221.346	175.302	193.84	219.514	182.286	110.625	161.712	216.752	254.04	253.489	261.262	168.913	142.286	201.322	198.546	161.203	171.852	202.559	155.009	162.621	171.481	212.754	168.046	178.613	145.637	176.289	159.957	126.248	148.297	182.609	197.604	144.196	149.702	150.111	183.582	162.678	206.702	180.953	160.883	166.284	172.873	229.289
LOC100652193	771.304	830.958	659.868	698.404	835.755	738.827	775.92	769.938	513.295	627.194	788.111	631.773	864.718	722.678	760.882	725.315	798.538	753.496	831.782	792.734	549.371	594.49	579.593	561.461	855.975	804.823	910.139	906.144	707.618	834.78	867.413	902.947	745.483	706.661	682.421	650.311	884.402	832.948	843.946	890.045	816.967	900.385	895.176	856.336	685.037	737.479	650.267	670.94	786.002
LOC100651641	340.018	350.278	344.318	344.736	361.434	275.478	414.65	259.54	66.8419	86.8936	143.488	114.353	241.531	187.293	321.081	264.812	165.279	252.743	178.043	190.33	87.5809	75.7459	71.3724	67.0928	308.972	400.222	317.156	353.793	178.076	252.523	281.22	278.119	106.004	93.1259	64.83	85.6828	281.075	313.685	378.626	372.893	305.68	297.903	210.312	273.813	111.157	90.4234	86.522	96.7121	327.424
LOC105665871	827.676	677.711	584.352	469.77	739.702	674.581	712.054	806.396	1428.9	1452.68	1184.31	1266.94	821.39	730.9	712.315	798.924	1037.17	833.957	890.217	1256.55	1443.38	1542.46	1049.67	1363.04	496.596	620.037	743.026	711.197	761.978	677.634	546.29	1088.05	1520.92	1341.01	1537.72	1549.98	878.136	567.114	494.514	612.416	606.812	846.145	998.535	700.639	1443.75	1276.5	1495.21	1385.4	631.92
LOC100650687	1328.76	1295.46	1248.72	1207.47	1375.43	1194.39	1172.46	1433.98	1537.36	1633.15	1710.07	1724.36	1238.08	1248.01	1255.54	1410.24	1647.22	1365	1757.61	1574.38	1654.94	1494.26	1562.81	1625.53	1191.08	1162.13	1199.44	1257.23	1248.41	1176.32	1229.39	1501.47	1838.93	1843.89	1883.48	1712.56	1497.58	1234.36	1208.42	1253.87	1355.55	1351.83	1642.95	1461.23	1866.4	1925.9	1758.83	1693.67	1259.25
LOC100650155	340.913	267.467	251.721	250.961	332.717	369.9	342.205	217.874	325.381	284.075	303.037	302.3	273.797	235.715	245.533	293.537	216.348	234.757	237.391	222.668	253.643	252.486	290.412	202.456	205.359	262.728	262.35	311.374	278.361	330.642	343.925	369.259	269.618	218.024	220.65	214.207	349.106	308.368	290.162	292.145	269.29	278.71	240.871	297.973	277.892	254.83	206.842	263.541	239.378
LOC100643768	22.3696	11.4221	17.0811	9.82409	23.7655	8.7608	17.1579	26.9088	10.0893	6.68412	8.56642	7.92547	18.4375	4.56813	10.7926	17.9534	10.2139	9.46603	19.1739	11.0872	4.54966	4.59066	6.1528	3.5312	15.8687	12.2606	22.4615	21.6608	13.1214	15.4421	25.6519	23.4898	9.21771	10.956	6.82421	9.88648	11.6369	10.6334	11.5003	13.6092	16.3757	11.6825	23.3681	11.6326	11.6327	5.87165	5.40762	4.83561	12.8402
LOC100644925	1394.97	1280.23	1248.72	1225.33	1586.35	1408.54	1294.47	1641.44	1836.26	1932.83	2250.83	2121.76	1436.28	1444.44	1367.97	1375.23	2134.7	1799.49	2017.82	1863.57	1985.93	1978.57	1907.37	1869.18	1359.11	1384.58	1526.48	1511.74	1605.5	1348.91	1319.65	1462	2091.27	2123.27	2087.07	2062.98	1510.11	1322.08	1209.3	1209.41	1471.09	1524.56	2048.3	1643.77	2053.82	2150.2	2073.82	2003.15	1500.47
LOC100647028	7346.18	6821.85	6871.98	7151.94	7718.85	7836.05	8214.83	7140.38	6899.85	6813.35	7057.66	7485.04	7499.45	7043.14	7571.04	7465.9	6819.14	7263.28	7097.99	6897.16	6862.02	6907.79	7607.32	7319	6608.84	6879.09	6891.18	7694.1	7153.04	7871.82	7350.68	8432.83	6977.81	6817.91	6980.03	7233.61	8054.5	7160.7	7655.67	7230.14	7034.29	6965.26	7584.73	7783.98	7053.29	6956.73	6892.02	7145.82	6730.08
LOC100646344	261.277	280.793	299.368	301.868	284.196	319.282	260.229	194.438	26.4845	20.0524	42.8321	32.8341	281.172	341.696	299.496	220.826	205.206	245.17	155.217	182.015	29.5728	13.772	57.8363	47.0827	378.048	492.177	406.104	461.195	217.44	319.742	356.276	253.689	35.7186	23.0076	25.0221	39.5459	267.648	456.349	284.854	320.271	266.561	170.23	150.994	200.438	7.75513	22.3123	36.5015	42.3116	288.904
LOC100652283	726.565	818.584	817.194	857.375	727.819	792.365	932.247	615.43	610.405	544.756	639.269	542.329	872.093	816.781	785.165	700.181	566.405	655.996	525	610.719	667.662	494.643	625.124	703.886	822.371	908.162	883.186	838.454	877.259	934.699	909.216	743.216	475.864	547.799	532.289	473.453	715.22	911.813	888.178	873.714	794.223	734.327	543.757	752.538	519.594	501.439	534.003	454.547	874.966
LOC100645990	1593.61	1572.44	1721.59	1656.7	1571.5	1457.21	1615.7	1553.77	1151.45	1108.45	1203.58	1185.42	1557.05	1540.37	1615.3	1651.71	1507.01	1488.06	1435.3	1396.06	1170.4	1060.44	1049.67	1126.45	1619.54	1618.4	1626.21	1398.02	1419.92	1650.48	1568.56	1419.72	1359.61	1140.52	1198.79	1311.61	1595.15	1761.6	1721.51	1682.1	1663.05	1534.58	1476.68	1726.09	1124.49	1224.83	1174.81	1229.45	1631.62
LOC100644724	1604.35	1537.22	1416.83	1430.75	1712.11	1670.39	1573.76	1884.48	1600.42	1839.25	2042.02	1965.52	1818.86	1857.4	1601.81	1511.67	2020.49	1859.13	2123.74	2030.8	1809.63	1721.5	1904.91	1871.54	1641.94	1497.55	1797.82	1709.4	1830.44	1729.51	1650.27	1944.95	1908.07	1987.42	1985.85	1976.2	1891.44	1777.55	1595.01	1676.66	1820.44	1949.3	2392.53	1939.95	1910.35	1937.64	1938.63	1889.51	1743.51
LOC100651250	1771.67	1928.43	1843.86	1892.48	1490.3	1932.24	1848.29	1545.09	1959.85	1609.76	1263.55	1504.71	1879.7	1815.37	1756.5	1735.19	1286.95	1565.68	1308.39	1536.5	1584.42	1860.36	1925.83	1679.67	1882.77	1876.75	1479.76	1696.76	1461.16	1875.76	1821.28	1424.42	1594.66	1377.17	1245.42	1191.87	1383	1702.23	1829.44	1732	1425.6	1507.04	930.228	1330.59	1293.81	1440.9	1370.83	1654.99	1448.19
LOC110119401	0	0	0	0	0	0	0	0	6.30584	3.34206	6.42481	0	0	0	0	0	0	0	0	0	5.68707	9.18132	2.46112	5.88534	0	0	0	0	0	0	0	0	0	0	4.54947	1.0985	0	0	0	0.907283	0	0	0	0	1.29252	3.52299	0	2.4178	0
LOC100649500	68.8984	64.7252	84.5063	63.4101	52.4822	70.0864	67.6785	58.1577	146.295	101.376	77.0978	71.3292	95.8749	81.3126	69.2528	103.232	46.4266	61.5292	31.9565	47.1206	122.841	182.479	113.211	156.55	103.613	98.9608	78.166	67.69	73.1049	90.8357	114.958	54.4963	69.1329	97.5083	84.1653	70.3039	60.8698	144.437	124.734	126.112	86.4275	68.4259	41.3435	47.4251	76.2588	61.0651	71.651	54.4006	88.9641
LOC100650322	8123.75	9268.08	9399.08	9747.29	9106.16	10164.5	9163.29	8871.22	11226.9	8703.84	8643.52	9692.85	9470.41	9138.99	9189.94	8534.13	9710.59	8702.12	9530.34	9173.73	9635.04	9635.79	11510.7	11085.6	9138.49	9082.5	8715.96	8483.82	9827.93	11081	9412.33	9115.91	9771.93	10534.2	9856.44	9976.56	10859.9	9618.78	9785	10018.2	9496.1	8669.23	8104.22	8355.76	10809.4	10762.7	10289.4	10333.7	8741.41
LOC105665970	6.26349	3.80737	10.788	19.6482	3.96092	1.94684	12.3918	4.34013	1.26117	0	0	0	9.21874	10.9635	2.69816	4.48834	0	1.89321	0	0	1.13741	0	1.23056	5.88534	3.73381	7.88183	8.08614	6.31774	9.37243	2.72507	6.65048	2.81877	0	0	0	0	3.58057	7.97504	5.30784	11.7947	10.0074	3.33785	1.79754	1.78963	0	0	1.35191	0	8.2544
LOC110119422	0.894785	1.90368	4.49501	1.7862	0	0	0	0	0	0	0	0	0	0	0	0.897668	0	0	0	0	0	0	0	0	0	0.875759	0	0	0.937243	0.908357	0	0	0	0	0	0	2.68543	0.886115	0.88464	0.907283	0.909763	0	0	0	1.29252	1.17433	0	2.4178	1.83431
LOC100644806	601.295	648.204	667.06	641.245	606.021	579.186	622.451	655.359	1553.76	1477.19	1309.59	1527.35	568.796	629.488	675.44	624.777	715.898	652.209	761.478	833.387	1486.6	1588.37	1422.53	1426.61	648.749	607.777	552.553	527.982	568.906	595.882	594.743	678.384	1412.61	1402.37	1489.95	1507.14	674.043	614.964	649.326	616.045	640.473	651.715	631.836	624.579	1439.87	1490.22	1387.06	1381.77	648.429
LOC100649997	3186.33	3044.94	2951.43	2955.27	3086.55	2935.84	2813.9	2933.06	1812.3	1943.97	2254.04	2015.33	3166.64	3087.14	2827.67	2456.92	2811.6	2385.44	2963.74	2785.66	1972.28	1673.29	1989.81	2044.57	3239.08	3351.53	3492.31	3291.54	3402.19	3232.84	3057.32	3307.36	1853.91	2138.61	2115.51	2222.26	3124.95	2935.7	2735.31	2691	3109.57	3249.4	3307.48	3144.37	1986.61	2058.6	1827.78	1913.69	3498.03
LOC100649136	1425.39	1462.98	1526.51	1703.14	1422.96	1728.8	1805.4	1119.75	1049.29	922.409	798.819	850.29	1564.42	1405.16	1448.01	1395.87	1012.1	1194.61	1065.52	1124.43	1038.46	1045.52	1025.06	959.31	1581.27	1811.07	1628.01	1644.42	1353.38	1636.86	1734.83	1279.72	868.77	868.81	875.774	934.822	1355.25	1760.71	1731.24	1719.3	1463.81	1295.09	1008.42	1264.37	906.058	792.673	876.035	952.615	1328.04
LOC100645125	66.2141	62.8215	44.9501	53.586	40.5994	56.4585	64.8188	62.4978	60.536	54.587	83.5226	55.4783	46.0937	48.4221	53.9632	56.5531	25.0704	31.2379	23.7391	14.7829	103.505	90.6655	55.3752	41.1974	74.6761	63.9304	46.7199	46.0292	74.0422	57.2265	73.1553	33.8253	34.5664	32.868	36.3958	21.97	30.4349	52.2808	61.9248	42.6423	63.6834	54.2401	44.9386	42.951	24.5579	23.4866	24.3343	83.4142	67.8695
LOC110119389	185.22	242.72	279.59	283.112	189.134	218.046	221.147	166.661	32.7903	33.4206	37.4781	41.8918	231.39	187.293	165.487	149.013	103.067	177.961	103.174	103.48	46.634	27.5439	31.9945	44.7286	299.638	380.079	321.648	339.353	307.416	344.267	331.574	235.837	16.131	26.2944	42.0826	35.1519	176.343	333.179	356.51	337.509	340.251	292.062	155.487	201.333	28.4355	41.1015	39.2053	42.3116	350.353
LOC100649138	716.723	768.136	765.052	820.758	651.572	768.03	699.662	648.415	710.037	783.157	746.349	816.324	792.812	802.163	720.409	763.915	652.758	708.059	733.173	675.395	741.594	692.042	911.844	832.186	764.497	810.953	772.675	614.625	867.887	866.572	766.706	614.492	627.957	731.86	646.025	774.441	650.769	805.479	771.406	780.264	682.322	781.057	615.658	719.43	641.091	699.901	876.035	615.331	871.297
LOC110119431	4.47392	3.80737	13.485	12.5034	1.98046	12.6545	2.85965	5.20815	0	0	0	1.13221	5.53125	8.22263	4.49694	8.97668	5.57119	6.62622	4.56521	4.61966	0	0	0	0	4.66726	5.25455	8.98459	9.02534	2.81173	0	1.90014	1.87918	0	1.0956	0	0	0.895144	0.886115	6.19248	1.81457	9.09763	4.17231	2.69631	2.68444	0	0	0	0	1.83431
LOC105665893	514.501	606.323	589.746	601.056	535.715	566.531	528.083	412.312	161.429	123.656	81.381	107.56	596.453	678.824	531.538	569.121	336.129	433.544	348.782	306.746	117.154	130.834	189.506	138.894	570.339	711.116	558.842	656.142	637.325	662.192	628.946	518.654	122.135	94.2215	80.7532	93.3723	534.401	561.797	643.133	676.833	494.001	424.741	337.039	444.722	76.2588	78.6801	114.912	141.442	490.678
LOC100643362	1033.48	1111.75	1224.44	1171.75	1025.88	935.458	1145.77	970.452	588.965	569.265	667.11	677.062	1023.28	896.266	1029.8	1086.18	803.18	1018.54	747.782	772.408	553.921	586.457	553.752	550.867	1076.27	1200.67	1087.14	1090.26	976.607	938.332	1130.58	1000.66	657.914	577.381	676.734	655.803	1035.68	1207.78	1284.5	1272.92	1194.52	1229.16	1035.38	1085.41	598.438	644.707	638.1	656.434	1350.05
LOC100645376	20.58	19.9887	10.788	21.4344	18.8144	37.9635	40.9884	16.4925	8.82817	6.68412	2.1416	1.13221	21.2031	12.7908	15.2896	15.2603	8.35679	15.1456	10.9565	10.1633	5.68707	10.329	8.61391	24.7184	31.7373	35.0304	42.2276	55.9571	16.8704	14.5337	28.5021	44.1608	1.15221	3.2868	6.82421	6.59099	21.4834	18.6084	40.6934	53.5297	21.8343	29.2062	12.5828	8.05332	7.75513	4.69732	8.11143	3.62671	12.8402
LOC100651683	170.904	115.173	168.114	176.834	103.974	76.9003	117.246	52.0815	128.639	105.832	195.957	240.029	342.937	785.718	214.054	167.864	68.7114	58.6894	155.217	104.404	158.101	55.0879	185.814	235.413	178.289	128.737	70.9783	53.2495	330.847	257.065	315.423	214.227	134.809	108.464	155.82	136.214	223.786	367.738	569.708	164.218	658.668	881.192	306.481	386.559	302.45	64.5881	93.2815	123.308	87.1297
LOC100647536	574.452	565.394	578.059	602.842	643.65	597.681	648.188	581.577	939.57	960.286	915.536	929.545	526.39	511.63	588.199	543.089	495.836	591.627	535.043	563.599	1056.66	990.434	852.778	896.925	572.206	643.683	638.805	560.473	552.973	585.89	569.091	484.829	867.617	874.288	859.851	899.67	620.335	621.167	623.671	604.251	571.331	566.6	482.64	529.729	952.589	888.968	862.516	874.036	639.257
LOC105665890	610.243	583.479	516.028	521.57	583.246	578.213	550.007	632.79	702.47	885.647	853.429	849.158	499.656	579.238	608.885	546.68	677.829	579.321	628.173	761.32	887.183	749.425	810.939	778.041	561.004	515.822	619.039	593.867	588.589	547.739	519.688	585.365	713.221	841.42	828.004	803.002	603.327	567.114	524.591	526.224	551.316	628.35	630.039	609.368	869.867	790.324	843.589	757.981	626.417
LOC100652120	886.732	720.544	565.473	582.301	1064.5	933.512	1043.77	949.62	7346.3	6219.58	5407.55	6315.47	640.703	676.996	603.489	696.59	1131.88	742.136	1963.04	2458.58	7020.12	7528.68	6984.65	7209.54	585.274	690.098	751.112	882.678	791.033	576.806	723.003	1023.21	6480.05	6145.21	6437.51	6540.46	731.332	519.264	554.669	566.145	539.489	609.992	948.204	649.634	6701.73	6181.67	6467.52	5637.11	581.476
LOC100642929	2129.59	2403.4	2317.63	2365.82	2107.21	2366.39	2019.87	2060.69	2772.05	2379.55	2142.68	2368.58	2467.86	2726.26	2276.35	2303.42	2323.19	2080.63	2119.17	2145.37	2500.04	2445.67	2687.54	2250.55	2448.44	2322.51	2176.07	2278.9	2574.61	2506.16	2339.07	2127.23	2123.53	2068.49	2076.84	1998.17	2328.27	2407.58	2495.57	2548.56	2210.72	2189.63	2016.84	2044.65	2139.12	2227.7	2181.98	2231.63	2199.34
LOC100646586	1025.42	885.213	952.943	865.413	961.514	938.379	968.47	1265.58	2203.26	2311.59	2405.02	2311.97	1038.95	1001.33	1006.41	1103.23	1397.44	1146.34	1716.52	1752.7	2310.09	2225.32	2445.12	2132.85	968.923	841.605	911.038	927.805	1273.71	1042.79	980.471	1216.77	2518.74	2447.57	2477.19	2421.09	1259.47	1015.49	912.948	878.25	1030.76	1025.55	1446.12	1182.05	2802.19	2535.38	2467.23	2394.83	986.859
LOC100643891	10.7374	23.796	21.5761	19.6482	14.8535	9.73422	17.1579	1.73605	227.01	61.2711	20.3452	31.7019	11.0625	9.13625	4.49694	8.07901	0	0	4.56521	0	30.7102	211.17	57.8363	29.4267	2.80035	2.62728	1.79692	1.80507	1.87449	3.63343	4.75035	2.81877	11.5221	19.7208	18.1979	8.78798	3.58057	7.97504	1.76928	1.81457	7.2781	6.6757	4.49386	3.57925	6.46261	38.7529	36.5015	3.62671	2.75147
LOC100646506	39.3705	46.6402	13.485	31.2585	67.3357	117.784	113.433	74.6502	721.388	629.422	489.357	532.139	35.0312	31.0633	40.4724	13.465	146.708	62.4758	147	215.276	679.037	724.176	518.065	698.001	18.669	48.1668	44.0245	51.4444	33.7407	30.8841	39.9029	68.5901	245.422	220.215	160.369	273.526	23.2737	62.0281	34.501	39.0132	48.2174	37.5508	52.1287	30.4236	233.946	455.64	177.1	175.291	30.2661
LOC100645246	1557.82	1660.01	1569.66	1449.5	1658.64	1683.05	1732	1728.24	1761.85	1943.97	2029.17	2026.66	1661.22	1608.89	1684.55	1686.72	1777.21	1645.2	1713.78	1744.38	1941.57	1802.98	1709.25	1840.93	1538.33	1432.74	1661.25	1667.88	1626.12	1581.45	1628.42	1828.44	2282.54	2259.12	1963.1	2004.76	1916.5	1602.1	1563.16	1595	1697.62	1647.23	1976.4	1843.31	2083.55	2103.22	2012.99	1951.17	1583.01
LOC100645912	661.246	636.782	632.898	629.635	691.181	659.007	718.726	734.349	548.608	756.42	778.473	747.259	709.843	719.023	639.464	714.543	765.111	747.816	713.999	749.309	696.098	612.853	642.352	650.918	650.616	621.789	688.22	586.647	725.426	742.127	705.901	690.599	706.307	696.801	773.411	723.91	735.808	708.892	590.055	662.317	793.313	741.837	878.1	774.013	709.594	730.433	717.862	702.372	710.795
LOC105665926	10.7374	1.90368	8.09103	9.82409	9.9023	13.6279	10.4854	13.0204	325.381	374.311	315.887	353.25	5.53125	11.8771	8.99387	8.97668	10.2139	6.62622	19.1739	22.1744	366.248	358.071	209.195	294.267	5.60071	18.3909	8.08614	13.538	3.74897	3.63343	7.60055	7.51673	311.098	266.231	319.601	266.935	0.895144	3.54446	7.07712	9.98012	10.0074	4.17231	2.69631	8.94813	416.192	212.554	298.771	186.171	8.2544
LOC100652118	1091.64	909.009	802.81	799.324	923.885	1026.96	954.171	889.726	1049.29	927.979	860.925	836.703	1032.5	1017.78	946.155	921.007	1014.89	927.67	1055.48	1110.57	851.924	916.984	1150.57	1000.51	869.043	915.168	895.764	1027.99	799.468	837.505	1176.19	1042.95	894.118	1228.17	842.79	960.087	737.598	744.337	766.098	708.588	851.538	856.993	868.213	808.016	810.411	911.28	1065.3	1068.67	930.913
LOC110119383	0	0	1.79801	0	2.97069	3.89369	0	1.73605	0	0	1.0708	1.13221	1.84375	0	3.59755	1.79534	0.928532	0.946603	0	0.923933	0	1.14766	0	0	1.8669	0.875759	0	1.80507	2.81173	0	0	0	0	0	0	0	0	0.886115	0	0.907283	0	1.66893	0.898771	3.57925	0	0	0	0	0
LOC100650157	1284.91	1210.74	1237.93	1211.04	1165.5	1139.88	1126.7	1270.79	1779.51	1727.85	1662.96	1845.5	1316.44	1281.82	1279.83	1337.52	1424.37	1299.69	1323.91	1313.83	1702.71	1744.45	1624.34	1579.62	1248.02	1134.98	1238.98	1105.6	1320.58	1292.59	1255.99	1288.18	1767.5	1539.32	1756.1	1781.76	1365.99	1256.51	1241.15	1308.3	1289.13	1382.7	1435.34	1453.18	1724.22	1700.43	1666.9	1735.98	1217.06
LOC100642207	1292.96	1220.26	1244.22	1212.83	1327.9	1365.71	1293.52	1442.66	760.484	833.288	1053.67	955.585	1397.56	1400.59	1263.64	1307	1575.72	1536.34	1491.91	1360.03	871.26	871.077	961.067	879.269	1316.17	1247.08	1317.14	1304.16	1407.74	1407.04	1357.65	1488.31	1092.3	1016.72	1172.63	1018.31	1504.74	1299.05	1197.8	1257.49	1337.35	1395.22	1625.88	1565.92	924.153	1008.75	973.372	1079.55	1340.88
LOC100647263	1081.79	1113.65	1183.09	1215.51	1174.41	1129.17	1337.37	886.254	233.316	223.918	228.081	225.31	1426.14	1031.48	1272.63	1143.63	529.263	985.413	756.912	571.914	191.086	253.634	436.849	241.299	956.788	866.126	1024.24	1130.87	1001.91	1270.79	1162.88	1287.24	207.399	235.554	261.595	275.723	1067.01	1173.22	1211.07	994.382	877.011	832.794	864.618	1057.67	191.293	234.866	329.865	359.044	830.943
LOC110119421	40.2653	44.7365	49.4452	58.9446	24.7558	47.6977	33.3626	47.7414	35.3127	41.2188	12.8496	29.4375	47.9375	73.09	62.0577	83.4831	57.569	52.0631	35.6087	34.1855	32.985	35.5776	24.6112	27.0725	51.3398	81.4456	73.6737	63.1774	45.9249	71.7602	79.8058	56.3754	17.2832	13.1472	10.2363	17.576	63.5552	92.156	132.696	89.821	74.6006	50.0678	26.9631	40.2666	11.6327	23.4866	29.7419	26.5958	67.8695
LOC105665920	22.3696	19.0368	15.2831	26.793	12.873	12.6545	24.7837	19.0966	74.4089	63.4992	53.5401	61.1394	17.5156	12.7908	13.4908	12.5673	16.7136	6.62622	10.0435	22.1744	46.634	80.3365	70.1419	45.9056	19.6025	15.7637	17.0707	9.02534	15.9331	16.3504	22.8017	18.7918	51.8496	86.5523	68.2421	73.5994	30.4349	25.6973	28.3085	21.7748	26.3831	29.2062	26.0644	11.6326	67.2111	88.0747	74.3548	83.4142	16.5088
LOC100650202	252.329	365.507	297.57	350.988	335.688	342.644	365.083	264.748	1098.48	1012.64	634.986	705.367	350.312	295.101	272.514	220.826	168.993	195	199.956	182.015	1163.58	925.018	1522.2	822.77	504.997	398.47	370.165	395.31	333.658	372.426	319.223	184.16	550.758	631.065	584.607	621.75	242.584	329.635	336.163	311.198	179.223	237.822	121.334	169.12	544.152	474.429	585.375	882.498	307.247
LOC100646949	2526.87	2589.01	2257.4	2231.86	3186.56	3167.51	2182.87	3207.35	3924.75	3586.03	3231.68	3388.71	2683.58	3063.39	2824.98	2903.95	4677.02	3688.91	4060.3	3874.97	3729.58	3899.76	4752.42	4265.69	2406.44	1721.74	2291.07	2079.44	2735.81	2189.14	1523.91	2294.48	3669.8	4025.23	3655.5	3654.7	2362.28	1805.9	1609.16	1832.71	1933.25	2131.22	3115.14	2127.87	3772.87	4202.93	4219.3	4210.6	1727.92
LOC100645522	2362.23	2496.68	2505.52	2549.8	2417.15	2518.24	2284.86	2190.03	7326.12	5983.41	5564.96	6659.66	2469.7	2442.12	2631.61	2726.22	2388.19	2355.15	2866.04	3097.95	6629.99	7042.07	6718.85	6395.01	2377.5	2189.4	2389.9	2212.11	2235.32	2392.61	2254.51	2281.33	7242.82	7236.43	7026.66	7359.94	2691.7	2428.84	2147.02	2426.08	2290.78	2169.6	2362.87	2188.71	7408.73	6710.12	6869.03	6364.87	2120.46
LOC100646110	1414.65	1471.55	1264	1348.58	1355.63	1330.67	1176.27	1281.21	604.099	637.22	632.844	459.677	1596.69	1653.66	1444.42	1469.48	1375.16	1298.74	1165.96	1305.52	503.875	591.047	884.772	783.927	1599	1149	1392.61	1296.94	1781.7	1760.4	1488.76	1353.01	584.173	600.388	542.525	595.386	1484.15	1545.39	1388	1411.73	1237.28	1296.75	1417.36	1266.16	643.676	627.092	702.991	760.399	1509.64
LOC100648136	774.884	830.958	777.638	886.848	903.09	866.345	916.996	689.212	582.659	532.502	584.658	562.708	815.859	809.472	879.601	719.929	641.616	664.515	680.217	650.449	640.364	671.384	636.199	619.137	857.842	870.505	918.226	931.415	754.481	830.238	890.215	783.619	595.695	656.264	598.256	632.735	832.484	887.888	791.753	870.992	826.065	737.665	699.244	704.218	678.574	730.433	662.434	605.66	662.186
LOC100649732	619.191	577.768	535.806	564.439	478.281	458.482	552.867	611.09	396.006	519.134	575.021	575.163	515.328	523.507	556.721	584.382	578.476	531.044	571.565	579.306	464.065	523.335	471.304	501.431	600.209	588.51	564.233	521.664	537.977	569.54	587.143	612.613	576.107	517.123	560.723	545.954	566.626	596.356	565.285	617.86	649.571	621.675	597.683	633.528	563.539	561.33	492.094	511.365	638.34
LOC100649257	598.611	674.856	660.767	644.818	548.588	507.153	603.387	551.196	624.278	658.386	616.782	628.377	606.593	851.499	545.928	634.651	549.691	465.728	562.434	486.912	656.288	680.565	712.494	673.282	483.528	456.271	463.605	482.856	507.986	495.054	562.441	439.728	675.198	633.256	672.185	761.259	553.199	507.744	511.322	427.33	528.572	562.428	573.416	537.783	696.669	737.479	765.179	634.673	495.264
LOC105665977	91.268	113.269	82.7083	81.272	97.0426	151.854	131.544	98.0869	31.5292	14.4823	33.1949	23.7764	97.7187	106.894	109.725	94.2551	83.5679	126.845	62.0869	56.3599	29.5728	29.8393	31.9945	40.0203	98.9458	129.612	115.003	159.748	60.9208	98.1025	92.1567	83.6236	13.8266	18.6252	17.0605	20.8715	60.8698	85.0671	83.1561	73.4899	62.7736	83.4463	44.9386	67.111	14.2177	25.8353	14.871	49.565	83.4611
LOC100646907	1226.75	1175.52	1323.33	1281.6	1362.56	1478.63	1602.36	1108.47	1771.94	1695.54	1710.07	1812.67	1278.64	1078.99	1221.37	1061.04	1064.1	1180.41	1255.43	1307.36	1759.58	1743.3	1863.07	1660.84	1247.09	1356.55	1353.98	1458.49	1129.38	1321.66	1279.74	1205.49	1779.02	1785.83	1790.22	1736.73	1266.63	1280.44	1313.69	1383.61	1256.38	1117.35	1012.02	1096.15	1694.5	1806.12	1707.46	1715.43	1155.62
LOC105665931	56.3714	79.9547	120.466	180.406	19.8046	63.2724	45.7545	28.6448	12.6117	7.79815	4.28321	3.39663	33.1875	25.5815	61.1583	70.0181	6.49973	8.51942	6.3913	3.69573	6.82449	5.73832	1.23056	9.41654	8.40106	13.1364	1.79692	3.61013	4.68621	9.08357	6.65048	0.939591	4.60886	1.0956	3.41211	2.197	3.58057	10.6334	9.73104	6.35098	2.72929	16.6893	2.69631	22.3703	5.17009	3.52299	9.46334	12.089	43.1063
LOC100643241	410.706	397.87	391.965	443.87	411.936	421.492	415.603	436.617	296.374	362.057	307.32	377.026	480.297	412.045	446.995	462.299	454.981	543.35	451.043	473.977	320.751	328.232	294.104	274.257	489.129	516.698	515.716	489.173	396.454	465.079	493.086	433.151	392.905	449.196	354.859	403.149	404.605	516.605	482.129	516.244	488.543	523.208	458.373	489.463	359.321	360.519	362.311	386.849	426.477
LOC100647340	659.456	652.963	650.878	654.642	659.493	586	615.779	778.619	639.412	717.429	772.048	709.896	683.109	677.91	662.848	746.859	700.113	680.607	735.912	790.886	739.32	655.316	609.127	606.19	729.959	683.092	757.401	737.37	693.56	725.777	681.199	777.041	789.267	757.059	847.34	718.418	780.565	745.223	701.519	701.33	852.448	807.76	946.406	847.388	823.336	817.334	688.12	667.314	783.251
LOC100646782	1760.94	1789.46	1833.97	1861.22	1871.54	1778.44	2306.79	1203.08	2740.52	1772.41	2017.39	1977.97	1561.66	1746.85	1609	1508.98	1017.67	1275.07	1333.96	1466.28	2089.43	2149.58	2242.08	2276.45	1356.3	1878.5	1748.4	1935.93	1667.36	1693.18	1979.94	1789.92	1724.86	1956.74	1964.24	1975.1	1593.36	1703.11	1793.16	2076.77	1322.8	1382.7	1172.9	1303.74	2230.89	2025.72	2003.52	2130.08	1442.69
LOC100652042	825.886	1051.78	747.97	950.258	413.916	470.163	590.995	491.302	1131.27	1239.91	941.235	872.934	805.718	482.394	563.016	524.238	209.848	250.85	223.695	189.406	1786.88	1886.76	1043.51	935.768	378.048	514.946	339.618	304.154	516.421	552.281	552.94	336.373	910.249	947.693	807.532	642.621	420.718	457.235	497.168	475.416	418.491	453.948	293.898	458.144	1442.45	625.918	1004.47	658.851	510.855
LOC100652163	3141.59	2987.83	2836.35	2829.34	3282.61	2969.91	3253.33	2737.75	2412.61	2186.82	2251.9	2125.16	3020.98	3011.31	3007.55	3083.49	2637.03	2734.73	2870.61	2591.63	2316.91	2189.74	2565.72	2247.02	2884.36	2893.51	3046.68	3141.72	2811.73	3069.34	2664.94	3018.9	2292.91	2363.21	2346.39	2517.76	3218.04	3094.31	3035.2	2957.74	2686.53	2698.65	2730.47	2781.97	2260.62	2188.95	2486.15	2548.36	2806.49
LOC100644441	420.549	376.929	330.833	349.202	355.493	315.389	415.603	349.814	211.876	231.716	293.4	225.31	413.922	322.51	370.548	368.941	312.915	313.325	349.695	356.638	210.422	159.525	220.27	209.518	380.848	349.428	359.384	400.725	313.039	356.984	385.728	470.735	294.967	237.745	265.007	253.753	404.605	365.966	369.779	360.191	403.935	401.376	492.527	393.718	230.069	254.83	241.991	279.256	388.874
LOC100644021	18.7905	25.6997	14.384	18.7551	12.873	4.86711	18.1111	12.1524	15.134	10.0262	12.8496	13.5865	9.21874	10.9635	10.7926	17.0557	5.57119	9.46603	13.6956	11.0872	9.09932	17.215	7.38336	11.7707	6.53416	20.1425	15.2738	21.6608	3.74897	8.17521	7.60055	10.3355	8.0655	14.2428	15.9232	13.182	5.37086	6.20281	8.8464	9.07283	11.8269	10.848	8.98771	5.36888	3.87757	19.9636	14.871	16.9246	11.0059
LOC100647026	1335.02	1259.29	1260.4	1303.92	1205.11	1184.65	1218.21	1336.76	780.662	811.007	927.315	903.504	1394.8	1338.46	1294.22	1411.13	1197.81	1311.04	1012.56	928.552	832.588	803.365	820.783	761.562	1418.85	1360.93	1295.58	1193.15	1320.58	1413.4	1466.91	1460.12	910.249	958.649	958.802	916.147	1375.84	1420.44	1434	1384.51	1429.24	1461.14	1486.57	1595.45	818.166	844.343	915.24	864.365	1452.77
LOC100646146	912.68	935.66	837.871	821.651	936.758	983.156	880.774	993.021	1542.41	1461.6	1488.42	1520.56	1014.98	1063.46	976.734	927.291	1251.66	1099.95	1137.65	1185.41	1549.16	1506.88	1694.48	1633.77	918.516	799.568	945.179	871.848	1286.83	1100.93	996.622	1182.94	1485.2	1584.24	1456.97	1511.53	1139.52	966.752	963.373	961.72	1086.26	1043.08	1187.28	1089.88	1730.69	1618.23	1711.51	1640.48	1023.55
LOC100646259	334.649	370.266	412.642	500.136	299.05	365.033	426.089	237.839	112.244	94.6918	70.673	55.4783	396.406	423.009	352.56	362.658	202.42	315.219	212.739	218.972	59.1456	156.082	94.7531	108.29	437.789	492.177	407.002	408.848	348.654	450.545	433.231	310.065	81.8072	104.082	79.6158	83.4859	350.896	412.044	483.013	390.132	399.386	414.728	244.466	311.395	82.7214	66.9368	70.2991	68.9074	413.637
LOC100648250	4589.35	4653.55	4851.02	4952.24	4908.57	4329.78	5644.96	4203.85	2280.19	2216.9	2589.2	2250.83	4405.64	4180.75	4858.49	4446.15	3083.66	3709.74	3697.82	3228.22	2080.33	2146.13	2248.23	2568.36	4002.64	4356.9	4371.9	4357.43	4691.84	5355.67	5377.39	5106.68	2170.77	2212.01	2222.42	2415.6	5183.78	4984.4	5223.8	5085.32	4766.25	4284.13	4146.93	4797.99	2267.08	2228.88	2114.38	2067.22	4626.13
LOC105665911	43.8445	63.7734	113.274	144.682	8.91207	17.5216	28.5965	21.7006	2.52233	1.11402	0	1.13221	34.1093	12.7908	26.9816	33.2137	8.35679	24.6117	34.6956	60.0556	1.13741	0	3.69168	1.17707	30.8039	18.3909	17.9692	37.9064	75.9167	46.3262	40.853	42.2816	2.30443	2.1912	3.41211	0	16.1126	70.8892	33.6163	43.5496	30.0222	32.544	7.19017	7.1585	5.17009	22.3123	16.2229	2.4178	104.556
LOC110119445	62.6349	54.255	62.0312	75.9134	39.6092	47.6977	45.7545	35.589	15.134	27.8505	7.49562	21.512	28.5781	49.3358	48.5669	52.0647	35.2842	50.1699	26.4782	38.8052	11.3741	16.0673	18.4584	11.7707	39.205	78.8183	40.4307	44.2242	36.5525	36.3343	56.0541	25.3689	26.5009	20.8164	17.0605	9.88648	34.9106	63.8003	53.0784	60.788	53.676	50.0678	35.0521	40.2666	20.6803	9.39464	12.1672	13.2979	66.9523
LOC100646022	4125.85	4112.91	3583.43	4081.46	4058.95	4297.66	3978.73	3913.06	4021.86	4027.19	3912.71	4212.95	4430.53	4216.38	4125.49	4049.38	4120.83	4236.99	3927	3866.66	4036.68	3974.36	4242.97	4039.69	4282.67	4313.11	4273.07	4203.1	4330.06	4398.26	4482.43	3995.14	4091.51	4132.6	4019.46	4060.05	3993.24	4354.37	4299.35	4254.25	4129.41	4286.63	4366.23	4388.16	3978.38	4036.17	4219.3	4072.79	4485.81
LOC105665873	57.2662	40.9292	50.3442	68.7686	62.3845	84.6877	61.9592	45.1373	88.2817	115.858	87.8058	37.3629	69.1406	57.5584	49.4663	44.8834	120.709	79.5146	31.0435	79.4582	39.8095	63.1215	65.2196	49.4368	33.6043	47.291	53.9076	45.1267	65.607	39.9677	71.2552	43.2212	82.9594	54.7799	76.2037	57.1219	27.7495	52.2808	55.7323	55.3443	51.8565	44.2265	50.3312	39.3718	51.7009	52.8448	48.6686	65.2807	65.118
LOC100647696	4.47392	1.90368	1.79801	0.893099	0.99023	0.973422	0	0	0	0	1.0708	1.13221	0	0	0.899387	1.79534	0	1.89321	0.913043	0.923933	0	1.14766	0	2.35413	0	0	6.28922	3.61013	1.87449	0	8.55062	1.87918	0	0	0	0	0.895144	2.65835	0	20.8675	0.909763	3.33785	3.59509	1.78963	0	0	0	0	0
LOC100649019	532.397	483.535	553.786	517.998	523.832	533.435	520.457	580.709	441.409	582.633	668.181	576.295	371.515	414.786	469.48	490.127	574.761	496.02	660.13	535.881	578.944	543.993	463.921	495.545	458.325	520.201	505.833	507.224	467.684	436.92	448.433	552.479	618.739	592.719	588.02	562.431	503.966	509.516	455.589	420.979	508.557	510.691	551.846	552.994	579.05	589.514	578.616	573.019	469.583
LOC105665943	11.6322	1.90368	4.49501	6.2517	0	0	0.953218	0	2.52233	0	2.1416	1.13221	3.6875	8.22263	1.79877	1.79534	1.85706	0.946603	0	0	5.68707	0	0	1.17707	3.73381	3.50304	2.69538	1.80507	0.937243	0	5.70041	0	2.30443	1.0956	0	1.0985	1.79029	4.43058	4.4232	1.81457	3.63905	2.50339	0.898771	0	0	0	1.35191	0	0.917155
LOC105665888	92.1628	114.221	93.4963	96.4547	78.2282	74.9535	83.8832	84.1985	59.2749	90.2357	66.3897	99.6345	84.8124	78.5718	86.3412	95.1528	58.4975	77.6214	83.9999	63.7513	54.5959	80.3365	66.4502	56.4992	95.212	91.9547	100.627	104.694	78.7284	92.6524	94.0568	104.295	89.8727	93.1259	108.05	88.9783	112.788	109.878	96.4257	117.04	115.54	116.825	110.549	113.641	76.2588	96.295	70.2991	76.1608	121.064
LOC100644485	5312.34	7206.39	6719.15	8538.92	3353.91	4020.23	3770.93	3521.58	3769.63	3036.82	2131.97	2427.46	6548.07	5305.42	5828.03	5066.44	3151.44	4162.21	1644.39	1800.74	3736.41	3268.55	3110.85	2702.55	5194.66	3997.84	3335.08	2911.57	5184.83	5213.06	4775.05	3230.31	1828.56	1771.58	1849.36	1700.47	3542.08	4926.8	5480.34	5035.42	4880.88	4067.17	2819.45	4433.8	1791.44	1640.54	2444.25	2483.08	7073.1
LOC105665862	571.767	575.864	556.483	656.428	710.985	864.399	1104.78	400.16	423.752	497.967	629.632	592.146	608.437	448.59	498.261	307.002	181.064	372.015	591.652	367.725	419.706	438.408	455.307	572.055	387.382	739.141	810.41	868.237	426.446	552.281	472.184	593.821	463.19	425.092	592.569	561.333	389.388	518.377	528.13	567.959	447.603	423.072	315.469	403.561	579.05	442.722	483.982	528.29	476.921
LOC100643327	90.3733	106.606	84.5063	68.7686	153.486	172.296	194.456	114.579	35.3127	26.7365	28.9117	44.1562	95.8749	109.635	87.2406	87.0738	79.8538	86.1408	107.739	78.5343	42.0843	37.8729	55.3752	35.312	103.613	77.9426	138.363	109.207	146.21	129.895	207.115	135.301	31.1098	31.7724	39.8079	49.4324	96.6755	172.792	170.735	415.536	85.5177	122.666	119.537	94.8502	38.7757	31.7069	22.9824	26.5958	81.6268
LOC100645678	2711.2	3140.12	2793.2	3094.59	2108.2	2351.79	2115.19	1576.33	286.285	187.155	188.461	197.005	2698.33	2552.67	2442.74	2491.03	1300.87	2081.58	628.173	833.387	162.65	201.989	295.334	221.289	3295.08	2964.44	2512.09	2194.96	2046.94	2804.1	2939.51	1655.56	169.375	130.376	137.622	120.835	1702.56	2659.23	2733.54	2591.2	2160.69	2171.27	1083.02	1969.48	94.3541	88.0747	147.358	273.212	2667.09
LOC100647537	366.862	348.374	398.258	435.832	351.532	330.963	390.819	270.824	110.983	122.542	144.558	104.163	250.75	291.446	350.761	305.207	223.776	325.631	223.695	217.124	137.627	129.686	116.903	87.103	348.177	472.034	348.602	351.988	254.93	334.275	347.725	276.24	74.8939	110.655	103.501	121.933	233.633	377.485	439.666	372.893	343.89	374.674	226.49	321.238	116.327	126.828	102.745	112.428	364.111
LOC100646382	2058	2499.54	2756.34	3028.5	3026.14	2280.73	3302.9	1225.65	773.095	621.624	455.091	575.163	2221.72	1840.04	1839.25	1508.98	901.605	1840.2	1194.26	1158.61	605.105	643.84	855.239	698.001	3759.01	7057.74	5231.73	5293.36	3971.1	3843.26	5137.97	3187.09	459.733	519.314	459.497	453.68	2968.3	5937.86	7188.58	5856.51	3365.21	2715.34	1470.39	2387.36	462.723	551.935	406.924	528.29	4440.87
LOC100645083	269.33	413.099	411.743	541.218	290.138	364.06	332.673	226.555	147.557	229.488	96.3722	183.418	372.437	349.918	412.819	330.342	179.207	375.801	119.609	138.59	238.857	150.344	270.723	340.172	266.967	239.958	176.098	272.565	105.908	223.456	236.567	153.153	118.678	89.8391	121.698	126.327	119.054	236.593	253.007	254.947	181.953	161.051	59.3189	120.8	107.279	119.782	128.431	62.8629	217.366
LOC110119146	414.285	417.858	427.925	440.298	425.799	432.199	423.229	393.215	215.66	213.892	204.523	221.913	429.593	421.181	456.889	373.43	402.054	424.078	280.304	331.692	210.422	205.432	201.812	170.675	392.05	509.692	429.464	379.967	511.735	445.095	444.632	401.205	163.614	176.391	209.276	191.139	403.71	428.88	436.127	399.205	457.611	410.556	338.837	378.506	199.048	193.764	191.971	204.304	457.66
LOC100643408	1190.06	1145.07	1103.08	975.264	1127.87	964.661	1066.65	1236.07	851.288	1003.73	1051.53	1067.67	938.468	848.758	1001.02	1240.58	1274.87	1240.05	1280.09	1200.19	854.198	805.66	673.116	772.156	1152.81	999.241	1125.77	1097.48	720.74	858.397	979.521	1181.07	1320.44	1259.94	1129.41	1053.46	1075.07	985.36	969.565	1149.53	1146.3	1081.46	1218.73	1038.88	1151.64	1163.76	1082.88	1211.32	1157.45
LOC100645876	627.244	880.453	827.083	947.578	575.324	742.721	689.177	598.069	155.124	169.331	189.532	173.228	732.89	678.824	742.894	754.041	526.478	690.073	353.348	352.018	177.437	148.049	169.817	194.216	604.877	631.422	560.639	559.571	615.769	645.842	665.048	594.761	144.027	167.627	168.331	179.055	619.439	692.942	633.402	638.727	732.359	680.087	643.52	600.419	152.518	150.314	155.469	224.856	755.736
LOC105665939	0	0	0	0.893099	0	0.973422	0	0	0	0	0	0	0	0	0	0	0	0	0	0	0	0	0	0	0	0	0	0	0.937243	0	0	3.75836	0	0	0	0	0	0	0	0	0	0	0	0	0	0	0	0	0
LOC100644560	1943.47	1839.91	1942.75	1809.42	2046.81	1994.54	1901.67	1918.34	3123.91	2699.27	2547.44	2820.34	1922.11	1893.95	1921.99	1927.29	2155.12	1906.46	2415.91	2446.57	2935.67	3131.98	3403.73	3055.67	1904.24	1872.37	1877.78	2007.23	2043.19	2052.89	1921.99	2043.61	3061.43	3027.14	3170.98	3203.22	2132.23	1906.92	1767.51	1918	1849.55	1775.74	1988.98	1822.73	2971.51	2932.3	3120.2	2971.48	1782.03
LOC100646143	568.188	454.028	435.117	362.598	479.272	445.827	522.364	517.343	934.525	945.804	863.067	867.273	485.828	412.045	469.48	444.345	473.551	460.049	540.521	593.165	1021.4	846.976	836.78	816.885	481.661	489.549	509.427	476.538	431.132	434.194	471.234	499.862	865.313	972.892	932.642	893.079	459.209	415.588	452.936	504.449	506.738	472.306	497.021	506.464	865.99	968.822	870.627	741.057	454.909
LOC100650323	0.894785	0	0.899003	0	0	0	0	0.868025	2.52233	0	1.0708	1.13221	0	2.74088	0	0	0	0	0	1.84787	0	2.29533	1.23056	2.35413	0	0	1.79692	0	0.937243	1.81671	0	0	1.15221	0	1.13737	1.0985	0	0	0.88464	0.907283	1.81953	0	0	0	0	0	1.35191	1.2089	2.75147
LOC100647460	7.15828	6.66289	4.49501	7.14479	0.99023	6.81395	7.62575	5.20815	166.474	123.656	85.6642	116.618	0.921874	9.13625	4.49694	3.59067	1.85706	7.57282	4.56521	0	88.7183	97.5515	124.286	61.2075	7.46761	8.75759	8.08614	3.61013	0.937243	4.54178	12.3509	2.81877	38.0231	65.7359	59.1432	41.7429	4.47572	1.77223	6.19248	3.62913	5.45858	5.00678	3.59509	0.894813	50.4083	68.1111	55.4281	51.9828	3.66862
LOC100647463	4135.7	4027.24	3729.06	3856.4	4247.1	4752.25	4486.8	3951.25	6781.3	5925.48	5099.16	5483.29	4043.34	4455.75	4174.06	3882.41	4270.32	4058.09	4921.3	4997.55	6318.34	6451.02	7452.27	6595.11	3653.53	3671.18	3810.37	3919.7	4090.13	4093.96	3651.12	3966.01	5885.51	5861.45	5816.5	6131.82	3370.22	3443.44	3680.99	3519.35	3014.04	3217.69	3507.01	3118.42	5614.71	5893.96	6226.88	5984.06	3265.99
LOC100647901	490.342	475.921	510.634	507.28	442.633	373.794	427.995	510.399	258.539	301.9	394.055	335.134	523.625	470.517	433.505	518.852	510.693	491.287	426.391	496.152	276.392	278.882	199.351	234.236	615.144	497.431	518.411	530.69	448.002	459.628	521.588	512.077	373.317	367.026	303.677	362.504	483.378	505.086	530.784	498.098	574.06	561.593	639.925	513.623	394.219	399.272	333.921	357.835	625.5
LOC100651129	20.58	16.1813	20.6771	11.6103	7.92184	5.84053	8.57896	12.1524	1.26117	2.22804	0	0	4.60937	11.8771	5.39632	1.79534	3.71413	4.73301	18.2609	12.9351	1.13741	0	0	0	13.0683	8.75759	26.9538	11.7329	15.9331	16.3504	14.251	13.1543	1.15221	0	0	3.29549	8.95144	27.4696	31.847	23.5894	8.18787	4.17231	7.19017	10.7378	3.87757	1.17433	2.70381	2.4178	14.6745
LOC110119457	57.2662	53.3031	67.4252	91.0961	49.5115	93.4485	71.4914	73.7822	34.0515	32.3066	33.1949	52.0817	59	63.9538	71.0516	62.8367	68.7114	64.369	57.5217	41.577	38.6721	25.2486	39.3779	30.6037	74.6761	84.9486	71.8768	72.2027	46.8621	49.0513	82.656	85.5028	33.4142	39.4416	32.9837	40.6444	66.2406	70.8892	87.5793	55.3443	71.8713	76.7706	62.0152	73.3747	40.0682	37.5786	22.9824	39.8938	87.1297
LOC110119379	25.9488	26.6516	30.5661	27.6861	19.8046	16.5482	24.7837	13.8884	8.82817	11.1402	10.708	12.4543	16.5937	17.3589	35.0761	17.9534	15.785	12.3058	19.1739	12.0111	10.2367	10.329	9.84447	9.41654	21.4694	12.2606	10.7815	18.9532	11.2469	26.3423	32.3023	37.5836	10.3699	9.86039	14.7858	14.2805	19.6932	18.6084	16.8082	17.2384	17.2855	10.0136	15.2791	16.1066	18.0953	9.39464	10.8152	20.5513	15.5916
LOC100651923	68.0036	75.1955	66.5262	56.2653	66.3454	44.7774	52.427	52.9495	10.0893	8.91217	8.56642	13.5865	52.5468	65.781	55.762	73.6087	32.4986	55.8495	25.5652	17.5547	1.13741	5.73832	11.075	9.41654	136.284	126.985	93.4398	86.6432	124.653	113.545	150.111	100.536	10.3699	6.57359	5.68684	3.29549	111.893	172.792	162.774	198.695	120.998	141.024	79.9906	93.0605	21.9729	8.22031	2.70381	10.8801	143.076
LOC100644805	374.915	436.895	436.915	431.367	409.955	408.837	459.451	454.845	307.725	350.917	377.993	382.687	435.125	402.909	407.422	412.029	467.98	438.277	405.391	380.66	326.438	323.641	312.562	283.673	433.121	553.48	433.956	509.932	395.516	474.162	462.684	499.862	371.013	370.312	373.057	380.08	497.7	439.513	521.937	486.304	454.881	530.718	507.806	459.934	365.784	396.923	413.683	334.866	525.53
LOC100643045	543.134	537.79	667.959	642.138	497.096	627.857	482.328	582.445	751.656	954.716	1048.32	945.396	679.421	580.152	546.827	622.084	578.476	602.986	556.043	508.163	973.627	774.673	931.533	975.789	731.826	720.75	647.789	619.138	704.807	695.801	679.299	526.171	1004.73	1112.03	973.588	988.648	654.35	751.426	747.521	766.654	687.781	719.307	782.83	773.118	876.33	1002.88	1027.45	1005.81	754.819
LOC100644208	958.314	845.235	908.892	813.613	694.152	627.857	761.621	683.136	160.168	98.0338	184.178	232.103	987.327	1030.57	860.714	1050.27	539.477	751.602	344.217	288.267	102.367	112.471	281.798	221.289	1491.66	1656.94	1443.82	1601.09	1182.8	1559.65	1908.69	1606.7	215.464	140.237	152.407	142.805	1214.71	1587.92	1738.32	1606.8	1294.59	1434.44	838.554	1232.16	160.273	129.176	239.287	340.91	1441.77
LOC100649331	1015.58	1034.65	1176.79	1147.63	908.041	904.309	991.347	1121.49	1654.65	1686.63	1642.61	1701.71	1038.03	1029.66	1040.59	1081.69	1158.81	1047.89	1201.56	1099.48	1768.68	1769.7	1672.33	1594.93	967.989	933.559	908.343	899.826	1047.84	992.834	989.972	920.799	1843.54	1574.38	1899.41	1744.41	1092.97	1071.31	1065.99	999.826	1126.29	1121.52	1116.27	1155.2	1759.12	1783.81	1580.38	1635.64	1049.23
LOC100645753	144.955	111.365	111.476	101.813	119.818	143.093	162.047	142.356	157.646	121.428	216.302	227.574	132.75	137.957	125.015	142.729	111.424	106.966	199.956	116.416	130.803	75.7459	135.362	197.747	84.9441	107.718	83.5567	128.16	147.147	134.437	152.961	169.126	135.961	202.686	205.864	217.503	129.796	146.209	134.465	143.351	137.374	134.348	196.831	155.697	214.559	174.975	213.601	145.068	109.141
LOC110119424	1110.43	1159.34	1234.33	1306.6	1119.95	1132.09	906.51	1119.75	795.796	638.334	557.888	696.309	1040.8	1238.88	1284.32	1430.88	1283.23	1312.94	855.521	1018.17	708.609	766.64	790.019	823.947	1088.4	963.335	1053.89	907.949	917.561	1085.49	829.41	976.235	837.66	838.133	740.427	778.835	1155.63	1073.97	1023.53	1096.91	1068.97	1049.75	985.053	944.922	593.267	739.828	926.055	996.135	1181.3
LOC100650767	315.859	296.975	291.277	292.043	288.157	249.196	263.088	376.723	298.897	289.645	392.984	341.927	295	326.164	298.597	277.379	375.127	325.631	340.565	330.768	293.453	306.426	207.965	261.309	314.573	289.876	273.132	277.98	250.244	290.674	279.32	266.844	330.685	324.297	337.798	366.898	275.704	281.785	261.853	264.019	347.529	361.322	389.168	326.607	347.688	331.161	317.698	327.612	312.75
LOC100644849	9.84263	11.4221	8.09103	7.14479	7.92184	6.81395	18.1111	0.868025	0	1.11402	1.0708	0	13.8281	12.7908	19.7865	8.97668	9.28532	5.67962	2.73913	4.61966	0	0	0	0	10.268	18.3909	8.08614	14.4405	8.43519	12.717	5.70041	5.63754	1.15221	1.0956	5.68684	3.29549	13.4272	12.4056	17.6928	17.2384	5.45858	8.34463	13.4816	11.6326	0	1.17433	1.35191	0	12.8402
LOC100644174	977.105	1220.26	1047.34	1302.14	1547.73	1626.59	2251.5	829.832	614.188	603.799	534.33	454.016	1359.76	1164.87	968.64	707.362	571.976	950.389	836.347	729.907	617.616	601.376	615.28	555.576	893.313	1482.66	1217.41	1434.13	894.13	1149.98	1474.51	1073.01	357.186	434.953	402.629	523.984	760.872	1133.34	1337.58	1066.06	868.823	904.557	513.198	828.597	412.314	384.006	561.041	490.814	918.072
LOC100642606	714.038	691.037	606.827	638.566	678.308	736.88	629.124	787.299	578.876	724.113	803.102	674.797	696.015	735.468	748.29	763.915	910.89	709.005	824.478	825.072	657.426	679.417	701.419	676.814	703.822	569.243	716.971	603.795	735.736	675.817	692.6	702.814	788.115	764.728	800.708	779.934	735.808	656.611	598.901	655.058	732.359	739.334	882.593	820.543	741.907	824.38	807.088	732.594	736.476
LOC100642809	1849.52	1871.32	1803.4	1849.61	1906.19	2018.88	1791.1	2078.05	2176.77	2172.34	2231.55	2131.95	2032.73	2157.07	1959.76	1908.44	2378.9	2045.61	2135.61	2048.36	2362.41	2203.52	2405.74	2148.15	1977.98	1771.66	1779.85	1633.59	2390.91	2078.32	1997.05	1924.28	2099.33	2282.13	2148.49	2267.3	2116.12	1879.45	1948.86	1815.47	2101.55	2321.47	2337.7	2280.88	2238.65	2208.91	2158.99	2142.17	2149.81
LOC100647618	2.68435	5.71105	0.899003	4.4655	0	0.973422	1.90644	3.4721	7.567	8.91217	6.42481	4.52884	3.6875	0	5.39632	3.59067	4.64266	1.89321	5.47826	3.69573	3.41224	11.4766	2.46112	11.7707	1.8669	4.3788	3.59384	4.51267	0.937243	2.72507	1.90014	0.939591	9.21771	5.47799	3.41211	8.78798	0.895144	1.77223	0.88464	5.4437	0.909763	4.17231	0.898771	2.68444	9.04765	7.04598	0	9.67121	1.83431
LOC105665895	14.3166	9.51841	14.384	10.7172	3.96092	9.73422	10.4854	6.9442	12.6117	7.79815	9.63722	10.1899	10.1406	8.22263	10.7926	14.3627	22.2848	17.9854	9.13043	8.31539	14.7864	12.6243	17.2278	5.88534	5.60071	18.3909	12.5784	6.31774	14.0586	8.17521	16.1512	11.2751	14.9788	5.47799	12.5111	15.379	8.05629	9.74727	4.4232	9.98012	4.54881	3.33785	6.2914	14.317	18.0953	16.4406	17.5748	12.089	6.42009
LOC100644723	496.606	645.349	711.111	779.676	322.815	418.571	337.439	430.541	301.419	216.12	234.506	262.673	664.671	537.212	643.961	638.242	437.339	506.432	215.478	259.625	288.903	281.178	232.576	195.393	514.332	479.916	457.316	273.468	503.299	573.173	494.036	303.488	144.027	164.34	180.842	157.085	353.582	454.577	518.399	469.065	492.182	468.968	302.886	442.038	164.15	115.084	152.765	166.828	611.743
LOC100645126	533.292	536.839	557.382	558.187	601.07	539.276	594.808	637.131	450.237	612.711	572.879	532.139	508.875	478.74	513.55	528.726	612.831	599.199	634.565	769.636	577.807	518.744	495.915	494.368	517.132	574.498	574.116	546.033	475.182	483.246	510.187	505.5	572.65	619.013	603.943	645.917	519.183	575.975	603.324	522.595	557.685	527.38	527.579	477.83	619.118	704.598	700.287	531.917	559.465
LOC100643972	3255.23	2661.35	2432.7	2228.28	3116.26	2897.88	2321.09	3902.64	2073.36	2098.82	2280.81	1957.59	3376.83	5116.3	3831.39	5211.86	2617.53	3081.19	3435.78	2992.62	1871.05	1924.63	2280.23	1709.1	4567.38	3884.87	4300.93	3940.46	4301.94	4328.32	3837.33	3475.55	2082.05	2101.36	2005.18	1938.85	3767.66	4707.93	4358.62	4437.52	3385.23	3540.62	3569.92	2984.2	1756.54	1898.89	2003.52	1818.19	3548.47
LOC110119439	4.47392	65.6771	26.0711	41.9757	10.8925	6.81395	13.3451	8.68025	0	0	1.0708	1.13221	13.8281	2.74088	7.1951	30.5207	1.85706	2.83981	1.82609	1.84787	0	1.14766	0	0	9.33451	6.13031	6.28922	1.80507	3.74897	4.54178	13.301	1.87918	0	0	1.13737	0	2.68543	9.74727	9.73104	4.53642	3.63905	5.00678	0.898771	1.78963	1.29252	0	0	0	11.0059
LOC100647382	2284.39	2166.39	2236.72	2446.2	2405.27	2354.71	2285.82	1857.57	3677.56	3286.36	2201.57	2822.6	2340.64	2384.56	2284.44	2149.02	1817.14	2187.6	1911.91	1799.82	3337.17	3961.74	3478.79	3663.03	2282.29	2305	2275.8	2170.59	2046	2327.21	2074	1689.38	3034.93	3387.59	3240.36	3571.22	1937.99	2253.39	2159.41	2208.33	2040.6	1880.88	1824.51	1751.15	3103.34	3290.47	4017.86	3285.79	1922.36
LOC110119485	0	0	0	0	0	0	0	0.868025	0	0	0	0	1.84375	0	0	0	0	0	0	0	0	0	0	0	0	0	0	0	0	0	0	0	0	0	0	0	1.79029	0	0.88464	0	0	0.834463	0	0	0	0	0	0	0
LOC100642330	467.972	528.272	667.959	742.166	531.754	636.618	597.668	552.064	508.25	553.668	477.578	407.596	637.937	592.029	665.547	695.692	583.118	723.204	358.826	497.076	625.578	550.879	620.202	466.119	819.57	655.944	570.522	586.647	595.149	872.022	626.095	510.198	405.579	418.519	421.964	444.892	485.168	678.764	630.748	702.237	645.932	603.316	541.06	595.945	417.485	381.657	527.243	459.383	676.861
LOC100643082	152.113	163.717	94.3953	115.21	127.74	117.784	113.433	122.392	102.155	106.946	94.2306	98.5023	106.016	152.575	116.021	112.208	125.352	103.18	133.304	129.351	106.917	102.142	95.9836	110.644	157.753	146.252	129.378	145.308	197.758	137.162	127.309	142.818	70.2851	79.9787	87.5774	83.4859	128.006	125.828	137.119	115.225	134.645	102.639	130.322	111.852	69.7962	84.5517	71.651	118.472	132.07
LOC100643848	1710.83	1789.46	1677.54	1767.44	1767.56	1926.4	1558.51	2027.71	1500.79	1661	1893.18	1682.46	1874.17	1993.53	1790.68	1868.05	2376.11	1929.18	2073.52	2119.5	1645.84	1633.13	2004.58	1691.45	1828.63	1676.2	1654.06	1688.64	2151.91	2009.28	1770.93	1854.75	1787.08	1814.31	1733.35	1748.81	1883.38	1815.65	1688.78	1561.43	1756.75	1723.17	2124.7	2014.22	1778.51	1807.29	1950.8	1963.26	1722.42
LOC110119446	1.78957	1.90368	0.899003	0	0	0	0	0.868025	1.26117	1.11402	2.1416	0	0	0.913625	0.899387	0	0	0.946603	0	1.84787	3.41224	2.29533	0	0	0.933451	1.75152	0	1.80507	0.937243	0	0	0	0	0	2.27474	0	2.68543	1.77223	3.53856	0.907283	2.72929	2.50339	0.898771	0.894813	0	0	0	0	0
LOC100646589	1174.85	1194.56	1170.5	1200.33	1132.82	1133.06	1139.1	1190.06	736.522	787.613	975.501	893.314	1298	1346.68	1162.01	1178.64	968.459	1041.26	1131.26	1124.43	801.877	803.365	828.166	854.551	1201.35	1377.57	1278.51	1242.79	1422.73	1314.39	1505.86	1303.21	837.66	885.244	888.285	875.503	1312.28	1292.84	1261.5	1228.46	1267.3	1340.15	1359.84	1373.54	913.813	770.36	839.533	841.396	1283.1
LOC110119397	0	0	0.899003	0	0	0	0	0	0	0	0	0	0	0	0	0.897668	0	0	0	0	0	1.14766	0	0	2.80035	0	0	0	0	0	2.85021	0	0	0	0	0	0	0	1.76928	0.907283	0.909763	0	1.79754	0	1.29252	0	0	0	0
LOC100646948	13266.1	12653.8	12283.1	13911.8	12993.8	13327.1	14179.1	12512.6	7516.56	6779.93	8142.38	7605.06	13688.9	13122.4	13306.4	12881.5	12031	11604.4	11229.5	10250.1	6237.58	6324.78	8546.23	8383.07	11750.3	12048.7	12290	12643.6	12193.5	13474.6	12359.4	13309.3	9011.47	8103.05	8202.7	7769.68	13676	12492.5	12022.3	12702	11998.9	10544.3	12917.1	11729.2	8188.13	8192.12	8227.7	8863.67	11857
LOC100648476	128.849	156.102	161.821	167.903	115.857	106.103	111.527	77.2543	56.7525	42.3328	24.6285	35.0985	213.875	157.144	148.399	118.492	105.853	175.121	63.913	48.9684	39.8095	40.1683	33.2251	42.3744	205.359	256.597	230.904	190.435	185.574	189.847	206.165	117.449	35.7186	23.0076	28.4342	15.379	163.811	240.137	253.892	242.245	188.321	161.051	109.65	141.38	24.5579	21.1379	33.7976	44.7294	192.603
LOC100649176	306.911	371.218	315.55	340.271	346.581	286.186	374.615	391.479	274.934	299.672	312.674	287.581	362.297	384.636	343.566	338.421	299.916	304.806	375.261	351.094	337.812	267.406	305.179	321.339	341.643	396.719	328.836	329.425	397.391	346.992	373.377	374.897	262.705	255.275	320.738	337.239	331.203	373.941	326.432	321.178	360.266	399.708	354.116	342.713	249.457	326.464	305.531	288.928	429.229
LOC100649377	4151.8	4462.23	5565.73	4770.94	4127.28	5315.86	3410.61	6307.07	4332.11	4225.48	4533.78	4585.45	5767.25	7014.81	4872.88	4692.11	10915.8	8755.13	5436.26	5818	3842.19	3864.19	4175.29	4811.85	5245.06	4137.09	4745.66	4119.16	6362.94	5114.05	4571.73	4464	4752.88	4460.18	4737.14	4542.29	4814.98	4062.84	3917.18	4770.5	5567.75	6806.71	5838.42	5511.15	4672.47	5354.94	4276.08	4732.85	6094.5
LOC100649883	764.146	932.805	1100.38	1219.97	638.699	835.196	843.598	539.912	2377.3	1639.84	1076.16	1324.69	906.202	1217.86	821.14	710.953	447.553	517.792	415.434	412.998	2010.95	2255.16	1872.91	1583.16	1007.19	1331.15	1001.78	841.161	1073.14	1048.24	1172.39	571.271	1193.69	1245.7	1201.06	1130.35	671.358	1338.03	1256.19	1149.53	838.801	967.142	479.944	766.855	1604.02	958.253	1318.11	1276.6	960.261
LOC100643406	7386.45	11172.7	10931	11413.8	8437.75	11360.8	9804.8	7019.72	7111.72	5483.21	3438.35	4428.07	10537	10841.1	10160.4	10605.9	6459.8	8835.59	4197.26	4482	5937.3	7550.48	6370.61	6325.56	13901	15494.8	13112.1	12285.3	12598.4	15520.2	15656.2	9749.19	4287.39	4723.13	4589.28	4923.47	9839.42	15488.4	15160.1	15623.4	11287.4	10446.6	6736.29	9819.68	4002.94	4105.46	4716.8	4268.63	11183.8
LOC100645082	115.427	183.705	160.922	173.261	176.261	155.747	170.626	92.8787	41.6185	49.0169	24.6285	22.6442	156.719	126.08	159.192	161.58	86.3535	139.151	75.7825	69.2949	42.0843	33.2823	51.6835	62.3846	123.216	129.612	92.5413	128.16	117.155	113.545	117.809	71.4089	33.4142	37.2504	32.9837	45.0384	90.4095	126.714	134.465	135.185	103.713	90.122	88.9784	81.428	55.5784	15.2663	36.5015	42.3116	113.727
LOC100650283	505.553	500.669	594.241	597.483	472.34	512.993	497.58	683.136	274.934	303.014	345.869	344.192	514.406	464.122	518.946	570.917	594.261	575.534	476.608	439.792	344.637	265.11	221.501	269.548	616.078	556.983	549.857	592.062	451.751	564.089	623.245	571.271	379.078	344.018	344.623	329.549	550.513	604.331	598.901	623.304	616.819	619.171	563.53	604.894	321.838	359.345	298.771	332.448	604.405
LOC100650525	4775.47	4674.49	4437.48	4526.23	4881.84	5040.38	4373.36	5836.6	2872.94	3055.76	3316.27	3231.33	4848.14	5437.9	5048.26	4982.06	7318.69	5943.72	4504.04	4963.37	2738.89	3097.55	3196.99	3220.46	5440.15	4877.98	5470.72	4669.71	6319.83	5220.33	5346.04	4989.23	3415.16	3408.41	3531.53	3360.31	4959.1	4828.44	4576.24	4402.14	5576.85	5560.86	6447.79	6244.9	3230.01	3180.09	2982.3	3262.83	6113.76
LOC100651760	737.303	762.425	806.406	827.01	800.106	833.249	799.75	809.868	1468	1451.57	1410.25	1471.87	679.421	696.182	787.863	684.92	948.96	856.675	860.086	947.031	1507.07	1547.05	1522.2	1351.27	844.774	758.407	853.536	775.276	785.41	774.828	722.052	705.633	1348.09	1319.1	1423.99	1521.42	750.13	796.618	765.213	798.409	706.886	721.81	721.713	767.75	1433.41	1459.69	1416.8	1274.18	777.748
LOC100645287	1374.39	1773.28	1477.06	2130.04	1611.1	1663.58	1774.89	937.467	583.92	417.758	351.223	318.151	1286.94	1548.59	1757.4	1154.4	879.32	1413.28	700.304	871.268	591.456	350.038	385.165	447.286	1276.96	1281.24	1269.52	1684.13	719.803	1059.14	1081.18	638.922	266.161	250.892	220.65	237.276	639.133	953.46	1073.07	887.323	824.245	795.243	286.708	605.788	209.389	279.49	325.809	228.482	828.191
LOC100644368	1132.8	1292.6	1372.78	1241.41	1234.82	1258.63	1211.54	1467.83	1098.48	1225.42	1212.15	1286.19	1195.67	1316.53	1328.39	1318.67	1761.43	1611.12	1240.83	1188.18	1176.09	1190.13	1065.66	1097.03	1195.75	1127.1	1013.46	1085.75	1329.01	1248.08	1165.73	1183.88	1157.98	1201.87	1202.2	1175.39	1174.43	1252.08	1150.92	1281.08	1451.07	1410.24	1447.92	1420.07	1253.75	1202.51	1155.88	1184.72	1342.72
LOC100643242	844.677	762.425	792.022	702.869	710.985	640.512	678.691	1012.99	583.92	736.368	873.775	814.059	839.827	799.422	737.497	914.723	1155.09	995.826	947.738	947.031	613.067	632.363	594.36	496.722	897.047	793.438	792.441	786.107	719.803	763.928	702.101	880.396	979.382	891.817	855.301	726.107	855.757	814.34	764.329	819.277	928.868	938.77	1059.65	928.816	800.071	935.941	869.275	986.464	818.102
LOC100650078	1184.69	1336.39	2643.07	1654.02	1776.47	962.714	822.627	894.066	278.718	215.006	340.515	304.565	981.796	961.134	883.198	1381.51	787.395	929.564	795.26	497.076	225.208	302.983	226.423	342.527	736.493	972.093	874.201	463.902	735.736	923.799	903.516	969.658	133.657	173.105	137.622	154.888	910.361	1240.56	1456.12	2545.84	1354.64	1386.04	967.977	1935.48	169.32	165.581	78.4105	131.77	1096
LOC100649380	403.548	374.074	383.874	336.698	376.288	400.076	346.018	472.206	716.343	676.211	774.19	764.242	432.359	454.985	408.322	440.755	560.834	517.792	499.434	461.042	651.739	682.86	749.411	682.699	423.787	346.801	351.298	314.984	446.128	377.876	386.678	450.064	808.854	808.552	758.625	843.647	421.613	390.777	330.855	348.397	439.415	503.181	594.987	552.994	860.819	833.774	847.645	751.937	473.252
LOC100648514	399.969	422.618	453.097	405.467	373.317	364.06	418.463	488.698	506.989	540.3	619.995	654.418	384.422	335.3	443.398	482.945	469.837	440.17	379.826	460.118	589.181	518.744	433.157	481.42	447.123	398.47	403.408	347.475	370.211	356.076	361.976	378.655	686.72	689.132	599.393	603.075	352.687	455.463	421.089	410.999	480.355	491.498	489.83	448.301	666.941	661.148	547.522	582.691	464.081
LOC105665956	26.8435	20.9405	35.0611	30.3654	25.746	17.5216	33.3626	28.6448	47.9244	61.2711	84.5934	60.0071	30.4219	25.5815	25.1828	25.1347	12.0709	16.0922	20.0869	33.2616	70.5197	43.6112	33.2251	49.4368	21.4694	34.1546	26.9538	30.6861	12.1842	15.4421	28.5021	23.4898	62.2196	49.3019	40.9453	56.0234	25.064	25.6973	39.8088	25.4039	20.9245	20.0271	23.3681	22.3703	45.2383	42.2759	70.2991	60.4451	12.8402
LOC100646417	579.821	711.026	600.534	676.969	507.988	529.541	540.475	546.856	443.931	310.812	283.763	345.324	473.843	568.275	524.343	631.958	490.265	442.063	380.739	384.356	303.69	328.232	333.482	389.609	590.875	490.425	575.913	421.483	724.489	726.685	532.989	511.137	390.601	363.739	309.364	367.997	497.7	443.058	428.166	417.35	369.364	423.907	652.508	586.997	356.736	389.877	351.496	337.284	461.329
LOC110119450	1.78957	8.56657	0.899003	6.2517	0	1.94684	1.90644	0.868025	2.52233	1.11402	1.0708	1.13221	4.60937	0	1.79877	0	2.7856	0	2.73913	0.923933	3.41224	1.14766	7.38336	2.35413	11.2014	0	0	4.51267	0.937243	4.54178	0.950069	1.87918	2.30443	5.47799	3.41211	6.59099	0	2.65835	2.65392	5.4437	0.909763	3.33785	6.2914	6.26369	2.58504	7.04598	6.75953	3.62671	0.917155
LOC110119398	126.165	252.238	246.327	215.237	145.564	204.419	185.878	95.4828	20.1787	14.4823	24.6285	39.6274	158.562	130.648	145.701	178.636	64.0687	89.9272	86.7391	94.2411	23.8857	22.9533	15.9973	18.8331	188.557	286.373	241.686	194.947	127.465	247.981	273.62	121.207	31.1098	35.0592	35.2584	29.6594	147.699	205.579	281.315	266.741	237.448	171.065	130.322	160.172	24.5579	15.2663	25.6862	35.0582	261.389
LOC100647219	76.0567	83.762	96.1933	77.6996	60.4041	46.7242	52.427	71.1781	18.9175	38.9907	41.7613	26.0408	47.0156	42.0268	58.4602	70.9157	79.8538	70.0486	42	47.1206	25.0231	24.101	24.6112	24.7184	52.2733	49.0425	61.0952	62.2748	67.4815	45.4178	48.4535	42.2816	27.6531	44.9196	23.8847	20.8715	52.8135	37.2168	36.2702	58.0661	46.3979	90.122	57.5214	64.4265	31.0205	44.6245	22.9824	42.3116	68.7866
LOC100649843	44.7392	41.881	30.5661	21.4344	33.6678	30.1761	32.4094	43.4013	180.347	140.367	117.788	146.055	34.1093	34.7178	29.6798	51.1671	59.4261	39.7573	39.2608	90.5454	137.627	126.243	132.9	123.592	40.1384	30.6516	43.1261	33.3937	48.7366	31.7925	43.7032	37.5836	111.765	153.384	130.797	110.948	62.6601	24.8112	30.9624	34.4768	27.2929	43.3921	65.6103	68.0058	120.205	150.314	143.302	175.291	44.0234
LOC100652237	6.26349	0	0	1.7862	0.99023	2.92027	0.953218	0.868025	3.7835	4.45608	0	5.66105	0.921874	0.913625	2.69816	3.59067	6.49973	0.946603	4.56521	7.39146	1.13741	1.14766	4.92224	2.35413	0.933451	0	2.69538	1.80507	2.81173	9.08357	2.85021	2.81877	2.30443	6.57359	3.41211	2.197	1.79029	1.77223	0.88464	0	1.81953	2.50339	5.39263	3.57925	3.87757	2.34866	1.35191	0	3.66862
LOC100643765	248.75	288.408	467.482	559.08	208.939	283.266	285.012	277.768	128.639	83.5516	80.3102	97.3701	371.515	301.496	354.359	273.789	194.063	196.893	124.174	106.252	80.7564	122.8	86.1391	154.196	196.025	169.897	151.84	127.257	194.009	166.229	249.868	144.697	51.8496	66.8315	55.7311	38.4474	139.642	178.995	231.776	262.205	207.426	217.795	127.626	205.807	33.6056	51.6705	33.7976	39.8938	184.348
LOC100644061	466.183	472.113	445.905	458.16	435.701	419.545	476.609	448.769	510.773	518.02	581.446	547.99	476.609	441.281	457.788	575.405	482.837	469.515	476.608	457.347	570.982	548.584	468.843	580.294	441.523	514.071	449.23	515.347	456.437	478.704	482.635	505.5	624.5	558.755	557.311	641.523	485.168	477.616	503.36	523.502	536.76	533.222	527.579	518.097	520.886	591.862	674.601	563.348	507.187
LOC100645561	381.178	404.533	386.571	458.16	403.024	400.076	502.346	370.647	196.742	235.058	233.435	218.517	341.093	318.855	326.478	350.988	335.2	391.893	362.478	276.256	211.559	212.318	185.814	181.268	385.515	513.195	407.002	433.216	383.332	403.31	460.783	363.622	214.312	222.407	230.886	224.094	388.492	457.235	531.668	508.079	371.183	425.576	323.558	346.293	224.899	197.287	198.73	222.438	430.146
LOC100646023	2500.92	2543.32	2516.31	2427.44	2597.37	2595.14	2496.48	2543.31	2487.02	2642.46	2527.09	2633.52	2591.39	2263.05	2547.96	2528.73	2715.03	2771.65	2691.65	2657.23	2678.61	2560.44	2688.77	2709.61	2468.05	2368.05	2408.77	2370.05	2479.94	2544.31	2261.16	2435.42	2881.69	2839.79	2887.78	3005.49	2684.54	2436.82	2196.56	2341.7	2439.98	2495.88	2752.04	2501	2764.7	2886.5	2853.87	2872.35	2590.96
LOC105665889	68.0036	68.5326	71.0212	71.4479	42.5799	47.6977	50.5206	92.0107	34.0515	28.9645	48.1861	44.1562	77.4374	52.9903	89.0393	80.7901	88.2106	79.5146	62.9999	37.8812	34.1224	21.8056	19.6889	31.7808	64.4081	49.9183	70.0798	59.5672	67.4815	54.5014	53.2039	77.0464	18.4354	33.9636	30.709	37.3489	71.6115	77.9781	81.3869	92.5429	86.4275	83.4463	117.739	96.6398	24.5579	39.9272	33.7976	49.565	115.562
LOC100648599	851.835	914.72	899.003	990.447	934.778	983.156	973.236	687.476	1157.75	927.979	1183.24	1107.3	764.234	763.791	802.253	830.343	571.976	716.578	597.13	537.729	1314.85	1295.71	920.458	1014.63	844.774	1042.15	901.155	907.046	731.049	850.222	897.815	757.31	1007.04	1094.5	986.099	1029.29	702.688	915.357	885.524	961.72	746.915	850.317	597.683	777.592	1580.75	709.295	995.003	1077.13	822.688
LOC100650769	516.291	629.167	813.598	897.565	464.418	444.854	554.773	325.509	571.309	365.399	273.055	293.242	527.312	507.062	487.468	403.053	116.067	299.126	235.565	285.495	288.903	459.066	355.632	369.599	570.339	660.322	717.869	571.304	695.434	664.009	729.653	405.903	179.745	232.267	225.199	209.813	429.669	591.039	877.563	718.568	584.068	417.231	181.552	357.925	193.878	236.04	240.639	245.407	682.363
LOC100644294	4005.95	4075.79	3558.25	3444.68	4153.03	4452.43	4070.24	4252.46	8164.8	7654.44	7302.87	7631.1	4559.59	4097.61	4125.49	4550.28	5361.35	4941.27	5240.87	5355.11	7790.15	8058.9	7834.97	8025.24	4268.67	4010.98	4395.26	4439.56	4963.64	4545.42	4551.78	4929.09	8039	8088.81	8024.14	8281.58	4947.46	4430.58	4306.43	4291.45	4431.45	4357.56	5079.86	4857.94	8177.79	8269.63	8005.99	7545.96	4028.15
LOC100647578	1325.18	1053.69	852.255	804.682	1057.57	898.468	894.119	1402.73	6192.33	5428.62	5448.24	5827.49	1529.39	1574.18	1301.41	1476.66	1647.22	940.923	2454.26	2815.22	6015.79	5776.2	6476.43	6258.47	950.254	422.116	758.3	859.212	1546.45	925.615	725.853	1520.26	6273.81	5760.66	5836.98	5790.18	1342.72	684.967	580.324	604.251	725.991	801.918	2366.46	1340.43	6032.2	6047.8	6225.53	5656.45	709.878
LOC100642845	1290.28	1213.6	1266.7	1286.06	1285.32	1370.58	1210.59	1361.93	793.274	868.936	883.412	926.148	1375.44	1529.41	1250.15	1288.15	1484.72	1365.95	1167.78	1157.69	725.671	716.143	888.464	876.915	1389.91	1452.88	1470.78	1328.53	1739.52	1516.96	1592.32	1497.71	815.768	732.956	775.685	741.486	1388.37	1330.06	1409.23	1288.34	1348.27	1529.57	1429.05	1554.29	760.003	780.929	686.768	749.519	1527.98
LOC100651326	5490.4	5399.8	4963.4	4983.49	5308.63	5241.88	5332.3	5212.49	7800.32	7047.3	6421.6	7019.7	5654.78	5229.59	5520.44	5861.77	5448.63	5427.82	5479.17	5767.19	8243.98	8758.97	7731.6	7886.35	5270.27	5285.21	5449.16	5664.3	5131.4	5625.45	5449.6	5474.99	7992.91	8476.65	7850.12	8599.04	6095.93	5570.12	5137.99	5617.9	5088.3	4986.75	5708.1	5503.99	8582.34	7917.33	8316.92	8000.51	5275.48
LOC100645875	1794.04	1905.59	2009.27	1967.5	2047.8	2162.94	2201.93	1570.26	2291.54	2132.24	1760.4	2215.74	2046.56	1884.81	1823.06	1529.63	1701.07	1795.7	2031.52	1919.93	2247.53	2517.98	2274.07	2203.47	2012.52	2279.6	2362.05	2362.83	1842.62	2101.94	2109.15	1771.13	2385.08	2508.92	2395.3	2530.94	1948.73	2120.47	2011.67	2045.92	1996.02	1438.61	1603.41	1582.03	2269.67	2342.79	2661.9	2340.43	1618.78
LOC100648864	618.296	656.771	681.444	586.766	685.239	628.83	702.522	651.019	522.123	630.536	662.827	595.543	625.031	644.106	666.446	622.981	554.334	549.029	667.434	578.382	541.409	526.778	574.671	488.483	610.477	721.626	691.814	670.583	628.89	691.259	740.104	837.175	612.978	635.447	696.07	564.628	781.46	696.487	821.83	734.899	719.622	680.921	683.965	699.744	597.145	624.743	589.431	580.273	650.263
LOC100646024	713.143	548.261	652.676	601.056	782.282	687.236	705.381	833.304	612.927	750.85	886.624	800.473	696.015	705.319	756.385	847.398	969.388	897.379	977.869	927.628	737.045	589.9	812.169	740.375	585.274	487.798	591.186	543.325	750.732	618.591	565.291	747.914	808.854	811.839	825.73	846.942	843.225	594.583	566.169	616.045	713.254	670.073	938.317	784.751	718.642	758.617	755.715	816.009	702.541
LOC100644257	15.2113	16.1813	16.1821	16.0758	17.8241	16.5482	12.3918	17.3605	6.30584	5.5701	7.49562	3.39663	20.2812	17.3589	15.2896	19.7487	5.57119	7.57282	11.8696	12.9351	12.5116	12.6243	13.5362	78.8635	26.1366	19.2667	27.8522	8.1228	15.9331	18.1671	16.1512	16.9126	5.76107	7.66919	4.54947	7.68949	21.4834	29.2418	30.9624	29.0331	21.8343	20.0271	10.7853	15.2118	10.3402	3.52299	5.40762	9.67121	8.2544
LOC100647502	178.062	93.2805	121.365	114.317	157.447	199.551	174.439	178.813	146.295	108.06	101.726	131.336	460.015	286.878	209.557	141.831	176.421	283.034	121.435	130.274	149.001	104.437	216.578	124.769	179.223	520.201	179.692	361.916	164.955	128.987	199.514	173.824	123.287	150.097	127.385	124.13	197.827	152.412	156.581	310.291	254.734	161.886	70.1042	102.903	112.449	133.874	186.563	209.14	98.1356
LOC100644850	324.807	343.615	331.732	333.126	349.551	314.415	321.235	334.19	641.934	561.466	548.251	559.312	384.422	359.968	326.478	308.798	320.344	371.068	309.521	325.224	602.83	674.827	454.076	508.493	416.319	486.922	448.331	369.136	403.952	402.402	404.729	385.232	561.128	581.763	517.503	497.62	334.784	404.955	475.052	446.383	385.739	418.066	370.294	390.138	564.832	486.173	540.762	453.338	386.122
LOC100647621	1394.97	1173.62	1224.44	1327.15	1617.05	1634.38	2241.97	875.838	89.5429	81.3235	133.85	86.048	1291.55	1121.93	1190.79	1055.66	498.622	957.015	616.304	596.86	64.8326	73.4505	139.053	266.017	790.633	1251.46	1171.59	1719.33	812.59	919.257	949.119	1311.67	101.395	74.5007	56.8684	82.3874	883.507	801.048	858.985	962.628	654.119	787.733	435.904	581.628	62.041	58.7165	128.431	129.352	707.127
LOC105665923	0	0.951841	0.899003	0.893099	0	0	0.953218	0	0	1.11402	0	0	0	0	0	0.897668	0	0	0	0	0	0	0	1.17707	0	0	0	0.902534	0	0	0.950069	1.87918	0	0	0	0	0	0.886115	0	0	0	0.834463	0	0	1.29252	0	4.05572	0	0
LOC100647298	5047.48	5060.94	4340.39	4515.51	5139.3	6365.21	5241.75	4357.49	1638.26	1439.31	1273.18	1260.15	5199.37	5817.97	5058.15	5220.83	3634.28	4374.25	3597.39	3044.36	1433.14	1690.51	1959.05	1627.88	5047.17	5244.92	5738.46	6583.98	4018.9	5322.97	4280.06	4688.56	1539.36	1523.98	1375.08	1387.4	5001.17	4490.83	4503.7	4580.87	3864.67	3078.33	3717.32	3353.76	1120.62	1250.66	1826.42	2195.37	3524.63
LOC100643894	879.573	973.734	964.63	885.955	966.465	848.824	879.82	1233.46	4079.88	4315.72	3995.16	4500.54	923.718	969.356	971.338	1096.95	1426.23	1157.69	1695.52	1939.33	4218.67	4132.74	3685.52	3818.41	957.721	849.486	911.038	944.953	995.352	986.475	901.616	1164.15	3825.35	3860.89	3991.03	4039.18	1129.67	928.649	917.371	971.7	1063.51	1039.74	1326.59	1198.15	4129.61	4006.81	3947.56	3591.65	1037.3
LOC105665960	25.054	40.9292	36.8591	41.0826	26.7362	17.5216	24.7837	18.2285	17.6563	23.3944	17.1328	28.3053	23.9687	19.1861	21.5853	33.2137	26.9274	22.7185	16.4348	19.4026	23.8857	19.5103	20.9195	8.23947	14.9352	28.9001	22.4615	31.5887	15.9331	22.7089	14.251	33.8253	17.2832	16.434	23.8847	23.0685	15.2174	35.4446	19.4621	39.0132	24.5636	29.2062	33.2545	21.4755	11.6327	24.6609	10.8152	36.2671	36.6862
LOC100643243	169.114	337.904	424.329	473.343	284.196	255.037	269.761	183.153	92.0652	35.6487	34.2657	49.8172	295.922	368.191	320.182	236.984	122.566	168.495	78.5217	57.2838	36.3973	50.4972	51.6835	63.5616	389.249	313.522	233.599	298.739	430.194	372.426	393.329	153.153	21.8921	36.1548	20.4726	15.379	173.658	274.696	356.51	217.748	322.966	380.515	139.31	224.598	37.4831	21.1379	32.4457	16.9246	287.07
LOC100643806	1554.24	1480.11	1492.34	1412.88	1790.34	1498.1	1627.14	1595.43	2092.28	2073.19	2114.83	2225.93	1625.26	1521.19	1554.14	1434.47	1633.29	1603.54	1941.13	1937.49	2138.34	2081.86	2283.92	2086.94	1490.72	1372.31	1527.38	1606.51	1544.58	1501.51	1473.56	1666.83	2479.57	2293.09	2131.43	2212.38	1780.44	1462.09	1398.62	1568.69	1457.44	1472.83	1774.17	1528.34	2360.14	2267.63	2169.81	2097.44	1420.67
LOC100644761	2933.1	3372.37	3128.53	4204.71	2883.55	3017.61	2777.68	2588.45	3961.33	2817.36	2029.17	2077.61	3177.7	3307.32	3345.72	3678.64	2182.98	2432.77	2648.74	2577.77	3154.05	3813.69	3697.83	2872.04	2958.11	3309.49	3399.77	2734.68	2899.83	3064.8	2888.21	2681.59	2419.65	2320.48	2305.45	2127.79	2817.02	3866.12	3980.88	4216.15	2495.48	2819.65	2254.12	2933.2	2493.27	1880.1	2567.27	2845.75	3083.48
LOC100645676	148.534	144.68	162.72	221.489	81.1989	113.89	138.217	95.4828	27.7457	26.7365	26.7701	31.7019	165.016	123.339	147.499	151.706	85.425	113.592	46.5652	60.9796	18.1986	24.101	34.4557	48.2598	99.8793	108.594	91.6429	83.9356	95.5988	98.1025	105.458	65.7713	12.6744	23.0076	23.8847	13.182	58.1843	87.7254	102.618	74.3972	88.247	99.301	53.9263	83.2176	28.4355	18.7893	17.5748	31.4314	107.307
LOC100643650	22818.8	28002.2	24829.6	29374.9	18287.6	27084.5	21804.9	14469.1	12205.6	9595.06	5395.77	6220.36	26408.9	27642.6	25507.5	24654.4	12792.4	16847.6	11333.6	12216.2	8687.57	10922.3	9773.1	7851.04	27290.4	26911.2	21353.7	23668.9	24140.6	29324.5	29514.8	17073.3	4339.24	5183.28	4797.42	5296.96	17946.7	22260.1	22208.9	23033.2	20927.3	20976.7	13691	18086	4624.64	4303.92	6067.35	5736.24	17320.5
LOC100647579	7.15828	3.80737	1.79801	2.6793	0.99023	3.89369	1.90644	1.73605	1.26117	0	0	0	2.76562	5.48175	0	0.897668	0	0.946603	1.82609	0	2.27483	3.44299	3.69168	2.35413	0.933451	2.62728	8.98459	6.31774	0	0	2.85021	3.75836	0	1.0956	1.13737	2.197	0.895144	0.886115	4.4232	55.3443	5.45858	2.50339	4.49386	0.894813	1.29252	0	0	0	0
LOC100644926	387.442	362.652	288.58	302.761	304.991	329.99	371.755	318.565	85.7594	90.2357	131.709	138.13	363.218	354.487	335.471	368.941	277.631	345.51	281.217	277.18	121.703	106.733	118.134	103.582	454.591	320.528	387.236	465.707	422.697	486.879	418.03	407.782	140.57	109.56	118.286	110.948	382.226	396.094	417.55	474.509	350.259	342.964	364.002	409.824	137.007	128.002	127.079	161.993	375.116
LOC100644682	606.664	651.06	629.302	635.887	579.285	531.488	648.188	620.638	675.986	780.929	891.978	865.009	548.515	538.125	557.62	612.209	736.326	623.811	714.912	728.983	752.969	678.27	617.741	685.053	633.813	687.471	575.014	684.121	531.417	574.081	638.446	611.674	785.81	822.795	798.433	749.176	625.705	637.117	682.942	675.926	641.383	650.046	623.747	629.053	806.534	841.994	766.531	784.577	673.192
LOC105665929	1.78957	0.951841	0.899003	1.7862	0	0	1.90644	4.34013	1.26117	0	0	1.13221	3.6875	1.82725	0	7.18134	1.85706	0	0	1.84787	1.13741	1.14766	0	1.17707	1.8669	0.875759	4.4923	4.51267	0.937243	3.63343	0.950069	2.81877	1.15221	0	0	1.0985	0	2.65835	0.88464	0	0.909763	2.50339	1.79754	3.57925	1.29252	0	2.70381	0	0.917155
LOC100643934	235.328	266.516	285.883	263.464	212.9	170.349	238.305	173.605	114.766	135.911	164.904	135.865	155.797	185.466	175.381	196.589	166.207	192.16	142.435	145.057	113.741	113.619	89.8308	100.051	227.762	254.846	238.99	194.045	183.7	194.388	250.818	189.797	119.83	135.854	146.721	125.229	156.65	279.126	276.892	276.721	237.448	215.291	194.135	197.754	143.47	111.561	131.135	141.442	261.389
LOC100649378	40.2653	44.7365	43.1521	55.3722	54.4627	50.6179	89.6025	64.2339	69.3642	108.06	89.9474	62.2716	76.5156	67.6083	40.4724	37.702	78.9252	61.5292	124.174	108.1	96.6803	78.0412	89.8308	121.238	48.5395	110.346	66.486	120.94	68.4187	57.2265	65.5548	104.295	81.8072	98.6039	76.2037	110.948	78.7726	81.5226	86.6947	88.9138	50.037	75.9361	78.1931	61.7421	74.9663	124.479	78.4105	83.4142	80.7097
LOC100642370	405.337	527.32	535.806	602.842	520.861	591.84	525.223	535.572	522.123	441.152	490.427	531.007	489.515	588.375	555.821	517.057	546.906	550.923	505.826	484.141	581.219	463.656	548.829	544.982	429.388	396.719	424.971	403.433	463.935	495.054	401.879	506.439	361.795	455.769	520.915	517.393	427.879	433.31	452.936	413.721	452.152	436.424	491.628	535.993	427.825	469.732	544.818	403.773	444.82
LOC100645248	1075.53	1105.09	1172.3	1146.74	1184.32	1139.88	1096.2	999.965	1013.98	976.996	869.491	903.504	1047.25	1081.73	1144.02	1056.55	1154.17	1222.06	981.521	983.064	1005.47	997.32	956.145	913.404	1147.21	1090.32	1113.19	1060.48	1178.11	1101.84	1047.93	928.316	880.292	978.37	1025.91	975.466	1006.14	1173.22	970.45	1093.28	1056.23	955.46	975.167	982.505	897.01	896.014	1020.69	802.711	1037.3
LOC100642332	9609.09	9087.23	7909.43	8392.45	9657.72	10312.4	8291.09	9130.76	19944.1	18781.3	14842.4	15960.8	8948.63	9932.02	9442.67	9319.59	9195.26	8129.42	11746.3	12349.3	19852.4	21662.2	21977.8	19612.3	8205.04	7598.96	8652.16	9148.08	8496.11	8256.05	6587.78	8460.07	17080.4	17650.1	17300.5	18134	7654.37	6940.05	6752.46	6712.99	6449.31	6016.47	8173.43	6329.01	16714.9	16774.1	18119.6	16798.9	6361.39
LOC100645794	1321.6	1130.79	1095.88	990.447	1332.85	1219.7	1043.77	1326.34	1461.69	1625.36	1717.57	1752.66	1144.05	1080.82	1148.52	1294.44	1303.66	1094.27	1276.43	1311.98	1424.04	1540.17	1431.14	1476.04	1196.68	911.665	1098.82	1050.55	1192.17	1168.15	1044.13	1259.99	1734.08	1772.68	1793.63	1745.51	1332.87	1005.74	930.641	1058.8	1263.66	1160.74	1594.42	1424.54	1741.03	1877.75	1718.27	1575.2	1114.34
LOC105665932	0	0	0	0.893099	0	0	0.953218	0	0	0	0	0	0	0.913625	0	0	0	0	0	0	0	0	0	0	0	0	1.79692	0	0	0	0	0	0	0	0	0	0.895144	0	0	0	0	0	0	0	0	1.17433	0	0	0
LOC100650645	405.337	434.04	378.48	364.385	419.858	408.837	407.024	433.145	803.363	873.392	885.554	905.768	485.828	437.627	396.63	410.234	479.123	352.136	483.913	530.337	912.207	888.292	835.55	887.509	396.717	478.164	406.104	416.971	471.433	426.928	421.831	530.869	857.247	890.722	816.631	941.413	503.071	407.613	463.551	413.721	473.077	450.61	550.947	445.617	811.704	822.031	920.648	750.728	428.311
LOC100651006	1257.17	1312.59	1226.24	1193.18	1267.49	1377.39	1381.21	1032.95	1182.97	772.016	672.464	755.184	1367.14	1474.59	1235.76	1224.42	962.888	1158.64	992.477	954.422	931.543	975.515	1239.17	1114.68	1445.92	1386.33	1252.45	1401.63	1478.03	1669.56	1389.95	1545.63	924.076	820.604	895.109	888.685	1448.34	1391.2	1457.89	1495.2	1219.08	1180.76	1071.34	1253.63	741.907	816.159	821.959	913.93	1165.7
LOC100649623	2153.75	2339.63	1928.36	1998.76	1918.08	2214.53	1916.92	2018.16	1992.64	1858.19	1418.81	1703.98	2123.08	2590.13	2341.1	2465	2209.91	2212.21	2017.82	2009.55	1982.51	2033.66	2514.03	2255.26	2114.27	1695.47	1989.19	2144.42	1674.85	2037.44	1724.38	1793.68	1792.85	1761.72	1739.04	1887.22	1668.55	1698.68	1830.32	1834.53	1234.55	1370.19	1457.81	1452.28	1455.38	1802.6	1960.26	1983.81	1503.22
LOC100648898	15.2113	9.51841	3.59601	16.9689	1.98046	12.6545	9.53218	18.2285	20428.4	9774.42	3950.19	11745.5	1.84375	3.6545	6.29571	18.851	11.1424	9.46603	2.73913	9.23933	2959.55	11007.2	8495.78	21268.4	6.53416	6.13031	0.898459	12.6355	0	2.72507	1.90014	0	7173.69	1122.99	6396.56	11515.6	0.895144	4.43058	0.88464	1.81457	4.54881	1.66893	2.69631	5.36888	10605.1	7815.16	9259.2	7471.01	0.917155
LOC105665898	1.78957	1.90368	2.69701	2.6793	0.99023	1.94684	0.953218	0	0	1.11402	0	0	2.76562	0.913625	0.899387	4.48834	0.928532	0.946603	3.65217	1.84787	0	1.14766	0	0	0.933451	9.63335	5.39076	3.61013	2.81173	1.81671	3.80028	2.81877	0	2.1912	2.27474	0	1.79029	0.886115	6.19248	3.62913	0	0	1.79754	0	0	0	0	1.2089	5.50293
LOC100648784	492.132	456.884	429.723	412.612	515.91	427.332	470.89	517.343	567.525	805.437	851.288	807.266	452.64	421.181	445.197	430.88	602.617	533.884	613.565	640.285	754.106	755.163	670.655	688.584	465.792	475.537	503.137	469.318	438.63	437.828	465.534	474.493	789.267	732.956	701.756	768.949	456.523	464.324	436.127	438.218	511.287	449.775	524.882	479.62	674.696	736.305	744.9	753.146	448.489
LOC100647501	217.433	197.031	286.782	195.589	225.773	159.641	217.334	196.174	300.158	425.556	462.587	414.389	140.125	143.439	170.884	205.566	168.993	222.452	190.826	192.178	382.171	323.641	257.187	287.204	221.228	141.873	125.784	164.261	139.649	136.253	125.409	155.972	362.947	405.372	341.211	383.376	150.384	156.842	158.351	174.198	219.253	154.376	168.969	182.542	328.301	331.161	429.906	398.938	193.52
LOC110119382	17.8957	6.66289	18.8791	27.6861	17.8241	27.2558	32.4094	13.0204	0	2.22804	2.1416	0	7.37499	4.56813	7.1951	7.18134	11.1424	20.8253	10.9565	5.5436	1.13741	3.44299	1.23056	3.5312	5.60071	18.3909	15.2738	24.3684	20.6193	12.717	16.1512	23.4898	0	2.1912	1.13737	1.0985	8.05629	15.9501	17.6928	17.2384	9.09763	19.1926	2.69631	7.1585	1.29252	1.17433	2.70381	2.4178	18.3431
LOC100647066	2236.07	2232.07	1928.36	1870.15	2644.91	2385.86	1768.22	2993.82	3619.55	4493.96	4646.21	4329.57	2035.5	2292.29	2072.19	2166.97	3918.41	2430.88	4643.74	4783.2	4124.27	3944.52	4308.19	3678.33	2188.94	1783.05	2008.96	1865.54	2894.21	2212.76	1954.29	2063.34	4583.51	4557.69	4604.07	4954.23	2257.55	1906.03	1824.13	1840.88	2137.03	2318.14	3131.32	2339.04	4654.37	4697.32	4201.72	4362.93	2077.36
LOC100643044	905.522	1046.07	1017.67	1122.63	997.162	1083.42	909.37	1141.45	1613.03	1702.22	1656.53	1893.06	1088.73	1108.23	1070.27	1074.51	1279.52	1185.15	1103.87	1085.62	1797.12	1948.73	1806.46	1710.28	1194.82	1214.68	1136.55	1059.57	1169.68	1049.15	1124.88	1051.4	1836.63	1819.79	1759.51	1760.89	1089.39	1097.9	1064.22	1164.04	1116.28	1156.57	1199.86	1248.26	1916.81	1723.92	1831.83	1835.11	1196.89
LOC100649502	753.409	840.476	913.387	886.848	704.054	653.166	819.768	679.664	452.759	441.152	497.923	464.206	668.359	772.927	735.699	665.172	525.549	642.743	528.652	516.478	440.18	417.75	401.162	426.098	754.229	942.317	840.958	859.212	763.853	792.087	920.617	707.512	444.755	420.71	435.612	398.755	698.212	831.176	918.256	820.184	798.772	797.746	552.744	753.432	454.968	406.318	419.091	421.907	852.037
LOC100645490	123.48	171.331	136.648	159.865	157.447	187.87	188.737	121.524	41.6185	34.5346	26.7701	18.1154	128.141	129.735	141.204	102.334	82.6394	144.83	44.7391	64.6753	26.1605	39.0206	36.9168	149.488	144.685	210.182	170.707	187.727	290.545	167.138	216.616	128.724	23.0443	25.1988	25.0221	29.6594	153.965	217.984	244.161	224.099	164.667	191.926	87.1808	116.326	40.0682	15.2663	6.75953	8.46231	188.017
LOC100650644	2977.84	2992.59	2483.95	2632.86	3546.02	3130.52	2938.77	3646.57	4670.1	5033.15	4631.22	4707.73	3410.01	3287.22	3069.61	2991.03	4204.39	3456.05	4216.43	4364.66	4844.25	4909.71	5032.99	4591.74	3104.66	2531.82	2928.98	2784.32	3724.6	3489	3003.17	3670.98	4706.8	4732.99	4772.4	4987.18	3505.38	2880.76	2562.8	2777.19	3248.76	3331.17	3916.85	3452.19	4982.67	5069.58	4824.95	4547.89	3306.34
LOC100651802	1796.73	1694.28	1515.72	1651.34	1439.8	1576.94	1354.52	1750.81	2215.87	2082.1	1928.51	1990.43	1615.12	1714.87	1653.97	2008.98	1860.78	1735.12	1651.69	1810.91	2200.9	2186.3	2135.02	1923.33	1772.62	1533.45	1578.59	1422.39	1535.2	1648.67	1320.6	1256.23	1979.5	2157.23	2024.52	1934.46	1396.42	1600.32	1431.35	1548.73	1543.87	1499.53	1699.58	1637.51	1931.03	2043.33	2222.53	2329.55	1640.79
LOC100648438	1343.07	1544.84	1430.31	1718.32	1285.32	1651.9	1519.43	892.33	509.512	343.118	254.851	190.211	1421.53	1533.06	1466.9	1199.28	1178.31	1251.41	763.304	804.745	327.575	366.105	365.476	364.891	1520.59	1674.45	1469.88	1815.9	1134.06	1286.23	1230.34	889.792	270.77	259.657	220.65	226.291	859.338	1249.42	1233.19	1128.66	1013.48	882.861	687.56	816.964	192.586	247.784	367.718	431.578	959.344
LOC100649577	960.104	796.691	882.821	847.551	900.119	953.953	876.961	1034.69	427.536	495.739	613.57	537.8	849.968	795.768	938.96	934.472	1353.8	1428.42	1051.83	892.519	464.065	448.737	449.154	512.024	1028.66	817.083	1004.48	927.805	916.624	890.19	798.058	901.067	616.435	654.073	584.607	623.947	999.875	887.888	765.213	911.82	871.553	917.074	1139.64	1054.09	638.506	691.68	684.064	658.851	974.019
LOC100650324	374.915	395.966	372.187	313.478	439.662	397.156	332.673	510.399	1001.37	1088.4	1049.39	1101.64	362.297	374.586	420.014	431.778	565.476	500.753	592.565	666.155	1119.22	1112.09	943.839	940.477	421.92	380.079	399.814	333.937	482.68	378.785	368.627	402.145	935.598	958.649	956.527	1078.73	446.677	341.154	326.432	275.814	417.581	453.113	566.226	425.931	1028.85	1141.45	961.205	894.587	402.631
LOC100647099	1354.7	1281.18	1228.04	1269.99	1424.94	1258.63	1424.11	1412.28	862.638	982.566	1143.62	1066.54	1368.06	1184.97	1266.34	1241.47	1308.3	1338.5	1358.61	1303.67	883.771	849.272	930.303	954.601	1406.71	1537.83	1550.74	1423.3	1328.07	1436.11	1374.75	1451.67	1207.52	1102.17	1173.76	1074.33	1425.96	1352.21	1471.16	1417.18	1464.72	1477.83	1581.84	1499.71	1168.44	1152.02	1059.89	1005.81	1480.29
LOC100648977	511.817	543.501	494.452	541.218	532.744	494.498	648.188	491.302	385.917	370.969	419.755	370.233	547.593	489.703	578.306	578.098	487.479	507.379	500.347	462.89	351.461	368.4	396.24	411.974	615.144	674.335	638.805	530.69	524.856	583.165	623.245	514.896	366.404	379.077	374.194	394.361	481.587	638.003	732.482	605.158	602.263	630.019	518.591	538.677	338.641	353.473	359.607	355.417	619.997
LOC100649810	94.8472	118.98	117.769	144.682	84.1696	94.4219	86.7428	74.6502	65.5807	49.0169	40.6905	52.0817	94.0312	78.5718	105.228	96.9481	58.4975	57.7428	60.2608	50.8163	54.5959	61.9739	68.9113	117.707	92.4117	92.8305	97.9321	95.6686	64.6698	78.1187	89.3065	73.2881	31.1098	33.9636	29.5716	38.4474	49.2329	95.7005	101.734	119.761	79.1494	46.7299	57.5214	78.7435	32.313	46.9732	48.6686	35.0582	96.3013
LOC100651681	2593.09	2632.79	2545.08	2405.12	2902.37	2595.14	2609.91	2930.45	6447.09	6905.81	7341.42	6939.32	2909.44	2648.6	2712.55	2925.5	3421.64	2708.23	3525.26	3761.33	6899.56	6482.01	6774.23	6429.14	2470.85	2323.39	2369.24	2343.88	3119.14	2861.32	2561.39	3323.33	6750.82	6425.69	6554.66	6354.81	2972.77	2588.34	2556.61	2577.59	2865.75	2820.48	3388.37	3069.21	6617.71	6423.58	6207.95	5997.36	2656.08
LOC100644135	8755.47	8655.09	8425.46	8544.28	8515.98	9247.51	8362.58	8727.13	12263.6	11158	10013.1	10779.8	9414.18	9216.65	9033.44	9555.67	9748.66	8510.9	9963.12	9600.58	11734.7	11841.6	12148.1	11572.9	8511.21	8264.54	8671.03	8851.15	8955.36	9162.59	8220.95	9736.04	11018.6	11367.9	11366.9	11366.2	10124.1	8683.93	8431.5	8847.83	8470.8	8312.08	9676.17	9271.16	11367.7	12051	11657.5	11333.5	8273.66
LOC100644133	582.505	587.286	633.797	619.811	570.373	554.85	642.469	640.603	1280.08	1208.71	1207.87	1360.92	615.812	517.112	562.117	719.032	548.763	686.287	627.26	668.003	1348.97	1270.46	1089.04	1170	551.67	618.286	572.319	580.329	593.275	577.715	688.8	604.157	1285.87	1264.32	1201.06	1196.26	640.028	599.9	628.094	620.582	606.812	618.337	603.076	603.999	1269.26	1248.31	1231.59	1104.94	566.802
LOC100647695	2665.56	2958.32	3240.91	3372.34	3172.7	3328.13	4155.08	1906.18	1166.58	872.278	845.934	854.819	2836.61	2733.57	2478.71	2118.5	1440.15	2101.46	1700.09	1536.5	812.114	879.111	937.686	926.352	2338.3	2526.57	2315.33	2666.99	2347.79	2320.85	2785.6	1886.7	829.594	837.038	750.663	764.555	2152.82	2147.06	2202.75	2168.41	2300.79	1550.43	1548.58	1657.19	863.405	789.15	862.516	796.666	2023.24
LOC100644803	1275.96	1352.57	1308.05	1277.13	1392.26	1422.17	1431.73	1314.19	3207.15	3262.97	3190.99	3183.78	1438.12	1386.88	1344.58	1328.55	1339.87	1340.39	1763.09	1802.59	3537.36	3299.54	3395.11	3295.79	1360.97	1502.8	1389.92	1411.56	1424.61	1477.9	1403.25	1524.02	2965.8	3244.07	3298.37	3324.06	1503.84	1439.94	1441.08	1493.39	1351	1402.73	1614.19	1444.23	3395.45	3033.29	3272.96	2857.84	1379.4
LOC100645288	682.721	576.816	650.878	631.421	660.484	606.442	733.978	724.801	1019.02	1038.27	932.669	1051.82	684.031	676.996	700.623	701.976	686.185	655.049	705.782	654.144	1007.75	1128.15	922.919	1029.93	631.947	631.422	625.328	641.701	645.76	656.742	647.947	752.612	1055.43	1029.86	1023.63	942.511	783.251	702.689	571.477	638.727	724.171	616.668	750.474	713.166	1123.2	1051.03	1109.91	962.286	672.275
LOC100647776	644.245	589.19	551.089	545.684	654.542	613.256	687.27	558.14	414.924	354.259	473.295	375.894	640.703	483.308	596.294	669.66	469.837	503.593	615.391	563.599	436.767	445.294	350.709	366.068	497.53	539.468	547.162	644.409	542.664	579.532	688.8	690.599	510.431	560.947	520.915	472.354	822.637	631.8	541.4	647.8	618.639	645.874	703.738	710.481	513.131	466.209	471.815	492.023	572.305
LOC100644328	477.815	434.04	481.866	527.822	463.428	423.438	495.673	439.221	1435.21	1427.06	1408.11	1419.79	372.437	351.746	486.568	435.369	412.268	381.481	558.782	607.948	1337.6	1372.61	1060.74	1158.23	471.393	494.804	469.894	470.22	418.01	385.143	506.387	489.527	1349.24	1415.51	1252.24	1329.18	455.628	514.833	456.474	489.026	487.633	442.265	470.956	520.781	1520.01	1462.04	1412.74	1235.5	485.175
LOC100651248	1410.18	1570.54	2001.18	1908.55	1391.27	1449.43	1440.31	1482.59	1079.56	940.234	1084.72	979.362	1441.81	1403.33	1584.72	1517.96	1260.95	1387.72	1108.43	1174.32	905.382	812.546	850.316	883.977	1517.79	1740.13	1389.02	1470.23	1545.51	1523.31	1610.37	1447.91	982.839	981.657	1041.83	875.503	1517.27	1719.06	1736.55	1732	1749.47	1653.9	1255.58	1430.81	935.786	1013.45	1027.45	1083.18	1768.28
LOC100649452	24.1592	37.1218	26.9701	36.6171	15.8437	23.3621	34.3159	27.7768	13.8728	3.34206	7.49562	5.66105	22.125	21.0134	24.2835	24.237	12.0709	17.9854	10.9565	12.0111	3.41224	5.73832	8.61391	9.41654	22.4028	46.4152	29.6492	23.4659	16.8704	28.1591	38.0028	6.57713	10.3699	2.1912	3.41211	12.0835	17.0077	26.5835	35.3856	19.9602	21.8343	23.365	14.3803	19.6859	7.75513	4.69732	1.35191	10.8801	28.4318
LOC110119441	24.1592	25.6997	22.4751	30.3654	31.6874	25.309	47.6609	18.2285	1.26117	3.34206	0	0	15.6719	11.8771	11.692	24.237	7.42826	18.9321	8.21738	25.8701	1.13741	4.59066	1.23056	4.70827	11.2014	18.3909	12.5784	9.02534	9.37243	10.9003	18.0513	8.45632	1.15221	2.1912	1.13737	4.39399	3.58057	12.4056	14.1542	19.0529	8.18787	6.6757	3.59509	5.36888	1.29252	0	0	0	22.9289
LOC100647731	631.718	735.773	862.144	893.099	673.357	805.02	946.546	553.8	261.062	226.146	247.355	238.896	682.187	739.123	680.836	712.748	477.266	610.559	384.391	426.857	180.849	161.821	243.651	291.913	565.672	670.832	661.266	664.265	722.614	819.338	782.857	837.175	155.549	166.531	184.254	154.888	847.701	746.109	606.863	737.621	499.46	499.843	579.708	640.686	118.912	164.406	208.193	233.318	708.961
LOC100647900	5667.57	5593.02	5578.31	5679.22	6280.04	5801.59	6243.58	5782.78	7012.09	7059.55	6815.66	7255.2	5678.75	5474.44	5498.85	5532.33	5521.05	5199.69	6541.04	6451.82	6934.82	7291.11	6747.16	6863.48	5218.93	5625.88	5891.2	5894.45	5206.38	5584.58	5620.61	6076.33	7836.21	7634.13	7588.52	7892.71	6129.05	5724.3	5778.47	6005.31	5942.57	5659.32	5978.63	5986.3	7628.46	7744.7	7188.08	7034.6	5497.43
LOC100647220	22.3696	12.3739	17.9801	28.5792	29.7069	19.4684	24.7837	27.7768	18.9175	2.22804	6.42481	9.05768	23.9687	24.6679	26.9816	15.2603	24.1418	17.0388	19.1739	27.718	6.82449	8.03365	12.3056	10.5936	11.2014	18.3909	16.1723	9.02534	21.5566	11.8086	38.9528	12.2147	0	1.0956	4.54947	6.59099	10.7417	15.9501	15.9235	16.3311	41.8491	14.1859	18.8742	17.8963	2.58504	9.39464	4.05572	4.83561	50.4435
LOC100642209	104.69	98.0397	61.1322	66.9824	139.622	97.3422	65.7721	228.291	11804.5	10144.3	11489.7	11853.1	102.328	139.785	98.0332	90.6644	379.77	96.5535	763.304	1665.85	11991.8	11448	12768.3	13209	77.4765	50.794	58.3999	106.499	133.088	101.736	74.1054	116.509	10904.6	10445.4	9643.75	9882.09	113.683	75.3198	65.4633	50.8079	62.7736	73.4327	224.693	125.274	11831.7	11210.2	10801.7	10274.5	55.9465
LOC100648597	1386.92	1374.46	1549.88	1492.37	1447.72	1335.53	1525.15	1293.36	949.659	936.891	968.005	992.948	1498.97	1398.76	1425.53	1429.09	1158.81	1456.82	1186.04	1209.43	889.458	998.468	943.839	828.655	1613	1705.98	1722.35	1664.27	1284.96	1513.32	1671.17	1567.24	1087.69	1137.23	1029.32	1027.1	1594.25	1721.72	1749.82	1792.79	1510.21	1501.2	1360.74	1500.6	1075.38	1067.47	1059.89	1088.01	1628.87
LOC110119465	2.68435	0.951841	2.69701	2.6793	0.99023	5.84053	0.953218	0.868025	1.26117	0	1.0708	0	0	0	0.899387	0	0	0	0	0	0	0	2.46112	0	1.8669	0	3.59384	0	0.937243	0	0	1.87918	0	0	0	1.0985	0	0.886115	3.53856	0.907283	0	0.834463	0	3.57925	0	0	0	0	1.83431
LOC105665903	291.7	252.238	212.165	223.275	195.075	284.239	265.948	243.047	247.189	264.023	299.825	341.927	236.922	206.479	208.658	271.096	227.49	177.961	339.652	300.278	333.263	220.352	319.945	295.444	260.433	258.349	327.039	261.735	266.177	294.308	280.27	337.313	298.423	265.135	287.754	318.564	273.019	280.012	333.509	248.596	310.229	294.565	337.938	310.5	321.838	315.895	278.493	250.243	298.075
LOC100642726	13490.7	12540.5	10165	10361.7	14726.7	16364.2	13196.4	15053.3	14991.5	14230.5	12117.2	12294.7	13090.6	14081.7	12602.2	12958.7	16332.9	14026.8	16236.6	16410	14615.8	14070.4	17880	15248.9	13199.9	11044.2	13609.9	13845.8	14882.5	13993.2	12436.4	15294.7	13426.8	14562.7	13966.9	14407.9	14314.2	11422	10684.7	10778.5	11324.7	11865.2	15392.4	12724.2	14530.5	16408.9	16436.5	16022.8	11971.6
LOC105665886	560.135	389.303	574.463	603.735	277.265	481.844	407.977	345.474	349.343	265.137	212.019	235.5	502.421	509.803	509.053	377.918	294.345	446.796	257.478	244.842	247.956	294.95	262.109	235.413	541.402	860.871	558.842	506.321	459.249	432.378	490.236	341.071	187.811	216.929	229.748	195.533	441.306	564.455	487.437	527.132	423.949	366.329	266.036	393.718	223.606	244.261	271.733	303.434	500.767
LOC100646381	1327.86	1192.66	1088.69	986.875	1319.98	1156.43	1321.16	1377.56	4255.18	4527.38	3955.54	4206.16	1409.55	1266.28	1250.15	1294.44	1524.65	1110.36	2107.3	2269.18	4777.14	4964.8	4698.28	4483.45	1212.55	1233.94	1275.81	1361.02	1417.11	1250.81	1287.34	1557.84	4584.66	4536.87	4576.77	4582.93	1598.73	1312.34	1302.19	1204.87	1267.3	1232.5	1652.84	1295.69	4743.55	4564.62	4534.29	3950.69	1182.21
LOC100648863	500.185	502.572	615.817	514.425	571.363	520.781	468.03	528.627	528.429	606.027	571.808	613.658	501.5	466.863	522.544	538.601	626.759	578.374	503.087	529.413	530.035	469.395	551.291	528.503	526.467	527.207	504.036	482.856	477.057	519.58	457.933	532.748	599.151	585.05	550.486	573.416	484.273	503.313	538.746	533.483	572.241	556.586	554.542	559.258	613.948	577.77	597.542	649.18	571.388
LOC100647098	11472	10977.6	11443.4	11375.4	11344.1	10788.4	11775.1	10456.2	14652.2	12844.7	12606.6	14225.1	11224.7	10440.9	11161.4	11441.7	9711.52	10228	10563.9	9876.84	13538.6	14262	14061.6	14788.7	10850.4	11722.9	11703.3	11976.6	11158.8	11734.2	11982.3	11000.7	14398.1	14278.9	13861.1	13957.5	11854.4	11064	11250	11303.8	11502.1	10873	11397.3	11851.8	13694.3	14373.8	13971.9	13933.8	11652.5
LOC105665914	819.623	762.425	871.134	801.11	963.494	769.003	1131.47	624.978	423.752	487.941	509.702	507.23	624.109	482.394	586.4	574.507	560.834	708.059	776.086	741.918	414.019	399.387	349.479	401.38	655.283	1046.53	876.896	1074.02	477.994	590.432	805.659	896.369	572.65	582.859	532.289	554.742	640.923	811.682	917.371	869.177	609.541	761.03	520.389	586.102	491.158	504.962	513.724	467.845	776.83
LOC100652075	2874.05	2767	2759.04	2539.08	2747.89	2689.56	2493.62	2853.2	2041.83	2131.12	2337.56	2271.21	2417.15	2718.95	2764.72	2581.69	2904.45	2646.7	2842.3	2628.59	2125.83	1972.84	2068.57	2247.02	2713.54	2641.29	2938.86	2796.05	2991.68	2943.08	2816	2929.64	2077.44	2261.32	2102.99	2238.74	3017.53	2781.52	2568.99	2577.59	3024.96	2769.58	3372.19	3167.64	2370.48	2376.84	2323.93	2450.44	3217.38
LOC110119388	0.894785	3.80737	1.79801	1.7862	0	3.89369	0	1.73605	2.52233	2.22804	2.1416	0	2.76562	0	3.59755	0	2.7856	0	2.73913	0	0	0	0	1.17707	1.8669	0.875759	1.79692	3.61013	0.937243	0	0	2.81877	1.15221	1.0956	1.13737	2.197	0	2.65835	1.76928	0	0.909763	0	0.898771	1.78963	1.29252	1.17433	1.35191	0	0
LOC100644804	1099.69	1197.42	1295.46	1253.91	1107.08	1082.45	1120.98	1073.75	1547.45	1541.8	1601.92	1702.84	1171.7	1125.59	1229.46	1165.17	1115.17	1237.21	1156.83	1119.81	1677.69	1721.5	1447.14	1419.54	1165.88	1239.2	1107.8	998.202	1134.06	1155.43	1174.29	1024.15	1499.03	1355.26	1683.31	1659.83	1156.53	1276.01	1220.8	1319.19	1177.23	1182.43	1151.33	1173.1	1498.03	1563.03	1654.73	1536.51	1178.54
LOC100646505	3083.43	3127.75	3337.1	3175.86	3375.7	3563.7	3223.78	3214.3	2122.54	2108.84	2104.13	1919.1	3462.56	3384.07	3244.99	2978.46	4056.76	4098.79	3063.26	2711.74	1989.34	2080.72	2031.65	1919.8	3288.55	3045.01	3592.04	3512.66	2798.61	3168.35	3104.83	2644.01	2228.38	2159.43	2163.28	2017.94	3137.48	3251.16	2720.27	3202.71	3262.41	2556.79	3057.62	2478.63	2092.59	2072.69	2037.32	2127.67	2799.16
LOC100646415	1207.06	1146.02	1151.62	1097.62	1214.02	1077.58	1245.86	1105	1420.07	1508.38	1474.49	1457.15	1167.09	1060.72	1192.59	1117.6	1152.31	1134.03	1160.48	1229.75	1511.62	1609.03	1484.05	1491.34	1166.81	1213.8	1225.5	1144.41	1127.5	1200.85	1226.54	1304.15	1389.57	1498.78	1396.69	1544.49	1213.81	1166.13	1157.99	1164.04	1120.83	1174.09	1162.11	1227.68	1535.52	1557.16	1510.08	1396.28	1142.78
LOC100647339	3884.26	2.85552	230.145	4.4655	3.96092	3.89369	183.971	0.868025	12.6117	56.8151	4.28321	4.52884	1.84375	0.913625	0	1.79534	4.64266	0	0.913043	0.923933	3.41224	3.44299	0	4.70827	2.80035	1.75152	3.59384	6.31774	1.87449	0.908357	1.90014	1.87918	4.60886	1.0956	2.27474	4.39399	0.895144	1.77223	3.53856	103.43	0	0.834463	45.8373	1.78963	2.58504	2.34866	2.70381	2.4178	2.75147
LOC100648978	1710.83	1771.38	1721.59	1791.56	1748.75	2001.36	2068.48	1404.46	1919.5	1635.38	1505.55	1672.27	1847.44	1680.16	1737.62	1599.64	1418.8	1552.43	1847.09	1741.61	1815.31	2016.45	1954.13	1833.87	1812.76	2242.82	2159.9	2283.41	1551.14	1798.55	1978.04	1590.73	2086.66	2026.86	2057.5	2138.78	1869.96	1945.02	1897.55	1939.77	1556.6	1396.89	1340.97	1411.12	1981.44	2002.23	2042.73	1837.53	1597.68
LOC100646346	1535.45	1321.16	1239.73	1156.56	1524.95	1462.08	1338.32	1741.26	1668.52	1888.27	2181.22	2001.75	1392.95	1261.72	1426.43	1557.45	1758.64	1431.26	2222.35	1957.81	1690.2	1736.42	1692.02	1514.89	1437.52	1311.89	1371.05	1437.74	1385.24	1323.48	1164.78	1575.69	2320.56	2126.56	2033.62	2013.55	1746.43	1307.02	1270.34	1369.09	1451.98	1428.6	2098.63	1755.62	2123.61	2239.45	2146.83	2203.83	1369.31
LOC110119462	1637.46	1790.41	1413.23	1534.34	1534.86	1770.65	1612.85	1451.34	998.844	815.463	627.49	725.747	1500.81	1672.85	1619.8	1622.98	1299.02	1468.18	1168.69	1217.74	831.45	771.23	1305.62	912.227	1508.46	1282.99	1363.86	1732.86	1135.94	1367.99	1221.79	1298.51	752.396	759.25	813.219	837.056	1040.16	1124.48	1078.38	1097.81	838.801	870.344	770.247	952.976	626.873	726.91	913.888	884.916	1098.75
LOC100644444	1275.96	1572.44	1744.07	1877.29	2040.86	2432.58	2515.54	1237.8	653.285	673.983	667.11	629.509	1422.45	1209.64	1552.34	1050.27	765.111	1484.27	886.564	931.324	763.205	830.909	863.853	1572.56	1124.81	1322.4	1507.61	1533.4	925.996	1407.95	1323.45	1131.27	859.552	690.227	812.081	966.678	775.194	1343.35	1573.77	1409.01	1072.61	1185.77	618.355	763.275	589.39	637.661	707.047	531.917	998.782
LOC110119376	61.7401	81.8584	66.5262	133.965	92.0914	98.3156	110.573	65.1019	25.2233	40.1047	34.2657	30.5697	94.0312	93.1898	96.2344	59.2461	90.0676	130.631	47.4782	54.512	53.4585	59.6785	41.839	31.7808	109.214	176.028	144.652	111.914	89.9753	122.628	190.964	80.8048	34.5664	31.7724	25.0221	21.97	110.103	161.273	206.121	234.079	103.713	111.818	36.8496	50.1095	63.3336	9.39464	25.6862	18.1335	67.8695
LOC100643893	6191.91	6418.27	6066.47	6194.54	6658.31	6894.75	6430.41	6832.23	5144.3	5912.11	5917.25	6067.51	6835.7	6956.34	6525.95	6268.41	6806.14	6396.19	6965.6	6619.05	5598.36	5239.09	6006.36	5802.94	7225.85	7066.5	7088.85	6784.35	7747.25	7594.77	7512.2	7144.65	5731.11	6197.8	6402.25	6684.36	7163.83	7595.78	7446.9	7194.76	7407.29	7657.03	7311.5	7317.78	5839.61	6395.4	5818.6	5951.42	7649.07
LOC100649139	1411.08	1519.14	1388.06	1314.64	1450.69	1265.45	1515.62	1322	2228.48	2048.68	2067.72	2221.4	1562.58	1540.37	1350.88	1456.02	1244.23	1195.56	1637.09	1609.49	2133.79	2030.22	2675.24	2523.63	1445.92	1487.04	1503.12	1527.09	1522.08	1600.52	1689.22	1757.97	2010.61	2064.11	2148.49	2175.03	1752.69	1739.44	1789.63	1858.12	1531.13	1421.09	1367.03	1339.53	2283.89	2368.62	2044.08	1847.2	1482.12
LOC100645409	334.649	370.266	360.5	440.298	271.323	336.804	312.656	206.59	32.7903	26.7365	21.416	20.3798	313.437	405.65	331.874	292.64	161.565	273.568	143.348	170.928	15.9238	36.7253	41.839	87.103	400.451	431.749	322.547	419.678	215.566	331.55	351.526	231.139	20.7399	10.956	15.9232	7.68949	171.868	371.282	495.398	485.397	234.719	231.146	138.411	246.074	9.04765	16.4406	17.5748	22.9691	284.318
LOC105665864	12.527	11.4221	10.788	8.03789	4.95115	10.7076	19.0644	8.68025	1.26117	0	1.0708	1.13221	11.0625	13.7044	9.89326	2.693	9.28532	4.73301	1.82609	6.46753	2.27483	0	2.46112	1.17707	4.66726	14.8879	2.69538	9.02534	4.68621	9.99192	7.60055	3.75836	0	0	1.13737	2.197	2.68543	6.20281	8.8464	9.98012	8.18787	10.0136	10.7853	14.317	3.87757	0	0	0	6.42009
LOC100651602	1292.07	1458.22	1406.04	1421.81	1335.82	1261.55	1380.26	1156.21	1251.08	1253.27	1448.8	1341.67	1232.55	1265.37	1403.94	1297.13	1159.74	1146.34	1291.96	1192.8	1225	1264.73	1321.62	1251.22	1290.03	1282.11	1353.08	1256.33	1203.42	1319.84	1322.5	1278.78	1515.16	1454.96	1479.72	1422.55	1365.99	1397.4	1413.65	1423.53	1395.58	1214.98	1166.61	1214.26	1423.07	1451.47	1516.84	1492.99	1307.86
LOC100651370	1238.38	1166.01	1257.71	1209.26	1308.09	1431.9	1423.15	1502.55	2368.47	2621.29	2599.91	2615.41	1316.44	1408.81	1348.18	1258.53	1918.35	1596.92	1740.26	1788.73	2804.86	2682.09	2664.16	2786.12	1289.1	1296.12	1447.42	1391.71	1376.81	1306.22	1336.75	1540.93	2722.68	2733.52	2792.24	2869.28	1528.01	1396.52	1248.23	1354.57	1319.16	1462.81	1571.95	1311.8	2968.92	2985.15	2794.39	2688.6	1342.72
LOC110119411	20.58	22.8442	41.3541	61.6239	25.746	25.309	25.7369	17.3605	2.52233	1.11402	1.0708	4.52884	23.0469	11.8771	26.0822	15.2603	10.2139	14.199	13.6956	10.1633	0	0	0	0	14.0018	35.0304	20.6646	23.4659	9.37243	9.99192	23.7517	7.51673	1.15221	4.3824	2.27474	2.197	6.26601	7.97504	13.2696	4.53642	11.8269	10.0136	8.08894	9.84294	0	0	1.35191	1.2089	27.5147
LOC110119381	133.323	148.487	158.225	183.085	124.769	125.571	129.638	133.676	78.1924	77.9815	100.655	63.4038	172.39	148.921	161.89	141.831	197.777	180.801	116.869	97.9369	85.3061	43.6112	81.2169	87.103	145.618	116.476	152.738	148.918	132.151	189.847	163.412	222.683	100.243	81.0743	83.0279	76.8949	207.673	155.07	125.619	133.371	200.148	185.251	223.794	178.963	55.5784	116.259	81.1143	90.6676	199.94
LOC100651719	6771.73	7273.97	6512.38	6642.87	7929.77	7822.42	7543.77	7385.16	5774.88	5800.71	5530.69	5607.84	6684.51	6785.49	7120.45	6647.23	7971.45	7816.1	7285.17	6825.09	5576.74	5775.05	6381.68	5895.93	6650.84	6256.42	6818.41	6310.52	8207.44	7905.43	7361.13	7552.43	5217.23	5563.45	5888.16	5979.12	7288.26	6960.44	6330.48	6368.22	7370.9	7502.65	6872.01	7409.95	5411.79	5748.34	5765.88	5672.17	7199.67
LOC100647148	785.621	13.3258	105.183	21.4344	18.8144	23.3621	74.351	12.1524	20.1787	26.7365	27.8409	18.1154	18.4375	37.4586	26.9816	10.772	16.7136	11.3592	3.65217	9.23933	14.7864	11.4766	13.5362	11.7707	14.0018	30.6516	16.1723	23.4659	27.18	26.3423	29.4521	30.0669	11.5221	16.434	14.7858	6.59099	7.16115	71.7753	39.8088	25.4039	27.2929	13.3514	8.98771	14.317	12.9252	18.7893	8.11143	18.1335	19.2603
LOC100645247	5246.12	4976.23	5147.69	5118.35	4961.05	4815.52	5470.52	4732.47	3250.03	3382.17	3848.46	3507.59	5561.67	5014.89	4768.55	4844.71	4261.03	4937.48	4502.21	4192.81	3508.92	3412.01	3403.73	3429.97	5264.67	6009.46	5971.16	6001.85	4948.64	5590.03	6203.95	5706.13	3702.06	3825.83	3764.69	3577.81	5787.1	5728.74	5860.74	6039.78	5713.31	5464.06	5205.68	5673.11	3692.73	3641.6	3581.2	3602.53	5816.6
LOC100643849	966.368	939.468	988.903	1152.1	1194.22	1201.2	1095.25	835.04	578.876	519.134	584.658	528.742	1103.48	915.453	1073.87	942.551	794.824	852.889	864.651	801.05	568.707	478.576	618.971	642.679	1051.07	1155.13	1049.4	938.635	991.603	1090.94	1018.47	819.323	520.801	591.623	535.701	543.757	1113.56	982.702	889.063	954.462	914.312	832.794	782.83	719.43	535.104	529.623	563.745	518.619	951.09
LOC100643407	1658.93	1632.41	1071.61	1048.5	1768.55	1605.17	1585.2	1664	2154.07	1804.71	1967.06	1876.07	1525.7	1460.89	1281.63	1517.06	1772.57	1217.33	2138.35	1951.35	1904.03	1657.23	2162.09	2069.28	914.782	767.165	1148.23	1362.83	1613.93	1312.58	838.911	1648.98	1901.15	1777.06	1683.31	1599.41	1476.09	767.376	752.828	769.376	776.937	858.662	1671.71	1014.72	1866.4	1864.84	1911.59	2051.51	866.712
LOC100647264	1656.25	1714.27	1643.38	1513.8	2013.14	1907.91	1707.21	2075.45	1420.07	1667.69	1917.81	1723.22	1691.64	1712.13	1726.82	1723.52	2280.48	1953.79	2100.91	2056.67	1612.85	1488.52	1678.48	1540.78	1957.45	1842.6	1930.79	1788.82	2012.26	1927.53	1972.34	1945.89	1715.65	1751.86	1756.1	1959.72	1742.84	1953	1939.13	1854.49	2053.33	2202.15	2284.68	2143.08	1808.24	1814.34	1649.33	1599.38	2037
LOC100644562	3243.59	3571.31	3578.93	3330.37	3492.54	3679.53	2994.06	3993.78	3615.77	3845.6	3787.43	3726.1	3639.56	4078.42	3449.15	3842.92	4721.59	4156.53	3654	3781.66	3891.1	4030.6	3750.74	3667.74	3689	3021.37	3194.92	2996.41	4646.85	3510.8	3321.44	3479.3	3758.52	3692.17	3642.99	3609.66	3604.74	3122.67	3184.7	3153.72	3700.92	3654.11	3897.07	3836.96	3814.23	3811.87	3775.87	3731.88	3476.02
LOC100649021	4058.74	3835.92	4063.49	3951.07	4178.77	4158.46	4554.48	3674.35	4383.82	3773.19	3747.81	4126.91	4061.78	3723.02	3867.36	4289.95	3384.5	3607.5	3858.52	3554.37	3977.54	4620.5	4551.84	4640	3466.84	3883.99	3820.25	4124.58	4043.27	3965.89	4128.05	4594.6	4513.22	4550.02	4598.38	4521.42	4515.1	3790.8	4098.54	4124.51	3800.08	3804.31	3986.05	3916.6	4238.18	4255.77	4508.61	4563.6	3653.03
LOC100650440	3616.72	4335.64	4111.14	4814.7	3551.96	3897.58	3915.82	2905.28	1297.74	1313.43	1033.32	945.396	3693.03	3627.09	3883.55	3815.99	2357.54	3264.83	2035.17	2144.45	1187.46	1244.07	1266.25	1204.14	3447.24	3903.26	3383.6	3659.77	2760.18	3497.17	3614.06	2840.38	914.858	944.406	1039.55	1002.93	2902.06	3563.96	3748.22	3786.09	2865.75	2478.35	2051	2666.54	900.888	961.776	1108.56	1159.34	2982.59
LOC105665948	66.2141	59.0142	61.1322	69.6617	71.2966	97.3422	97.2282	51.2135	15.134	10.0262	8.56642	7.92547	47.0156	75.8309	51.2651	44.8834	26.9274	60.5826	42.913	34.1855	9.09932	8.03365	3.69168	7.0624	49.4729	63.9304	76.3691	65.885	29.0545	37.2426	70.3051	57.315	12.6744	4.3824	4.54947	9.88648	34.0155	55.8253	49.5398	44.4569	41.8491	41.7231	22.4693	41.1614	7.75513	9.39464	1.35191	12.089	53.195
LOC100645049	1301.91	1347.81	1222.64	1246.77	1345.72	1277.13	1202.01	1400.99	1895.53	1879.35	2073.07	2051.56	1298	1240.7	1188.09	1317.78	1409.51	1238.16	1295.61	1399.76	1633.33	1876.43	1692.02	1692.62	1394.58	1302.25	1351.28	1172.39	1413.36	1340.73	1385.2	1285.36	1891.94	1949.07	1876.66	1830.1	1387.47	1264.49	1227.88	1242.07	1476.55	1392.72	1691.49	1458.55	2037.01	2066.82	1881.85	1877.42	1453.69
LOC100642284	2559.98	2651.83	2540.58	2455.13	2702.34	2769.39	2647.09	2920.04	3233.63	3545.93	3445.84	3534.76	2803.42	2718.04	2663.09	2696.59	3251.72	2911.75	3318	3326.16	3511.2	3485.46	3599.39	3438.21	2616.46	2676.32	2779.83	2681.43	2946.69	2727.8	2765.65	2881.72	3646.76	3828.02	3713.51	3902.96	2960.24	2607.84	2621.19	2554	2804.8	2687.8	3098.06	3009.26	3603.55	3817.75	3750.19	3669.02	2774.39
LOC100646107	51.0027	63.7734	54.8392	47.3343	56.4431	60.3522	67.6785	69.442	70.6254	66.8412	39.6197	54.3461	74.6718	40.1995	61.1583	42.1904	25.0704	30.2913	31.9565	49.8924	36.3973	60.8262	60.2974	61.2075	40.1384	59.5516	115.003	44.2242	70.2932	52.6847	58.9043	38.5232	31.1098	23.0076	55.7311	51.6294	44.7572	60.2558	51.3091	78.0264	68.2322	62.5847	50.3312	48.3199	28.4355	31.7069	52.7243	32.6403	46.7749
LOC105665879	126.165	169.428	228.347	314.371	124.769	168.402	131.544	105.031	12.6117	52.359	62.1065	26.0408	119.844	57.5584	113.323	118.492	66.8543	104.126	102.261	75.7625	21.6109	19.5103	28.3029	20.0101	80.2768	212.809	111.409	110.109	46.8621	116.27	106.408	62.9526	54.1541	16.434	58.0058	39.5459	27.7495	85.0671	108.811	111.596	98.2544	86.7841	108.751	89.4813	36.1906	23.4866	85.1701	93.0854	196.271
LOC110119406	0	0	0	0	0	0	0	0	0	0	0	2.26442	0	0	0	0	0	0	0	0	0	0	0	0	0	0	0	0	0	0	0	0	1.15221	1.0956	0	2.197	0	0	0.88464	0	0	0	0	0	0	0	0	1.2089	0
LOC110119430	51.0027	39.9773	47.6472	72.341	62.3845	40.8837	77.2107	23.4367	18.9175	7.79815	4.28321	9.05768	48.8593	50.2494	26.0822	29.623	13.928	20.8253	19.1739	12.0111	5.68707	9.18132	7.38336	8.23947	40.1384	56.9243	48.5168	62.2748	18.7449	29.0674	27.552	28.1877	8.0655	6.57359	9.09895	12.0835	23.2737	88.6115	84.9254	68.0462	34.571	25.8683	19.773	35.7925	3.87757	1.17433	1.35191	8.46231	29.349
LOC100643240	2021.32	1831.34	1477.06	1587.04	1975.51	2334.27	1868.31	2038.99	2585.39	2351.7	2251.9	2508.98	2064.08	2203.66	1918.39	2045.78	2170.91	1997.33	2368.43	2348.64	2606.95	2628.15	2884.43	2820.25	1855.7	1611.4	1897.55	1954.89	1834.18	1893.02	1601.82	2021.06	2814.86	2904.43	2687.6	2920.91	1886.96	1789.95	1676.39	1670.31	1514.76	1616.35	2169.63	1818.26	2806.06	2777.29	2936.34	2718.82	1536.23
LOC105665867	3235.54	3326.69	3608.6	3338.41	3139.03	3022.47	3432.54	3413.94	2295.32	2313.82	2527.09	2437.65	3013.61	3105.41	3334.03	3280.98	3099.44	3165.44	2885.22	2686.8	2159.95	2171.38	2121.48	2215.24	3006.65	3475.01	3191.33	3156.16	3358.14	3221.03	3266.34	3048.03	2190.36	2230.64	2290.66	2148.66	3071.24	3140.39	3312.98	3185.47	3298.8	3232.71	3199.63	3360.92	2203.75	2111.44	2015.69	2149.43	3509.04
LOC100645408	47.4236	19.0368	36.8591	24.1137	20.7948	33.0963	25.7369	22.5687	13.8728	12.2542	8.56642	9.05768	23.9687	21.927	19.7865	20.6464	23.2133	30.2913	10.9565	21.2504	12.5116	14.9196	7.38336	11.7707	26.1366	13.1364	15.2738	21.6608	36.5525	23.6173	25.6519	21.6106	9.21771	12.0516	14.7858	15.379	41.1766	18.6084	13.2696	38.1059	29.1124	35.8819	44.9386	30.4236	18.0953	5.87165	12.1672	12.089	24.7632
LOC105665915	15.2113	17.1331	21.5761	16.0758	17.8241	7.78737	30.503	15.6245	2.52233	10.0262	16.062	3.39663	15.6719	9.13625	11.692	11.6697	8.35679	15.1456	8.21738	15.7069	2.27483	8.03365	7.38336	15.3019	16.8021	12.2606	15.2738	16.2456	11.2469	16.3504	22.8017	23.4898	8.0655	8.76479	3.41211	13.182	19.6932	15.9501	22.116	10.8874	14.5562	12.5169	14.3803	8.05332	9.04765	8.22031	6.75953	8.46231	22.9289
LOC100652313	1046	1001.34	857.649	800.217	1136.78	1022.09	984.674	1229.99	1386.02	1662.12	1685.44	1591.89	1105.33	1096.35	906.582	1129.27	1378.87	1113.2	1433.48	1481.99	1441.1	1568.86	1568.96	1397.18	1009.06	1006.25	1058.39	1033.4	1141.56	1014.63	935.818	1212.07	1764.04	1725.57	1633.26	1622.48	1134.15	1030.55	976.642	919.078	1101.72	1119.85	1404.78	1230.37	1841.84	1821.39	1762.89	1648.94	1129.94
LOC100651371	1632.98	1702.84	1675.74	1580.79	1929.96	1567.21	1982.69	1735.18	9153.55	9090.41	8455.06	9033.91	1485.14	1374.09	1510.97	1705.57	1678.79	1485.22	2904.39	3410.24	9289.27	9237.55	8223.83	8307.74	1518.73	1607.02	1601.95	1782.5	1421.8	1564.19	1659.77	1696.9	8063.2	7935.42	7994.56	8345.29	1856.53	1669.44	1725.05	1743.8	1609.37	1468.65	1697.78	1565.03	8379.42	8798.08	8327.74	7839.73	1595.85
LOC100645198	578.031	449.269	379.379	254.533	551.558	424.412	571.931	643.207	1911.93	2229.16	2214.42	2035.71	664.671	639.538	691.629	760.324	800.395	439.224	1088.35	1234.37	2278.24	2133.51	2765.07	2456.54	250.165	176.903	259.655	353.793	883.82	460.537	375.277	1002.54	1912.68	1844.99	1958.55	2164.04	905.885	309.254	268.93	307.569	322.056	415.562	988.648	758.801	2391.17	2153.72	2200.9	1931.83	199.94
LOC100649137	2.68435	0	4.49501	0.893099	0	1.94684	0	0	0	0	0	0	0.921874	0	0.899387	0.897668	0	0	0.913043	0	0	0	0	0	0.933451	0.875759	2.69538	3.61013	0	3.63343	1.90014	0	0	0	1.13737	0	1.79029	5.31669	27.4238	7.25827	12.7367	0	0	14.317	0	0	0	0	0
LOC100642368	120.796	158.006	194.185	176.834	125.759	135.306	115.339	116.315	30.268	25.6225	14.9912	29.4375	127.219	136.13	160.99	155.296	101.21	145.777	63.913	68.371	37.5347	39.0206	34.4557	31.7808	229.629	232.952	181.489	148.918	194.947	185.305	211.865	147.516	34.5664	18.6252	23.8847	7.68949	129.796	258.746	238.853	234.079	200.148	200.271	89.8771	157.487	15.5103	11.7433	40.5572	21.7602	269.644
LOC110119455	1.78957	0	0.899003	1.7862	0	1.94684	1.90644	2.60408	0	0	2.1416	0	0	0.913625	0	0	0	0	0	0	2.27483	1.14766	1.23056	1.17707	4.66726	1.75152	0	2.7076	2.81173	1.81671	0	0	0	0	0	2.197	1.79029	3.54446	1.76928	0.907283	1.81953	0	0	2.68444	2.58504	2.34866	0	0	0.917155
LOC100643531	1756.46	1712.36	1407.84	1497.73	1892.33	1694.73	1638.58	1951.32	2347.03	2564.48	2259.39	2358.39	2006.92	2066.62	1721.43	1850.99	2168.12	1847.77	2247	2287.66	2572.83	2259.75	2824.13	2496.56	1813.7	1584.25	1638.79	1863.73	2077.87	1882.12	1535.31	2093.41	2363.19	2277.75	2229.24	2372.76	1928.14	1680.07	1595.89	1511.53	1557.51	1603.84	1964.71	1705.51	2274.84	2414.42	2534.82	2468.58	1494.05
LOC100645755	13.4218	15.2295	21.5761	15.1827	22.7753	23.3621	19.0644	18.2285	17.6563	12.2542	10.708	19.2476	20.2812	21.0134	17.9877	17.0557	15.785	17.9854	9.13043	12.9351	26.1605	26.3963	23.3806	21.1872	14.9352	13.1364	4.4923	19.8557	19.6821	9.99192	7.60055	8.45632	16.131	12.0516	12.5111	12.0835	8.95144	11.5195	14.1542	12.702	12.7367	15.8548	17.0767	18.7911	2.58504	14.092	1.35191	3.62671	16.5088
LOC105665945	2.68435	6.66289	8.99003	3.5724	7.92184	16.5482	8.57896	4.34013	31.5292	40.1047	36.4073	29.4375	8.29687	10.0499	2.69816	1.79534	8.35679	11.3592	4.56521	17.5547	58.0082	42.4636	61.528	40.0203	4.66726	13.1364	8.08614	1.80507	4.68621	5.45014	14.251	11.2751	29.9576	26.2944	29.5716	42.8414	5.37086	10.6334	9.73104	2.72185	10.9172	6.6757	8.08894	3.57925	29.728	23.4866	47.3167	26.5958	6.42009
LOC100644018	184.326	155.15	163.619	183.978	171.31	176.189	161.094	157.981	276.196	259.567	179.895	193.608	150.266	137.044	175.381	158.887	170.85	130.631	233.739	221.744	238.857	234.124	348.248	399.026	127.883	105.091	141.957	159.748	144.335	143.52	122.559	187.918	205.094	223.502	213.825	255.95	178.134	140.892	111.465	164.218	140.103	133.514	204.021	172.699	255.919	224.297	235.232	210.349	94.467
LOC100651922	4488.24	4718.28	4491.42	4834.35	4649.13	5181.52	5212.2	3413.94	1343.14	1158.58	1085.79	1020.12	4065.47	4216.38	4292.78	3901.26	2638.89	3358.55	2811.26	2509.4	1164.71	1241.77	1330.23	1319.49	4247.2	4661.67	4329.68	4746.42	3718.04	4272.91	4344.67	3972.59	1276.65	1179.96	1016.81	1067.74	3705	4193.98	4281.66	4288.73	3644.51	3053.3	2933.59	3339.44	996.534	1075.69	1222.12	1352.76	3294.42
LOC100645374	1525.61	1619.08	1386.26	1506.66	1562.58	1641.19	1711.98	1348.91	924.436	974.768	897.332	845.761	1269.42	1586.05	1314	1357.27	1314.8	1456.82	1413.39	1469.98	1112.39	837.795	1210.87	995.799	1311.5	1576.37	1414.18	1655.25	1280.27	1417.04	1478.31	1325.76	951.729	841.42	838.241	976.565	1200.39	1668.56	1543.7	1360.92	1126.29	1055.6	891.581	991.453	844.017	932.418	1061.25	933.272	1071.24
LOC100647462	1516.66	1949.37	1984.1	2155.05	1061.53	1124.3	1327.83	1121.49	979.927	768.674	664.968	789.151	1675.97	1461.8	1556.84	1612.21	817.108	1268.45	676.565	769.636	848.511	875.668	718.647	907.519	1778.22	1893.39	1680.12	1373.66	1924.16	2205.49	2280.17	1198.92	564.585	671.602	682.421	655.803	1438.5	2131.11	2402.68	2071.33	1905.04	1585.48	910.455	1454.07	749.663	517.879	747.604	614.122	2188.33
LOC100649808	4716.41	4925.78	4577.72	4715.56	4850.15	5368.42	4738.45	5092.7	7505.21	6818.92	6191.38	6719.67	5335.81	5574.03	4950.23	5289.06	5902.68	5460.95	5470.04	5724.69	7215.76	7501.13	8602.84	8274.78	5080.78	4296.47	4769.02	5006.35	5547.54	5408.36	4856.75	5467.48	7194.43	7623.18	6862.88	7250.09	5302.83	4516.53	4547.93	4544.58	4710.75	4815.68	5756.63	5172.02	7057.17	7499.27	7815.37	7682.57	4837.99
LOC100643326	1270.59	1162.2	1136.34	1240.51	1283.34	1081.47	1138.14	1223.92	2031.74	1913.89	2010.97	1948.53	1242.69	1247.1	1296.92	1298.93	1423.44	1268.45	1522.96	1646.45	2030.29	2061.21	1920.9	1883.31	1353.5	1247.96	1293.78	1199.47	1345.88	1300.77	1282.59	1211.13	2019.83	2075.06	2002.91	2053.09	1251.41	1276.89	1234.07	1305.58	1290.04	1374.36	1478.48	1397.7	1893.54	1996.36	1975.13	2121.62	1405.08
LOC100650883	4736.1	4620.24	4642.45	5247.85	4751.13	5022.86	5342.79	3726.43	6134.32	4948.48	3344.12	3770.26	4238.78	5954.1	4815.32	4934.48	3470.85	4644.03	3373.69	3656	5771.24	5562.73	5875.92	4848.34	4302.28	4017.98	3854.39	4724.76	3847.38	4895.13	4736.09	4606.81	3994.73	4332	3859.09	4096.3	4191.06	3954.73	4049.88	3918.56	3347.02	3213.52	2907.53	3348.39	4222.67	4295.7	4612.7	4602.29	3003.68
LOC105665971	0	0.951841	2.69701	5.3586	0	1.94684	4.76609	0	0	0	1.0708	0	10.1406	31.0633	0	0.897668	0	0	0	2.7718	0	0	0	3.5312	1.8669	3.50304	0	0	1.87449	0.908357	6.65048	1.87918	0	0	1.13737	0	0	0	0	0	0	0	0	0	0	1.17433	0	0	0
LOC100643612	1118.48	1081.29	1166.01	1100.3	909.032	885.814	925.575	986.077	1235.94	1568.54	1642.61	1520.56	1074.91	1021.43	976.734	1047.58	1098.45	1063.98	1113.91	1230.68	1491.15	1505.74	1245.33	1081.72	1169.61	1242.7	1133.86	992.787	1028.16	1001.92	1121.08	1039.19	1478.29	1495.49	1333	1448.92	1048.21	1242.33	1276.54	1222.11	1264.57	1155.73	1036.28	1165.94	1490.28	1366.92	1443.84	1288.69	1253.75
LOC100649692	564.609	486.391	502.543	504.601	536.705	505.206	524.27	643.207	635.628	637.22	690.667	649.889	510.718	504.321	509.053	590.665	667.615	585	588.913	563.599	632.403	641.544	611.588	580.294	538.601	497.431	512.122	506.321	593.275	535.022	532.039	552.479	706.307	665.028	690.383	715.122	543.352	506.858	474.167	489.933	612.27	590.799	670.483	662.162	731.567	705.772	735.437	716.879	572.305
LOC100648710	1351.12	1448.7	1549.88	1536.13	1399.2	1293.68	1511.8	1254.3	1386.02	1228.76	1287.1	1238.64	1240.84	1289.13	1431.82	1413.83	1166.24	1269.39	1194.26	1141.06	1161.3	1176.36	1108.73	1301.84	1402.98	1576.37	1492.34	1486.47	1310.27	1501.51	1599.92	1330.46	1214.43	1250.08	1143.06	1181.98	1367.78	1630.45	1749.82	1607.71	1458.35	1482.01	1289.74	1473.76	1234.36	1228.35	1188.33	1133.95	1601.35
LOC110119419	290.805	414.051	515.129	666.252	370.346	375.741	415.603	206.59	83.237	246.199	224.868	66.8004	413.922	266.779	330.075	246.859	301.773	489.394	220.043	133.97	171.75	176.74	129.209	100.051	153.086	387.086	166.215	254.514	170.578	384.235	283.121	233.958	99.0904	96.4127	127.385	154.888	62.6601	185.198	222.929	244.059	231.08	236.987	182.451	236.231	95.6466	48.1475	175.748	199.469	328.342
LOC110119449	23.2644	27.6034	33.2631	24.1137	11.8828	23.3621	27.6433	30.3809	44.1409	35.6487	26.7701	33.9663	28.5781	35.6314	36.8749	31.4184	47.3551	38.8107	17.3478	13.859	27.298	49.3496	39.3779	22.3643	27.0701	35.0304	16.1723	20.7583	17.8076	42.6928	42.7531	32.8857	44.9364	38.346	51.1816	47.2354	47.4426	30.1279	29.1931	45.3642	34.571	35.8819	50.3312	34.0029	52.9934	46.9732	45.9648	48.3561	21.0946
LOC100647380	853.625	857.609	861.245	826.117	810.999	759.269	946.546	866.289	1127.48	1311.2	1188.59	1279.4	841.671	773.841	800.455	861.761	904.39	868.981	954.13	919.313	1180.64	1190.13	1018.9	1075.84	780.365	842.48	860.724	886.288	830.397	793.904	837.961	852.209	1275.5	1112.03	1236.32	1113.88	821.742	872.824	930.641	847.403	896.116	887.868	861.922	870.653	1141.3	1159.06	1097.75	1017.9	873.132
LOC100644253	1560.5	1540.08	1370.98	1417.35	1728.94	1785.26	1481.3	1743.86	722.649	751.964	852.359	738.201	1471.31	1537.63	1528.96	1399.46	2032.56	1757.84	1390.56	1473.67	544.822	486.61	834.319	845.134	1479.52	1315.39	1562.42	1359.22	2102.24	1685	1444.1	1546.57	917.163	896.2	914.444	828.268	1615.73	1495.76	1373.85	1472.52	1461.08	1582.14	1796.64	1722.51	726.397	869.004	882.794	946.57	1578.42
LOC100645245	260.382	307.445	306.56	308.119	275.284	261.85	280.246	281.24	435.103	452.292	489.357	492.511	323.578	275.915	300.395	269.3	305.487	281.141	288.522	333.54	551.646	526.778	559.904	406.088	351.911	385.334	390.83	351.988	379.583	357.893	369.577	316.642	445.907	439.335	469.733	471.256	295.397	364.193	350.317	394.668	308.41	318.765	293.898	288.13	483.403	415.713	415.035	386.849	380.619
LOC100647620	557.451	465.45	476.472	500.136	612.953	488.658	659.627	476.546	483.027	583.747	568.596	562.708	467.39	452.245	433.505	358.169	399.269	415.559	748.695	690.178	561.883	441.851	462.69	476.712	443.389	557.859	617.242	583.037	468.621	417.844	516.838	540.265	555.367	650.786	619.866	711.827	471.741	537.872	534.322	535.297	490.362	529.049	490.729	444.722	588.097	625.918	619.173	541.588	525.53
LOC100643365	1598.09	1174.57	1588.54	1859.43	2073.54	1849.5	1893.09	1366.27	2368.47	2236.95	1998.12	1928.15	1571.8	1706.65	1510.97	1412.03	1738.21	1703.88	2683.43	2032.65	2113.32	2437.64	3077.63	2849.68	1084.67	1178.77	1209.33	1570.41	1008.47	936.516	1200.89	1603.88	1591.21	2390.6	2166.69	2335.41	1001.67	818.771	1210.19	1153.16	1009.84	1298.42	1111.78	1002.19	2453.21	2324	2768.7	2787.73	984.108
LOC100642880	788.305	822.391	763.254	793.072	774.36	673.608	787.358	894.934	740.305	901.243	934.81	874.066	746.718	804.904	743.793	795.334	875.606	816.918	743.217	805.669	856.473	865.339	845.394	776.864	730.892	759.283	805.02	709.391	764.79	914.715	742.954	802.41	763.918	804.17	832.554	860.124	830.693	745.223	757.252	709.495	903.394	860.331	958.09	891.234	787.146	873.701	865.22	826.889	810.765
LOC100651444	9619.83	9547.92	8332.86	8250.45	10227.1	9986.33	10824.7	9648.97	18018.3	14329.6	12184.7	13671.4	9968.23	9740.16	9391.4	9477.57	9611.24	9352.43	10321.9	9711.46	15091.2	16193.5	18105.2	16690.8	7962.34	6954.4	7883.98	9286.17	8869.13	9966.49	7694.61	11150.1	13407.2	13721.3	12962.6	13015	9628.17	7149.18	7304.47	7801.73	6698.58	7006.98	8654.27	7404.58	14251.3	14460.7	14979.1	14407.7	6227.48
LOC100645677	222.801	207.501	211.266	317.05	232.704	299.814	329.813	155.377	22.701	26.7365	40.6905	47.5528	236	176.33	187.073	175.045	87.282	177.015	74.8695	103.48	28.4354	33.2823	30.764	27.0725	159.62	226.822	269.538	250.904	145.273	183.488	222.316	163.489	24.1965	36.1548	37.5332	25.2655	104.732	186.97	223.814	177.828	151.021	168.561	143.803	149.434	36.1906	34.0556	25.6862	35.0582	205.443
LOC100649771	71.5828	137.065	89.9003	91.0961	55.4529	56.4585	33.3626	48.6094	3.7835	0	1.0708	0	93.1093	86.7944	71.0516	71.8134	27.856	85.1942	17.3478	24.9462	0	2.29533	1.23056	4.70827	151.219	155.885	113.206	94.766	115.281	138.07	76.9556	54.4963	0	3.2868	0	1.0985	95.7804	150.64	154.812	131.556	111.901	113.487	57.5214	105.588	3.87757	0	0	2.4178	114.644
LOC100649259	750.724	658.674	703.919	643.925	898.139	705.731	815.955	793.375	1343.14	1486.1	1479.85	1533.01	744.874	682.478	727.604	797.129	684.328	650.316	904.825	944.259	1544.61	1304.89	1267.48	1306.54	587.141	610.404	644.195	673.29	711.367	719.418	648.897	792.075	1343.48	1403.46	1446.73	1504.94	806.524	713.323	702.404	674.111	725.081	756.023	851.136	833.966	1505.79	1376.31	1492.5	1246.38	711.712
LOC100649092	446.498	406.436	385.672	383.14	413.916	402.997	390.819	427.936	146.295	96.9198	154.196	124.543	341.093	334.387	345.365	373.43	325.915	299.126	264.782	250.386	108.054	113.619	78.7558	111.821	431.255	451.016	401.611	342.06	300.855	357.893	341.075	327.917	132.505	124.898	139.896	150.494	287.341	427.108	368.895	420.979	393.927	465.63	425.119	443.827	109.864	155.012	102.745	169.246	412.72
LOC100649624	1641.93	1653.35	1644.28	1596.86	1570.51	1639.24	1438.41	1630.15	1754.28	1593.05	1430.59	1659.82	1646.47	1609.81	1714.23	1738.78	1830.14	1734.18	1629.78	1523.56	1537.78	1636.57	1520.97	1822.1	1879.97	1464.27	1629.81	1494.6	1653.3	1740.41	1429.85	1462	1651.12	1855.94	1872.11	1854.26	1722.26	1738.56	1572.89	1635.83	1788.59	1557.94	1862.25	1785.15	1737.15	1715.7	1876.45	1899.18	1577.51
LOC100649693	19.6853	18.085	43.1521	73.2341	24.7558	37.9635	32.4094	19.0966	305.202	247.313	177.753	216.252	25.8125	40.1995	17.0884	11.6697	27.856	19.8787	50.2173	47.1206	214.971	211.17	286.72	224.82	40.1384	23.6455	26.9538	58.6647	35.6152	29.9758	20.9015	32.8857	178.593	124.898	187.666	190.04	24.1689	24.8112	42.4627	125.205	22.7441	45.8954	25.1656	17.8963	214.559	176.149	223.064	143.859	19.2603
LOC100645913	774.884	913.768	867.538	947.578	1032.81	1280.05	1145.77	691.816	413.663	406.618	285.904	302.3	778.062	913.625	846.323	911.133	463.338	853.835	485.739	439.792	321.888	375.286	518.065	448.463	774.765	871.38	920.921	934.122	560.471	822.971	924.417	688.72	358.339	268.422	263.87	247.162	561.255	910.927	849.254	866.455	602.263	498.174	319.963	510.938	239.117	310.023	332.569	252.66	574.139
LOC100646909	1.78957	1.90368	6.29302	7.14479	0.99023	5.84053	4.76609	0	2.52233	0	0	0	0.921874	0.913625	2.69816	0.897668	1.85706	1.89321	1.82609	1.84787	0	3.44299	0	1.17707	3.73381	13.1364	5.39076	7.22027	1.87449	5.45014	4.75035	3.75836	0	1.0956	2.27474	0	0	6.20281	6.19248	8.16555	1.81953	4.17231	0.898771	4.47406	0	0	1.35191	0	9.17155
LOC105665863	77.8463	85.6657	73.7182	63.4101	89.1207	131.412	101.994	62.4978	55.4914	45.6749	37.4781	43.024	84.8124	106.894	59.3596	70.0181	61.2831	68.1554	70.3043	111.796	40.9469	16.0673	35.6862	22.3643	88.6779	105.967	97.9321	132.672	104.034	79.027	120.659	101.476	24.1965	31.7724	40.9453	31.8564	61.7649	93.9282	99.9643	91.6356	95.5251	116.825	75.4968	93.9554	34.8981	34.0556	48.6686	18.1335	111.893
LOC100648675	801.727	803.354	970.923	1017.24	863.481	733.96	955.125	751.71	470.415	490.169	446.525	437.033	825.078	788.459	899.387	844.705	649.973	868.035	540.521	518.326	450.416	444.146	363.015	411.974	822.371	896.777	776.269	762.641	681.376	733.952	842.711	611.674	400.971	442.622	441.299	458.074	768.033	988.019	1023.53	949.926	921.59	844.476	627.342	772.224	427.825	408.667	416.387	438.831	941.001
LOC110119456	20.58	16.1813	7.19202	12.5034	15.8437	22.3887	29.5498	12.1524	0	2.22804	3.21241	1.13221	17.5156	11.8771	8.09448	8.07901	5.57119	2.83981	7.30434	8.31539	3.41224	2.29533	0	1.17707	9.33451	35.9061	22.4615	29.7836	10.3097	14.5337	25.6519	15.0335	3.45664	4.3824	1.13737	3.29549	10.7417	15.064	27.4238	19.0529	11.8269	10.0136	5.39263	9.84294	1.29252	2.34866	0	8.46231	20.1774
LOC100648478	34.8966	22.8442	20.6771	34.8309	28.7167	36.99	40.9884	27.7768	17.6563	18.9384	26.7701	29.4375	33.1875	36.545	26.9816	34.1114	10.2139	20.8253	21	10.1633	23.8857	24.101	23.3806	23.5413	29.8704	53.4213	32.3445	36.1013	20.6193	27.2507	47.5035	21.6106	35.7186	32.868	42.0826	29.6594	24.1689	40.7613	33.6163	34.4768	24.5636	36.7164	36.8496	40.2666	36.1906	31.7069	36.5015	33.8492	25.6803
LOC100650325	3939.74	4581.21	4198.34	4351.18	4007.46	4058.2	4087.4	3502.48	5445.72	3999.33	2870.82	3504.19	4490.45	4661.32	4316.16	4053.87	3308.36	3492.02	3154.56	3343.71	4509.85	4460.97	5361.55	4325.72	4306.94	3785.91	3537.23	4499.13	3661.81	3806.92	3722.37	3125.08	3719.35	3825.83	3599.77	3439.4	3512.54	4001.7	4074.65	4033.78	2824.81	3086.68	2272.09	2644.17	3346.34	3796.61	4201.72	4298.85	2779.9
LOC100647461	800.832	758.618	846.861	715.373	855.559	725.199	738.744	907.086	1655.91	1575.23	1477.71	1599.81	717.218	725.418	712.315	743.269	946.174	885.073	1003.43	1139.21	1575.32	1752.48	1433.6	1447.79	785.966	757.532	822.09	822.208	731.987	749.394	782.857	691.539	1985.27	1783.63	1764.06	1845.48	815.476	866.621	803.253	902.747	805.14	798.581	887.087	800.858	1878.03	1763.84	1795.33	1748.07	832.777
LOC100643694	476.025	482.584	565.473	600.163	520.861	419.545	518.551	443.561	441.409	373.197	486.144	458.545	471.078	520.766	494.663	441.652	333.343	379.588	278.478	280.876	426.531	376.434	301.487	335.464	504.997	560.486	457.316	433.216	484.555	521.397	536.789	444.426	321.468	342.922	428.788	414.134	545.143	493.566	589.17	520.781	551.316	510.691	423.321	486.778	361.906	326.464	343.384	371.133	481.506
LOC100649656	646.035	639.637	664.363	674.29	645.63	751.482	670.112	618.902	503.206	431.126	467.941	499.305	663.75	714.455	671.842	665.172	572.904	671.141	623.608	531.261	509.562	456.77	546.368	533.211	671.152	726.004	687.321	669.68	748.857	693.984	748.654	715.028	413.645	433.857	412.865	453.68	703.583	703.576	721.866	755.767	702.337	713.465	655.204	716.745	431.702	489.696	458.296	489.605	756.653
LOC100648513	1692.04	1777.09	1868.13	1960.35	1693.29	1863.13	1895	1523.38	2557.65	2210.22	1827.86	2150.07	1852.05	1699.34	1912.1	1772.89	1442.94	1696.31	1415.22	1391.44	2148.58	2442.23	2132.56	2089.29	1793.16	1827.71	1797.82	1742.79	1618.62	1806.72	1812.73	1545.63	2159.25	2203.25	2050.68	2145.37	1908.45	1848.44	1871.9	1937.96	1859.56	1539.58	1633.97	1699.25	2199.87	2145.5	2192.79	2057.55	1547.24
LOC100651284	724.776	680.567	747.97	632.314	756.536	639.538	757.808	707.441	650.762	616.053	678.889	660.079	674.812	630.401	706.918	709.157	817.108	708.059	672.912	705.884	646.052	569.242	647.274	666.22	634.747	708.489	718.768	652.532	847.268	722.144	806.609	793.954	659.067	662.837	680.146	748.077	858.443	720.412	668.788	689.535	789.674	771.878	902.366	842.914	650.138	718.69	661.082	622.584	830.025
LOC100648475	1921.1	1700.94	1553.48	1350.37	1908.17	1990.65	1406	2777.68	10403.4	10478.5	9772.14	10640.5	2004.15	2064.79	1942.68	1961.4	3422.57	2529.32	4053	4598.41	10935.1	11061.2	10762.5	10558.3	1803.43	1284.74	1739.42	1624.56	2210.02	1865.76	1588.52	2075.56	10281.2	10198.9	10163.5	10715.8	2123.28	1571.97	1420.73	1532.4	1834.99	1960.99	3028.86	2341.73	10597.4	10511.4	10133.9	9627.69	1659.13
LOC100648321	42.0549	56.1586	58.4352	64.3031	18.8144	20.4419	40.0352	46.0053	37.835	24.5085	31.0533	32.8341	46.0937	35.6314	54.8626	63.7344	35.2842	22.7185	25.5652	21.2504	23.8857	29.8393	39.3779	57.6763	56.9405	34.1546	17.0707	29.7836	41.2387	39.9677	34.2025	45.1004	47.2408	52.5887	27.2968	37.3489	22.3786	40.7613	33.6163	22.6821	23.6538	16.6893	66.5091	51.8992	51.7009	38.7529	32.4457	36.2671	25.6803
LOC100647421	129.744	219.875	292.176	452.801	76.2477	77.8737	118.199	52.9495	8.82817	5.5701	13.9204	7.92547	91.2656	59.3856	103.43	139.138	30.6416	67.2088	89.4782	148.753	13.649	4.59066	3.69168	12.9477	118.548	126.109	80.8614	108.304	197.758	245.256	188.114	163.489	4.60886	14.2428	3.41211	6.59099	38.4912	252.543	166.312	175.106	111.901	87.6186	26.0644	42.951	7.75513	122.13	68.9472	30.2225	227.454
LOC100644760	1410.18	1540.08	1582.25	1509.34	1246.7	1240.14	1329.74	1269.92	1795.9	1695.54	1505.55	1647.37	1372.67	1330.24	1401.25	1371.64	1007.46	1214.49	1138.56	1113.34	1579.87	1648.05	1832.3	1717.34	1359.11	1587.75	1433.94	1509.94	1381.5	1419.76	1603.72	1275.96	1611.95	1506.45	1567.29	1632.37	1306.91	1517.03	1495.93	1477.96	1426.51	1376.03	1025.5	1167.73	1536.81	1579.47	1634.45	1463.98	1581.18
LOC100648361	103.795	88.5213	90.7993	98.2409	96.0524	60.3522	74.351	92.8787	42.8797	61.2711	67.4605	64.536	41.4843	52.0766	89.9387	101.436	94.7103	81.4078	62.9999	81.3061	37.5347	43.6112	33.2251	36.4891	77.4765	86.7002	88.049	85.7407	43.1132	53.593	50.3537	60.1338	69.1329	54.7799	43.22	41.7429	63.5552	83.2948	72.5405	83.4701	95.5251	78.4395	84.4845	98.4294	52.9934	68.1111	54.0762	39.8938	91.7155
LOC100646225	576.241	493.054	560.079	499.243	565.422	526.621	548.1	623.242	1118.66	1272.21	1239.99	1256.75	622.265	686.133	513.55	624.777	666.686	610.559	825.391	763.168	1322.81	1211.93	1181.34	1100.56	553.537	567.492	533.685	525.275	577.342	608.599	521.588	651.136	1215.59	1297.19	1168.08	1259.98	699.107	529.011	552.9	506.264	550.406	566.6	708.232	663.056	1292.52	1267.1	1345.15	1169.01	514.524
LOC100648439	457.235	405.484	371.288	352.774	314.893	340.698	316.468	399.292	1209.46	1232.11	1019.4	1303.17	419.453	528.075	392.133	427.29	527.406	383.374	420	745.614	1375.13	1477.04	1121.04	996.976	492.862	461.525	317.156	407.945	461.124	397.86	341.075	475.433	1166.04	1128.47	1019.08	941.413	394.758	344.699	398.088	399.205	323.876	358.819	296.595	369.558	956.466	903.06	1001.76	933.272	347.602
LOC100649333	569.978	531.128	504.341	567.118	489.174	534.409	535.709	587.653	442.67	465.661	509.702	450.62	441.578	460.467	477.575	575.405	592.404	647.476	468.391	510.935	367.385	412.012	359.323	380.193	662.75	628.795	667.555	539.715	467.684	492.329	495.936	432.212	463.19	454.674	473.145	396.558	538.876	614.964	667.903	632.376	694.149	542.401	513.198	580.734	497.621	483.824	461	437.622	627.334
LOC100649960	3128.17	4529.81	3883.69	4692.34	2406.26	3145.13	2953.07	2383.6	1010.19	641.676	527.906	585.353	4045.18	3760.48	4149.77	3333.94	2076.2	2954.35	1449.91	1711.12	751.831	695.485	851.547	758.031	3516.31	4335.01	3495.01	3214.82	3575.58	3903.21	4189.8	2156.36	357.186	383.46	373.057	327.352	2422.26	3511.67	4605.43	3857.77	2882.13	2979.03	1378.72	2510.85	337.348	339.381	473.167	563.348	3372.38
LOC100645834	1319.81	1514.38	1632.59	1658.49	1291.26	1283.94	1346.9	1445.26	1329.27	1312.32	1161.82	1170.71	1318.28	1316.53	1415.64	1350.09	1666.72	1651.82	1141.3	1132.74	1087.37	1086.84	1048.44	1186.48	1544.86	1531.7	1424.06	1402.54	1304.64	1449.74	1464.06	1280.66	1234.02	1246.79	1228.36	1121.57	1472.51	1478.04	1374.73	1536.94	1583.9	1487.01	1216.94	1403.96	1149.05	1210.73	1040.97	1196.81	1535.32
LOC105665861	1198.12	1098.43	1145.33	1063.68	1214.02	1160.32	1216.31	1096.32	2050.66	1851.5	1717.57	1930.42	1038.03	990.37	1114.34	1123.88	1011.17	952.282	1304.74	1256.55	1927.92	2076.12	2024.27	1955.11	960.521	1222.56	1152.72	1117.34	1170.62	1108.2	1164.78	1170.73	1800.91	1749.67	1823.2	1793.85	1094.76	1104.1	1255.3	1053.36	1008.93	1044.75	1088.41	1046.93	1928.44	1876.58	1710.16	1684	991.445
LOC105665902	1.78957	1.90368	1.79801	4.4655	0	1.94684	4.76609	1.73605	0	1.11402	0	0	0.921874	3.6545	1.79877	0.897668	0	5.67962	0	0.923933	0	0	0	0	0.933451	0	0.898459	0.902534	1.87449	1.81671	2.85021	0.939591	0	0	0	0	1.79029	0	0.88464	1.81457	2.72929	0.834463	0.898771	0	0	0	0	0	1.83431
LOC100651008	528.818	593.949	602.332	641.245	590.177	536.355	671.066	475.678	596.532	551.44	628.561	628.377	596.453	567.361	545.029	540.396	394.626	479.927	590.739	597.784	607.379	548.584	698.958	602.658	587.141	648.938	637.008	660.655	582.028	592.249	622.295	619.19	568.042	604.771	575.509	652.508	654.35	636.231	690.904	592.456	656.849	638.364	529.376	581.628	619.118	591.862	582.671	502.903	680.529
LOC110119451	18.7905	16.1813	25.1721	13.3965	10.8925	21.4153	8.57896	17.3605	21.4398	12.2542	10.708	12.4543	25.8125	18.2725	16.189	24.237	18.5706	15.1456	18.2609	14.7829	9.09932	22.9533	3.69168	17.656	14.9352	17.5152	15.2738	20.7583	10.3097	26.3423	23.7517	20.671	13.8266	8.76479	26.1595	21.97	40.2815	36.3307	29.1931	19.9602	32.7515	20.0271	26.0644	25.0548	15.5103	11.7433	17.5748	18.1335	22.0117
LOC100644017	208.485	180.85	192.387	240.244	176.261	181.056	221.147	151.904	561.219	666.184	512.914	435.901	224.015	160.798	192.469	197.487	122.566	189.321	135.13	99.7847	785.954	860.748	552.521	589.711	196.025	237.331	230.006	250.002	165.892	227.089	283.121	256.508	320.316	445.909	536.838	642.621	147.699	283.557	322.009	231.357	230.17	210.285	182.451	212.071	343.811	539.017	498.853	475.098	232.957
LOC100643449	462.604	463.547	408.147	384.033	475.311	411.757	400.352	547.724	904.257	923.523	971.218	1068.81	496.89	480.567	481.172	485.638	638.83	468.568	736.825	722.515	983.864	853.862	872.467	858.082	510.598	458.022	440.245	487.368	494.864	477.796	407.58	530.869	997.818	1029.86	959.939	974.368	515.603	459.008	426.396	402.834	495.821	513.194	664.192	561.943	1022.38	941.812	957.149	915.139	489.761
LOC105665954	285.436	304.589	346.116	334.019	262.411	268.664	386.053	286.448	287.546	314.154	400.48	320.415	290.39	307.892	258.124	285.458	258.132	320.898	279.391	301.202	341.224	322.494	227.653	264.84	282.836	371.322	320.75	311.374	241.809	264.332	385.728	289.394	327.229	409.754	395.804	324.057	300.768	295.963	408.704	326.622	378.461	376.343	322.659	313.185	369.661	338.207	336.625	314.314	398.045
LOC100647848	3963.9	4065.31	4086.87	4298.49	4430.29	4156.51	5809.86	3420.89	3028.06	3162.7	3252.03	3265.29	3724.37	3435.23	3488.72	3143.63	2813.45	3446.58	3572.74	3276.26	2906.09	2778.5	3209.3	3061.55	3239.08	4599.49	4138.3	4046.06	3733.98	3816.01	4014.04	3973.53	3264.22	3141.08	3205.1	3375.68	3999.5	3698.65	3938.42	3458.56	3478.02	3437.99	3434.21	3487.09	3231.3	3290.47	3086.4	2976.32	3655.78
LOC100646910	51341.9	53384	48971.4	52636.6	49366.9	57650.9	45206.4	52130.1	69170	60447.9	61512.2	54176.3	55023.9	56543.4	51456.6	54802.6	63676.9	61570.8	51373.3	55015.6	66873.2	66452.1	72678.1	59307.7	57207.5	54963.5	47902.3	45237.7	69686.8	66226.5	57835.5	52402.9	51837	52315.9	52618.1	50533.1	50732.3	50485.5	51015.4	55020.4	55560.1	67862.7	54344.2	55737	60293.6	56315	59055.3	60608.3	57845.9
LOC110119412	1.78957	0.951841	0	1.7862	0	0	0	0	0	0	0	3.39663	0	0	0	0	0	0.946603	0.913043	0.923933	0	0	0	0	1.8669	0	0	0	0	0	0	0	0	1.0956	0	0	0.895144	0	0	0.907283	0	0	0	1.78963	1.29252	0	1.35191	0	0
LOC100646345	1335.91	1500.1	1637.08	2103.25	1160.55	1415.36	1119.08	926.183	1016.5	585.975	329.807	364.572	1187.37	1639.96	1726.82	1464.99	566.405	1386.77	570.652	639.361	500.462	756.311	754.333	536.743	1026.8	1259.34	962.25	1544.24	571.718	1027.35	790.457	645.499	339.903	471.107	363.958	372.391	737.598	890.546	1055.38	880.972	757.832	693.438	408.941	772.224	283.062	389.877	501.557	469.054	867.629
LOC100644091	886.732	889.972	881.023	837.727	941.709	854.664	775.92	1114.54	1101	1364.68	1386.69	1473.01	1001.16	1010.47	982.131	1023.34	1317.59	1050.73	1013.48	1124.43	1337.6	1223.41	1423.76	1354.8	981.057	789.059	871.506	772.569	1110.63	1011	834.161	837.175	1260.52	1273.09	1321.62	1459.9	934.53	880.799	788.214	813.833	911.582	924.584	1266.37	1148.94	1230.48	1322.3	1216.72	1317.7	954.759
LOC110119423	11.6322	16.1813	15.2831	8.93099	12.873	15.5747	7.62575	23.4367	4380.03	3851.17	2618.11	3729.5	7.37499	8.22263	11.692	8.07901	70.5685	10.4126	430.956	717.896	3972.99	4365.72	4239.28	3830.18	9.33451	46.4152	11.68	29.7836	13.1214	4.54178	3.80028	6.57713	2591.33	2787.2	2905.98	2622.11	4.47572	18.6084	15.9235	13.6092	10.0074	5.00678	12.5828	1.78963	3781.92	2965.18	3892.14	2964.23	17.4259
LOC100651684	1193.64	1035.6	1121.06	1152.1	1305.12	1148.64	948.452	1223.05	1148.92	1111.79	1068.66	1090.32	890.531	967.529	1159.31	1251.35	1176.45	1076.29	1493.74	1310.14	1082.82	1093.72	1077.97	952.247	1164.95	951.95	1234.48	1340.26	761.041	955.591	848.412	1050.46	1277.81	1278.56	1182.86	1272.06	1233.51	1006.63	783.791	978.959	1035.31	863.669	1407.48	1020.09	1158.1	1267.1	1245.11	1175.05	971.267
LOC100652162	943.103	1362.09	1319.74	1561.14	834.764	876.08	1154.35	677.06	549.869	349.803	346.94	401.935	1192.91	1102.75	1069.37	914.723	408.554	589.733	484.826	379.736	360.56	479.724	329.79	472.004	862.509	1311.01	919.124	989.177	1063.77	735.769	1210.39	657.713	251.183	211.451	268.419	251.556	626.601	1003.97	1319	928.151	922.499	663.398	390.966	604.894	308.913	237.215	332.569	354.208	1058.4
LOC100649503	402.653	438.799	444.107	438.512	444.613	403.97	410.837	493.038	2386.13	2225.81	2182.3	2287.06	472.922	518.939	426.31	502.694	522.764	443.957	767.869	952.574	2369.23	2195.48	1994.74	2024.56	469.526	404.601	471.691	438.631	459.249	472.345	515.887	493.285	2010.61	2173.67	2182.61	2223.36	433.25	474.072	490.975	505.357	527.662	519.036	631.836	535.993	2296.81	2154.9	2194.14	1896.77	527.364
LOC100649579	1100.59	1661.92	1415.03	1555.78	1238.78	1433.85	1451.75	1529.46	6568.16	5131.18	3734.96	4811.89	1378.2	1917.7	1637.78	1587.97	911.819	1110.36	1145.87	1143.83	4397.25	4257.83	3972.25	3514.72	2067.59	1945.06	1492.34	1287.01	1896.04	1922.08	2089.2	1005.36	2784.9	2460.71	3445.09	3027.46	1555.76	2491.76	2533.61	2476.88	1774.04	2095.34	967.078	1437.96	4391.99	2999.24	3337.86	2513.31	1507.8
LOC100651249	32.2123	3.80737	8.99003	0	0	1.94684	2.85965	2.60408	20.1787	21.1664	55.6817	29.4375	0.921874	2.74088	0	0	0.928532	2.83981	0.913043	0	45.4966	22.9533	19.6889	30.6037	0	1.75152	0	2.7076	0	0.908357	1.90014	2.81877	18.4354	20.8164	38.6705	38.4474	0	36.3307	0	1.81457	0	0	0	0	24.5579	24.6609	28.39	22.9691	2.75147
LOC110119418	4.47392	11.4221	17.9801	11.6103	4.95115	15.5747	10.4854	6.9442	0	3.34206	0	0	3.6875	10.9635	12.5914	9.87434	4.64266	3.78641	10.0435	6.46753	0	2.29533	0	0	5.60071	5.25455	10.7815	0	5.62346	4.54178	4.75035	1.87918	2.30443	2.1912	0	1.0985	1.79029	5.31669	8.8464	5.4437	4.54881	1.66893	4.49386	1.78963	0	1.17433	2.70381	0	1.83431
LOC100651805	5119.06	5787.2	5282.54	5936.43	4446.13	4815.52	4347.63	4004.2	1924.54	1558.52	1647.96	1462.82	5196.61	4858.66	5059.95	5645.43	3821.84	4347.75	2593.95	2711.74	1704.98	1738.71	1802.77	1743.24	6031.96	5958.67	5724.98	5194.98	5370.4	6514.73	6313.21	4741.17	1390.72	1470.29	1375.08	1229.22	5201.68	6444.72	5702.39	5856.51	5545.91	5470.74	4318.6	5100.43	1238.24	1402.15	1572.27	1617.51	6160.53
LOC105665936	88.5837	0.951841	15.2831	2.6793	4.95115	0.973422	2.85965	3.4721	2.52233	8.91217	5.35401	1.13221	1.84375	1.82725	0	0.897668	1.85706	3.78641	4.56521	2.7718	1.13741	4.59066	2.46112	1.17707	6.53416	1.75152	3.59384	4.51267	3.74897	2.72507	8.55062	6.57713	1.15221	2.1912	0	1.0985	1.79029	9.74727	1.76928	1.81457	0.909763	1.66893	0	3.57925	3.87757	4.69732	0	2.4178	3.66862
LOC100646536	780.252	783.366	719.202	765.386	679.298	832.276	747.323	776.015	340.515	328.636	416.542	370.233	943.999	878.908	799.555	849.194	736.326	808.399	582.521	592.241	361.698	332.823	488.532	411.974	731.826	674.335	654.078	634.481	707.618	763.02	760.055	737.579	324.924	370.312	348.035	311.973	685.68	777.123	653.749	692.257	695.059	765.202	786.425	821.438	324.423	322.941	360.959	414.653	708.044
LOC100643652	1407.5	1524.85	2038.94	1819.24	1378.4	1601.28	1413.62	1741.26	1650.87	1625.36	1822.51	1784.36	1754.33	1924.09	1769.99	1779.18	2263.76	2236.82	1561.3	1724.98	1795.98	1812.16	1725.24	1770.31	1603.67	1515.94	1484.26	1440.44	1805.13	1714.98	1523.91	1551.26	1765.19	1658.74	1842.54	1812.52	1639.01	1648.17	1455.23	1744.71	1863.19	2001.88	1741.82	1759.2	1840.55	1887.15	1627.69	1800.05	1874.67
LOC110119433	39.3705	38.0737	59.3342	66.9824	48.5213	51.5914	61.006	34.721	23.9622	27.8505	20.3452	26.0408	38.7187	41.1131	39.573	35.9067	33.4272	55.8495	28.3043	36.0334	18.1986	16.0673	30.764	27.0725	47.606	84.0729	65.5875	76.7154	30.929	43.6011	63.6546	63.8922	20.7399	21.912	26.1595	21.97	53.7086	73.5476	70.7712	72.5827	56.4053	52.5711	22.4693	33.1081	19.3878	31.7069	18.9267	18.1335	65.118
LOC100643933	49.2132	46.6402	49.4452	44.655	37.6288	62.299	56.2399	62.4978	13.8728	11.1402	9.63722	12.4543	36.875	43.854	56.6614	28.7254	38.9984	53.9563	39.2608	25.8701	7.9619	10.329	7.38336	14.1248	57.874	51.6698	58.3999	55.9571	21.5566	22.7089	57.0041	45.1004	4.60886	3.2868	10.2363	16.4775	26.8543	48.7363	32.7317	43.5496	43.6686	30.0407	27.8619	26.8444	7.75513	17.6149	14.871	19.3424	60.5322
LOC100645754	177.167	148.487	169.912	146.468	181.212	180.083	187.784	220.478	121.072	173.787	188.461	184.55	156.719	128.821	169.984	203.771	222.848	188.374	219.13	195.874	153.551	138.867	102.136	118.884	171.755	164.643	170.707	192.24	134.026	131.712	133.01	167.247	176.289	187.347	169.468	166.972	194.246	157.729	182.236	171.477	177.404	201.105	227.389	192.385	197.756	206.682	167.636	212.767	178.845
LOC100648279	326.596	277.938	295.772	299.188	309.942	272.558	293.591	286.448	379.611	453.406	524.693	454.016	344.781	358.141	286.905	343.807	329.629	271.675	343.304	303.05	479.989	376.434	457.768	448.463	311.773	283.746	328.836	308.667	298.98	306.116	361.976	373.017	419.406	516.027	498.167	442.695	315.986	305.71	323.778	360.191	328.424	350.474	365.8	338.239	474.355	502.613	478.575	447.294	358.608
LOC105665947	30.4227	50.4476	36.8591	26.793	39.6092	57.4319	49.5673	29.5129	11.3505	22.2804	9.63722	13.5865	27.6562	35.6314	32.3779	28.7254	13.928	32.1845	20.0869	24.9462	6.82449	20.658	24.6112	55.3222	14.9352	40.2849	26.0553	37.9064	17.8076	33.6092	41.803	28.1877	8.0655	2.1912	7.96158	6.59099	26.8543	42.5335	62.8094	53.5297	20.9245	30.8751	17.9754	33.1081	3.87757	9.39464	5.40762	6.04451	17.4259
LOC100644060	1015.58	1094.62	1129.15	1174.43	1149.66	1048.38	1221.07	841.985	904.257	943.576	885.554	866.141	973.499	847.844	1086.46	996.411	891.391	939.976	805.304	734.526	798.465	957.152	780.175	807.468	1247.09	1262.84	1258.74	1341.17	763.853	1072.77	1118.23	900.128	1000.12	998.091	1014.53	912.852	1193.23	1115.62	1130.57	1186.73	1101.72	772.712	891.581	801.752	1120.62	1013.45	1046.38	969.539	956.593
LOC110119399	0	0	0	2.6793	0	0	2.85965	1.73605	577.615	699.605	228.081	577.427	0.921874	0.913625	0	0	1.85706	2.83981	5.47826	19.4026	482.264	561.208	692.805	581.471	0	0	2.69538	1.80507	0	0	0	0	192.42	384.555	345.76	337.239	0	0	0	0.907283	0	0.834463	1.79754	0	308.913	354.648	539.41	423.116	0
LOC100646414	276.488	303.637	255.317	217.916	198.046	175.216	158.234	179.681	195.481	106.946	92.089	157.377	270.109	275.915	248.231	251.347	162.493	255.583	127.826	137.666	163.788	181.331	140.284	233.059	351.911	310.894	440.245	332.132	274.612	332.459	347.725	194.495	140.57	159.957	108.05	125.229	202.302	477.616	352.087	356.562	269.29	290.393	170.767	240.705	113.742	115.084	127.079	100.339	323.756
LOC100651640	2141.22	2025.52	2028.15	2031.8	2245.84	2469.57	2231.48	2494.7	4417.87	4409.29	4494.16	4474.49	2142.44	2316.04	2290.74	2234.29	2984.3	2507.55	2976.52	3235.61	4514.4	4631.97	4486.62	4109.14	2019.99	1997.61	2024.23	2096.59	2561.48	2158.26	2185.16	2126.29	4031.6	3936.49	3923.92	4321.49	2295.15	1888.31	1879.86	1961.55	2169.78	2263.06	2547.12	2380.2	4235.59	4253.42	4061.12	3938.6	2166.32
LOC105665872	2704.93	2706.09	2698.81	2784.68	2547.86	2376.12	2622.3	2663.97	2729.17	2811.79	2863.33	3018.47	2546.22	2655.91	2565.95	2710.06	2530.25	2321.07	2578.43	2731.14	2625.15	2527.16	2466.04	2653.11	2676.21	2794.55	2562.41	2504.53	2747.06	3013.93	2944.26	2676.89	2671.98	2797.06	2797.93	2825.34	2666.63	2736.32	2924.62	2942.32	2810.26	3022.42	2836.52	2902.77	2859.06	2785.51	2586.2	2536.28	3019.27
LOC100642844	3026.16	6171.74	13428.4	8964.93	4731.32	5465.76	8076.62	3137.04	12780.7	13838.4	13320.8	13449.5	6827.4	5568.55	7678.07	5368.05	2152.34	2881.46	2858.74	5584.25	15090.1	16547	14988.2	13469.2	1161.21	1729.62	1598.36	944.05	1703.91	888.373	1423.2	700.935	13271.2	11937.6	11979.9	12850.2	1890.54	1414.24	1958.59	1836.34	2530.05	2851.36	1819.11	1857.63	12242.8	12654.6	12582.2	10725.4	1287.69
LOC100648207	15047.6	15948.1	15403.5	18232.6	7844.61	9230.96	9161.38	8270.55	2620.71	1608.65	1974.56	1818.33	13403.1	11478.8	12215.5	12219.9	5783.83	7161.99	4202.74	4311.07	1538.92	1941.85	1609.57	1935.1	10293.2	10545	9743.79	7476.59	8662	10315.3	11143.4	6945.45	1284.72	1240.22	1292.05	993.042	7707.19	11187.2	10764.3	10730.4	10767	9098.14	5573.28	9541.39	1057.28	927.721	1092.34	1462.77	14329.6
LOC100646297	318.543	381.688	396.46	341.164	237.655	351.405	314.562	382.799	191.697	167.103	258.063	202.666	386.265	378.241	375.044	390.485	388.127	439.224	273.913	242.07	134.215	151.492	161.203	215.403	308.972	296.007	282.116	249.099	291.483	330.642	309.723	273.421	152.092	173.105	201.314	166.972	316.881	342.927	298.124	377.43	363.905	371.336	417.929	405.35	188.708	206.682	206.842	269.585	323.756
LOC105665975	408.022	529.224	527.715	805.576	492.145	1006.52	554.773	230.895	175.302	83.5516	25.6993	49.8172	472.922	609.388	661.05	499.103	452.195	472.355	149.739	181.091	112.604	76.8935	59.0668	48.2598	428.454	329.285	480.676	585.744	165.892	337	300.222	126.845	31.1098	21.912	18.1979	20.8715	290.027	322.546	168.082	347.489	196.509	84.2807	82.687	95.745	20.6803	7.04598	18.9267	44.7294	66.0352
LOC100645047	115.427	124.691	122.264	119.675	70.3064	77.8737	103.901	71.1781	321.598	235.058	205.594	273.995	148.422	88.6217	100.731	110.413	62.2117	92.767	64.826	82.23	299.14	344.299	276.876	321.339	89.6113	125.234	110.511	123.647	97.4733	66.31	90.2566	69.5297	279.988	280.473	252.496	305.382	67.1358	77.9781	115.888	100.708	100.074	120.997	51.23	67.111	266.259	283.013	290.66	265.958	99.0528
LOC100643200	1114.01	1489.63	2235.82	2489.96	1011.03	974.395	1269.69	668.379	302.68	325.294	235.577	223.045	1184.61	853.326	1110.74	877.021	269.274	680.607	428.217	550.664	242.269	333.97	251.034	376.661	829.838	1145.49	1007.17	888.093	859.452	794.812	917.767	593.821	198.181	280.473	253.633	260.344	707.164	938.396	1042.11	922.707	1036.22	693.438	514.996	776.698	249.457	194.939	179.803	188.589	1062.98
LOC100651404	1225.86	1192.66	1099.48	1036.89	1212.04	1334.56	956.078	1503.42	4574.25	4612.05	3689.98	4612.62	1215.03	1282.73	1276.23	1482.95	2036.27	1622.48	2024.22	2321.84	4638.38	5233.35	4475.54	5030.79	1455.25	1079.81	1202.14	1134.48	1326.2	1278.06	1085.93	1234.62	5288.66	5264.35	5053.33	5177.22	1473.41	1084.61	1043.87	1083.3	1308.24	1213.31	1714.86	1518.5	5091.24	5064.88	5326.51	4720.76	1275.76
LOC100647903	3163.96	3326.69	3065.6	3106.2	3446	3888.82	3016.94	3457.34	5087.55	4919.52	4401	4195.97	3351.93	3605.17	3773.83	3529.63	4166.32	3824.27	4289.47	4365.58	5324.24	5198.92	5300.02	4629.41	3206.41	2405.71	3226.37	3092.08	3105.09	3231.02	2435.03	2732.33	4578.9	4730.8	4939.59	4881.73	3397.97	2816.07	2373.49	2772.66	2860.29	2605.19	3559.13	2737.23	4868.93	4913.4	4992.59	4595.04	2338.75
LOC110119442	2.68435	0	1.79801	0	0.99023	0.973422	1.90644	0	0	0	0	0	0	0	0.899387	0.897668	0	0.946603	0	0	0	0	0	0	0	1.75152	0	0.902534	0.937243	0	0	0	0	0	0	1.0985	0	3.54446	0.88464	36.2913	0	0.834463	0	0	0	0	0	0	0
LOC100652194	1224.96	1499.15	1669.45	1687.96	1221.94	1459.16	1232.51	1378.42	1093.43	1170.84	1077.23	1180.9	1497.12	1505.65	1430.93	1520.65	1694.57	1589.35	1435.3	1310.14	1123.77	1151.11	1001.68	1146.46	1499.12	1562.35	1355.78	1493.69	1374.94	1423.39	1469.76	1411.27	1055.43	1106.55	1178.31	1129.26	1497.58	1618.05	1491.5	1597.73	1642.12	1554.6	1230.42	1409.33	1046.94	1171.98	1074.77	1150.87	1627.95
LOC100651080	3537.98	3557.03	3703.89	3756.38	3513.34	3538.39	3970.15	3050.24	2681.24	2341.67	2236.91	2338.01	3552.9	3512.89	3523.8	3365.36	2603.6	2871.99	3036.78	2838.32	2444.3	2511.09	2473.42	2556.59	3450.04	3729.86	3595.63	3747.32	3431.25	3841.44	3729.97	3799.7	2265.25	2253.65	2355.49	2488.1	3533.13	3651.68	3750.87	3980.25	3585.38	3367.89	2978.53	3366.29	2250.28	2375.67	2206.31	2258.23	3536.55
LOC100646147	130.639	142.776	117.769	144.682	117.837	147.96	109.62	130.204	81.9759	73.5254	69.6022	69.0648	103.25	112.376	110.625	104.129	145.78	155.243	115.956	155.221	51.1837	87.2225	89.8308	84.7488	120.415	112.097	103.323	84.8382	148.084	148.062	103.558	122.147	72.5895	90.9347	62.5553	74.6979	129.796	146.209	137.119	107.967	127.367	119.328	118.638	150.329	72.3812	72.8084	102.745	71.3252	96.3013
LOC110119394	21.4748	33.3145	21.5761	45.5481	8.91207	11.6811	12.3918	5.20815	3.7835	14.4823	8.56642	13.5865	16.5937	15.5316	13.4908	20.6464	1.85706	17.0388	8.21738	19.4026	7.9619	11.4766	12.3056	8.23947	8.40106	13.1364	10.7815	12.6355	19.6821	10.9003	14.251	11.2751	4.60886	7.66919	6.82421	7.68949	1.79029	10.6334	11.5003	13.6092	7.2781	6.6757	5.39263	4.47406	9.04765	22.3123	10.8152	4.83561	16.5088
LOC100648635	2890.15	3197.24	2697.01	2930.26	3238.05	3084.77	2955.93	3047.64	4744.51	4359.16	4036.92	4142.76	2973.97	2833.15	2953.59	2946.15	2995.45	2516.07	3219.39	3510.94	4473.45	4553.93	4748.73	4324.54	2864.76	2933.79	2856.2	3012.66	2909.2	3121.11	2675.39	2985.08	4258.58	4036.19	4262.86	4178.69	3010.37	2702.65	2722.92	2775.38	2548.25	2452.49	2726.87	2395.41	4167.09	4282.78	4142.24	3947.06	2373.6
LOC100650926	1261.65	1113.65	1233.43	1121.73	982.309	961.741	1056.17	1006.04	551.13	543.642	643.552	545.725	1030.66	914.539	1125.13	1173.25	897.891	1100.9	870.13	668.003	520.936	447.589	411.007	508.493	1321.77	1238.32	1319.84	1322.21	858.514	1039.16	1035.58	1158.52	595.695	590.528	570.959	529.476	998.98	1202.46	1168.61	1281.99	1182.69	1005.53	1059.65	1046.04	557.077	602.431	525.891	645.554	1206.06
LOC110119453	13.4218	13.3258	8.09103	11.6103	6.93161	14.6013	11.4386	14.7564	13.8728	11.1402	10.708	10.1899	8.29687	10.9635	11.692	20.6464	8.35679	8.51942	7.30434	4.61966	5.68707	11.4766	9.84447	27.0725	10.268	14.0121	15.2738	9.02534	10.3097	7.26685	8.55062	6.57713	3.45664	8.76479	3.41211	7.68949	7.16115	10.6334	7.96176	18.1457	6.36834	7.51016	6.2914	13.4222	16.8028	2.34866	5.40762	6.04451	10.0887
LOC100647297	1471.92	1514.38	1454.59	1539.7	1714.09	1416.33	1900.72	1465.23	1722.75	1966.25	1930.66	1837.58	1481.45	1301	1422.83	1213.65	1287.87	1481.43	1479.13	1591.01	1976.83	2042.84	1728.94	1762.07	1522.46	1797.93	1753.79	1654.34	1230.6	1339.83	1493.51	1369.92	2030.2	2135.32	1972.2	2145.37	1471.62	1474.5	1506.54	1528.77	1422.87	1464.48	1325.69	1432.6	2163.68	2166.64	2011.64	1763.79	1538.07
LOC100648512	1782.41	1886.55	1875.32	1871.94	1582.39	1725.88	1888.33	1545.95	875.25	982.566	1053.67	979.362	1748.8	1617.12	1720.53	1651.71	1321.3	1578.93	1446.26	1216.82	899.695	938.789	826.936	883.977	1968.65	2257.71	1995.48	2065	1607.37	1935.71	2206.06	1963.74	995.513	990.421	999.747	989.747	1879.8	2072.62	2253.18	2222.84	2056.06	1986.86	1794.85	1832.58	1114.15	1012.27	993.651	990.091	2136.05
LOC105665922	0.894785	4.75921	1.79801	0	0	0.973422	0.953218	3.4721	78.1924	57.9291	68.5313	49.8172	1.84375	1.82725	6.29571	0.897668	0	1.89321	4.56521	12.0111	70.5197	91.8132	111.981	76.5094	0.933451	5.25455	0.898459	0	0.937243	0	4.75035	3.75836	126.744	73.4051	59.1432	73.5994	1.79029	0	0.88464	0	0.909763	2.50339	0	0.894813	112.449	95.1207	70.2991	50.7739	3.66862
LOC100648713	1217.8	1191.71	1247.82	1243.19	1114.01	1165.19	1098.11	1129.3	1553.76	1654.32	1397.4	1539.81	1101.64	1031.48	1156.61	1157.99	1197.81	1138.76	860.086	997.847	1632.19	1631.98	1554.2	1654.96	1101.47	998.365	1002.68	846.577	1157.49	1161.79	1112.53	879.457	1440.27	1506.45	1500.19	1611.5	1058.95	1120.94	1052.72	1074.22	1169.95	1288.41	1075.83	1157.89	1520.01	1541.9	1450.59	1314.08	1261.09
LOC105665946	44.7392	75.1955	48.5462	44.655	52.4822	43.804	43.848	52.0815	46.6632	66.8412	40.6905	47.5528	36.875	46.5949	61.1583	44.8834	64.0687	48.2767	52.0434	61.9035	52.3211	34.4299	55.3752	44.7286	54.1402	55.1728	66.486	61.3723	56.2346	54.5014	39.9029	56.3754	46.0886	40.5372	58.0058	41.7429	50.128	42.5335	47.7705	50.8079	46.3979	49.2333	60.2177	44.7406	62.041	63.4138	59.4839	73.743	57.7808
LOC110119415	51.8975	66.6289	69.2232	85.7375	73.2771	76.9003	79.1171	79.8583	36.5738	33.4206	28.9117	33.9663	94.0312	104.153	61.1583	73.6087	53.8549	64.369	48.3913	44.3488	19.3361	37.8729	43.0696	28.2496	84.9441	123.482	107.815	90.2534	84.3519	130.803	128.259	88.3215	28.8054	39.4416	29.5716	18.6745	104.732	95.7005	161.004	126.112	109.172	87.6186	69.2054	80.5332	29.728	50.4962	41.9091	33.8492	110.976
LOC100648053	400.864	350.278	360.5	373.316	394.112	318.309	351.737	355.022	123.594	150.393	183.107	144.923	355.843	328.905	341.767	343.807	389.055	395.68	296.739	260.549	145.589	121.652	164.895	116.53	402.318	424.743	415.088	408.848	351.466	337.909	331.574	388.051	200.485	218.024	195.627	177.957	358.057	413.816	437.012	423.701	360.266	418.9	415.232	405.35	173.198	185.544	204.138	201.887	438.4
LOC100650770	825.886	830.006	892.71	812.72	855.559	867.319	825.487	947.016	5221.23	4897.24	4755.43	4922.85	904.359	839.622	827.436	791.743	1325.94	961.748	1450.82	1844.17	5127.47	5242.53	4389.4	4630.58	771.031	888.02	891.272	928.707	837.895	829.33	861.713	955.564	4680.29	4860.08	4753.06	4652.14	845.911	888.774	925.333	904.561	888.838	892.04	882.593	819.649	4823.69	4766.6	4826.3	4192.47	874.049
LOC100644561	1896.05	1830.39	1736.87	1694.21	2202.27	2107.46	1963.63	2329.78	2615.66	2682.56	2717.7	2719.57	1724.83	1988.96	1844.64	1811.49	2764.24	2198.96	2427.78	2283.04	2588.76	2609.79	2586.64	2877.93	1977.05	2014.25	2281.19	2195.86	2474.32	2118.29	2347.62	2097.17	2774.53	2665.59	2714.9	2958.26	2267.4	1990.21	1955.94	1896.22	2222.55	2269.74	2476.11	2388.26	2895.25	2646.94	2702.46	2614.85	2261.7
LOC100644367	6446.03	6332.6	5786.88	5770.31	6952.41	6653.34	6773.57	6397.35	9670.63	9218.52	9179.99	9132.41	6797.9	6799.2	6203.07	6128.38	6506.23	5841.48	7982.73	7661.25	9836.36	8932.27	11065.2	10153.4	5985.29	6517.4	6419.49	7080.38	7172.72	6851.73	6666.63	7702.76	8880.12	9153.73	9360.54	9529.47	7295.42	6021.15	6187.17	5893.71	6086.31	5897.15	6878.3	6243.11	9216.97	9771.6	9294.35	8545.73	6162.37
LOC100644131	5691.73	6337.36	6537.55	7025.12	5617.58	5507.62	6538.12	4105.76	4106.36	3404.45	2905.09	3034.32	6068.7	6656.67	5542.02	5083.49	3090.16	3971	3851.21	3825.08	3583.99	3989.28	4406.63	3692.46	5694.99	7704.93	6132.88	6425.14	6211.11	6344.87	7262.33	5290.84	3549.97	3221.06	3259.7	3199.92	4946.56	6225.85	7784.83	6801.9	5213.85	4976.73	3205.92	4267.36	3273.96	3059.13	3331.1	3874.53	5271.81
LOC100650039	641.561	632.975	664.363	646.604	688.21	615.203	671.066	759.522	426.275	526.932	610.357	577.427	496.89	566.448	690.729	668.762	688.971	614.345	752.347	728.983	452.691	447.589	387.626	411.974	622.612	711.992	655.875	721.124	564.22	568.631	589.993	708.451	615.282	545.608	537.975	566.825	733.123	680.537	716.558	741.25	710.525	715.969	702.839	701.533	571.295	642.358	538.058	602.033	774.079
LOC100642808	2490.19	2636.6	2654.76	2570.34	2780.57	2488.07	2785.3	2574.56	3347.14	3102.55	3015.38	2991.3	2776.69	2745.44	2702.66	3041.3	2478.25	2600.32	2819.48	2862.34	3346.27	3386.76	3582.16	3336.99	2555.79	2490.66	2556.12	2771.68	2829.54	2940.35	2819.8	3433.26	3537.3	3485.1	3298.37	3351.52	3368.43	2889.62	2844.12	2911.47	2832.09	2745.38	3087.28	3154.22	3507.9	3534.73	3451.42	3559.01	2607.47
LOC100643766	812.465	755.762	754.263	796.645	885.266	828.382	764.481	1051.18	1254.86	1515.07	1563.37	1539.81	905.281	930.984	843.625	754.938	1180.16	976.894	1177.83	1222.36	1396.75	1350.8	1219.48	1264.17	995.059	849.486	884.983	930.512	905.377	899.273	888.315	973.416	1537.05	1490.01	1535.45	1504.94	999.875	864.849	864.293	908.191	957.98	1000.52	1206.15	1054.09	1523.88	1581.82	1392.46	1405.95	1068.49
LOC100647184	1583.77	1602.9	1438.4	1454.86	1628.93	1342.35	1321.16	1725.63	1312.88	1486.1	1699.36	1640.57	1410.47	1419.77	1458.81	1441.65	1720.57	1235.32	1592.35	1607.64	1384.23	1370.31	1316.7	1292.42	1749.29	1575.49	1667.54	1635.39	1461.16	1457.91	1470.71	1560.66	1673.02	1671.88	1562.74	1479.68	1670.34	1478.93	1481.77	1401.75	1682.15	1643.06	1976.4	1889.84	1591.09	1830.78	1546.58	1706.97	1878.33
LOC100643364	1501.45	1604.8	1731.48	1845.14	1124.9	1417.3	1242.04	1057.25	1010.19	828.831	670.322	704.235	1714.69	1428.91	1454.31	1622.09	975.887	1036.53	758.739	752.081	942.917	999.616	765.408	852.197	1120.14	1350.42	1190.46	1139	1327.14	1387.97	1524.86	1109.66	709.764	681.462	641.476	581.105	1220.98	1485.13	1407.46	1568.69	1351	1350.16	943.71	1170.42	837.554	622.395	702.991	668.523	1246.41
LOC100643529	428.602	415.955	483.664	490.312	436.692	364.06	459.451	469.602	546.085	619.396	726.004	663.475	400.093	436.713	359.755	415.62	464.266	368.228	485.739	501.695	664.25	648.43	540.216	581.471	405.118	536.84	448.331	470.22	462.998	376.06	490.236	474.493	647.544	626.683	621.003	653.606	498.595	459.894	458.243	421.887	470.347	483.988	457.475	411.614	633.336	732.782	585.375	556.095	469.583
LOC100649927	7115.33	6858.97	6672.4	6474.97	6793.97	7033.95	6073.91	7340.02	9742.52	9680.84	8846.97	9112.03	7523.42	8339.57	7169.02	7131.07	9997.51	8238.28	7624.82	8243.33	10077.5	10220	10582.8	9603.69	7589.89	6884.34	7144.55	6820.45	8704.17	7732.84	7335.48	7200.08	8391.58	9281.91	9429.92	9090.07	7135.19	7200.57	7094.81	6928.92	7450.96	7752.16	7987.38	7374.15	9865.82	9813.87	9681	9576.92	8240.64
LOC100644255	884.942	770.04	745.273	733.235	664.445	658.033	782.592	841.117	557.436	690.693	780.615	728.011	791.89	705.319	694.327	646.321	655.544	651.263	775.173	783.495	657.426	685.156	664.502	634.439	808.369	1008.87	877.795	870.042	760.104	742.127	877.864	770.464	659.067	763.632	862.125	784.328	706.268	826.746	812.099	667.76	797.862	841.138	745.081	828.597	731.567	773.883	667.841	687.865	864.877
LOC100651880	417.864	414.051	373.086	379.567	513.93	402.023	424.182	499.115	1580.24	1683.29	1606.2	1606.61	463.703	454.985	342.667	384.202	628.616	520.631	907.564	935.944	1783.47	1648.05	1288.4	1439.55	514.332	567.492	605.562	593.867	460.186	414.211	509.237	544.023	1721.41	1783.63	1540	1622.48	412.661	426.221	426.396	405.556	473.077	543.235	568.922	431.3	1853.48	1723.92	1692.59	1587.29	540.204
LOC100648023	480.499	445.462	433.319	409.933	481.252	456.535	473.749	495.642	406.096	549.212	566.454	579.692	483.062	433.972	474.876	394.974	510.693	390	522.26	565.447	641.502	483.167	511.913	479.066	486.328	515.822	526.497	548.74	516.421	455.995	524.438	665.23	550.758	597.101	534.563	629.439	443.991	443.058	480.359	428.238	464.889	489.829	570.72	473.356	558.369	590.688	483.982	478.725	442.986
LOC100651803	4980.37	4890.56	4926.54	5735.48	5187.82	5775.31	5491.49	4045	896.69	715.201	557.888	536.668	4065.47	4656.75	4833.31	4651.71	3260.08	4501.09	2950.04	2905.77	545.959	636.954	1127.19	828.655	4130.52	4312.24	4221.86	5099.32	3336.58	4752.52	3805.03	4284.53	780.049	803.074	644.888	732.698	3833.01	3719.03	3523.52	3938.52	2974.92	2757.9	2328.72	2850.87	644.968	812.636	815.199	955.032	3190.78
LOC100644404	781.147	673.904	576.261	532.287	818.921	818.648	682.504	838.512	2547.56	2742.72	2370.76	2583.7	599.218	579.238	635.867	691.204	932.246	756.335	1407	1424.7	2634.25	2387.14	2107.95	2044.57	754.229	675.21	787.05	822.208	699.183	677.634	674.549	793.954	2639.72	2703.94	2613.67	2604.54	681.204	634.459	513.976	544.37	546.767	635.026	812.489	575.365	2560.49	2844.23	2629.46	2253.39	631.003
LOC100645911	1488.92	1302.12	1287.37	1189.61	1485.35	1334.56	1509.9	1489.53	1934.63	1987.41	2046.3	1980.24	1284.17	1233.39	1307.71	1310.59	1270.23	1375.41	1444.43	1550.36	2035.97	1778.88	1855.68	1832.69	1139.74	1135.86	1254.25	1361.92	1277.46	1257.17	1304.44	1385.9	2000.24	1878.95	1990.4	2013.55	1550.39	1259.17	1222.57	1144.08	1207.26	1209.97	1535.1	1461.23	1929.73	1914.16	1883.2	1933.03	1291.35
LOC100649535	1340.39	1270.71	1307.15	1210.15	1372.46	1260.58	1404.09	1316.79	855.071	1099.54	1197.16	994.081	1140.36	1116.45	1191.69	1273.79	1212.66	1373.52	1302	1266.71	897.42	807.956	882.311	949.893	1283.5	1296.12	1231.79	1365.53	1106.88	1189.04	1299.69	1424.42	1157.98	1099.98	1079.36	1078.73	1386.58	1181.19	1227.88	1378.16	1327.34	1314.28	1283.45	1188.31	1093.47	1066.29	1012.58	1084.38	1242.75
LOC105665924	260.382	298.878	303.863	334.912	302.02	329.99	220.193	322.037	213.137	268.479	288.046	253.615	334.64	344.437	293.2	378.816	490.265	431.651	315	370.497	290.041	226.09	251.034	286.027	303.372	273.237	283.913	263.54	338.345	286.132	269.82	329.796	278.836	284.856	326.425	261.443	293.607	258.746	202.583	262.205	352.078	378.012	435.005	374.032	310.205	310.023	277.141	294.972	331.093
LOC100644020	644.245	703.411	667.959	709.121	671.376	758.296	672.019	801.187	1514.66	1566.31	1638.33	1723.22	793.734	839.622	716.812	792.641	927.604	801.772	872.869	965.51	1611.72	1766.26	1785.54	1492.52	686.087	683.092	661.266	629.969	761.041	778.462	673.599	793.015	1598.12	1710.23	1681.03	1757.6	790.412	748.767	640.479	670.482	695.969	791.07	941.912	748.958	1698.37	1754.45	1842.65	1745.65	744.73
LOC100646863	35.7914	34.2663	23.3741	22.3275	52.4822	23.3621	26.6901	53.8176	3354.7	3455.69	3394.44	3472.49	16.5937	33.8041	13.4908	25.1347	140.208	22.7185	354.261	681.862	4225.5	3817.13	4162.98	3670.1	18.669	23.6455	35.0399	39.7115	38.427	31.7925	23.7517	59.1942	3144.39	3292.27	3563.38	3941.41	44.7572	31.9002	28.3085	29.9403	27.2929	19.1926	108.751	47.4251	3323.07	3136.63	3648.79	3187.87	36.6862
LOC100642882	0	1.90368	4.49501	0.893099	2.97069	4.86711	5.71931	1.73605	0	8.91217	2.1416	4.52884	3.6875	10.0499	4.49694	2.693	1.85706	2.83981	5.47826	2.7718	10.2367	8.03365	3.69168	7.0624	1.8669	5.25455	1.79692	0.902534	4.68621	0	0	2.81877	1.15221	6.57359	2.27474	3.29549	0.895144	5.31669	7.07712	6.35098	0.909763	7.51016	0.898771	3.57925	1.29252	3.52299	2.70381	1.2089	2.75147
LOC100651283	4345.07	4314.7	3832.45	4423.52	4226.3	5029.67	4720.34	3495.54	1562.59	1302.29	1052.6	973.701	3717	4314.14	4601.26	3806.11	3061.37	3456.99	3016.69	2794.9	1281.87	1265.87	1623.11	1305.37	4069.85	3750	4087.99	4516.28	3193.19	3973.15	3110.53	2948.44	1025.47	1181.06	1020.22	1016.11	3148.22	3238.75	3098.89	2876.09	2424.52	2323.98	2605.54	2384.68	867.282	978.217	1282.96	1409.58	2550.61
LOC100651523	207.59	159.909	231.044	198.268	195.075	179.11	203.035	217.874	103.416	100.262	123.142	97.3701	171.469	185.466	219.45	228.905	254.418	322.791	162.522	144.133	88.7183	82.6318	57.8363	87.103	255.766	233.828	235.396	198.557	161.206	221.639	195.714	188.858	117.526	118.325	131.935	103.259	192.456	256.973	252.122	237.708	227.441	213.622	265.138	229.967	112.449	115.084	105.449	126.935	217.366
LOC100644403	350.756	541.598	524.119	515.318	275.284	345.565	379.381	291.657	1981.29	1418.15	2445.71	2148.93	311.594	326.164	364.252	305.207	295.273	283.034	162.522	183.863	2768.47	1700.84	969.681	1969.23	281.902	393.216	275.827	204.875	315.851	276.14	334.424	212.347	1207.52	1089.03	1844.81	1763.09	182.609	244.568	392.78	269.463	315.688	243.663	168.969	276.497	2093.89	991.134	1281.61	1667.08	335.679
LOC100649882	1587.35	1815.16	1644.28	1906.77	1572.49	1706.41	1951.24	1369.74	4445.61	4431.57	3457.62	3692.14	1582.86	1759.64	1673.76	1548.48	1234.95	1334.71	1972.17	3161.7	4738.47	4536.72	5138.82	4426.95	1522.46	1651.68	1455.5	1805.07	1594.25	1723.15	1710.12	1477.98	3393.27	3732.71	3705.55	4234.71	1298.85	1533.87	1639.24	1480.69	1290.04	1200.79	1005.73	1098.83	3683.69	3844.76	4250.39	3938.6	1414.25
LOC100648827	5649.67	5694.87	5066.78	5087.09	5642.33	6048.84	4789.92	6848.72	5576.88	5585.7	6552.24	6086.76	5576.42	6164.23	5453.88	5456.02	7447.76	5842.43	6380.34	6315.08	5983.94	5286.14	5083.44	5399.21	5925.55	5202.01	5400.64	5072.24	6710.66	5562.78	5392.59	5719.29	5835.97	6220.81	5937.06	5934.09	5919.59	5029.59	4884.98	4796.81	6051.74	6683.21	6962.78	6768.37	5869.34	5986.73	5868.62	5397.75	6252.25
LOC100645596	5844.73	5191.34	5331.99	6261.52	4673.89	6140.34	4628.83	4005.94	1524.75	1069.46	1105.07	1063.15	5168.95	5941.31	6124.83	5744.18	3949.05	4285.27	3686.87	3181.1	1169.26	1359.98	1614.49	1487.81	4325.61	4311.36	5272.16	5692.28	3411.56	4112.13	3284.39	4246.95	1282.41	1199.68	1249.97	1164.41	3980.7	3472.69	3019.28	3775.21	3013.13	2731.2	3098.96	3062.05	1171.02	1315.25	1400.57	1508.71	2686.35
LOC100651203	1686.67	1606.71	1611.01	1542.38	1473.46	1798.88	1691.01	1664	2223.44	1841.48	1571.94	1829.65	1590.23	1805.32	1691.75	1603.23	1483.79	1504.15	1875.39	1644.6	1918.82	2297.62	2260.54	2212.89	1575.67	1550.97	1356.67	1544.24	1574.57	1594.17	1458.36	1548.45	1989.87	2070.68	2057.5	1970.71	1691.82	1801.47	1561.39	1640.37	1368.28	1315.11	1560.27	1360.12	2077.08	1894.19	2319.87	2345.27	1380.32
LOC100646467	537.766	560.635	467.482	610.88	615.923	617.149	840.738	364.571	142.512	80.2095	81.381	54.3461	635.171	510.717	551.324	374.327	250.704	526.311	198.13	267.94	95.5428	105.585	131.67	120.061	362.179	408.98	575.014	586.647	282.11	502.321	518.738	364.561	53.0019	75.5963	67.1048	67.0084	252.431	427.994	356.51	402.834	315.688	342.964	200.426	256.811	73.6737	83.3774	56.78	48.3561	431.063
LOC100645717	7.15828	17.1331	7.19202	13.3965	17.8241	8.7608	12.3918	9.54828	2.52233	1.11402	4.28321	4.52884	5.53125	5.48175	8.09448	13.465	9.28532	3.78641	6.3913	7.39146	1.13741	3.44299	4.92224	20.0101	7.46761	5.25455	7.18768	6.31774	3.74897	9.99192	2.85021	1.87918	1.15221	3.2868	2.27474	2.197	5.37086	5.31669	7.96176	3.62913	2.72929	7.51016	4.49386	6.26369	5.17009	0	0	1.2089	1.83431
LOC105665963	36.6862	39.9773	66.5262	48.2274	36.6385	69.1129	31.4562	65.9699	25.2233	37.8767	49.2569	50.9495	64.5312	69.4355	80.0455	53.8601	143.923	103.18	58.4347	45.2727	31.8476	32.1346	34.4557	58.8534	58.8074	43.788	51.2122	46.0292	60.9208	61.7683	38.0028	47.9191	26.5009	36.1548	55.7311	35.1519	42.0718	55.8253	61.0401	39.9205	65.5029	53.4056	57.5214	78.7435	38.7757	32.8812	59.4839	77.3697	52.2778
LOC100642846	289.91	265.564	301.166	290.257	242.606	297.867	283.106	338.53	548.608	671.755	679.959	686.119	295	277.742	285.106	298.923	420.625	391.893	436.434	489.684	655.151	574.98	532.832	561.461	345.377	341.546	314.461	283.396	303.667	272.507	283.121	256.508	599.151	600.388	649.438	608.568	244.374	300.393	276.892	242.245	277.478	358.819	364.901	313.185	622.995	624.743	643.507	657.643	356.773
LOC110119393	3.57914	5.71105	10.788	14.2896	0.99023	5.84053	3.81287	4.34013	3.7835	3.34206	2.1416	11.3221	3.6875	9.13625	5.39632	5.38601	0.928532	4.73301	2.73913	0.923933	9.09932	3.44299	3.69168	4.70827	7.46761	4.3788	4.4923	3.61013	4.68621	5.45014	5.70041	4.69795	4.60886	9.86039	9.09895	4.39399	6.26601	2.65835	7.96176	6.35098	11.8269	1.66893	0.898771	5.36888	3.87757	4.69732	12.1672	9.67121	11.0059
LOC100650362	188.8	208.453	332.631	412.612	161.408	155.747	251.65	124.128	89.5429	100.262	104.939	89.4446	178.844	165.366	195.167	217.236	106.781	159.029	95.8695	100.709	80.7564	84.9272	91.0614	128.3	119.482	190.915	130.277	112.817	124.653	143.52	209.965	103.355	107.156	100.795	116.012	119.736	113.683	159.501	154.812	127.02	155.569	144.362	106.954	121.695	76.2588	96.295	118.968	106.383	163.254
LOC100642998	1790.46	1703.8	1426.72	1388.77	1885.4	1546.77	1283.98	2195.24	2162.9	2642.46	2595.62	2527.09	1552.44	1715.79	1619.8	1769.3	2383.54	1649.93	2651.48	2687.72	2418.14	2229.91	2251.92	2017.49	1722.22	1463.39	1586.68	1479.25	1793.88	1533.31	1380.45	1892.34	2523.35	2675.45	2486.29	2480.41	1925.45	1458.55	1368.54	1460.73	1695.8	1741.52	2512.96	2033.91	2457.08	2811.35	2519.95	2599.14	1725.17
LOC100652235	173.588	117.076	153.73	158.079	159.427	176.189	160.141	144.96	225.749	229.488	170.258	238.896	162.25	184.552	151.097	157.99	181.992	151.456	180.782	150.601	226.346	206.58	203.042	238.945	156.82	165.518	186.88	135.38	164.018	189.847	172.913	213.287	223.53	237.745	218.375	250.458	185.295	202.92	187.544	193.251	168.306	171.899	223.794	191.49	201.633	238.389	232.528	183.753	183.431
LOC100642285	829.465	871.887	861.245	890.42	833.774	853.691	790.218	863.685	535.996	552.554	618.924	577.427	862.874	970.27	935.363	911.133	925.747	993.933	759.652	805.669	518.661	547.436	558.674	502.608	991.325	962.459	926.312	805.06	882.883	991.017	927.267	850.33	641.783	600.388	652.85	538.264	945.272	1012.83	973.104	1010.71	928.868	953.791	1026.4	873.337	612.655	555.458	529.947	575.437	979.522
LOC105665629	2261.12	2600.43	2659.25	2676.62	1925.01	1920.56	2059.9	2117.11	2325.59	2312.71	2831.2	2563.32	2548.98	2471.36	2551.56	2686.72	2407.68	2460.22	1718.35	1810.91	2237.29	2097.93	2135.02	2251.73	2561.39	2587.87	2272.2	2143.52	2381.53	2447.11	2509.13	1780.52	2285.99	2153.95	2320.23	2087.15	2117.91	2499.73	2439.84	2340.79	2532.78	2646.92	2022.24	2439.26	2278.72	2322.82	2041.38	2335.6	2846.85
LOC100648826	772.199	744.34	720.101	667.145	839.715	655.113	678.691	929.655	1185.5	1470.51	1553.73	1483.2	725.515	694.355	647.559	794.436	1156.02	907.792	1025.35	1091.16	1385.37	1100.61	1074.28	1035.82	755.162	642.807	672.946	602.892	749.794	669.459	700.201	722.545	1499.03	1395.79	1462.66	1364.33	657.931	630.914	602.44	677.741	756.013	800.25	931.127	758.801	1317.08	1396.28	1304.59	1234.29	728.221
LOC100651954	120.796	110.414	160.922	167.903	145.564	157.694	175.392	105.031	103.416	95.8058	77.0978	81.5191	109.703	105.067	160.091	133.752	86.3535	119.272	110.478	123.807	95.5428	125.095	129.209	310.746	164.287	244.337	138.363	165.164	155.582	128.987	184.313	110.872	66.8284	75.5963	96.6763	70.3039	114.578	169.248	259.199	234.986	178.314	136.017	119.537	118.115	69.7962	45.7989	33.7976	48.3561	148.579
LOC100646623	2561.77	2667.06	2683.52	2721.27	2657.78	2890.09	2395.44	3242.07	5845.51	6245.2	5692.39	5486.69	2533.31	2674.18	2527.28	2477.56	3861.77	3023.45	4462.04	4275.96	5750.77	5589.13	5178.19	5489.84	2930.1	2889.13	2788.82	2805.98	2795.8	2772.3	2648.79	2605.48	5653.92	5889.94	5809.68	5742.95	2423.15	2700.88	2532.72	2770.84	2712	2908.94	3330.85	2633.43	5738.8	6080.68	5830.77	5582.71	2851.44
LOC100646828	1.78957	1.90368	5.39402	5.3586	1.98046	5.84053	2.85965	4.34013	2.52233	1.11402	3.21241	2.26442	2.76562	1.82725	2.69816	1.79534	2.7856	2.83981	0	0.923933	3.41224	0	7.38336	0	3.73381	3.50304	6.28922	1.80507	5.62346	6.3585	6.65048	2.81877	4.60886	0	3.41211	1.0985	4.47572	1.77223	6.19248	3.62913	1.81953	5.00678	0	0	0	1.17433	1.35191	1.2089	2.75147
LOC105665933	0.894785	5.71105	5.39402	4.4655	1.98046	0.973422	2.85965	1.73605	2.52233	2.22804	1.0708	0	2.76562	3.6545	3.59755	2.693	2.7856	0	0.913043	2.7718	0	3.44299	3.69168	2.35413	1.8669	0	1.79692	3.61013	1.87449	3.63343	0.950069	0.939591	0	0	0	1.0985	0	1.77223	0	5.4437	0	1.66893	0.898771	3.57925	0	0	0	1.2089	3.66862
LOC100646708	2089.32	2049.31	1941.85	1818.35	2379.52	2297.28	2063.72	2493.84	2913.3	3096.98	3315.2	3273.22	2196.83	2325.18	2188.21	2144.53	3048.37	2393.01	2956.43	3106.26	3059.65	2912.77	3392.65	3121.58	2024.66	1809.32	2035.91	1865.54	2720.82	2185.51	1934.34	2181.73	3165.13	3235.3	3277.9	3684.36	2323.79	2001.73	1754.24	1862.65	2061.52	2236.36	2832.03	2385.57	3367.02	3292.82	3080.99	2873.56	2126.88
LOC100644927	6976.64	6764.74	6530.36	5978.41	6838.53	6537.5	6385.61	7409.46	7585.92	8020.95	8365.11	8230.04	6353.56	6350.61	7096.16	7573.62	8170.16	7203.65	8311.43	7333.25	7980.1	8111.69	7828.82	7176.58	6805.79	5719.58	6782.47	7118.28	5855.89	6917.14	6044.34	7560.89	8865.14	9098.95	8902.18	8802.26	8323.94	6447.37	5711.23	6664	6776.82	5922.18	8257.91	7222.93	8411.73	8809.82	8614.34	8839.49	6161.45
LOC100646980	2556.4	2780.33	2582.84	2534.62	2244.85	2375.15	2498.38	2182.22	2007.78	1694.43	1881.4	1675.67	2468.78	2443.03	2420.25	2405.75	2225.69	2146.89	1984.04	1863.57	1554.85	1920.04	1757.24	1687.91	2623	2799.8	2569.59	2632.69	2547.43	2712.35	2905.31	2539.71	1803.22	1790.21	1627.57	1506.04	2437.48	2811.64	2594.65	2934.15	2618.3	2586	2169.63	2453.58	1739.73	1716.87	1757.48	1866.54	2920.22
LOC100647265	43.8445	83.762	86.3043	74.1272	49.5115	48.6711	68.6317	41.6652	51.7079	21.1664	13.9204	32.8341	74.6718	91.3625	71.951	77.1994	32.4986	36.9175	29.2174	44.3488	45.4966	34.4299	19.6889	27.0725	66.275	86.7002	64.6891	47.8343	80.6029	50.868	117.809	31.9461	21.8921	19.7208	26.1595	23.0685	49.2329	62.9142	96.4257	86.1919	94.6153	46.7299	27.8619	56.3732	28.4355	19.9636	21.6305	9.67121	125.65
LOC100644965	435.76	534.935	614.019	757.348	554.529	859.531	717.773	494.774	52.969	55.701	40.6905	56.6105	435.125	500.667	563.016	436.266	166.207	443.01	264.782	250.386	39.8095	99.8468	111.981	118.884	381.782	486.046	381.845	457.585	233.373	366.068	325.874	328.857	12.6744	28.4856	28.4342	28.5609	179.924	415.588	404.28	395.575	291.124	262.021	104.257	284.551	16.8028	23.4866	35.1496	36.2671	404.465
LOC105665907	8.94785	7.61473	11.687	11.6103	5.94138	16.5482	14.2983	6.07618	22.701	10.0262	11.7788	12.4543	12.9062	10.0499	2.69816	7.18134	4.64266	8.51942	1.82609	12.9351	13.649	16.0673	13.5362	21.1872	1.8669	14.0121	6.28922	15.3431	9.37243	9.08357	13.301	7.51673	20.7399	14.2428	13.6484	21.97	4.47572	18.6084	13.2696	29.9403	3.63905	2.50339	3.59509	7.1585	20.6803	8.22031	16.2229	9.67121	11.0059
LOC105665901	0.894785	0	0	0.893099	0	0	0.953218	0	0	2.22804	0	0	0	0.913625	0	1.79534	0	0	0	0	0	0	0	0	0	0	0	1.80507	2.81173	0	0	0	0	0	0	0	0	0	0	0	0	0	0	0	0	0	0	0	1.83431
LOC100649578	1253.59	988.011	1081.5	1117.27	771.39	988.023	802.61	818.548	978.666	772.016	768.836	851.422	1284.17	1311.05	1188.09	1103.23	945.246	1155.8	688.434	594.089	975.902	1036.34	824.475	1060.54	1515.93	2045.77	1237.18	1264.45	1029.09	1460.64	1297.79	1007.24	670.589	718.713	700.619	707.433	1098.34	1531.21	1362.35	1477.06	1112.64	1197.45	905.961	1191.89	747.078	691.68	871.979	921.183	1440.85
LOC100645562	252.329	216.068	293.075	266.144	234.685	231.674	257.369	222.214	112.244	94.6918	112.434	133.601	244.297	253.988	264.42	235.189	207.991	257.476	212.739	182.015	80.7564	92.9608	109.52	116.53	224.028	273.237	283.913	240.976	203.382	224.364	209.015	203.891	56.4585	96.4127	101.226	91.1753	197.827	226.846	260.084	242.245	255.643	252.842	216.604	255.917	93.0616	62.2395	102.745	94.2943	242.129
LOC100648395	2177.91	2194.95	2143.22	2157.73	2384.47	2240.82	2138.07	2280.3	1972.47	2103.27	2131.97	2073.08	2368.3	2459.48	2179.22	2180.43	2361.26	2357.04	2467.04	2390.21	2134.93	1977.43	2151.02	2035.15	2319.63	2456.5	2440.22	2281.61	2598.97	2408.05	2424.58	2537.83	1963.37	2082.73	2208.77	2191.5	2245.02	2369.47	2316.87	2248.25	2307.16	2477.52	2453.65	2381.99	1951.71	2066.82	1894.02	1778.29	2413.95
LOC100642638	197.747	232.249	185.195	166.116	235.675	235.568	244.024	300.337	203.048	184.927	253.78	288.714	234.156	194.602	265.319	221.724	215.419	197.84	355.174	306.746	189.948	148.049	290.412	250.715	294.037	117.352	239.889	254.514	307.416	262.515	193.814	269.663	203.942	213.642	214.963	287.806	304.349	198.49	199.929	303.94	262.921	201.105	370.294	306.026	239.117	197.287	236.584	253.869	171.508
LOC105665921	27.7383	30.4589	50.3442	42.8688	54.4627	62.299	29.5498	27.7768	37132.5	43431.2	50137.1	49329.3	22.125	31.9769	27.881	21.544	26.9274	39.7573	46.5652	66.5231	74637.2	91319.7	34267.4	35162.5	30.8039	21.0182	29.6492	83.0331	0	0	0	0.939591	40250.3	34056.7	37475.2	36630.5	15.2174	17.7223	12.385	9.07283	16.3757	26.7028	17.9754	10.7378	48363.6	35675	27251.7	27016.5	0
LOC100647065	1.78957	0.951841	0.899003	0	1.98046	0	1.90644	0.868025	2.52233	0	0	1.13221	1.84375	0.913625	0.899387	0	0.928532	0	1.82609	0	3.41224	3.44299	0	0	0	0	0	0	0.937243	0	0	0	1.15221	0	2.27474	1.0985	0	1.77223	0	1.81457	0	0	0	0	0	0	1.35191	1.2089	0
LOC100642453	311.385	355.989	310.156	332.233	251.519	280.345	227.819	216.138	427.536	456.749	540.755	541.196	345.703	324.337	296.798	358.169	248.847	346.457	268.435	460.118	478.852	438.408	623.894	420.213	511.531	335.416	321.648	262.637	382.395	494.146	421.831	265.904	356.034	314.437	395.804	427.316	256.906	441.285	338.817	357.47	365.725	317.096	234.579	246.074	345.103	408.667	440.721	360.253	442.069
LOC100648362	7687.99	8329.56	8051.47	8830.07	8733.83	9131.67	7709.63	8473.66	6962.9	6666.3	6391.62	7411.45	8701.57	9157.27	8646.71	8502.71	9341.96	9112	7763.6	7982.78	6951.88	7328.98	7627.01	8053.49	8412.26	7716.31	8087.93	7558.72	8478.3	8757.47	7628.1	7326.93	8033.24	8569.77	8419.94	8399.12	7809.23	7775.66	7046.16	7589.42	8135.1	7627.82	8673.14	8125.8	7274.31	7732.96	8442.65	8652.11	7965.49
LOC100643483	1418.23	1427.76	1363.79	1314.64	1575.46	1670.39	1411.72	1629.28	2149.03	2170.11	1738.98	2073.08	1374.51	1413.38	1419.23	1497.31	1754	1586.51	1804.17	2029.88	2266.87	2351.56	2239.62	2211.71	1426.31	1361.81	1486.05	1533.4	1388.06	1376.16	1178.09	1342.68	2121.23	2123.27	2004.04	2144.27	1518.16	1314.11	1306.61	1396.31	1246.38	1312.61	1561.17	1393.22	2015.04	2154.9	2348.26	2189.32	1310.61
LOC100642727	654.982	587.286	566.372	536.753	683.259	614.229	673.925	881.046	2014.08	2008.58	1969.21	2134.22	676.656	634.97	648.458	660.683	894.177	732.67	881.086	1059.75	2314.64	2162.2	2005.81	1970.41	589.008	567.492	587.592	581.232	712.305	606.782	526.338	727.243	1929.96	1903.06	2018.83	2120.1	760.872	645.092	601.555	612.416	668.676	673.411	915.848	772.224	2034.43	2012.8	2087.34	1897.98	613.577
LOC100648596	1090.74	967.071	1082.4	1133.34	1157.58	1172	1344.04	1032.08	1306.57	1283.35	1235.71	1246.56	1039.87	983.061	1056.78	964.993	949.889	949.442	1074.65	1096.71	1331.91	1233.74	1170.26	1354.8	1102.41	1337.28	1244.37	1116.43	911	1045.52	1117.28	954.624	1312.37	1289.52	1259.07	1353.35	895.144	1238.79	1318.11	1252.96	966.168	1008.03	990.446	999.506	1207.22	1272.97	1284.31	1154.5	989.61
LOC100649772	0	0	0.899003	0	0	0	0	0	0	1.11402	2.1416	1.13221	0	2.74088	0	0	0	0.946603	0	0	0	1.14766	3.69168	4.70827	0	3.50304	0	0	0.937243	0.908357	2.85021	0	0	1.0956	0	1.0985	1.79029	1.77223	0.88464	3.62913	2.72929	2.50339	0	0	2.58504	0	0	0	0
LOC100650811	435.76	376.929	419.834	368.85	367.376	459.455	423.229	454.845	655.807	763.104	806.314	786.886	416.687	421.181	433.505	488.331	522.764	468.568	627.26	560.827	750.694	735.653	559.904	637.97	425.654	349.428	424.971	407.945	465.81	406.944	370.527	405.903	671.741	727.478	722.229	743.683	416.242	387.232	413.127	385.595	401.205	457.285	536.566	398.192	769.05	704.598	642.155	643.136	409.051
LOC105665881	110.059	109.462	163.619	188.444	109.916	127.518	108.667	80.7264	16.3952	25.6225	23.5577	18.1154	123.531	87.708	94.4357	89.7668	58.4975	89.9272	45.6521	52.6642	10.2367	18.3626	15.9973	16.4789	107.347	155.009	173.403	142.6	74.0422	93.5607	107.358	67.6505	25.3487	12.0516	19.3353	26.364	35.8057	73.5476	115.888	105.245	129.186	112.652	44.0398	74.2695	18.0953	16.4406	35.1496	29.0136	118.313
LOC100646298	663.035	658.674	593.342	601.056	630.777	620.07	629.124	701.364	836.154	925.751	1039.75	1017.86	675.734	646.847	706.918	721.725	701.042	665.462	698.478	759.473	977.039	895.178	835.55	973.435	682.353	608.653	642.399	589.354	623.267	656.742	562.441	714.089	929.837	913.729	922.406	971.072	725.066	625.597	591.824	607.88	695.969	720.141	800.805	736.431	969.391	986.437	955.797	942.943	598.902
LOC100647931	2533.14	2300.6	2147.72	2056.81	2554.79	2295.33	2538.42	2518.14	6820.39	6158.31	5123.79	5171.94	2607.06	2795.69	2598.33	2642.73	2999.16	2251.02	3717	3669.86	6196.64	6359.21	6576.11	5983.03	2147.87	2103.57	2297.36	2360.13	2733.94	2726.89	2497.73	2974.74	5087.03	5487.85	5289.9	5332.11	2928.91	2359.72	2310.68	2377.99	2200.72	2302.28	2994.71	2603.01	5743.97	5872.82	6145.76	5672.17	2008.57
LOC100651007	1144.43	1284.03	1266.7	1226.23	1262.54	1304.39	1097.15	1381.03	5062.33	4548.55	4187.91	4717.92	1279.56	1441.7	1355.38	1291.74	1755.85	1536.34	1652.61	1823.84	4712.31	4988.9	4329.11	4514.05	1288.16	1212.05	1207.53	1200.37	1488.34	1399.78	1221.79	1236.5	4378.41	4448.13	4295.84	4430.24	1186.07	1137.77	1250.88	1300.14	1351.91	1430.27	1374.22	1406.65	4575.53	4516.47	4468.05	4000.26	1361.98
LOC100645595	1642.82	90.4249	154.629	80.3789	73.2771	108.05	172.532	94.6148	636.889	1051.64	441.171	554.783	101.406	95.9307	89.9387	101.436	87.282	94.6603	85.826	274.408	890.596	1090.28	739.566	815.708	91.4782	136.618	73.6737	95.6686	102.159	89.019	74.1054	61.0734	491.995	705.566	665.361	773.343	79.6678	77.092	90.2333	107.059	85.5177	70.0949	92.5734	108.272	785.853	820.857	607.006	537.961	82.544
LOC110119429	30.4227	30.4589	49.4452	47.3343	36.6385	54.5116	42.8948	24.3047	7.567	5.5701	3.21241	3.39663	37.7968	36.545	40.4724	26.93	24.1418	39.7573	20.0869	21.2504	3.41224	8.03365	4.92224	3.5312	57.874	77.0668	44.923	37.0039	56.2346	50.868	62.7046	27.2481	9.21771	4.3824	2.27474	1.0985	40.2815	66.4586	71.6558	55.3443	50.037	52.5711	25.1656	37.5821	1.29252	2.34866	2.70381	4.83561	55.9465
LOC100649062	1645.51	1882.74	1981.4	2027.34	1603.18	1498.1	1786.33	1428.77	2006.52	1844.82	1871.76	1888.53	1786.59	1859.23	1656.67	1662.48	1381.66	1657.5	1199.74	1355.41	1917.68	2122.03	1630.49	1673.79	1916.38	2234.06	1879.58	1677.81	1839.81	2051.98	2002.75	1493.01	1727.17	1687.22	1683.31	1665.32	1588.88	2098.32	2204.52	2095.82	1939.61	1765.72	1261.87	1633.03	1644.09	1575.95	1565.51	1561.9	1932.45
LOC110119471	8.05306	10.4703	5.39402	13.3965	15.8437	13.6279	10.4854	4.34013	5.04467	1.11402	2.1416	3.39663	12.9062	14.618	10.7926	8.97668	5.57119	14.199	13.6956	7.39146	3.41224	3.44299	4.92224	7.0624	5.60071	11.3849	4.4923	9.02534	2.81173	9.08357	4.75035	0.939591	5.76107	6.57359	4.54947	3.29549	9.84658	13.2917	16.8082	12.702	9.09763	9.17909	7.19017	7.1585	6.46261	2.34866	6.75953	1.2089	4.58578
LOC100644293	7381.08	7806.05	8058.66	7867.31	8330.81	8009.31	8821.08	8083.92	3918.45	4059.49	4944.97	4389.58	7506.82	7813.32	7598.92	6753.15	7823.81	7986.49	7465.95	6858.35	3551.01	3565.79	4304.5	4228.03	8089.29	8577.19	8635.99	8287.97	9959.14	8872.83	9643.2	8157.53	4562.77	4407.59	4592.69	4778.47	8552.2	8675.95	8862.32	7986.81	9051.23	9019.71	8523.05	9490.39	4295.05	4267.51	3963.79	4469.31	9531.08
LOC100648322	1390.5	1221.21	1014.08	928.823	1408.11	1213.86	1464.14	1283.81	1304.05	1339.05	1469.14	1374.5	1334.87	1437.13	1140.42	1097.85	1320.37	968.374	1596.91	1568.84	1394.47	1248.66	1394.22	1398.36	974.523	1007.12	1092.53	1181.42	1424.61	1026.44	1084.03	1340.8	1244.39	1160.24	1330.72	1305.02	1196.81	1103.21	1261.5	1024.32	1008.02	1018.88	1305.91	1307.32	1224.02	1120.31	1254.57	1142.41	985.025
LOC100649212	69.7932	114.221	83.6073	118.782	66.3454	72.0332	41.9416	81.5944	10.0893	12.2542	22.4868	14.7187	86.6562	123.339	95.335	90.6644	45.4981	88.034	40.1739	33.2616	9.09932	8.03365	24.6112	25.8955	157.753	97.2093	150.043	97.4736	119.967	113.545	144.41	64.8318	26.5009	14.2428	18.1979	3.29549	103.837	113.423	96.4257	115.225	60.9541	86.7841	61.1164	80.5332	5.17009	24.6609	10.8152	12.089	185.265
LOC100643042	775.778	650.108	694.929	619.811	815.95	666.794	801.656	711.781	253.495	333.092	346.94	304.565	599.218	552.743	643.961	682.227	648.116	758.229	622.695	546.044	229.758	293.802	262.109	298.975	585.274	733.01	805.02	783.399	507.048	611.324	757.205	715.028	379.078	380.173	324.15	324.057	751.921	698.259	702.404	724.012	691.42	671.742	700.143	678.268	337.348	364.042	329.865	394.102	639.257
LOC100646906	3668.62	3494.21	3608.6	3350.91	4139.16	4030.94	3862.44	4328.84	7300.9	8357.38	8344.76	8063.6	3898.61	3744.04	3689.29	3974.87	4906.36	4164.1	5552.21	5744.09	7795.84	7636.56	7784.52	6998.84	3695.53	3439.11	3633.37	3680.53	4147.3	3873.23	3698.62	4156.75	7995.21	8093.19	8171.99	8171.73	4302.06	3726.11	3710.18	3978.44	3861.03	4151.45	4585.53	4303.16	8005.88	8193.3	7669.36	7179.67	3730.99
LOC100645196	3009.16	3450.43	3157.3	3741.19	2646.89	3309.63	3562.18	2130.13	1103.52	980.338	692.809	720.086	2898.37	3243.37	3191.03	2698.39	1413.23	2510.39	1648.04	1558.67	1089.64	1159.14	1125.96	938.123	2924.5	3806.92	3593.84	3931.44	2525.87	2916.73	3445.9	2472.06	684.415	711.044	610.767	740.388	2342.59	3167.86	3799.53	3263.5	2530.96	2152.08	1696.88	2161.87	568.71	569.55	834.126	953.823	2860.61
LOC110119417	8.94785	21.8924	16.1821	21.4344	9.9023	9.73422	19.0644	11.2843	2.52233	3.34206	2.1416	0	4.60937	9.13625	8.99387	17.0557	3.71413	5.67962	2.73913	3.69573	1.13741	0	1.23056	1.17707	8.40106	9.63335	4.4923	5.4152	14.9959	5.45014	5.70041	0.939591	2.30443	1.0956	0	2.197	2.68543	0.886115	9.73104	7.25827	0.909763	0.834463	5.39263	1.78963	1.29252	1.17433	1.35191	1.2089	2.75147
LOC100648825	2120.64	2212.08	2096.47	2129.15	2109.19	2494.88	2409.74	1652.72	1164.06	1107.34	1026.9	900.107	2124.92	2041.95	1937.28	1760.33	1457.8	1741.75	1553.09	1530.96	978.177	1230.3	1194.87	1077.02	1962.11	2408.34	2338.69	2398.93	1941.97	2128.28	2252.61	1796.5	922.924	964.127	933.78	877.7	1697.19	2154.15	2266.45	2171.13	1727.64	1602.17	1359.84	1529.24	986.194	870.178	981.484	1085.59	1864.58
LOC100645123	595.032	588.238	586.15	640.352	557.5	600.601	681.551	613.694	1539.89	1516.18	1525.89	1667.75	577.093	528.989	633.169	547.577	572.904	546.19	717.652	814.909	1411.53	1483.93	1354.85	1460.74	578.74	667.328	568.725	553.253	627.953	615.866	626.095	643.62	1553.18	1655.45	1575.26	1487.37	673.148	632.686	693.558	645.986	663.217	606.654	629.14	621.895	1487.69	1572.43	1514.13	1461.56	654.849
LOC100648135	1619.56	1509.62	1533.7	1467.36	1582.39	1452.35	1626.19	1450.47	1547.45	1632.04	1620.12	1665.48	1476.84	1337.55	1467.8	1606.83	1307.37	1418.96	1465.43	1544.82	1643.56	1567.71	1477.9	1433.67	1400.18	1656.06	1783.44	1866.44	1313.08	1556.01	1651.22	1911.13	1626.93	1695.99	1694.68	1694.98	1754.48	1680.96	1680.82	1883.52	1531.13	1534.58	1640.26	1528.34	1657.01	1634.67	1754.77	1542.56	1501.38
LOC105665883	238.013	192.272	261.61	213.451	316.874	342.644	314.562	254.331	171.519	128.112	190.603	134.733	210.187	212.875	205.96	201.975	264.632	265.995	283.956	248.538	138.765	94.1085	158.742	164.789	176.422	223.319	206.646	259.027	202.444	210.739	170.062	282.817	150.94	145.715	131.935	161.479	254.221	192.287	209.66	206.861	227.441	204.443	222.895	206.702	148.64	169.103	147.358	130.561	251.301
LOC100643653	2401.6	2490.97	2516.31	2435.48	2496.37	3076.99	2499.34	2627.51	2430.27	2578.96	2317.22	2353.87	2686.34	2555.41	2576.74	2584.39	3276.79	3272.4	2426.87	2477.06	2576.24	2606.35	2617.4	2391.8	2782.62	2743.75	2886.75	2689.55	2619.59	2741.42	2547.14	2553.81	2387.39	2639.3	2719.45	2736.36	2886.84	2901.14	2585.8	2949.58	2767.5	2894.75	2802.37	2673.7	2414.43	2517.76	2714.63	2636.61	2682.68
LOC100648054	6037.11	6461.1	6577.11	6711.64	5950.29	6768.2	5863.24	6102.22	5753.44	5605.75	5184.82	5192.32	7143.6	7061.41	6645.57	6618.5	6601.86	6754.01	5862.65	5815.23	5831.53	5923.1	6441.98	5885.34	6623.77	6353.63	6172.42	5954.01	6593.5	6784.52	6592.53	6525.46	5657.37	5950.2	6219.13	6170.26	6609.74	6516.49	6592.34	6512.48	6994.26	6565.55	6699.44	6823.84	5964.99	5969.12	6015.98	5832.95	7293.22
LOC100645373	4088.27	4088.16	3857.62	4108.26	4642.2	4469.95	4343.82	4015.49	2923.39	2993.37	3313.06	3026.4	4713.54	4417.38	4155.17	3876.13	4395.67	4113.93	4416.39	4095.79	2711.6	2907.03	3201.92	2914.42	4856.75	4192.26	4679.18	4545.16	4815.55	4613.54	4568.88	4448.96	3308.01	3310.9	3341.59	3285.61	4458.71	4478.43	4105.61	4416.65	4260.42	4709.71	4574.75	4447.22	3131.78	3268.16	3268.91	3190.29	4503.23
LOC100642693	8518.35	8055.43	7702.66	7609.21	9055.66	9528.83	8316.83	8806.98	12673.5	11982.4	10377.1	12876.6	7976.06	8268.31	8519.89	8386.91	10225	8448.43	11254.2	11216.5	12284.1	14285	13628.4	13517.4	7343.46	7006.95	7884.88	8051.5	7721.01	7415.82	6827.2	7881.29	13802.4	14791.7	13791.7	14276.1	8379.44	7008.29	6622.41	7066.83	7004.26	6537.18	8361.27	7435	13391.8	14167.1	14723.6	15160.8	6556.74
LOC105665918	252.329	252.238	311.055	276.861	222.802	289.106	237.351	291.657	233.316	145.937	143.488	177.757	297.765	354.487	275.212	336.625	285.988	283.034	203.609	184.787	146.727	159.525	180.892	170.675	249.232	289.001	268.639	248.197	250.244	320.65	275.52	279.058	138.266	158.862	144.446	153.79	292.712	247.226	262.738	269.463	310.229	334.619	230.085	299.762	161.565	171.452	151.413	201.887	343.016
LOC100647619	4351.34	4155.74	3421.61	3411.64	4023.31	4000.76	3850.05	3115.34	1541.15	1449.34	1166.1	1194.48	3312.29	3702.01	3817	3500.9	3009.37	3310.27	3381	3229.14	1283	1373.75	2162.09	1686.74	2972.11	2963.57	3718.72	4254.54	2694.57	2783.2	2443.58	3613.67	1856.22	1569.99	1491.09	1547.78	2769.57	2417.32	2691.96	2485.96	1813.16	2291.43	2292.77	2375.73	1424.36	1410.37	1691.23	1815.77	2225.94
LOC105665892	69.7932	98.9915	76.4153	83.9513	49.5115	66.1927	87.6961	35.589	2.52233	3.34206	3.21241	3.39663	64.5312	65.781	77.3473	67.3251	27.856	46.3835	15.5217	28.6419	0	0	0	3.5312	80.2768	84.9486	86.2521	101.084	31.8663	59.0432	73.1553	32.8857	1.15221	0	2.27474	0	35.8057	71.7753	74.3097	57.1588	49.1272	37.5508	17.9754	26.8444	1.29252	0	2.70381	1.2089	51.3607
LOC100644256	978	1032.75	1123.75	1081.54	1072.42	1085.37	1097.15	1003.44	1106.04	1183.09	1227.14	1167.31	1145.89	1053.41	1063.98	1114.01	931.318	1000.56	1065.52	1083.77	1169.26	1199.31	1285.93	1200.61	1011.86	1079.81	1011.67	991.885	1012.22	1149.07	997.572	1049.52	1303.15	1267.61	1236.32	1267.67	1238.88	1212.21	1114.65	1053.36	1092.63	964.639	1087.51	1037.98	1214.97	1330.52	1157.23	1260.88	1067.57
LOC100651997	1337.7	1405.87	1576.85	1380.73	1363.55	1171.03	1409.81	1299.43	1539.89	1692.2	1493.77	1593.02	1581.01	1292.78	1378.76	1420.11	1410.44	1550.53	1443.52	1414.54	1470.68	1535.57	1374.53	1513.71	1412.31	1539.58	1342.3	1465.71	1374	1351.63	1498.26	1379.32	1632.69	1663.12	1626.44	1540.09	1471.62	1759.82	1557.85	1715.67	1495.65	1462.81	1358.04	1267.06	1508.37	1585.35	1423.56	1514.75	1424.34
LOC100642963	1.78957	5.71105	17.0811	13.3965	9.9023	19.4684	7.62575	10.4163	20.1787	7.79815	4.28321	11.3221	15.6719	25.5815	20.6859	8.07901	11.1424	17.9854	5.47826	5.5436	11.3741	14.9196	9.84447	8.23947	12.1349	7.88183	0.898459	4.51267	13.1214	0.908357	3.80028	4.69795	2.30443	6.57359	4.54947	5.49249	4.47572	10.6334	7.96176	3.62913	6.36834	14.1859	3.59509	10.7378	2.58504	4.69732	2.70381	4.83561	7.33724
LOC100644928	3507.56	3672.2	3685.91	3592.05	3510.37	3563.7	3729.94	3854.03	7680.51	7495.13	7577	7456.74	3780.61	4099.44	3706.37	3659.79	4486.67	3882.02	4056.65	4425.64	7626.37	7813.3	7266.45	7064.76	3848.62	3651.04	3469.85	3454	4117.31	3914.11	4025.44	3313.94	6351	6504.57	6703.65	6671.18	3540.29	3707.51	3662.41	3613.71	3576.28	4025.45	3614.86	3767.16	7117.92	6996.66	7074.52	6609.07	4104.27
LOC100644442	1103.27	1009.9	1011.38	955.616	971.416	974.395	956.078	1128.43	1053.07	1095.08	1084.72	1041.63	1052.78	1037.88	1102.65	1100.54	1176.45	1032.74	1213.43	1169.7	1144.24	990.434	1036.13	1032.29	1080	989.608	1009.87	953.978	1219.35	1080.94	1120.13	1073.95	1100.36	1025.48	986.099	1017.21	1024.04	909.154	900.563	914.542	1151.76	1194.95	1259.18	1122.1	1084.43	1069.81	1047.73	1152.08	1231.74
LOC100649332	121.691	93.2805	139.345	101.813	131.701	48.6711	61.9592	101.559	36.5738	45.6749	29.9825	40.7596	83.8906	94.1034	121.417	140.934	82.6394	114.539	84.913	62.8274	30.7102	36.7253	36.9168	31.7808	106.413	102.464	116.8	120.94	172.453	99.0109	97.8571	121.207	26.5009	44.9196	48.9069	53.8264	193.351	154.184	118.542	100.708	69.142	67.5915	168.07	154.803	45.2383	64.5881	29.7419	45.9383	113.727
LOC110119404	409.811	508.283	531.311	582.301	353.512	287.159	411.79	296.865	60.536	52.359	38.5489	41.8918	302.375	325.251	384.038	489.229	178.278	301.966	167.087	169.08	51.1837	74.5982	59.0668	65.9158	524.6	767.165	578.608	532.495	420.822	446.911	652.697	345.769	39.1753	19.7208	27.2968	38.4474	362.533	622.053	663.48	579.754	423.949	442.265	248.061	393.718	32.313	24.6609	35.1496	59.2362	664.938
LOC100645286	2491.98	2538.56	2509.12	2476.56	2840.97	3058.49	2584.17	3265.51	3281.56	3562.64	3743.52	3428.33	2508.42	2789.3	2681.97	2732.5	4362.24	3427.65	3556.3	3703.12	3680.67	3346.59	3779.05	3415.85	2857.29	2428.48	2455.49	2298.75	3215.68	3000.3	2549.04	2731.39	3414.01	3537.69	3544.04	3741.48	2940.55	2660.12	2480.53	2432.43	2828.45	2923.12	3160.08	3151.53	3611.31	3744.94	3724.5	3328.11	2834.93
LOC100645325	9600.15	9127.21	8870.46	8650.56	9643.85	9108.31	10587.4	8506.65	5555.44	6384.45	6217.08	5568.21	9896.32	10347.7	9415.68	9207.38	8416.22	8858.31	7920.65	8270.12	6360.42	5817.51	7388.28	6593.93	9055.41	8698.92	9536.25	9863.79	8811.96	9766.65	9604.25	9976.57	6047.97	5679.58	5680.02	6000	10012.2	9671.95	9439.11	9087.35	7565.59	7997.49	7099.39	7173.72	5729.75	5879.87	6126.84	6368.49	8062.71
LOC100651568	652.298	718.64	818.992	810.934	650.581	574.319	768.294	577.237	370.783	380.995	426.179	350.985	591.843	583.807	707.818	637.344	504.193	613.398	507.652	507.239	358.286	360.367	337.173	338.995	697.288	791.686	676.54	648.922	627.953	671.276	802.808	696.237	397.514	383.46	362.821	429.513	661.511	707.12	841.292	815.648	765.111	713.465	561.732	660.372	429.117	324.115	375.83	368.715	808.014
LOC100642402	2264.7	2836.49	2535.19	2853.45	2096.32	2490.01	2226.72	1753.41	821.02	658.386	598.578	580.824	2764.7	2411.97	2620.81	2354.58	1899.78	2283.21	1280.09	1300.9	647.189	798.774	701.419	692.115	2289.76	2329.52	1963.13	2279.8	1630.8	2239.1	2186.11	1617.98	459.733	513.836	470.871	505.309	1596.04	1988.44	2447.8	2159.33	1597.54	1509.54	853.833	1363.69	448.505	607.129	617.821	692.701	1934.28
LOC100650810	798.148	814.776	754.263	805.576	683.259	685.289	799.75	522.551	174.041	190.498	183.107	166.435	739.343	761.963	740.196	715.441	595.189	861.408	397.174	374.193	161.513	210.023	242.42	227.174	701.955	721.626	731.346	871.848	544.538	744.852	721.102	604.157	185.506	170.913	118.286	112.047	507.546	552.936	600.67	610.602	492.182	509.022	273.226	393.718	138.3	184.37	194.674	197.051	537.453
LOC100650768	683.616	677.711	626.605	675.183	596.119	601.575	571.931	552.064	303.941	366.513	458.303	370.233	585.39	554.571	628.672	805.208	493.979	712.792	386.217	394.519	263.88	293.802	413.468	360.183	676.752	647.186	666.657	636.286	499.55	654.925	705.901	668.989	346.816	408.658	411.727	450.384	674.043	661.928	558.208	645.986	756.923	665.901	737.891	708.692	307.62	339.381	394.756	535.543	723.635
LOC100645524	31821.2	44261.6	77931	61575.6	47795.5	71978.7	15214.3	124157	109656	107819	126054	118421	65615.3	102300	55713.4	42816.1	238286	156114	120723	147423	120867	125957	119556	132785	59046.4	35424.5	40755.9	30597.7	85970.5	49613.5	24523.2	38614.4	156420	137411	153077	142196	32542.9	21825	19405.5	31443.7	72294.3	93172.7	54935.6	51061.6	130621	166332	135938	150286	66119.6
LOC100645523	851.835	1050.83	774.042	843.086	2420.12	2631.16	3888.18	1454.81	302.68	306.356	250.568	323.812	1018.67	882.562	960.546	709.157	1427.15	1475.75	1336.69	845.398	277.529	327.084	584.516	306.037	1104.27	1291.74	1271.32	1546.94	741.359	965.583	834.161	1059.86	163.614	172.009	263.87	282.314	624.81	1206.89	1216.38	1251.14	704.156	616.668	624.646	690.796	210.681	158.535	225.768	280.465	619.08
LOC100649996	652.298	599.66	526.816	534.073	565.422	500.339	468.983	768.202	614.188	729.684	833.084	883.124	620.421	648.674	616.08	662.479	743.754	567.962	740.478	738.222	743.869	663.35	575.902	617.96	680.486	500.934	503.137	454.877	617.643	509.588	487.385	603.217	813.463	861.141	822.318	813.987	456.523	521.036	456.474	454.549	695.059	643.371	895.176	661.267	766.465	873.701	744.9	587.526	613.577
LOC100648862	1442.39	1363.99	1335.02	1371.8	1409.1	1513.67	1446.03	1403.6	2370.99	2394.03	2155.53	2409.34	1642.78	1851.92	1389.55	1447.94	1625.86	1419.9	1784.09	1736.99	2548.95	2598.31	2642.01	2371.79	1602.74	1832.09	1654.06	1817.7	1787.32	1706.8	1776.63	1825.62	2403.52	2252.55	2336.16	2344.19	1617.52	1505.51	1616.24	1536.94	1572.98	1666.42	1590.83	1575.77	2166.27	2333.39	2371.24	2328.34	1640.79
LOC100642283	2048.16	2008.39	1810.59	1710.29	2306.25	2044.19	1997.95	2456.51	5230.06	5251.49	5311.18	5533.11	2088.97	2195.44	1924.69	1923.7	3083.66	2517.96	3227.61	3639.37	5548.31	5159.9	5798.4	5322.7	2087.2	1896.89	1994.58	2094.78	2523.06	2231.83	2022.7	2334.88	5060.53	5280.79	5513.96	5860.49	2211.9	2035.41	1875.44	1890.78	2003.3	2178.78	2600.15	2273.72	5189.47	5398.39	5083.17	4790.88	2072.77
LOC100648278	2260.23	2363.42	2480.35	2366.71	2388.44	2258.34	2186.68	2516.41	3386.23	3340.95	3285.22	3438.52	2477.08	2410.14	2360.89	2475.77	2712.24	2569.08	2631.39	2486.3	3446.37	3476.28	3288.05	3242.82	2413.91	2268.22	2295.56	2207.6	2631.78	2443.48	2456.88	2469.24	3567.26	3517.97	3455.33	3432.81	2304.99	2454.54	2570.76	2432.43	2530.05	2609.36	2514.76	2518.9	3647.5	3343.32	3444.66	3213.26	2488.24
LOC100648749	119.006	88.5213	89.0013	119.675	102.984	122.651	104.854	133.676	36.5738	52.359	78.1686	40.7596	94.9531	80.399	102.53	109.515	131.852	114.539	119.609	71.1428	35.2599	55.0879	72.603	77.6864	91.4782	92.8305	131.175	122.745	129.34	123.537	147.261	138.12	53.0019	60.2579	42.0826	90.0768	143.223	120.512	99.0797	115.225	140.103	114.321	161.779	138.696	55.5784	61.0651	50.0205	96.7121	121.982
LOC100651487	1.78957	0	0	3.5724	0	1.94684	0.953218	0	0	1.11402	3.21241	1.13221	0	0.913625	1.79877	8.97668	0	1.89321	2.73913	2.7718	0	0	1.23056	1.17707	0	0.875759	0	0	1.87449	0.908357	0	0.939591	1.15221	3.2868	1.13737	2.197	0	0	0	0	0.909763	0.834463	4.49386	0	0	1.17433	8.11143	0	0
LOC100643118	4352.23	4367.05	4327.8	4092.18	4330.28	4846.67	4039.74	4943.4	6202.42	5789.57	5685.96	6224.89	4763.32	4865.05	4845.9	5374.34	5674.26	5799.83	4484.87	4735.15	6078.34	6244.44	6184.79	6194.9	5267.47	4184.38	4419.52	4087.58	5020.81	5213.97	4973.61	4619.97	6730.08	6709.45	6732.09	6767.85	5257.18	5155.42	4693.9	4931.08	5187.47	5241.26	5961.55	5528.15	6558.26	6290.88	6433.72	6340.69	5048.94
LOC105665917	210.274	257.949	197.781	285.792	263.401	190.791	211.614	232.631	524.646	454.52	517.198	587.617	182.531	233.888	291.401	307.002	116.067	162.816	216.391	171.851	631.265	735.653	936.456	627.377	307.106	296.007	335.125	302.349	218.378	287.949	384.778	311.944	717.829	580.667	665.361	744.782	219.31	289.76	337.048	373.801	290.214	366.329	443.993	327.502	802.656	1025.19	723.27	657.643	331.093
LOC100648092	1371.71	1281.18	1274.79	1222.65	1393.25	1184.65	1281.13	1493.87	1243.51	1570.77	1697.22	1453.76	1332.11	1290.04	1422.83	1318.67	1485.65	1407.6	1582.3	1674.17	1510.49	1374.9	1506.2	1341.86	1284.43	1208.55	1364.76	1346.58	1449.91	1261.71	1287.34	1523.08	1441.42	1565.61	1469.48	1586.23	1451.92	1193.6	1195.15	1204.87	1401.94	1568.79	1725.64	1504.18	1622.11	1613.53	1519.54	1601.79	1500.47
LOC105665952	68.0036	176.091	124.961	113.424	63.3747	113.89	128.684	82.4624	13.8728	7.79815	11.7788	9.05768	153.953	136.13	134.908	120.287	43.641	72.8884	19.1739	31.4137	5.68707	2.29533	2.46112	8.23947	76.543	131.364	132.074	100.181	94.6615	51.7763	119.709	56.3754	5.76107	3.2868	7.96158	1.0985	59.9746	87.7254	146.85	91.6356	91.886	70.0949	36.8496	73.3747	0	7.04598	0	2.4178	87.1297
LOC110119443	0	0	1.79801	0	0	0	3.81287	0.868025	2.52233	0	0	0	0	1.82725	0	0	0	0	0	0	0	1.14766	0	0	0	0	0.898459	1.80507	0	0	1.90014	1.87918	0	0	0	0	0.895144	0	0.88464	16.3311	0	3.33785	0.898771	0	0	0	0	0	0
LOC100644440	1782.41	1797.08	1709.9	1690.64	1796.28	1654.82	1953.14	1683.97	1108.57	1288.92	1357.78	1347.33	1551.51	1432.56	1638.68	1403.95	1405.8	1489.01	1705.56	1494.92	1184.05	1170.62	1144.42	1126.45	1680.21	1963.45	1891.26	1856.51	1473.35	1643.22	1850.73	1698.78	1436.81	1396.89	1260.2	1343.46	1716.89	1875.02	1947.98	1868.1	1759.48	1719.83	1710.36	1748.46	1288.64	1403.32	1242.4	1159.34	1808.63
LOC100645446	675.562	818.584	930.468	1024.38	573.343	544.143	670.112	493.038	1063.16	1232.11	1279.61	1088.05	800.187	701.664	733.001	681.33	478.194	598.253	422.739	546.968	1264.81	1296.86	1101.35	973.435	643.148	860.871	752.011	620.943	646.698	752.119	820.86	473.554	970.164	862.236	942.879	937.019	384.912	766.49	915.602	696.794	722.352	633.357	376.585	607.578	1110.28	866.655	878.739	811.173	930.913
LOC110119416	0	3.80737	5.39402	2.6793	1.98046	1.94684	2.85965	3.4721	0	1.11402	0	0	0	1.82725	0	0.897668	4.64266	0.946603	1.82609	2.7718	0	0	1.23056	1.17707	2.80035	2.62728	7.18768	3.61013	0	3.63343	0	4.69795	5.76107	2.1912	1.13737	2.197	0.895144	3.54446	3.53856	6.35098	2.72929	2.50339	0.898771	2.68444	0	1.17433	1.35191	0	0.917155
LOC100644258	2504.5	2453.85	2528	2405.12	2645.9	2827.79	2675.68	2574.56	2761.96	2658.05	2534.59	2473.88	2467.86	2530.74	2544.37	2562.84	2677.89	2698.76	2748.26	2742.23	2742.31	3143.45	2985.34	2675.47	2501.65	2487.16	2674.71	2743.7	2199.71	2408.05	2232.66	2533.14	3120.2	2942.78	2681.92	2711.09	2432.11	2418.21	2211.6	2508.64	2203.45	2155.42	2367.36	2247.77	2638.04	2914.69	2975.54	3087.54	2139.72
LOC100647420	2418.6	2460.51	2104.57	2131.83	2480.53	2805.4	2324.9	2642.27	4497.32	4299.01	4195.4	4540.16	2362.76	2455.82	2353.7	2276.49	3248.01	2545.41	3064.17	3222.68	4520.09	4242.92	4818.87	4537.59	2335.5	2202.53	2384.51	2413.38	2831.41	2547.03	2414.13	2491.79	4593.88	4490.86	4588.15	4517.02	2485.81	2139.08	2166.48	2123.95	2329.9	2520.08	2840.12	2522.48	4536.75	4436.62	4266.61	4106.64	2343.33
LOC100644966	121.691	165.62	117.769	125.927	243.597	322.203	256.416	315.093	229.532	250.655	169.187	309.093	34.1093	137.044	196.066	270.198	188.492	249.903	165.261	239.299	428.805	461.361	219.04	227.174	683.286	221.567	170.707	205.778	509.86	83.5688	26.6019	311.005	183.202	202.686	217.237	181.252	162.021	350.016	414.011	141.536	219.253	761.03	294.797	527.045	14.2177	2.34866	4.05572	20.5513	227.454
LOC100646658	2109.01	2430.05	2608.91	3082.98	2260.7	3109.11	3038.86	2143.15	727.693	738.596	669.251	672.533	2320.36	2630.33	2573.15	2099.64	2107.77	2371.24	1560.39	1656.61	646.052	712.7	831.858	853.374	2300.96	3089.68	2508.5	2537.02	2225.01	2617.88	2337.17	2164.82	800.789	783.353	905.345	884.291	2090.16	2358.84	2336.33	2212.86	2152.5	2209.66	1683.4	2086.7	864.697	769.186	843.589	942.943	2372.68
LOC100645991	2302.28	2167.34	1949.04	1908.55	2271.59	2332.32	2379.23	2242.11	13079.6	10810.5	8179.86	10078.9	1887.08	2043.78	2291.64	2180.43	2379.83	2072.11	3187.43	4019.11	12016.8	13402.4	12987.3	12712.3	1822.1	1844.35	2013.45	2342.07	1627.05	1852.14	1702.52	1921.46	10817	10770.8	10692.4	11605.6	1864.58	1618.05	1635.7	1800.96	1411.04	1415.25	1766.98	1522.08	10585.8	10281.3	11648	10696.4	1391.32
LOC100642454	4207.28	3826.4	3169.88	2947.23	4721.42	4303.5	4299.01	4983.33	8859.7	8061.05	7800.79	8153.05	3723.45	3966.96	4114.7	3909.34	4691.87	3610.34	6694.43	6827.86	8348.62	8244.82	9328.87	9056.35	3490.17	2639.54	3239.84	3459.41	4745.26	3856.88	3245.44	5011.78	7942.21	8221.37	8421.08	8919.8	4490.94	2941.9	2993.62	2884.25	3151.42	3452.17	5731.46	4261.99	9138.13	9021.2	8648.14	8492.53	2934.9
LOC100642637	2692.41	2851.72	2926.25	2990.1	2620.15	2727.53	2715.72	2155.31	4670.1	3963.69	3389.09	3499.66	2831.08	2654.08	2667.58	2715.44	2498.68	2470.63	2060.74	2395.76	4358.57	4501.14	4726.58	4499.93	3048.65	2995.1	2652.25	2607.42	2597.1	2856.78	2891.06	2242.8	3698.61	3765.57	3884.11	3969.97	2392.72	2841.77	2732.65	2965	2616.48	2646.08	2177.72	2475.05	3809.06	3682.7	3879.97	3770.56	2702.86
LOC100647850	1050.48	1214.55	1333.22	1351.26	967.455	1004.57	974.189	921.843	1504.57	1112.91	910.182	1189.95	1126.53	1288.21	1169.2	1191.2	1125.38	1235.32	786.13	881.432	1202.25	1382.94	1487.75	1305.37	1080.94	1092.95	921.819	999.105	1178.11	1220.83	1064.08	1036.37	981.687	1103.27	1048.65	1071.04	1040.16	1132.46	1211.07	1222.11	1124.47	1093.15	1021	1054.98	1031.43	997.006	1151.82	1149.67	1083.16
LOC100647732	428.602	529.224	631.999	710.014	430.75	495.472	560.492	368.911	721.388	453.406	513.985	508.362	607.515	498.839	455.989	517.057	344.485	437.33	349.695	257.777	462.928	359.219	454.076	739.198	542.335	642.807	518.411	530.69	468.621	646.75	602.344	548.721	359.491	393.32	414.002	369.095	492.329	652.181	661.711	689.535	512.196	518.201	309.177	362.399	398.097	374.611	425.85	483.561	494.347
LOC100645084	1088.06	1001.34	1060.82	1019.92	995.182	782.631	1195.34	691.816	112.244	132.568	109.222	117.75	765.156	709.887	778.869	729.804	342.628	676.821	571.565	520.174	90.9932	87.2225	107.059	95.3424	804.635	1194.54	1109.6	1123.65	752.606	919.257	1065.98	939.591	95.6338	132.567	102.363	152.691	920.208	1127.14	1121.72	1044.28	955.251	873.682	614.76	742.695	100.817	130.351	100.041	94.2943	1007.95
LOC100648396	37.581	38.0737	44.9501	38.4033	28.7167	27.2558	22.8772	33.853	46.6632	46.7889	23.5577	44.1562	39.6406	38.3723	37.7743	51.1671	54.7834	43.5437	42	39.7291	32.985	40.1683	49.2224	52.968	34.5377	33.2788	39.5322	46.0292	54.3601	41.7844	38.9528	54.4963	54.1541	55.8755	43.22	53.8264	40.2815	39.8752	31.847	43.5496	35.4807	39.2197	65.6103	55.4784	37.4831	52.8448	71.651	41.1027	36.6862
LOC100648440	1231.22	1135.55	1005.98	1077.08	1290.27	1197.31	1193.43	1353.25	1503.31	1558.52	1820.36	1671.14	1374.51	1272.68	1287.02	1252.25	1275.8	1179.47	1610.61	1603.02	1587.83	1578.04	1408.99	1574.92	1125.74	1018.51	1086.24	1197.66	1299.96	1286.23	1147.68	1439.45	1602.73	1716.8	1550.23	1660.93	1415.22	1139.54	1106.68	1150.44	1237.28	1278.4	1772.38	1542.66	1636.33	1644.06	1877.8	1594.54	1189.55
LOC110119414	76.0567	68.5326	73.7182	92.8823	73.2771	81.7674	80.0703	57.2897	31.5292	28.9645	29.9825	27.173	82.0468	82.2263	71.0516	78.9948	46.4266	95.6069	38.3478	36.9573	37.5347	35.5776	41.839	36.4891	87.7444	129.612	113.206	80.3255	69.356	93.5607	120.659	98.657	42.6319	30.6768	26.1595	34.0534	83.2484	91.2699	136.235	111.596	95.5251	99.301	58.4201	98.4294	42.6532	46.9732	29.7419	56.8184	110.059
LOC100646226	614.717	625.36	712.909	679.649	577.304	741.747	714.914	594.597	493.116	491.283	462.587	452.884	603.828	568.275	628.672	613.107	621.188	640.85	594.391	545.12	433.355	457.918	457.768	484.952	609.544	616.534	545.365	548.74	569.844	638.575	665.998	537.446	581.868	448.1	503.854	512.999	581.843	638.889	655.518	729.456	628.646	708.459	764.854	618.316	464.015	425.107	433.962	487.187	578.725
LOC100643484	157.482	155.15	150.133	148.254	161.408	130.439	150.608	177.945	206.831	267.365	278.409	217.384	127.219	160.798	169.984	151.706	205.206	155.243	221.869	225.44	246.819	229.533	255.956	176.56	159.62	189.164	140.16	166.969	139.649	124.445	173.863	193.556	251.183	266.231	195.627	236.177	213.939	155.07	153.043	175.106	157.389	175.237	205.819	174.489	262.382	287.711	239.287	242.989	186.183
LOC100648021	1521.13	1664.77	1728.78	1622.76	1621.01	1572.08	1689.1	1661.4	3835.21	3669.58	3456.55	3895.94	1539.53	1551.34	1535.25	1638.24	1808.78	1488.06	2061.65	2130.59	3825.13	3888.29	3671.99	3309.91	1538.33	1631.54	1467.18	1459.4	1579.25	1543.3	1480.21	1531.53	3623.71	3546.45	3703.27	3673.38	1675.71	1690.71	1683.47	1766.48	1697.62	1619.69	1737.32	1647.35	3834.91	3854.15	3712.33	3546.92	1668.31
LOC110119409	0	0	0	0.893099	1.98046	0	0	0	1.26117	0	0	0	3.6875	0	0	0	0.928532	0	0	0	0	1.14766	1.23056	0	0	0	0.898459	1.80507	0	0	0	0	1.15221	0	0	1.0985	0	0	0	0	0.909763	0	0	0.894813	2.58504	1.17433	2.70381	0	0
LOC105665904	23.2644	13.3258	17.9801	34.8309	42.5799	32.1229	22.8772	30.3809	65.5807	57.9291	74.9562	62.2716	28.5781	28.3224	20.6859	14.3627	47.3551	34.0777	39.2608	58.2078	77.3442	73.4505	82.4475	71.8011	8.40106	27.1485	23.3599	31.5887	27.18	19.9838	38.9528	16.9126	57.6107	67.9271	65.9674	86.7813	23.2737	21.2668	24.7699	25.4039	13.6464	22.5305	27.8619	18.7911	87.8915	73.9828	66.2434	70.1163	33.9347
LOC100647971	578.926	535.887	609.524	760.028	503.037	717.412	688.223	478.282	257.278	245.085	234.506	292.11	590	579.238	603.489	640.935	334.272	531.044	485.739	306.746	218.384	183.626	241.19	316.631	467.659	556.983	556.146	568.596	418.948	549.556	499.736	483.889	233.899	299.098	305.952	229.586	580.053	469.641	560.862	593.363	426.679	411.39	455.677	473.356	285.647	324.115	214.953	245.407	553.045
LOC100644134	1323.39	1423	1326.03	1228.9	1644.77	1433.85	1350.71	1789.87	5102.68	5459.82	5355.08	5117.59	1498.97	1595.19	1348.18	1526.93	2214.55	1460.61	3189.26	3860.19	5927.07	5189.74	6042.05	5618.14	1458.05	1317.14	1209.33	1325.82	1875.42	1582.36	1623.67	1885.76	4924.56	5095.63	5273.98	5707.8	1660.49	1431.96	1531.31	1532.4	1590.27	1784.92	2215.47	1698.35	5345.87	5413.66	4930.4	4434.25	1393.16
LOC100652041	11.6322	9.51841	17.0811	16.9689	8.91207	8.7608	11.4386	9.54828	47.9244	65.7272	46.0445	40.7596	12.9062	9.13625	8.99387	11.6697	8.35679	3.78641	5.47826	13.859	67.1075	29.8393	77.5252	38.8432	6.53416	11.3849	12.5784	7.22027	11.2469	6.3585	14.251	6.57713	40.3275	42.7284	46.6321	59.3189	9.84658	7.97504	9.73104	7.25827	9.09763	7.51016	3.59509	6.26369	27.143	37.5786	41.9091	32.6403	6.42009
LOC100646587	8.94785	12.3739	8.09103	11.6103	8.91207	9.73422	10.4854	8.68025	10.0893	3.34206	2.1416	5.66105	11.0625	9.13625	14.3902	13.465	3.71413	7.57282	10.0435	7.39146	3.41224	5.73832	4.92224	11.7707	13.0683	7.00607	4.4923	10.8304	14.9959	7.26685	10.4508	5.63754	0	5.47799	3.41211	3.29549	9.84658	17.7223	10.6157	4.53642	12.7367	7.51016	6.2914	11.6326	3.87757	2.34866	6.75953	6.04451	10.0887
LOC100642997	463.498	476.873	494.452	457.267	538.685	455.561	415.603	438.353	1157.75	1003.73	868.421	1060.88	481.218	528.989	574.708	490.127	639.759	618.131	483	558.055	1090.78	1035.19	1060.74	1193.55	501.263	409.855	485.168	393.505	440.504	441.461	348.675	351.407	896.423	945.502	1110.07	1082.02	505.756	459.894	352.087	402.834	455.791	337.957	393.662	381.19	943.541	1006.4	953.094	834.142	321.004
LOC100644059	2591.3	2555.69	2498.33	2750.75	2635.99	2773.28	2621.35	2854.94	4998.01	5065.45	4335.68	4826.61	3016.37	2792.04	2876.24	2832.14	3220.15	3258.21	3041.35	3255.01	5237.79	5284.99	5306.17	5116.71	2931.04	2601.88	2805.89	2602	2804.23	2908.56	2729.55	2648.71	4941.85	5024.42	4974.85	5133.28	2844.77	2850.63	2813.15	2759.96	2626.49	2839.68	2947.07	2796.29	4924.51	5053.14	5168.34	4451.18	2774.39
LOC100644967	708.67	737.677	720.101	699.297	698.112	774.844	744.463	716.989	770.573	745.28	864.137	777.828	790.046	736.382	725.805	679.534	864.464	857.622	788.869	739.146	772.305	885.997	680.499	689.761	807.435	824.089	860.724	790.62	828.523	768.47	832.26	737.579	877.987	776.78	748.389	812.889	820.847	858.646	931.526	973.515	796.952	791.905	752.272	773.118	873.745	719.864	807.088	802.711	841.031
LOC100642208	1.78957	0.951841	3.59601	7.14479	0	0	2.85965	3.4721	15.134	5.5701	7.49562	4.52884	3.6875	4.56813	2.69816	4.48834	4.64266	3.78641	4.56521	11.0872	13.649	4.59066	7.38336	8.23947	0	5.25455	1.79692	2.7076	6.5607	1.81671	1.90014	1.87918	5.76107	6.57359	7.96158	13.182	2.68543	1.77223	3.53856	3.62913	2.72929	5.84124	3.59509	1.78963	7.75513	8.22031	5.40762	4.83561	3.66862
LOC105665928	115.427	84.7139	100.688	144.682	144.574	151.854	183.971	80.7264	6.30584	8.91217	13.9204	14.7187	64.5312	74.0036	91.7375	57.4507	67.7829	92.767	64.826	58.2078	10.2367	13.772	15.9973	20.0101	86.811	117.352	129.378	141.698	70.2932	77.2103	93.1068	109.932	6.91329	10.956	20.4726	9.88648	36.7009	124.056	130.927	107.059	57.3151	80.1084	44.0398	75.1643	14.2177	14.092	18.9267	24.178	88.9641
LOC100648363	66.2141	73.2918	94.3953	95.5616	76.2477	66.1927	74.351	42.5332	37.835	23.3944	16.062	6.79326	100.484	80.399	94.4357	76.3017	42.7125	51.1165	42	38.8052	15.9238	30.9869	17.2278	21.1872	69.0754	77.9426	66.486	92.0584	76.8539	74.4852	81.7059	36.644	8.0655	7.66919	6.82421	5.49249	56.3941	59.3697	47.7705	62.6025	50.9467	29.2062	28.7607	38.477	10.3402	3.52299	5.40762	19.3424	74.2896
LOC100645715	12621.8	12065.5	10748.5	10541.3	13224.5	12884.2	10483.5	15734.7	15419	15001.4	15900.3	15539.6	11920.8	14077.1	12534.8	12718.2	18112	13596.1	16095.1	16444.2	13891.2	14204.6	16410.7	16030.5	13482.8	10187.7	11500.3	10695.9	16199.3	12644.3	12139	13121.4	16712.9	16164.5	16278	16570.8	13181.9	11216.4	10242.4	10700.5	12409.2	14061.5	16667.7	14687.5	16183.7	16889.2	15726.7	16225.9	13455.6
LOC110119425	144.06	126.595	131.254	128.606	117.837	114.864	157.281	136.28	245.928	306.356	322.311	293.242	91.2656	85.8808	124.115	131.957	136.494	180.801	163.435	183.863	234.307	189.365	180.892	167.144	119.482	142.749	136.566	124.55	80.6029	114.453	117.809	139.059	320.316	258.561	265.007	260.344	125.32	123.17	114.119	136.092	115.54	117.659	120.435	118.115	232.654	261.876	241.991	280.465	110.976
LOC110119384	0	2.85552	8.09103	4.4655	0	2.92027	0	4.34013	1.26117	1.11402	0	0	4.60937	0.913625	0.899387	3.59067	0.928532	0.946603	0	1.84787	3.41224	1.14766	0	3.5312	1.8669	7.00607	1.79692	5.4152	7.49794	1.81671	2.85021	0.939591	2.30443	0	1.13737	0	1.79029	3.54446	0	2.72185	2.72929	7.51016	1.79754	0.894813	0	0	0	0	4.58578
LOC105665880	573.557	569.201	648.181	777.889	633.747	733.96	812.142	368.911	50.4467	67.9553	108.151	79.2547	669.281	520.766	532.437	469.48	220.062	407.039	344.217	263.321	30.7102	50.4972	78.7558	54.1451	477.927	814.456	863.42	866.432	378.646	633.125	746.754	595.7	84.1116	70.1183	61.4179	57.1219	281.97	544.961	590.939	577.032	628.646	641.702	416.131	435.774	77.5513	41.1015	83.8182	135.397	686.949
LOC100645124	8.05306	10.4703	9.88903	1.7862	13.8632	6.81395	5.71931	3.4721	27.7457	32.3066	31.0533	23.7764	8.29687	10.0499	1.79877	5.38601	9.28532	1.89321	7.30434	18.4787	14.7864	32.1346	24.6112	32.9579	0.933451	4.3788	2.69538	3.61013	3.74897	1.81671	0.950069	2.81877	19.5876	24.1032	26.1595	38.4474	2.68543	3.54446	2.65392	2.72185	0	2.50339	1.79754	4.47406	20.6803	22.3123	24.3343	19.3424	1.83431
LOC110119435	96.6368	118.98	108.779	136.644	94.0719	77.8737	102.948	91.1427	97.1099	100.262	78.1686	103.031	123.531	126.08	169.984	130.162	96.5674	100.34	75.7825	82.23	136.49	91.8132	110.75	88.28	112.014	100.712	97.0336	77.6179	97.4733	83.5688	93.1068	62.013	110.613	66.8315	121.698	84.5844	61.7649	57.5975	61.0401	92.5429	110.081	65.0881	111.448	80.5332	89.184	81.0288	137.894	87.0409	89.8812
LOC100651040	1.78957	1.90368	0.899003	0.893099	0.99023	0.973422	2.85965	0.868025	0	0	0	2.26442	5.53125	0	0.899387	0.897668	0.928532	1.89321	1.82609	0.923933	0	0	0	1.17707	0	0.875759	4.4923	0.902534	1.87449	0	0.950069	1.87918	1.15221	1.0956	0	0	0	0	0.88464	6.35098	0.909763	0	1.79754	0.894813	0	1.17433	0	4.83561	1.83431
LOC100645631	1382.44	1280.23	1322.43	1206.58	1386.32	1274.21	1467.96	1031.21	875.25	684.009	1017.26	994.081	1387.42	1196.85	1178.2	1251.35	738.183	1172.84	851.869	692.026	690.411	849.272	691.574	1135.87	1327.37	1669.2	1656.76	1901.64	1514.58	1829.43	1849.78	2045.49	671.741	611.344	746.114	756.865	1700.77	1644.63	1499.46	1633.11	1423.78	1479.5	1366.13	1551.61	978.439	604.78	658.378	888.543	1510.55
LOC100648676	787.411	1087	869.336	1027.06	748.614	854.664	876.007	577.237	112.244	94.6918	50.3277	41.8918	925.562	805.817	916.476	953.323	573.833	991.093	325.043	316.909	68.2449	98.6991	104.598	116.53	1532.73	1657.81	1622.62	1472.03	1194.05	1572.37	1779.48	963.08	25.3487	35.0592	34.1211	36.2504	1098.34	1882.99	1811.74	1741.98	1414.68	1071.45	610.266	841.124	21.9729	11.7433	35.1496	44.7294	1283.1
LOC100648712	59.0558	44.7365	68.3242	63.4101	62.3845	49.6445	81.9768	30.3809	1.26117	0	9.63722	11.3221	40.5625	36.545	41.3718	22.4417	14.8565	35.9709	25.5652	29.5658	0	5.73832	2.46112	8.23947	51.3398	74.4395	67.3845	62.2748	25.3056	36.3343	51.3037	31.0065	0	3.2868	1.13737	4.39399	25.064	31.9002	45.1166	38.1059	31.8417	27.5373	17.0767	18.7911	3.87757	2.34866	2.70381	3.62671	37.6034
LOC100645796	682.721	589.19	379.379	332.233	622.855	531.488	527.13	756.918	3034.37	3016.77	2333.28	3033.19	467.39	575.584	463.184	700.181	805.038	509.272	1295.61	1612.26	2974.34	2971.3	3400.04	3027.42	494.729	352.931	346.805	451.267	666.38	421.477	436.082	668.049	3154.76	3364.58	3183.49	3252.65	679.414	478.502	418.435	436.403	413.032	423.072	931.127	537.783	3462.67	3279.9	3413.56	3085.12	369.614
LOC100650643	217.433	177.994	183.397	222.382	157.447	189.817	202.082	172.737	88.2817	63.4992	76.027	54.3461	168.703	183.639	214.054	176.841	142.994	201.626	115.956	107.176	63.6952	55.0879	98.4447	84.7488	201.626	244.337	219.224	182.312	179.951	218.914	234.667	153.153	38.0231	53.6843	51.1816	54.9249	121.74	226.846	247.699	277.629	229.26	203.609	162.678	189.7	73.6737	46.9732	60.8358	62.8629	248.549
LOC100647338	731.039	789.077	662.565	714.479	692.171	756.349	778.779	711.781	524.646	461.205	551.463	482.322	764.234	736.382	760.882	738.78	720.541	776.214	648.26	648.601	478.852	462.509	486.071	456.702	759.829	752.277	697.205	710.294	875.385	785.729	819.91	743.216	549.606	570.807	547.074	480.044	720.591	755.856	812.984	756.674	681.412	754.354	747.778	765.96	479.526	475.604	500.205	571.811	741.061
LOC100651159	779.358	733.87	752.465	746.631	760.497	640.512	715.867	916.635	1090.91	1140.76	1064.38	1122.02	719.984	761.963	750.988	753.143	924.818	857.622	837.26	919.313	1104.43	1118.97	1086.58	1105.27	774.765	717.247	778.066	636.286	729.175	651.292	708.751	823.081	1011.64	1121.89	1120.31	1171	763.558	727.501	729.828	711.31	842.44	779.388	926.633	883.18	1169.73	1136.75	1191.03	1059	857.54
LOC100649881	4177.75	4082.45	3319.12	3689.39	4674.88	4932.33	3659.4	3772.44	6632.48	5249.27	5320.82	4916.06	4667.45	4385.4	4395.31	4186.72	4472.74	3347.19	5650.82	4933.8	6326.3	6352.32	6242.63	5787.64	3162.53	3038.88	4406.94	5050.58	3070.41	3297.33	2902.46	3577.96	6501.95	5757.37	5709.59	5596.85	4540.17	2676.95	2076.25	2781.73	2939.44	2356.52	4091.21	2574.38	6448.39	6300.28	6171.45	5280.48	1957.21
LOC100647064	773.989	746.244	869.336	670.718	831.794	720.332	906.51	660.567	358.171	454.52	375.852	372.497	535.609	507.976	577.407	484.741	558.976	661.675	555.13	516.478	312.789	277.735	237.498	330.756	600.209	775.047	719.666	863.725	463.935	471.437	547.24	580.667	430.928	417.423	394.667	406.444	562.15	617.622	625.44	606.972	570.421	593.303	507.806	522.571	363.199	328.812	366.366	390.475	716.298
LOC100647262	2091.11	2101.67	2292.46	2237.21	2205.24	2203.83	2197.17	2160.51	1945.98	1893.84	2144.82	1956.46	2226.33	2240.21	2056.9	2070.92	2207.12	1955.68	2154.78	2151.84	1874.46	2010.71	1849.53	1839.76	2172.14	2253.33	2211.11	2133.59	2351.54	2309.04	2467.33	2091.53	2014.07	1915.11	2040.44	2078.36	2298.73	2407.58	2403.57	2398.86	2437.25	2476.68	2230.75	2344.41	2049.94	2042.16	1876.45	1844.78	2256.2
LOC100651202	942.208	933.756	1020.37	954.723	927.846	902.362	968.47	923.579	1724.02	1774.64	1719.71	1821.73	881.312	803.99	921.872	984.741	845.893	938.083	1056.39	1172.47	1938.15	1761.66	1630.49	1613.76	843.84	957.205	951.469	909.754	818.213	929.249	899.715	978.114	1785.93	1666.41	1646.91	1741.12	916.627	940.168	917.371	929.965	962.529	932.929	867.314	990.558	1782.39	1789.68	1777.76	1616.3	1038.22
LOC100645081	4274.39	4143.37	4365.56	4270.8	4548.13	4473.85	5194.09	3784.59	4723.07	4369.19	3975.89	4390.71	5208.59	4759.99	4183.05	4252.25	3367.79	3691.75	3926.08	3680.02	4622.45	4766.25	4752.42	4590.56	4426.43	5131.95	4796.88	5415.2	4859.6	5068.63	5267.18	5563.32	4190.6	4201.62	4238.97	4075.43	4836.46	4651.22	5428.15	5073.53	4569.74	4693.02	4627.77	4560.86	4713.83	4605.72	4504.55	4419.74	4350.07
LOC100651328	563.714	592.045	602.332	609.987	593.148	453.615	533.802	509.531	421.23	480.143	448.666	455.149	387.187	414.786	563.016	475.764	483.765	570.801	432.782	473.977	386.721	360.367	328.559	389.609	488.195	535.965	598.374	476.538	394.579	406.944	510.187	441.608	362.947	406.467	428.788	400.952	433.25	484.705	540.515	521.688	518.565	492.333	430.511	467.987	440.75	414.538	393.405	365.088	616.328
LOC100648093	1606.14	1559.12	1494.14	1492.37	1750.73	2067.55	1652.88	1801.15	2285.23	2343.9	2269.03	2261.02	1722.98	1647.27	1664.77	1666.07	2013.99	1974.61	1975.82	1926.4	2304.4	2289.59	2354.06	2219.95	1720.35	1432.74	1488.75	1539.72	1815.44	1701.35	1553.36	1651.8	2287.15	2371.97	2291.8	2405.71	1788.5	1667.67	1399.5	1582.3	1571.16	1624.7	1888.32	1933.69	2422.19	2308.73	2556.45	2279.99	1545.41
LOC100652280	1391.39	1470.6	1648.77	1626.33	1578.43	1414.38	1486.07	1608.45	635.628	787.613	808.456	836.703	1485.14	1382.32	1613.5	1508.08	1872.85	2011.53	1412.48	1293.51	646.052	694.337	698.958	776.864	1674.61	1581.62	1645.08	1470.23	1511.77	1580.54	1387.1	1286.3	819.224	898.391	873.499	863.419	1600.52	1802.36	1504.77	1656.7	1719.45	1459.47	1664.52	1588.29	797.486	833.774	876.035	921.183	1452.77
LOC110119438	17.8957	24.7479	31.4651	49.1205	14.8535	27.2558	15.2515	10.4163	79.4535	108.06	88.8766	120.014	25.8125	39.2859	24.2835	22.4417	17.6421	24.6117	12.7826	25.8701	126.253	96.4038	79.9864	89.4571	17.7356	51.6698	42.2276	40.614	31.8663	32.7008	38.9528	17.8522	64.524	59.1623	108.05	95.5693	19.6932	29.2418	33.6163	23.5894	28.2026	15.0203	7.19017	15.2118	105.987	62.2395	102.745	70.1163	23.846
LOC100651567	0	0	0.899003	0	0	0.973422	0.953218	0.868025	3.7835	1.11402	7.49562	2.26442	2.76562	1.82725	2.69816	1.79534	0	1.89321	1.82609	0	2.27483	4.59066	2.46112	7.0624	1.8669	1.75152	1.79692	5.4152	0	1.81671	0	0	5.76107	2.1912	2.27474	7.68949	0	13.2917	7.07712	1.81457	4.54881	4.17231	2.69631	7.1585	5.17009	1.17433	1.35191	1.2089	0.917155
LOC105665912	13.4218	42.8329	39.5561	33.0447	9.9023	6.81395	13.3451	17.3605	0	0	1.0708	5.66105	9.21874	12.7908	22.4847	33.2137	2.7856	10.4126	5.47826	5.5436	1.13741	0	0	0	12.1349	9.63335	0.898459	9.02534	8.43519	7.26685	19.9514	8.45632	0	0	2.27474	0	4.47572	11.5195	10.6157	6.35098	11.8269	10.848	0.898771	2.68444	0	1.17433	0	0	8.2544
LOC100649809	4.47392	8.56657	5.39402	3.5724	8.91207	2.92027	4.76609	3.4721	3.7835	2.22804	1.0708	2.26442	3.6875	6.39538	3.59755	7.18134	1.85706	3.78641	5.47826	2.7718	1.13741	1.14766	4.92224	2.35413	2.80035	11.3849	11.68	7.22027	9.37243	5.45014	9.50069	3.75836	1.15221	1.0956	1.13737	0	2.68543	9.74727	5.30784	8.16555	3.63905	5.84124	3.59509	5.36888	2.58504	2.34866	2.70381	2.4178	3.66862
LOC100643286	743.566	936.612	1024.86	900.244	703.064	635.644	740.65	772.543	756.7	719.657	900.545	820.852	774.374	808.558	787.863	848.296	775.324	787.573	525	513.707	779.129	856.158	543.907	672.105	844.774	839.853	756.503	709.391	809.778	820.246	873.113	701.874	670.589	646.403	796.158	674.478	731.332	888.774	943.026	887.323	949.792	888.703	719.017	892.129	714.765	602.431	547.522	668.523	1023.55
LOC100644136	108.269	118.98	101.587	180.406	146.554	145.04	134.404	86.8025	10.0893	7.79815	11.7788	14.7187	86.6562	103.24	110.625	140.934	57.569	87.0874	50.2173	51.7402	6.82449	14.9196	24.6112	64.7387	78.4099	118.227	103.323	107.402	48.7366	71.7602	79.8058	74.2277	5.76107	5.47799	5.68684	7.68949	41.1766	82.4087	89.3486	118.854	62.7736	63.4192	35.0521	51.8992	6.46261	9.39464	6.75953	9.67121	79.7925
LOC105665897	0	0	1.79801	0	0	0.973422	0.953218	0	0	0	0	0	3.6875	0.913625	1.79877	1.79534	1.85706	1.89321	0	0	1.13741	0	0	0	0.933451	2.62728	0.898459	0	1.87449	0.908357	2.85021	0.939591	0	2.1912	0	2.197	0.895144	0	0	0	0.909763	0.834463	0.898771	0.894813	0	0	1.35191	0	0
LOC110119405	6.26349	15.2295	17.0811	18.7551	12.873	12.6545	19.0644	13.8884	15.134	15.5963	17.1328	24.9086	12.9062	8.22263	14.3902	8.97668	11.1424	13.2524	8.21738	22.1744	30.7102	18.3626	14.7667	24.7184	5.60071	15.7637	8.98459	10.8304	14.9959	14.5337	13.301	14.0939	18.4354	15.3384	14.7858	16.4775	13.4272	18.6084	19.4621	9.98012	13.6464	12.5169	11.684	12.5274	25.8504	17.6149	27.0381	7.25341	17.4259
LOC100647580	787.411	785.269	837.871	895.779	756.536	839.09	806.423	548.592	142.512	169.331	195.957	160.774	904.359	737.296	854.418	813.287	444.767	667.355	418.174	456.423	159.238	133.129	221.501	188.331	870.91	927.429	838.263	1055.96	671.066	864.756	748.654	635.163	170.528	197.208	144.446	128.524	734.018	767.376	675.865	785.707	741.457	593.303	532.073	560.153	152.518	166.755	185.211	184.962	775.913
LOC100643892	208.485	232.249	286.782	278.647	229.733	195.658	230.679	176.209	620.494	581.519	458.303	529.874	224.015	206.479	219.45	200.18	154.136	199.733	170.739	225.44	561.883	634.658	568.518	500.254	218.428	250.467	218.326	241.879	172.453	184.396	342.025	177.583	426.319	516.027	503.854	539.363	188.875	248.998	312.278	208.675	252.914	194.43	160.88	231.757	445.92	435.676	477.223	363.879	296.241
LOC105665900	0.894785	2.85552	0.899003	2.6793	0	1.94684	2.85965	1.73605	1.26117	0	0	0	0	0	1.79877	0.897668	0.928532	0	1.82609	3.69573	0	0	3.69168	2.35413	0	1.75152	0	0.902534	1.87449	0	0.950069	2.81877	1.15221	0	1.13737	0	1.79029	0	0.88464	0.907283	0.909763	0	0.898771	0	1.29252	0	2.70381	1.2089	0.917155
LOC100644254	5247.91	5195.15	5305.02	5288.93	5821.56	5785.05	5711.68	5072.74	5595.8	5541.14	5246.93	5970.14	5706.4	5323.69	5560.01	5296.24	6278.74	5979.69	6186.78	5654.47	5559.68	5581.09	5852.54	5667.58	5554.97	5956.04	6322.46	6580.37	4670.28	5295.72	5300.44	5360.36	6520.38	6641.52	6663.84	6329.55	6174.7	6019.38	5606.85	6085.15	5498.61	4546.99	5749.44	4592.18	6205.4	6218.08	6667.6	6384.21	4628.88
LOC110119466	0.894785	1.90368	2.69701	0.893099	0	1.94684	0.953218	0	0	0	0	0	0.921874	2.74088	2.69816	3.59067	0	0.946603	0	0	0	0	0	0	2.80035	2.62728	0	6.31774	0.937243	0	5.70041	0.939591	0	0	0	0	0	1.77223	3.53856	1.81457	0	1.66893	0.898771	0	0	0	0	0	0.917155
LOC110119403	0	11.4221	10.788	11.6103	0.99023	5.84053	4.76609	4.34013	18.9175	17.8243	10.708	11.3221	2.76562	7.309	5.39632	13.465	4.64266	4.73301	1.82609	2.7718	17.0612	8.03365	9.84447	14.1248	3.73381	6.13031	3.59384	4.51267	3.74897	6.3585	5.70041	3.75836	5.76107	10.956	15.9232	12.0835	1.79029	1.77223	5.30784	6.35098	3.63905	5.84124	0	0.894813	7.75513	19.9636	13.5191	10.8801	7.33724
LOC100646469	326.596	359.796	338.924	343.843	353.512	334.857	348.878	302.941	220.704	225.032	265.559	276.259	342.937	347.178	331.874	332.137	259.989	282.088	351.521	292.887	228.62	239.862	251.034	229.528	339.776	405.476	409.698	350.183	296.169	317.016	322.073	391.809	303.032	262.944	270.694	284.511	329.413	327.863	326.432	331.158	352.988	352.978	314.57	343.608	274.015	241.912	235.232	250.243	355.856
LOC110119391	0.894785	3.80737	1.79801	6.2517	0.99023	2.92027	3.81287	0.868025	1.26117	0	0	1.13221	1.84375	1.82725	3.59755	0.897668	0	1.89321	0.913043	0	0	1.14766	0	0	3.73381	0.875759	0.898459	1.80507	0	0	3.80028	1.87918	0	0	0	0	0	0	5.30784	2.72185	1.81953	2.50339	0	1.78963	0	0	0	1.2089	1.83431
LOC100645835	370.441	380.737	350.611	345.629	341.63	288.133	301.217	392.347	239.622	329.75	345.869	324.944	341.093	339.869	327.377	324.956	357.485	372.961	330.521	347.399	328.713	275.439	249.804	266.017	346.31	355.558	360.282	374.551	277.424	296.124	377.177	355.165	361.795	327.584	349.172	299.89	361.638	384.574	350.317	336.602	399.386	446.437	470.057	390.138	293.402	319.418	317.698	345.746	405.383
LOC100651128	468.867	493.054	533.109	559.08	440.653	472.11	580.51	306.413	100.893	59.0431	71.7438	70.197	474.765	418.44	466.782	381.509	150.422	313.325	252	184.787	70.5197	52.7926	79.9864	72.9782	381.782	597.268	485.168	484.661	523.919	465.987	561.491	440.668	47.2408	69.0227	67.1048	59.3189	478.007	517.491	644.902	587.92	492.182	405.549	288.506	416.088	54.2859	50.4962	66.2434	72.5341	442.986
LOC100651081	2935.79	3111.57	3000.87	3067.8	3300.44	3281.4	2689.98	3253.36	1684.92	1881.58	2190.86	1915.7	2948.15	2781.08	3305.25	3194.8	3857.12	3589.52	3173.74	3069.3	1692.47	1623.95	1946.74	1902.14	3001.05	2547.58	2875.97	2577.64	3306.59	3299.15	2638.34	2737.03	2178.84	2033.43	1971.06	2224.46	3320.09	2980.89	2538.03	2805.32	2899.41	3094.19	3467.46	3151.53	1844.43	2345.14	2072.47	2026.12	2946.82
LOC110119460	9.84263	45.6884	24.2731	29.4723	10.8925	10.7076	5.71931	6.07618	2.52233	0	0	0	3.6875	6.39538	15.2896	21.544	0	6.62622	9.13043	7.39146	0	1.14766	0	2.35413	2.80035	14.0121	4.4923	11.7329	13.1214	1.81671	19.9514	2.81877	2.30443	1.0956	1.13737	0	0.895144	14.1778	7.96176	2.72185	10.9172	8.34463	1.79754	0.894813	0	0	2.70381	0	4.58578
LOC100646538	2099.17	1943.66	1903.19	1977.32	2102.26	2046.13	2057.04	1987.78	4020.6	3445.67	3260.59	3488.34	2505.65	2277.67	2182.81	2263.92	2230.33	2064.54	2343.78	2348.64	3524.85	3836.64	4057.15	3886.68	2168.41	1907.4	1893.05	1994.6	2299.99	2280.88	2104.4	2283.21	3786.18	3671.35	3768.1	3630.54	2431.21	2200.22	2108.1	2163.87	2127.94	1983.52	2361.07	2291.62	3672.05	3678	3773.17	3529.99	1883.84
LOC100649770	8304.5	8090.65	6916.93	7194.81	8769.48	8847.43	8815.36	8144.68	10379.4	9199.58	7221.49	7685.44	8823.26	8835.67	8572.06	8736.1	9111.69	8134.16	10543.8	10114.3	9805.65	9661.04	11402.4	9415.36	8384.26	7486.86	8759.98	9752.78	8467.05	8923.7	7329.78	9766.11	9420.5	9564.58	9133.07	9321.85	8991.72	7367.16	6828.53	7404.34	5944.39	6357.77	8452.05	7108.39	8442.75	9712.88	9879.73	9686.93	6433.84
LOC100645679	212.064	220.827	217.559	251.854	158.437	191.764	199.223	120.656	636.889	446.722	300.895	314.754	200.047	231.147	159.192	163.376	58.4975	64.369	84.913	117.339	458.378	425.783	399.932	247.184	182.023	212.809	172.504	202.168	246.495	170.771	275.52	153.153	217.768	367.026	337.798	305.382	166.497	251.657	311.393	488.118	209.245	156.879	134.816	116.326	367.076	306.5	515.076	242.989	184.348
LOC100650885	16209.9	13742.7	11836.3	11512	14306.8	14645.1	14575.7	13174.9	11506.9	9564.98	8676.71	8986.35	14221.8	13556.4	16520.8	20677.8	10021.6	10044.4	13327.7	11400.4	10083.2	10350.8	13557.1	11070.3	11846.4	10464.4	12804.8	15263.6	10796.1	13423.7	12421.2	18248.7	10723.7	10593.3	10615.1	10843.3	18889.3	10903.6	10565.3	12028.8	10813.4	9483.67	16409.8	12854	10089.4	10308.3	11520.9	11354	9399.01
LOC100648165	715.828	827.15	613.12	663.573	1033.8	865.372	929.388	979.133	1060.64	864.48	865.208	821.985	674.812	586.547	752.787	773.789	1061.31	618.131	1182.39	1106.87	812.114	882.554	1013.98	932.237	531.134	544.722	599.272	622.748	1002.85	658.559	564.341	936.772	781.201	736.242	821.18	885.389	768.928	618.508	585.632	577.939	546.767	549.911	1136.05	638.896	1022.38	883.096	1017.99	772.488	519.11
LOC100642251	1172.17	1155.54	1229.84	1236.05	1313.05	1161.29	1251.58	1249.96	1451.6	1457.14	1538.74	1495.65	1147.73	1119.19	1356.28	1260.33	1313.87	1404.76	1039.96	1066.22	1427.46	1451.8	1266.25	1364.22	1124.81	1247.08	1272.22	1139	1169.68	1124.55	1056.48	1130.33	1387.27	1371.69	1430.81	1369.83	1260.36	1244.11	1220.8	1242.98	1240.01	1293.42	1339.17	1399.49	1419.19	1267.1	1366.78	1324.96	1267.51
LOC100648137	1357.39	1369.7	1431.21	1421.81	1509.11	1321.91	1515.62	1332.42	1798.42	1913.89	1849.28	1934.95	1292.47	1142.95	1254.65	1205.57	1274.87	1220.17	1467.26	1401.61	2061	1910.86	1687.1	1706.75	1348.84	1833.84	1586.68	1587.56	1090.01	1213.56	1529.61	1401.87	1840.09	1894.29	1902.82	2028.93	1311.39	1433.73	1498.58	1452.56	1405.58	1335.97	1269.07	1333.27	2053.82	2032.76	1977.84	1798.85	1332.63
LOC100646539	467.078	400.725	401.854	331.34	445.604	553.877	448.013	386.271	491.855	421.1	248.426	343.06	451.718	427.577	493.764	442.55	545.977	398.52	351.521	394.519	418.569	547.436	428.235	403.734	361.246	340.67	365.673	384.479	903.502	369.701	344.875	363.622	351.425	284.856	286.617	333.943	403.71	314.571	344.125	349.304	397.566	296.234	337.039	382.98	373.539	307.674	300.123	315.523	505.353
LOC100644848	3738.41	3961.56	4057.2	4254.73	3501.45	3615.29	3855.77	3036.35	4306.89	3650.65	3807.77	3761.2	3807.34	3787.89	3378.1	2928.19	2905.38	2835.07	3004.82	2814.3	4506.44	3704.66	3893.49	3748.96	4125.86	4607.37	4061.94	4073.13	4099.5	4040.37	4669.59	3355.28	3366.77	3179.43	3564.51	3700.84	3245.79	4110.69	4378.97	4080.05	3632.68	3521.43	2844.61	3217.75	3458.79	3604.02	3665.02	3816.5	4433.53
LOC110119469	0	2.85552	0	1.7862	1.98046	0	0	0	0	0	0	0	0	0	0.899387	0.897668	0	1.89321	0	0	0	0	0	0	0	0	0.898459	0.902534	0	0.908357	0.950069	0	0	0	0	0	0	0.886115	0.88464	0.907283	0	0.834463	1.79754	0	0	0	0	0	0
LOC100644679	215.643	229.394	240.034	256.319	219.831	197.605	224.959	205.722	112.244	105.832	153.125	123.411	203.734	232.061	206.859	236.087	152.279	147.67	175.304	182.939	104.642	97.5515	78.7558	96.5195	225.895	327.534	222.818	240.976	253.993	236.173	246.068	190.737	112.917	109.56	122.836	116.441	194.246	234.821	291.931	246.781	241.997	221.133	172.564	215.65	98.2317	95.1207	75.7067	77.3697	239.378
LOC100650156	4976.79	5254.16	4966.99	5108.53	5204.65	6007.96	4532.55	6237.63	4320.76	4439.37	4501.65	4226.54	5631.73	6201.69	5525.83	5857.28	7332.62	6573.21	5668.17	5672.95	4291.47	3809.1	5047.75	4599.98	5606.31	4793.03	4506.67	4518.08	6571.95	5725.37	4825.4	5242.92	4130.69	4390.06	4754.2	4759.79	5198.99	4880.72	4385.16	4426.63	5546.82	6107.43	6609.56	6209.11	3858.18	4515.3	4738.43	4750.98	6055.98
LOC100643807	1489.82	1431.57	1461.78	1609.36	1487.33	1539.95	1657.65	1293.36	768.051	774.244	749.562	747.259	1408.62	1253.49	1465.1	1356.38	1270.23	1275.07	1248.13	1273.18	725.671	841.238	791.25	786.281	1429.11	1472.15	1557.93	1688.64	1244.66	1287.14	1512.51	1369.92	800.789	863.332	823.455	885.389	1451.03	1577.29	1465.85	1601.35	1326.43	1234.17	1178.29	1209.79	871.16	823.205	855.756	765.235	1316.12
LOC100648397	1564.98	1620.99	1485.15	1611.15	1415.04	1525.35	1720.56	1148.4	1239.73	990.364	798.819	911.429	1639.09	1671.02	1508.27	1498.21	974.03	1144.44	982.434	956.27	996.375	934.199	1134.58	992.268	1412.31	1465.15	1506.72	1611.02	1552.07	1556.01	1679.72	1564.42	795.028	724.191	810.944	759.062	1500.26	1437.28	1674.62	1586.84	1251.83	1237.51	1058.75	1194.58	761.295	713.993	850.349	907.885	1303.28
LOC100648364	3688.3	3321.93	3815.37	3337.51	3323.21	3232.73	2679.5	4371.38	4957.65	4667.75	4107.6	4814.16	3066.15	4163.39	3684.79	3111.32	5243.42	3880.12	4773.39	3919.32	5072.87	5105.96	5020.68	5363.9	2973.04	2886.5	2982.89	2735.58	3768.65	3181.97	2425.53	3550.71	5106.61	5089.06	5152.28	5400.22	3532.24	2622.9	2448.68	2802.6	3541.71	3044.12	3741.59	3165.85	5044.71	5630.91	5577.96	5638.32	3465.93
LOC100646659	433.076	505.428	525.917	504.601	499.076	421.492	428.948	533.836	489.333	529.16	569.667	542.329	413	403.822	500.059	489.229	529.263	556.602	481.174	441.64	489.088	509.563	397.471	476.712	495.663	479.916	464.504	369.136	418.948	451.453	367.677	382.413	486.234	566.425	515.228	418.528	508.442	462.552	483.013	467.251	573.151	490.664	509.603	478.725	567.417	570.724	542.114	562.139	530.116
LOC100646380	1777.94	1690.47	1706.31	1760.3	1966.6	1786.23	1737.72	1753.41	1673.57	1879.35	1892.11	1679.07	1652.92	1645.44	1813.16	1553.86	1818.07	1677.38	1770.39	1758.24	1770.95	1668.7	1657.56	1633.77	1667.14	1748.89	1689.1	1641.71	1777.01	1838.51	1875.44	1954.35	1742.15	1803.36	1764.06	1790.55	1872.64	1659.69	1660.47	1619.5	1761.3	1742.36	1865.85	1846.89	1706.13	1804.94	1602.01	1645.32	1887.51
LOC100651405	1.78957	0.951841	0.899003	0.893099	0	0.973422	0	0	580.137	502.423	507.56	622.716	0	3.6545	1.79877	0.897668	0.928532	0.946603	0.913043	3.69573	746.144	1180.95	324.868	408.442	0.933451	0	1.79692	2.7076	0	0.908357	0	0	564.585	381.268	489.069	474.551	0	0.886115	0	0.907283	1.81953	0.834463	1.79754	0.894813	378.709	443.897	292.012	518.619	0
LOC100645448	1908.58	2016.95	2087.48	2112.18	1926	2160.02	1877.84	1897.5	2951.13	2609.04	2453.21	3097.73	2006.92	2073.02	2021.82	2000	2159.77	2230.2	2242.43	2304.29	2964.1	3117.06	3124.39	3088.62	2076.93	2104.45	2099.7	1871.85	2084.43	2215.48	1978.04	1944.01	3364.47	3458.81	3415.52	3328.45	2078.52	2291.49	2030.25	2130.3	2097.91	1837.49	2024.93	1957.85	3272.67	3070.87	3300	3406.69	1905.85
LOC100643162	2319.28	2423.39	2177.39	2334.56	2336.94	2293.38	2254.36	2017.29	1927.06	1734.53	1672.59	1613.4	2069.61	2939.13	2083.88	2049.38	1917.42	1599.76	2282.61	2222.98	1603.75	1620.5	2234.7	1770.31	1599	1507.18	1647.77	1736.47	1856.68	1687.73	1532.46	1976.9	1841.24	1700.37	1676.48	1667.52	1801.92	1358.41	1511.85	1493.39	1527.49	1592.15	1822.71	1695.67	1618.24	1843.7	1996.76	2165.14	1374.82
LOC100648477	1346.65	1256.43	1311.65	1285.17	1164.51	1312.17	1149.58	1201.35	1544.93	1811.4	1661.89	1898.72	994.702	1111.88	1144.02	1137.34	1253.52	1321.46	1396.04	1386.82	1861.95	1651.49	1562.81	1573.74	1203.22	1328.53	1363.86	1292.43	1117.19	1135.45	1200.89	1164.15	1598.12	1595.19	1747	1761.99	1194.12	1329.17	1287.15	1310.12	1230	1315.11	1163.91	1168.63	1707.42	1806.12	1785.87	1538.93	1331.71
LOC100646908	1089.85	1106.04	1121.96	1233.37	1105.1	1098.99	1103.83	1254.3	2648.45	2816.24	2786.23	2948.28	1214.11	1166.7	1090.06	1198.39	1443.87	1243.84	1545.78	1723.13	2884.48	2768.17	2623.55	2656.64	1216.29	1282.99	1169.79	1174.2	1362.75	1230.82	1433.65	1273.15	2617.83	2682.03	2631.87	2657.27	1222.77	1356.64	1390.65	1322.82	1307.33	1314.28	1455.11	1320.74	2917.22	2677.47	2584.84	2287.24	1275.76
LOC100650813	584.294	1035.6	887.316	1117.27	306.971	327.07	361.27	388.007	900.473	882.304	714.225	846.893	557.734	485.135	536.035	501.796	222.848	342.67	189	263.321	887.183	877.963	936.456	876.915	549.803	649.813	452.824	356.501	524.856	564.089	570.041	288.454	701.698	819.508	863.263	916.147	285.551	582.178	684.711	605.158	471.257	416.397	274.125	448.301	840.139	764.489	871.979	714.461	819.937
LOC100645327	917.154	901.394	958.337	902.03	896.159	806.967	923.668	1074.62	1195.59	1413.69	1385.62	1392.62	1015.91	1022.35	981.231	991.025	1284.16	1177.57	1029	955.346	1254.57	1203.9	1086.58	1146.46	1041.73	997.49	961.352	961.198	995.352	981.025	1063.13	948.047	1382.66	1275.28	1346.64	1337.97	980.182	996.88	1111.99	1074.22	1102.63	1200.79	1095.6	1042.46	1439.87	1315.25	1337.03	1426.5	1053.81
LOC100652040	3089.69	3555.13	3308.33	3583.11	2737.99	2655.49	2592.75	2836.71	9717.29	9376.71	8109.19	9875.14	3655.23	3181.24	3210.81	2899.47	3238.72	2583.28	3845.74	4754.56	9992.19	9374.12	11618.9	10699.5	2267.35	2199.91	1904.73	1854.71	2656.15	2667.84	2228.86	2260.66	8991.88	7591.4	8581.45	9097.76	2050.77	2564.42	2213.37	2167.5	2163.42	2481.69	2328.72	2340.83	8858.94	9062.3	9056.42	8199.98	2720.28
LOC105665968	0	0	0.899003	0.893099	0	0.973422	1.90644	1.73605	0	0	1.0708	0	0	0	0	0	0	2.83981	0.913043	0	0	0	0	0	0.933451	0	0.898459	0	2.81173	0	0	0	0	1.0956	0	0	0	0	0.88464	0	0.909763	0	0	0	0	0	0	1.2089	0
LOC110119428	42.0549	44.7365	51.2432	52.6929	43.5701	61.3256	49.5673	43.4013	12.6117	3.34206	3.21241	9.05768	42.4062	33.8041	48.5669	29.623	25.9989	39.7573	20.0869	16.6308	4.54966	5.73832	9.84447	5.88534	73.7427	76.191	50.3137	56.8596	53.4228	69.0351	74.1054	59.1942	1.15221	4.3824	2.27474	0	44.7572	76.2059	83.1561	58.0661	74.6006	66.757	28.7607	41.1614	2.58504	2.34866	4.05572	2.4178	92.6327
LOC100644680	2215.49	2272.05	2127.94	2275.62	2200.29	2005.25	1984.6	2170.06	1605.47	1754.58	2059.15	1899.85	2402.4	2405.58	2248.47	2295.34	2378.9	2133.64	1943.87	1999.39	1851.71	1625.09	1637.87	1729.11	2384.03	2377.69	2456.39	2111.03	2658.96	2279.98	2393.22	2194.88	1974.9	1831.84	1834.58	1794.95	2270.98	2224.15	2226.64	2159.33	2502.76	2522.58	2540.83	2558.27	1875.45	1676.94	1515.49	1785.55	2752.38
LOC100645633	824.097	802.402	852.255	868.093	737.722	743.694	916.043	702.232	522.123	464.547	538.614	578.559	781.749	823.176	781.567	850.091	495.836	626.651	634.565	638.437	484.539	490.053	513.143	549.69	771.031	881.014	832.872	866.432	810.715	809.346	907.316	969.658	478.169	558.755	555.036	561.333	867.394	948.143	1027.95	949.018	907.943	830.29	735.195	847.388	582.927	568.376	529.947	513.783	869.463
LOC100646026	4434.55	5318.89	5125.22	6005.2	3749.01	3823.6	4051.18	3134.44	943.353	614.939	245.214	240.029	5440.9	5273.45	4706.49	5016.17	2264.69	3175.85	1796.87	1877.43	441.317	803.365	662.041	537.92	5760.33	6510.39	4494.99	4399.85	5941.18	6548.34	7081.81	3899.3	154.397	251.988	112.599	170.267	3853.59	5344.16	6170.36	5228.67	5043.73	5721.91	2979.43	4599.34	126.667	108.038	274.437	375.968	5546.04
LOC100646416	730.144	837.62	832.477	724.304	646.62	587.947	635.796	777.751	1161.53	1290.04	1231.42	1380.16	554.046	597.511	712.315	745.962	824.537	800.826	754.173	747.461	1197.7	1117.83	897.078	1062.89	723.425	691.85	666.657	661.557	593.275	646.75	666.948	557.177	1335.42	1084.64	1204.47	1235.81	656.14	658.384	717.443	785.707	778.757	710.128	762.158	757.907	1289.94	1243.62	1142.36	1164.17	801.594
LOC100643163	8.94785	12.3739	26.9701	16.9689	8.91207	14.6013	9.53218	21.7006	23.9622	15.5963	8.56642	10.1899	12.9062	25.5815	27.881	32.316	46.4266	43.5437	12.7826	12.9351	2.27483	18.3626	2.46112	14.1248	16.8021	6.13031	4.4923	9.92787	21.5566	17.2588	7.60055	18.7918	1.15221	9.86039	9.09895	5.49249	9.84658	20.3807	2.65392	17.2384	20.9245	13.3514	19.773	21.4755	11.6327	7.04598	4.05572	12.089	12.8402
LOC100648824	158.377	162.765	145.638	152.72	142.593	124.598	137.263	184.889	97.1099	153.735	150.983	129.072	112.469	138.871	137.606	159.785	217.277	212.986	155.217	129.351	102.367	96.4038	65.2196	97.6966	155.886	119.979	129.378	119.134	131.214	138.979	128.259	147.516	161.31	164.34	156.957	146.1	145.013	124.056	122.965	143.351	169.216	211.119	179.754	210.281	133.13	135.048	127.079	157.157	191.685
LOC100644606	883.153	903.298	1129.15	1219.97	676.327	740.774	851.224	658.831	437.625	391.021	260.205	360.043	837.062	746.432	870.607	930.881	546.906	774.321	425.478	376.041	396.958	331.675	235.037	303.683	977.324	1093.82	964.047	950.368	618.58	776.645	891.165	746.975	248.878	291.429	325.287	254.852	634.657	1164.36	1177.46	1113.24	1000.74	791.07	599.48	733.747	272.722	279.49	310.938	275.63	1114.34
LOC100642757	1996.26	2037.89	1985	2061.27	2331.99	2107.46	2039.89	2385.33	2758.17	2820.7	2765.88	2915.44	1916.58	2147.02	2091.97	2108.62	2754.96	2250.07	2624.08	2637.83	3043.72	3030.98	2781.06	2759.05	2079.73	2131.6	2151.81	2102.9	2459.33	2186.41	2051.2	2207.1	2696.18	2844.17	2776.32	2951.66	2161.77	1960.97	2020.52	1980.6	2256.21	2354.02	2499.48	2330.09	3103.34	3117.85	2653.79	2741.79	2358.01
LOC100651524	2337.18	2189.24	2340.1	1968.39	2234.95	2158.08	2206.7	2577.17	5269.16	5533.34	5606.72	5425.55	2471.55	2829.5	2271.85	2429.99	3010.3	2406.26	3693.26	3587.63	5298.08	5007.26	5231.11	4723.57	2365.37	2030.01	2138.33	2058.68	2920.45	2335.38	2364.72	2640.25	5661.98	5617.14	5667.51	5582.57	2674.69	2284.41	2208.95	2264.58	2299.88	2504.22	3177.16	2693.39	5406.62	5398.39	5326.51	5157.17	2399.28
LOC100647185	21.4748	15.2295	27.8691	24.1137	8.91207	9.73422	12.3918	13.8884	54.2302	34.5346	18.2036	39.6274	8.29687	8.22263	10.7926	9.87434	7.42826	14.199	14.6087	8.31539	27.298	44.7589	34.4557	38.8432	5.60071	20.1425	10.7815	21.6608	5.62346	6.3585	4.75035	5.63754	24.1965	36.1548	36.3958	26.364	9.84658	9.74727	12.385	11.7947	9.09763	7.51016	11.684	7.1585	28.4355	35.2299	32.4457	29.0136	16.5088
LOC100649211	260.382	303.637	393.763	412.612	209.929	350.432	365.083	259.54	961.009	899.015	911.253	1075.6	382.578	1131.07	251.828	293.537	133.709	141.044	177.13	182.939	1002.06	1081.1	1165.34	1129.98	484.461	626.168	269.538	306.861	514.546	350.626	852.212	371.138	601.456	845.802	776.823	752.471	204.093	265.835	473.282	291.238	411.213	376.343	168.07	237.125	675.989	803.242	790.865	756.773	387.039
LOC110119413	93.0576	81.8584	100.688	115.21	93.0817	117.784	131.544	53.8176	39.0962	30.0786	35.3365	32.8341	84.8124	81.3126	76.4479	74.5064	56.6405	81.4078	53.8695	45.2727	42.0843	36.7253	38.1473	58.8534	71.8758	79.6941	95.2367	96.5711	76.8539	81.7521	96.907	52.6171	20.7399	25.1988	30.709	37.3489	76.9824	85.9532	96.4257	85.2846	70.9615	77.605	39.5459	80.5332	20.6803	16.4406	24.3343	36.2671	118.313
LOC100642692	3294.6	3387.6	3146.51	3325.01	3887.64	4403.76	3411.57	4277.63	12542.3	12592.9	11301.2	12504.1	3981.58	3760.48	3659.61	4026.94	5586.05	5269.74	6298.17	7314.77	13537.5	14153	12395.4	12855.9	4008.24	3411.96	4244.32	3876.38	3864.25	3891.4	3491.5	3544.14	13583.5	14390.7	13800.8	14366.2	4015.61	4173.6	3234.24	3842.34	3655.43	3836.86	4830.9	3867.38	14562.8	14680.3	13742.1	12113.2	3741.99
LOC100647218	31.3175	48.5439	34.1621	55.3722	41.5897	28.2292	27.6433	38.1931	17.6563	11.1402	10.708	5.66105	41.4843	42.0268	61.1583	47.5764	42.7125	51.1165	23.7391	21.2504	15.9238	8.03365	18.4584	17.656	44.8057	26.2728	40.4307	21.6608	45.9249	40.876	38.9528	38.5232	8.0655	13.1472	14.7858	15.379	56.3941	48.7363	31.847	36.2913	41.8491	58.4124	48.5337	57.268	10.3402	2.34866	18.9267	9.67121	66.0352
LOC100650203	81.4254	92.3286	84.5063	110.744	73.2771	71.0598	93.4154	44.2693	1.26117	6.68412	7.49562	5.66105	76.5156	89.5353	66.5547	72.7111	22.2848	76.6748	24.6522	26.794	13.649	4.59066	13.5362	23.5413	84.0106	90.2032	80.8614	127.257	89.0381	94.4691	116.858	70.4693	5.76107	4.3824	10.2363	5.49249	70.7164	104.562	117.657	111.596	47.3077	76.7706	35.0521	53.6888	10.3402	11.7433	5.40762	7.25341	63.2837
LOC100645797	1754.67	1900.83	2028.15	2043.41	1834.9	2024.72	2011.29	1543.35	1092.17	866.708	906.97	875.198	1688.87	1654.58	1821.26	1759.43	1454.08	1803.28	1375.96	1327.69	925.856	1007.65	916.767	968.726	1943.45	2156.12	1981.1	2170.59	1505.21	1829.43	1997.05	1582.27	966.708	968.509	961.077	978.762	1869.06	2047.81	1828.55	1926.16	1784.95	1445.29	1419.16	1564.13	1009.46	986.437	974.724	980.419	1724.25
LOC100645795	2182.38	2199.71	2523.5	2489.96	2263.67	2102.59	2404.02	2022.5	987.494	1156.35	1247.48	1186.56	2073.3	1959.73	2205.3	2247.76	1926.7	2153.52	1712.87	1700.04	994.1	1094.87	969.681	1038.17	2227.22	2409.21	2286.58	2185.03	1868.86	2162.8	2231.71	2055.82	1280.11	1212.83	1161.25	1291.83	2134.92	2289.72	2346.95	2404.3	2299.88	2134.56	2136.38	2124.29	1242.11	1184.9	1085.58	1149.67	2284.63
LOC100647809	25.054	19.0368	39.5561	31.2585	36.6385	37.9635	42.8948	36.4571	36.5738	16.7103	23.5577	16.9832	13.8281	16.4453	31.4786	23.3394	25.9989	22.7185	24.6522	15.7069	25.0231	24.101	27.0723	124.769	15.8687	22.7697	18.8676	27.9785	15.9331	13.6253	12.3509	10.3355	21.8921	10.956	12.5111	17.576	21.4834	37.2168	35.3856	80.7482	15.466	19.1926	18.8742	13.4222	10.3402	15.2663	6.75953	9.67121	12.8402
LOC100648323	11.6322	8.56657	25.1721	7.14479	13.8632	13.6279	11.4386	22.5687	191.697	192.726	173.47	228.706	15.6719	19.1861	25.1828	14.3627	38.9984	26.5049	10.9565	26.794	244.544	218.056	214.117	234.236	18.669	14.8879	6.28922	5.4152	7.49794	13.6253	14.251	17.8522	152.092	201.59	162.644	221.897	28.6446	18.6084	23.8853	11.7947	20.0148	15.8548	9.88648	12.5274	177.075	189.067	220.361	160.784	13.7573
LOC100646829	1959.58	1999.82	2014.67	1946.06	2122.06	1911.8	2326.81	1855.84	1383.5	1313.43	1383.48	1398.28	1940.55	1804.41	1980.45	2002.7	1697.36	1958.52	1768.56	1663.08	1228.41	1292.27	1252.71	1202.96	1921.04	2027.38	2079.04	2135.39	1803.26	1981.13	2068.3	2224.95	1482.9	1391.41	1466.07	1369.83	2270.98	1961.86	2227.52	2181.11	2047.88	2136.22	2074.36	2096.55	1300.28	1379.84	1332.98	1385.4	1952.62
LOC110119395	12.527	22.8442	19.7781	19.6482	16.8339	13.6279	26.6901	8.68025	10.0893	16.7103	11.7788	6.79326	31.3437	10.0499	19.7865	19.7487	7.42826	11.3592	10.0435	15.7069	5.68707	4.59066	6.1528	12.9477	19.6025	17.5152	7.18768	15.3431	11.2469	26.3423	12.3509	20.671	12.6744	5.47799	4.54947	4.39399	16.1126	17.7223	17.6928	18.1457	10.9172	14.1859	0.898771	9.84294	14.2177	10.569	4.05572	16.9246	12.8402
LOC100643935	5101.17	5045.71	4324.2	4517.3	5046.21	5881.41	4494.42	5473.77	5420.5	5554.51	4572.33	4618.29	5659.39	5878.26	4927.74	5024.25	6040.1	5156.14	5938.43	6025.89	5799.68	5850.79	7065.87	5646.39	5647.38	4835.07	4929.85	5307.8	5580.34	5185.81	4244.91	5240.1	5380.84	5196.43	5151.14	5370.56	5014.59	4425.26	4064.92	4234.29	4568.83	4441.01	5291.97	4735.35	4977.5	5499.39	5719.91	5942.96	4605.04
LOC105665627	12.527	5.71105	8.99003	9.82409	2.97069	9.73422	2.85965	0.868025	8.82817	0	16.062	2.26442	4.60937	8.22263	0.899387	2.693	14.8565	5.67962	13.6956	7.39146	1.13741	0	0	0	1.8669	0.875759	11.68	12.6355	3.74897	6.3585	3.80028	20.671	0	1.0956	0	0	7.16115	42.5335	14.1542	17.2384	7.2781	1.66893	2.69631	0.894813	7.75513	0	0	0	5.50293
LOC100644523	808.885	888.068	953.842	892.206	675.337	711.571	856.943	572.029	165.213	169.331	193.815	183.418	741.187	634.97	724.007	730.701	355.628	528.204	336.913	327.072	147.864	152.639	153.82	161.258	824.238	932.683	778.964	809.573	691.685	746.669	866.463	682.143	171.68	152.288	170.605	137.312	718.8	976.499	876.678	950.833	853.358	748.513	582.404	706.902	107.279	102.167	158.173	151.113	934.581
LOC100644607	4453.34	4481.27	4434.78	4554.81	4782.81	5725.67	4945.3	4640.46	4208.51	3984.85	3351.61	3878.95	4297.78	4754.51	4704.69	4126.58	4762.44	5018.89	5244.52	4938.42	4011.66	4539.01	4950.54	4505.81	4462.83	4530.3	4540.81	4903.47	4089.19	4849.72	3989.34	4165.21	4076.53	4624.52	4105.9	4480.77	4157.05	4556.4	4463.01	4352.24	3771.88	3575.67	3844.94	3658.89	4080.49	4182.96	4746.54	4558.77	3994.21
LOC100649451	1594.51	1462.98	1458.18	1382.52	1549.71	1355.98	1370.73	1839.35	2692.59	2963.3	3128.88	3144.15	1403.09	1391.45	1471.4	1527.83	2014.92	1542.02	2198.61	2182.33	2993.68	2798.01	2586.64	2461.25	1525.26	1347.79	1431.25	1505.43	1535.2	1371.62	1414.65	1524.02	3189.33	3060.01	3065.21	3077.99	1666.76	1481.58	1425.15	1459.82	1518.39	1706.48	2013.25	1685.83	3315.32	3292.82	3201.31	3006.54	1605.94
LOC100646145	208.485	346.47	427.026	568.904	389.161	337.777	560.492	228.291	78.1924	49.0169	70.673	66.8004	403.781	976.665	393.032	570.019	191.278	216.772	257.478	444.412	83.0313	102.142	57.8363	116.53	363.113	410.731	212.036	237.366	350.529	386.96	320.173	218.925	24.1965	69.0227	29.5716	41.7429	247.955	194.945	820.946	231.357	488.543	798.581	179.754	238.02	47.8233	35.2299	13.5191	15.7157	210.946
LOC100649961	1460.29	1228.83	884.619	885.061	1862.62	1904.01	1319.25	1346.31	2302.89	1662.12	1212.15	1369.97	1239.92	1142.03	1334.69	1455.12	1429.01	925.777	2037	2068.69	1830.1	2188.6	1863.07	1876.25	846.64	869.629	1094.32	1565.9	1081.58	882.923	756.255	1213.01	1822.8	1778.16	1807.28	1902.6	1309.6	653.067	544.053	737.621	666.856	654.219	1365.23	827.702	1690.62	1762.67	1994.06	1642.9	371.448
LOC100643609	242.487	214.164	232.842	182.192	222.802	228.754	225.913	267.352	935.786	1086.17	1138.26	1119.76	289.469	267.692	294.999	290.844	382.555	198.787	471.13	619.035	1144.24	1073.07	1277.32	1155.88	209.093	176.028	192.27	220.218	312.102	249.798	173.863	334.494	1171.8	1144.9	1245.42	1217.14	331.203	232.162	199.044	225.914	175.584	186.92	501.514	348.977	1224.02	1119.14	1115.32	1029.98	208.194
LOC110119407	0	0	1.79801	0	0	0	2.85965	0	0	3.34206	0	3.39663	2.76562	2.74088	1.79877	0.897668	0	0	0.913043	0	0	1.14766	0	0	0	0	0.898459	0.902534	0	4.54178	0	0.939591	2.30443	3.2868	6.82421	4.39399	6.26601	9.74727	7.07712	2.72185	0	0.834463	1.79754	0.894813	0	0	0	0	0
LOC105665884	1519.34	1597.19	1733.28	1618.3	1481.38	1366.68	1583.3	1522.52	1363.32	1510.61	1836.43	1671.14	1652	1596.1	1451.61	1628.37	1451.3	1560.95	1471.82	1435.79	1329.64	1448.35	1246.56	1404.24	1725.02	1777.79	1739.42	1779.8	1834.18	1847.6	2050.25	1701.6	1585.45	1600.67	1577.53	1655.44	1659.6	1801.47	1782.55	1708.41	1824.98	1855.01	2031.22	2106.39	1560.07	1419.76	1319.46	1387.82	2111.29
LOC100648249	553.872	757.666	603.231	827.01	477.291	697.943	561.445	693.552	354.388	421.1	349.082	432.504	393.64	470.517	659.251	627.47	268.346	522.525	745.956	459.194	249.094	548.584	414.698	290.736	563.805	493.928	476.184	387.187	422.697	555.914	456.983	461.339	570.346	353.878	517.503	686.561	332.098	365.079	360.933	358.377	350.259	378.012	567.125	393.718	451.09	487.347	784.105	724.132	509.021
LOC100647969	39.3705	56.1586	44.0511	48.2274	45.5506	36.99	57.1931	22.5687	63.0584	28.9645	26.7701	32.8341	42.4062	47.5085	44.07	27.8277	13.928	37.8641	23.7391	33.2616	45.4966	53.9402	40.6085	29.4267	50.4064	31.5273	35.0399	41.5165	34.678	30.8841	42.7531	25.3689	32.262	46.0152	32.9837	34.0534	34.9106	50.5086	43.3473	40.8277	26.3831	30.0407	16.1779	25.0548	23.2654	39.9272	48.6686	37.476	29.349
LOC100652282	90.3733	78.051	62.0312	82.1651	76.2477	73.0066	61.006	105.031	66.8419	90.2357	70.673	83.7836	92.1874	95.017	83.643	86.1761	99.353	80.4612	105.913	85.0018	96.6803	68.8599	91.0614	105.936	105.48	70.0607	82.6583	65.885	112.469	114.453	67.4549	73.2881	82.9594	60.2579	93.2642	88.9783	89.5144	65.5725	82.2715	62.6025	105.532	114.321	102.46	109.167	99.5242	81.0288	83.8182	49.565	99.9699
LOC100648206	331.965	407.388	363.197	380.46	325.786	260.877	341.252	305.545	209.354	220.576	207.736	232.103	298.687	260.383	312.987	307.9	276.703	360.656	231.913	237.451	205.872	227.238	217.809	213.049	319.24	368.695	317.156	330.327	297.106	312.475	351.526	338.253	156.701	184.061	203.589	244.965	298.978	319.002	370.664	332.973	332.973	315.427	272.328	315.869	202.926	214.902	212.249	229.691	353.105
LOC100649929	9504.4	9946.74	9159.04	9675.84	10669.7	11718.1	9548.39	10287.8	8920.24	8015.38	8600.68	7940.19	9911.07	10233.5	9546.99	9514.38	12453.5	11597.8	11084.3	10388.7	7992.61	8006.11	9642.66	8772.68	9954.33	9505.49	9484.14	9791.59	10335	10369.8	8792.89	9258.73	9253.43	8959.81	9286.62	8839.61	9157.32	9047.24	8354.54	8969.4	8795.59	9015.53	9646.51	8698.48	8044.66	8681.82	9241.63	9654.29	9130.28
LOC100645164	269.33	256.997	259.812	270.609	291.128	252.116	304.077	263.012	180.347	129.226	175.612	167.567	323.578	320.682	273.414	228.008	196.849	244.223	217.304	188.482	168.337	166.411	203.042	181.268	306.172	310.019	261.452	305.056	339.282	303.391	304.972	313.823	120.982	124.898	126.248	143.903	277.495	287.101	285.739	244.059	234.719	250.339	230.085	242.494	133.13	123.305	159.525	139.024	299.91
LOC100650404	325.702	343.615	349.712	364.385	329.747	309.548	341.252	349.814	185.392	266.251	296.612	255.88	283.937	284.137	358.855	289.049	387.198	455.316	241.956	296.582	202.46	215.761	198.12	162.435	379.915	363.44	345.008	324.01	266.177	275.232	283.121	248.992	247.726	257.466	262.732	214.207	290.922	363.307	370.664	360.191	392.108	475.644	351.42	386.559	299.865	287.711	251.454	258.705	430.146
LOC100647500	1846.84	1692.37	1596.63	1564.71	2005.22	1811.54	1944.56	1888.82	1378.46	1611.99	1727.2	1638.31	1841.9	1639.96	1773.59	1667.87	1646.29	1788.13	2110.95	2021.56	1565.08	1244.07	1557.89	1521.95	1893.04	1757.65	1795.12	1864.63	1866.05	1770.39	1836.48	2017.3	1577.38	1635.73	1626.44	1749.91	1929.93	1834.26	1734.78	1794.61	1971.46	2113.69	2250.52	1931.9	1551.03	1644.06	1570.91	1548.6	1892.09
LOC100646862	489.447	608.227	705.717	724.304	412.926	433.173	473.749	361.099	97.1099	71.2973	51.3985	101.899	400.093	429.404	425.41	390.485	221.919	390	157.956	192.178	102.367	76.8935	73.8336	94.1654	422.853	599.019	512.122	396.212	372.085	417.844	484.535	263.085	47.2408	105.177	58.0058	69.2054	209.464	479.388	506.014	556.165	404.844	368.832	187.843	282.761	63.3336	57.5422	109.504	96.7121	477.838
LOC110119426	0	0	0	0.893099	0	0	0	0	0	0	0	0	0	0	0	0	0	1.89321	0	0	0	0	0	0	0	0	0	0	0	1.81671	0	0	0	0	0	0	0	0	0.88464	0	0	0	0	0	0	0	0	0	0
LOC100642636	1298.33	1300.22	1292.77	1145.85	1424.94	1496.15	1105.73	1587.62	2516.03	2411.85	2407.16	2472.75	1444.58	1531.24	1351.78	1429.09	1973.13	1650.87	1872.65	1977.22	2406.77	2327.46	2472.19	2350.6	1298.43	1289.12	1322.53	1294.23	1838.87	1401.59	1357.65	1476.1	2516.44	2385.12	2416.91	2333.21	1448.34	1241.45	1190.73	1249.33	1439.24	1424.43	1934.16	1701.04	2504.91	2447.3	2327.98	2365.82	1493.13
LOC110119448	3.57914	2.85552	7.19202	7.14479	0	4.86711	8.57896	3.4721	0	4.45608	3.21241	6.79326	3.6875	3.6545	4.49694	3.59067	1.85706	8.51942	3.65217	0	1.13741	1.14766	1.23056	1.17707	6.53416	8.75759	8.08614	16.2456	6.5607	0.908357	9.50069	13.1543	2.30443	1.0956	3.41211	3.29549	5.37086	2.65835	5.30784	9.98012	3.63905	3.33785	1.79754	2.68444	2.58504	0	0	4.83561	13.7573
LOC100649501	627.244	604.419	649.08	692.152	630.777	609.362	581.463	676.192	567.525	604.913	815.951	618.187	660.984	673.342	631.37	642.73	643.473	687.233	613.565	643.981	659.701	679.417	599.282	619.137	657.15	650.689	643.297	517.152	661.693	654.925	640.347	559.996	624.5	643.117	642.613	655.803	661.511	694.714	644.902	567.959	715.983	712.631	730.701	774.013	697.962	661.148	593.487	608.078	652.097
LOC100649453	0	8.56657	1.79801	0	0	2.92027	2.85965	4.34013	5.04467	2.22804	0	0	0	0.913625	1.79877	0.897668	0.928532	1.89321	0	0	3.41224	2.29533	4.92224	3.5312	2.80035	2.62728	0.898459	0.902534	3.74897	2.72507	0	0.939591	0	0	1.13737	1.0985	0	3.54446	3.53856	1.81457	2.72929	0	0.898771	5.36888	0	0	1.35191	2.4178	2.75147
LOC100649626	1613.3	1599.09	1681.14	1574.53	1814.1	1824.19	1496.55	2157.91	1957.33	1978.5	1934.94	1998.35	1640.94	1924.09	1768.2	1694.8	2472.68	2121.34	2120.09	2200.81	1850.57	1816.75	2136.25	2150.5	1604.6	1275.98	1349.49	1319.5	2053.5	1860.31	1436.5	1636.77	1901.15	1972.08	1966.51	1997.07	1680.18	1389.43	1308.38	1274.73	1699.44	1808.28	2259.51	2030.33	1934.91	2231.23	2052.19	2097.44	1656.38
LOC100650884	4722.67	4742.07	4283.75	4489.61	5752.25	5729.56	6523.82	3782.85	6648.87	6695.26	4894.64	5382.53	4826.93	4381.75	4354.83	3882.41	3246.15	3610.34	4176.26	4430.26	6775.58	6968.62	8164.76	7527.34	4752.2	6397.42	5512.05	6274.41	5212.01	5490.11	6202.05	5916.6	5231.05	5642.33	5796.03	5996.7	5175.72	6057.48	6111.09	6008.03	4013.87	4479.39	3801.8	4018.6	6207.98	5952.68	5932.16	5165.64	4065.75
LOC100643119	631.718	587.286	596.938	551.042	616.914	571.399	521.41	762.994	2347.03	2380.66	2382.54	2556.53	584.468	552.743	643.062	633.753	960.102	691.02	1062.78	1071.76	2312.36	2504.2	2106.72	2134.02	597.409	623.541	608.257	605.6	632.639	592.249	593.793	621.069	2613.22	2517.69	2489.7	2272.79	679.414	621.167	598.016	604.251	655.029	701.783	952.698	693.48	2557.9	2516.59	2480.75	2363.4	634.671
LOC100644132	67.1089	53.3031	83.6073	60.7308	96.0524	100.262	104.854	79.8583	479.244	453.406	383.347	481.189	62.6875	54.8175	80.0455	78.9948	93.7818	57.7428	225.522	210.657	411.744	525.63	479.918	396.672	55.0736	70.0607	64.6891	82.1306	73.1049	79.9354	82.656	108.053	405.579	368.121	358.271	467.96	77.8775	73.5476	62.8094	54.437	56.4053	76.7706	82.687	72.4798	462.723	384.006	479.927	275.63	55.9465
LOC100649020	6.26349	3.80737	3.59601	7.14479	1.98046	2.92027	2.85965	9.54828	13249.8	6403.39	2432.86	6901.95	3.6875	0.913625	4.49694	8.97668	12.0709	9.46603	3.65217	6.46753	2167.91	6991.57	5595.35	15470.2	8.40106	5.25455	5.39076	7.22027	2.81173	0	2.85021	0	4126.08	785.544	3514.47	6349.32	0	0.886115	3.53856	2.72185	2.72929	0	0	1.78963	5928.8	4832.37	5456.29	4336.33	0
LOC105665905	17.0009	23.796	11.687	12.5034	23.7655	41.8571	25.7369	43.4013	396.006	426.67	430.463	397.406	9.21874	7.309	14.3902	17.0557	9.28532	19.8787	107.739	109.948	421.981	513.006	364.246	373.13	8.40106	8.75759	21.563	30.6861	10.3097	12.717	14.251	9.39591	380.231	462.343	357.134	384.474	7.16115	3.54446	7.96176	9.98012	10.9172	12.5169	28.7607	20.5807	420.07	349.95	421.795	390.475	2.75147
LOC100645491	2385.5	2245.39	2643.97	2553.37	2385.47	1731.72	2493.62	2347.14	955.965	985.908	1108.28	1077.86	1905.51	1853.75	2711.65	2231.6	2085.48	2251.02	1853.48	1588.24	1024.81	1105.2	1032.44	1174.71	2047.99	2233.19	2505.8	2265.36	2279.37	2218.21	2690.6	2313.27	973.621	1012.33	1037.28	1106.19	2465.23	2565.3	2476.99	2324.46	2307.16	2106.18	2095.04	2239.72	1194.29	1263.58	1046.38	1080.76	2665.25
LOC100646258	1701.88	1640.97	1744.96	1626.33	1743.8	1765.79	1503.22	2089.34	2007.78	1981.84	2127.68	2100.25	1620.66	1628.08	1756.5	1817.78	2292.55	2248.18	1902.78	1968.9	2023.46	1960.21	1979.97	1855.06	1912.64	1707.73	1600.16	1660.66	1701.1	1656.84	1594.22	1695.96	2345.91	2294.18	2132.57	2061.88	1841.31	1610.07	1437.54	1645.81	1960.54	1667.26	1936.85	1689.41	2181.78	2184.25	2203.61	2358.57	1792.12
LOC100647337	671.089	598.708	587.049	503.708	672.366	574.319	624.358	674.456	495.639	431.126	533.26	431.372	667.437	615.783	559.419	606.823	728.898	710.898	747.782	687.406	420.843	366.105	409.776	489.66	553.537	557.859	577.709	611.015	599.835	539.564	650.797	683.082	434.385	442.622	457.222	444.892	606.907	524.58	501.591	498.098	607.722	659.225	686.661	595.945	449.798	466.209	381.237	415.862	531.033
LOC100652076	2608.3	2607.09	2343.7	2310.45	2731.06	2638.95	2339.2	2920.91	1855.18	2193.51	2445.71	2304.05	2714	2835.89	2637.9	2708.26	3442.07	3098.23	2936.35	2972.29	1957.49	1855.77	2181.78	1942.16	2734.08	2403.08	2612.72	2513.56	3088.22	2859.51	2660.19	2941.86	2625.9	2510.02	2501.07	2623.21	2946.81	2659.23	2431.87	2466.9	2943.08	2954	3264.34	3001.2	2234.77	2421.47	2241.46	2439.56	2883.54
LOC100649576	35874.6	32641.5	34288	35796.3	47008.2	41472.6	60415	26611.9	4608.3	3645.08	3496.17	3503.06	32388.2	29230.5	32715.2	33434.5	12085.8	26968.7	19451.5	14865.2	4249.38	4393.26	5778.71	4498.75	26403.6	34216.8	34407.4	41567.1	25507.1	42463.9	38920.5	44676.6	2860.95	3377.73	3565.65	3856.83	47783.7	34820.8	37041.6	36089.9	30055.8	25142.4	20996.2	24936.6	3638.45	2614.06	4327.45	5089.48	23833.2
LOC100644559	83.215	55.2068	41.3541	47.3343	83.1794	54.5116	36.2223	48.6094	3106.25	2034.2	1071.87	1728.88	70.9843	81.3126	48.5669	77.1994	61.2831	62.4758	73.9565	59.1317	828.038	2537.49	1578.81	2540.11	45.7391	55.1728	43.1261	78.5204	37.4897	49.0513	63.6546	96.7778	1210.98	934.546	1218.12	1057.85	83.2484	60.2558	74.3097	70.7681	70.0517	44.2265	36.8496	51.8992	1460.55	1093.3	1311.35	1357.6	47.6921
LOC100648943	927.892	912.816	1064.42	1138.7	819.911	956.874	1032.34	917.503	863.9	827.717	938.023	900.107	949.531	1079.91	1031.6	1059.25	862.607	937.136	801.652	789.038	942.917	928.461	775.252	881.623	941.852	1079.81	966.742	887.191	1046.9	1021.9	1119.18	871.94	819.224	803.074	874.636	920.541	1018.67	1097.01	1184.53	1097.81	967.078	1104.83	956.293	1165.05	878.915	688.157	744.9	735.012	1058.4
LOC100646784	1139.96	1226.92	1077.9	1115.48	1333.84	1077.58	922.715	1446.13	4097.53	4617.62	4192.19	4505.06	1155.11	1090.87	1120.64	1175.94	1482.87	1215.44	1905.52	2153.69	4533.74	4203.89	3765.51	3896.09	1220.02	1064.92	1150.03	1030.69	1107.82	1042.79	1014.67	1108.72	4414.13	4676.02	4638.19	4510.43	1183.38	1118.28	961.603	1068.78	1217.26	1229.16	1550.38	1244.68	4447.57	4633.91	4244.98	3833.43	1224.4
LOC100644173	1990.9	1905.59	1838.46	1894.26	1887.38	2014.01	1971.26	2101.49	3059.59	2865.26	3133.17	2993.56	2065.92	2044.69	2002.94	1919.21	2089.2	1953.79	2363.87	2519.56	2983.44	2889.82	2843.82	2796.71	2198.28	2035.26	2088.92	2111.93	2378.72	2200.95	2172.81	2433.54	2896.67	3194.77	3193.73	3098.86	2456.27	2116.93	2305.37	2198.35	2306.25	2233.02	2694.52	2345.3	2771.17	3230.58	2890.37	3034.34	2263.54
LOC100651837	30.4227	37.1218	36.8591	64.3031	28.7167	26.2824	34.3159	23.4367	29.0068	12.2542	22.4868	33.9663	28.5781	39.2859	53.0638	40.395	11.1424	18.9321	13.6956	12.9351	21.6109	29.8393	29.5334	44.7286	21.4694	41.1607	26.9538	44.2242	19.6821	19.0755	28.5021	10.3355	12.6744	8.76479	9.09895	10.985	16.1126	27.4696	38.0395	39.9205	21.8343	17.5237	9.88648	13.4222	6.46261	8.22031	8.11143	15.7157	41.272
LOC105665874	50.1079	58.0623	75.5162	101.813	63.3747	58.4053	92.4622	45.1373	35.3127	59.0431	36.4073	45.2884	59	53.9039	59.3596	48.4741	36.2128	48.2767	31.9565	37.8812	51.1837	47.0542	38.1473	63.5616	44.8057	80.5698	60.1968	83.0331	59.0463	50.868	62.7046	45.1004	50.6974	63.5447	56.8684	27.4625	41.1766	70.0031	69.8865	64.4171	42.7589	43.3921	15.2791	31.3185	46.5308	55.1935	44.6129	47.1472	61.4494
LOC110119377	97.5315	105.654	144.739	189.337	100.013	112.917	115.339	48.6094	83.237	43.4468	24.6285	11.3221	120.766	83.1399	86.3412	70.9157	51.9978	72.8884	57.5217	60.0556	56.8707	71.1552	40.6085	22.3643	79.3434	167.27	145.55	138.088	76.8539	106.278	144.41	83.6236	38.0231	19.7208	21.61	16.4775	70.7164	175.451	153.043	167.847	88.247	65.9225	31.457	42.951	28.4355	16.4406	24.3343	8.46231	73.3724
LOC100644725	531.502	442.606	406.349	461.732	474.32	507.153	434.667	580.709	1633.21	1541.8	1560.16	1733.41	542.984	469.603	483.87	523.34	693.614	629.491	616.304	721.591	1509.35	1700.84	1459.44	1538.43	539.535	453.643	506.731	507.224	521.107	559.548	521.588	565.634	1446.03	1639.02	1534.31	1459.9	537.086	471.413	429.935	488.118	524.933	585.793	719.916	621.895	1662.18	1645.24	1372.18	1350.34	485.175
LOC100651955	5291.76	5774.82	5410.2	6048.96	5183.86	5267.19	5540.1	4387.87	2104.89	1766.84	1469.14	1440.17	5220.57	5605.09	5160.68	4851.89	3666.77	4867.43	2996.61	3219.91	1711.81	1743.3	2581.71	1985.71	6732.05	8128.8	6453.63	6553.3	5100.48	6777.25	6435.77	5375.4	1668.41	1614.91	1553.65	1614.79	4605.51	6683.97	7420.36	7006.95	5063.74	5187.85	2990.21	4353.26	1454.09	1454.99	1895.37	2069.64	5938.58
LOC100645447	1425.39	1559.12	1495.94	1488.8	1431.87	1282	1466.05	1305.51	926.958	949.146	1036.54	1007.67	1198.44	1334.81	1352.68	1496.41	1172.74	1286.43	1217.09	1161.38	1061.21	951.414	841.703	891.04	1377.77	1587.75	1516.6	1394.41	1186.55	1348	1510.61	1368.98	895.27	1084.64	992.923	1043.57	1377.63	1554.25	1601.2	1594.1	1471.09	1380.2	1411.07	1411.12	983.609	979.391	1065.3	922.392	1586.68
LOC100650241	659.456	674.856	695.828	743.952	660.484	642.458	781.639	657.963	456.543	524.704	577.162	533.271	597.375	705.319	632.269	618.493	560.834	595.413	541.434	540.501	508.424	491.2	599.282	499.076	656.216	889.771	732.244	693.146	769.476	712.152	871.213	697.176	547.302	510.549	497.03	496.521	665.987	739.02	711.25	714.032	697.788	712.631	585.999	706.007	541.567	520.228	506.965	547.632	730.056
LOC105665878	844.677	625.36	547.493	383.14	674.347	541.223	653.908	892.33	2700.16	3144.88	2962.91	2538.42	850.89	848.758	1004.62	897.668	1058.53	493.18	1954.82	2386.52	3738.68	3081.48	3796.28	3226.34	443.389	329.285	433.057	509.029	1043.15	671.276	563.391	1251.53	2493.39	2688.6	2917.35	3465.76	1127.88	561.797	492.744	633.284	536.76	582.455	1396.69	951.186	3326.95	3425.52	2970.14	2507.26	336.596
LOC100644439	2595.77	2939.29	2909.17	3036.54	2364.67	2315.77	2304.88	2461.72	4900.9	4414.86	4696.54	4813.03	3306.76	3249.77	2708.95	3000.01	2462.47	2322.96	2154.78	2337.55	5260.54	4830.52	4711.81	5074.34	2866.63	3052.02	2568.7	2502.73	3548.4	3429.95	3608.36	2656.22	4156.04	4326.52	4706.43	4807.03	2852.82	2943.67	3298.82	3209.97	3319.72	3528.94	2914.72	3136.32	4574.23	4381.42	4384.23	4095.76	3498.95
LOC100643651	1047.79	1079.39	1072.51	1177.1	1080.34	913.07	999.926	1166.63	466.632	551.44	618.924	562.708	872.093	854.24	938.061	944.346	941.532	956.069	944.999	927.628	451.554	469.395	334.712	383.724	1031.46	1162.13	1107.8	1083.94	757.292	823.879	928.217	977.174	639.479	592.719	582.333	560.234	979.287	979.157	1014.68	1039.75	1138.11	1013.04	1070.44	932.395	576.465	571.899	559.689	597.197	1215.23
LOC100644443	1174.85	1167.91	1044.64	1049.39	1270.47	1192.44	1059.03	1327.21	1447.82	1819.2	1781.82	1671.14	1156.03	1263.54	1133.23	1195.69	1558.08	1317.67	1416.13	1467.2	1625.37	1584.92	1594.8	1460.74	1204.15	1138.49	1229.99	1154.34	1271.84	1207.21	1147.68	1243.08	1772.11	1762.82	1714.01	1766.38	1191.44	1188.28	1164.19	1163.14	1173.59	1253.36	1378.72	1317.16	1697.08	1723.92	1603.36	1665.87	1245.5
LOC105665913	631.718	613.938	664.363	629.635	652.562	692.103	674.878	706.573	901.735	786.499	839.509	807.266	814.015	706.232	741.095	769.301	756.754	762.015	694.826	716.048	847.374	801.07	819.552	875.738	729.959	724.253	597.476	645.312	785.41	804.804	735.353	825.9	815.768	999.186	918.994	945.807	877.241	726.615	697.096	718.568	785.125	769.374	935.621	877.811	948.711	946.51	900.369	899.423	692.452
LOC100646261	610.243	659.626	666.161	679.649	748.614	625.91	570.978	810.736	1181.71	1319	1266.76	1260.15	728.281	717.196	673.641	647.218	1102.17	847.209	1039.96	1027.41	1389.92	1238.33	1215.79	1261.82	755.162	707.613	695.408	638.091	747.92	742.127	626.095	692.478	1152.21	1274.18	1215.85	1236.91	746.55	674.334	665.249	682.277	729.63	804.422	840.351	830.386	1205.92	1241.27	1214.01	1159.34	696.121
LOC100651201	1026.32	1013.71	945.751	968.12	1088.26	1262.53	966.563	1233.46	2683.76	2465.33	2739.11	2573.51	1196.59	1195.02	1099.05	1257.63	1528.36	1254.25	1639.82	1662.15	2504.59	2477.81	2591.56	2610.73	1108.94	846.859	930.804	996.397	1190.3	1124.55	1037.48	1227.11	2469.2	2474.96	2544.29	2645.18	1207.55	1088.15	1054.49	982.588	1113.55	1169.08	1581.84	1361.01	2348.51	2601.14	2478.04	2475.83	1101.5
LOC100648557	330.176	444.51	552.887	585.873	327.766	423.438	453.732	417.52	451.498	206.094	203.452	198.137	453.562	408.39	420.014	473.071	383.484	446.796	227.348	165.384	214.971	289.211	184.584	205.987	308.972	419.489	394.424	344.768	258.679	364.251	423.731	418.118	142.875	132.567	122.836	99.9633	350.896	410.271	422.858	422.794	427.589	346.302	308.279	438.458	140.885	145.617	147.358	206.722	522.778
LOC100644681	2004.32	2070.26	2082.99	2017.51	1769.54	1813.48	1657.65	2295.06	2485.76	2718.21	3197.42	3036.59	2213.42	2282.24	1898.61	2198.39	3204.36	2807.62	1983.13	2185.1	2966.38	2979.34	2349.14	2578.95	2228.15	2184.14	2100.6	1861.93	2759.24	2161.89	2170.91	2049.25	2659.31	2737.9	2704.66	2579.27	1867.27	2007.05	1917.9	1918	2476.37	2607.7	2448.25	2671.91	3144.71	2577.65	2327.98	2451.65	2769.81
LOC100650243	185.22	151.343	162.72	206.306	159.427	139.199	175.392	124.996	368.261	364.285	424.038	348.721	199.125	198.257	164.588	188.51	129.995	140.097	173.478	214.352	404.92	260.52	348.248	490.837	144.685	190.04	169.809	159.748	189.323	207.105	176.713	152.214	286.901	250.892	360.546	335.042	163.811	175.451	159.235	151.516	171.035	159.382	179.754	183.437	280.477	374.611	408.276	380.804	189.851
LOC100643485	139.586	190.368	204.973	270.609	131.701	135.306	119.152	124.128	37.835	20.0524	16.062	13.5865	187.14	196.429	174.481	171.455	105.853	160.922	72.1304	80.3821	14.7864	37.8729	34.4557	25.8955	260.433	323.155	210.24	174.189	279.298	255.248	275.52	158.791	6.91329	4.3824	10.2363	9.88648	213.044	307.482	368.01	354.748	275.658	287.055	124.03	195.069	10.3402	9.39464	17.5748	24.178	289.821
LOC100648750	28.6331	14.2776	17.9801	8.93099	16.8339	19.4684	18.1111	17.3605	230.794	215.006	146.7	189.079	25.8125	29.236	29.6798	21.544	59.4261	8.51942	82.1738	109.024	267.292	354.628	246.112	316.631	13.0683	14.8879	16.1723	15.3431	23.4311	25.434	23.7517	29.1273	323.772	285.951	398.079	313.072	19.6932	15.9501	7.07712	7.25827	16.3757	15.0203	40.4447	11.6326	370.954	256.004	273.085	194.633	26.5975
LOC100650118	1632.09	1612.42	1382.67	1403.95	1615.07	1515.62	1299.24	1876.67	1618.08	2262.58	2682.36	2333.49	1721.14	1731.32	1574.83	1494.62	2096.63	1762.57	2006.87	1990.15	1899.48	1754.78	1802.77	1892.72	1873.44	1467.77	1668.44	1696.76	2031.01	1612.33	1664.52	1757.97	2254.88	2195.58	2255.4	2233.25	1891.44	1618.93	1447.27	1429.88	1815.89	1945.97	2503.08	2071.49	2086.13	2188.95	2440.19	2360.99	2062.68
LOC100648164	731.934	771.943	741.677	616.239	757.526	707.678	586.229	960.904	619.233	748.622	869.491	741.598	755.015	879.821	822.939	859.966	1225.66	1095.22	914.869	882.356	621.028	591.047	622.663	650.918	967.989	601.647	752.011	656.142	1027.22	772.103	772.406	824.961	851.486	831.56	789.334	735.994	811	688.512	636.056	705.866	832.433	935.432	1254.68	952.081	819.459	744.525	789.513	863.156	984.108
LOC100650528	2464.24	2691.81	2758.14	2802.55	2798.39	2699.3	2977.85	2315.02	6367.63	4457.2	3702.83	4113.32	2749.95	2733.57	2862.75	2700.18	2420.68	2375.97	2887.04	2553.75	4896.57	5213.84	5047.75	5208.52	2616.46	2692.96	2630.69	2632.69	2516.5	2673.29	2589.89	2677.83	4788.6	4835.97	5071.53	4927.86	2936.07	2770.88	2829.08	2893.33	2947.63	2304.79	2430.28	2518.9	5051.18	5016.74	4892.55	4280.72	2611.14
LOC105665962	3.57914	7.61473	8.09103	9.82409	6.93161	5.84053	5.71931	2.60408	51.7079	71.2973	58.8941	55.4783	2.76562	2.74088	2.69816	1.79534	5.57119	0.946603	21.913	25.8701	69.3823	63.1215	51.6835	42.3744	2.80035	7.88183	12.5784	12.6355	0	8.17521	1.90014	6.57713	56.4585	64.6403	67.1048	83.4859	0	5.31669	0.88464	3.62913	0.909763	1.66893	2.69631	1.78963	73.6737	58.7165	52.7243	51.9828	5.50293
LOC110119436	20.58	36.17	22.4751	28.5792	26.7362	27.2558	27.6433	20.8326	10.0893	11.1402	19.2744	20.3798	26.7344	21.0134	21.5853	15.2603	21.3562	33.1311	11.8696	24.9462	25.0231	8.03365	9.84447	23.5413	24.2697	40.2849	33.243	48.7368	30.929	29.0674	34.2025	18.7918	11.5221	14.2428	14.7858	12.0835	22.3786	46.9641	45.1166	40.8277	31.8417	35.0474	17.9754	19.6859	12.9252	11.7433	14.871	22.9691	27.5147
LOC100647774	1960.47	2487.16	2335.61	2464.95	2050.77	2070.47	1903.58	2324.57	2534.95	2802.88	2750.89	2734.29	1775.53	1862.88	2092.87	2220.83	2250.76	2014.37	2302.69	2404.07	2583.07	2524.86	2263	2443.59	2095.6	1547.47	1985.6	1787.92	1823.87	1919.36	1799.43	1908.31	2804.49	2627.25	2820.67	2922	1910.24	1825.4	1616.24	1773.74	2149.77	2122.87	2234.35	1955.17	2658.72	2860.67	2751.13	2601.56	2044.34
LOC100642881	699.722	717.688	715.606	718.945	727.819	731.04	643.422	795.979	952.181	875.62	999.059	1025.78	701.546	736.382	751.888	765.71	767.896	726.044	744.13	766.864	947.466	1035.19	904.461	932.237	717.824	602.522	573.217	560.473	701.058	696.71	588.093	626.707	963.251	862.236	888.285	1005.13	682.099	754.084	637.825	665.946	748.735	761.864	834.06	782.067	931.908	961.776	958.501	895.796	723.635
LOC105665955	30.4227	25.6997	69.2232	83.0582	14.8535	37.9635	32.4094	19.9646	5.04467	5.5701	12.8496	11.3221	48.8593	42.9404	44.9694	19.7487	15.785	23.6651	16.4348	14.7829	9.09932	10.329	3.69168	4.70827	30.8039	70.9365	53.0091	57.7622	15.9331	58.1348	102.607	64.8318	5.76107	6.57359	9.09895	6.59099	32.2252	44.3058	93.7718	100.708	51.8565	59.2468	10.7853	35.7925	6.46261	15.2663	4.05572	2.4178	62.3666
LOC100650117	760.567	702.459	667.06	625.17	766.438	753.428	707.288	803.791	905.518	944.69	1071.87	983.891	877.624	786.631	819.342	829.445	820.823	726.991	846.391	941.487	919.031	873.373	915.536	1033.46	777.565	693.601	731.346	694.048	780.723	819.338	693.55	925.497	960.947	1050.68	1009.98	1009.52	835.169	715.095	705.943	723.105	758.742	841.138	1025.5	922.552	900.888	982.914	958.501	927.228	733.724
LOC100650363	205.8	219.875	316.449	287.578	219.831	243.355	208.755	214.402	146.295	132.568	173.47	182.286	207.422	211.961	270.716	273.789	172.707	304.806	159.782	186.634	149.001	149.196	135.362	185.977	303.372	327.534	283.913	224.731	224.938	266.149	279.32	158.791	157.853	149.001	200.177	171.366	287.341	325.204	310.509	313.92	292.944	258.683	216.604	255.022	183.538	156.186	166.284	161.993	314.584
LOC100642962	544.924	595.853	700.323	652.856	660.484	569.452	611.966	666.643	964.793	1077.26	940.164	1051.82	542.984	602.993	539.632	622.981	679.686	566.068	641.869	678.167	971.352	960.595	905.692	820.416	548.869	533.337	512.122	578.524	567.969	604.966	558.641	594.761	985.143	941.119	950.84	1009.52	563.941	547.619	588.285	584.29	658.668	640.867	566.226	550.31	959.051	951.207	809.792	905.467	585.145
LOC105665925	13.4218	18.085	17.0811	17.862	3.96092	5.84053	9.53218	20.8326	5.04467	1.11402	2.1416	0	14.75	10.0499	10.7926	16.158	7.42826	12.3058	3.65217	5.5436	5.68707	3.44299	0	2.35413	10.268	16.6394	15.2738	16.2456	9.37243	9.08357	10.4508	13.1543	3.45664	1.0956	13.6484	2.197	6.26601	13.2917	18.5774	14.5165	13.6464	10.0136	10.7853	13.4222	3.87757	3.52299	5.40762	7.25341	14.6745
LOC100648711	0	0	5.39402	0.893099	0.99023	0	0.953218	0.868025	1.26117	0	0	0	0	0	0.899387	0	0	0	0.913043	0.923933	1.13741	0	1.23056	2.35413	2.80035	0	0	0	0	0	0	0	2.30443	0	0	0	0	0	0	0	0.909763	1.66893	0.898771	3.57925	0	0	0	0	2.75147
LOC100644557	137.797	192.272	212.165	214.344	86.1501	152.827	168.72	84.1985	41.6185	21.1664	16.062	28.3053	130.906	111.462	141.204	100.539	54.7834	99.3933	62.0869	52.6642	28.4354	33.2823	29.5334	29.4267	161.487	354.682	234.498	214.803	167.766	152.604	218.516	115.57	32.262	27.39	35.2584	28.5609	96.6755	129.373	222.929	293.052	111.901	126.838	75.4968	129.748	27.143	27.0096	12.1672	19.3424	178.845
LOC100651566	652.298	936.612	939.458	927.93	639.689	616.176	682.504	520.815	359.433	208.322	231.293	260.408	769.765	786.631	698.824	709.157	291.559	540.51	259.304	309.517	274.117	276.587	254.726	302.506	683.286	937.062	602.866	647.117	738.547	744.852	911.116	497.043	137.113	176.391	154.682	160.381	819.952	789.529	1038.57	855.568	712.344	682.59	382.877	548.52	175.783	143.268	194.674	239.363	663.103
LOC100646624	83.215	109.462	1267.59	100.92	296.079	78.8472	56.2399	46.8734	93.3264	88.0076	26.7701	52.0817	269.187	613.043	339.069	458.708	65.9258	69.102	51.1304	68.371	59.1456	122.8	63.9891	87.103	214.694	225.07	154.535	128.16	168.704	207.105	206.165	124.026	32.262	26.2944	22.7474	35.1519	751.921	722.184	2034.67	548.906	1031.67	860.331	1148.63	952.976	29.728	29.3582	35.1496	39.8938	179.762
LOC100642728	412.496	429.28	400.955	388.498	419.858	364.06	444.2	411.444	274.934	348.689	397.268	347.589	330.031	296.928	308.49	306.105	427.125	385.267	451.956	397.291	285.491	241.01	206.734	290.736	450.857	485.171	433.057	500.906	289.608	321.558	440.832	442.547	414.797	360.452	343.485	322.958	353.582	424.449	406.05	470.88	396.657	427.245	373.889	329.291	314.083	329.987	324.457	325.195	458.578
LOC100642403	1924.68	1716.17	1748.56	1704.03	1945.8	1920.56	1817.79	1968.68	2079.66	2047.57	2126.61	2109.31	1878.78	1802.58	1756.5	1787.26	2027.91	1963.25	2153.87	2078.85	2038.25	2002.67	1924.59	1775.02	1725.02	1688.46	1702.58	1703.08	1813.56	1834.88	1671.17	1875.42	2059.01	2290.9	2125.74	2108.02	1976.48	1837.8	1708.24	1753.78	1795.87	1775.74	2166.04	1909.53	2255.45	2266.46	2283.37	2263.06	1774.7
LOC100650561	238.908	305.541	445.905	541.218	263.401	358.219	345.065	230.027	60.536	51.245	37.4781	60.0071	122.609	184.552	236.539	149.013	114.209	200.68	119.609	108.1	88.7183	114.766	79.9864	64.7387	245.498	149.755	163.52	119.134	276.487	133.528	110.208	144.697	58.7629	55.8755	71.6542	47.2354	119.054	174.565	165.428	166.033	183.772	257.849	123.132	272.918	15.5103	18.7893	20.2786	15.7157	222.869
LOC100645632	234.434	225.586	249.024	234.885	229.733	223.887	181.111	309.017	310.247	401.047	414.4	413.257	195.437	205.566	205.96	246.859	328.7	334.151	274.826	284.571	301.415	291.507	199.351	277.788	282.836	220.691	187.778	199.46	165.892	191.663	221.366	211.408	424.015	422.901	371.92	315.269	152.174	231.276	210.544	200.51	272.929	257.849	253.454	221.019	363.199	332.335	371.774	345.746	282.484
LOC100647100	970.841	939.468	826.184	951.151	1006.07	1012.36	994.207	924.447	763.006	743.052	774.19	722.35	1008.53	1026	841.826	816.878	947.103	965.535	951.391	899.91	668.8	710.404	835.55	842.78	960.521	876.635	1003.58	801.45	1068.46	976.483	1011.82	927.376	632.566	769.11	748.389	854.631	913.942	930.421	840.408	1146.81	885.199	1048.92	843.048	875.127	688.914	665.845	744.9	710.834	991.445
LOC100648942	5599.56	5188.49	4884.28	5051.37	6005.75	6283.44	6941.33	4285.44	3779.72	3295.27	2886.88	3189.44	5368.07	5039.56	4927.74	4731.61	3630.56	4276.75	4894.82	4708.36	3328.08	3600.22	4564.14	3811.34	4503.9	5526.92	4952.31	5749.14	5095.79	5253.03	5883.78	6174.05	3135.17	3389.78	3376.85	3488.83	5347.59	5297.2	5272.45	5397.43	4419.63	4138.93	3941.11	4253.94	3493.69	3042.69	3325.69	3250.74	4187.73
LOC100646740	356.124	351.229	299.368	286.685	371.336	359.193	305.03	435.749	804.625	865.594	800.96	877.463	369.672	365.45	392.133	446.141	445.696	428.811	525	523.87	820.076	805.66	738.336	682.699	338.843	289.001	287.507	275.273	350.529	239.806	282.171	338.253	917.163	830.464	772.273	801.904	292.712	281.785	259.199	275.814	356.627	337.123	525.781	418.772	863.405	900.711	886.85	941.734	339.347
LOC100645492	933.26	1029.89	946.65	901.137	966.465	809.887	981.815	974.792	1378.46	1489.45	1496.98	1441.3	717.218	840.535	824.738	812.389	1057.6	882.234	1080.13	1066.22	1467.27	1357.69	1204.72	1168.83	900.781	936.187	811.309	828.526	842.581	744.852	909.216	817.444	1416.07	1331.15	1343.23	1412.67	814.581	809.023	795.291	856.475	856.997	904.557	925.734	891.234	1514.84	1466.74	1342.44	1279.02	1015.29
LOC110119468	4.47392	4.75921	1.79801	1.7862	3.96092	1.94684	1.90644	1.73605	6.30584	2.22804	0	0	0.921874	0.913625	1.79877	2.693	0.928532	3.78641	1.82609	0	0	0	2.46112	1.17707	1.8669	3.50304	7.18768	4.51267	0.937243	0.908357	1.90014	0.939591	0	1.0956	0	1.0985	0.895144	2.65835	2.65392	2.72185	0.909763	2.50339	0.898771	3.57925	1.29252	1.17433	0	0	0.917155
LOC100651161	578.926	576.816	527.715	527.822	613.943	494.498	550.007	644.943	1821.13	1771.29	1805.37	1829.65	602.906	528.989	565.715	574.507	763.254	622.864	864.651	1010.78	1913.13	1895.94	1701.86	1712.63	606.743	547.349	583.999	521.664	657.007	646.75	634.646	635.163	1938.02	1914.01	1901.68	2014.65	691.946	591.925	667.903	564.33	637.744	628.35	777.437	731.957	2066.74	1998.71	1914.3	1844.78	657.6
LOC105665894	4150.91	3744.54	3317.32	3442.9	4139.16	3808.03	4009.24	3726.43	3780.98	3594.95	3375.17	3241.52	4370.61	4535.24	4294.57	4751.35	4151.47	4450.93	3571.82	3149.69	3450.92	4154.55	4564.14	3952.59	3757.14	3303.36	3417.74	3665.19	4642.16	4656.24	4134.7	4634.06	3684.78	3499.34	3492.86	3704.14	4837.36	3521.42	3818.99	3457.66	3606.3	3677.48	4389.6	4110.77	3399.33	3744.94	4092.22	4834.4	2991.76
LOC100650242	0.894785	4.75921	5.39402	8.03789	8.91207	5.84053	4.76609	3.4721	10.0893	1.11402	5.35401	6.79326	5.53125	2.74088	6.29571	1.79534	3.71413	1.89321	6.3913	5.5436	10.2367	5.73832	8.61391	9.41654	1.8669	7.00607	4.4923	1.80507	3.74897	1.81671	0.950069	4.69795	9.21771	4.3824	3.41211	8.78798	2.68543	5.31669	3.53856	2.72185	3.63905	4.17231	3.59509	6.26369	6.46261	7.04598	2.70381	4.83561	5.50293
LOC100649625	3402.87	3359.05	3266.98	3392.88	3464.82	3332.02	3210.44	3838.41	2534.95	2633.55	2922.22	2840.72	3305.84	3484.57	3653.31	3580.8	4271.25	3616.02	3520.69	3340.94	2613.78	2384.85	2901.66	3156.89	3519.11	3320	3433.01	3207.6	4326.31	3730.62	3696.72	3704.81	2954.28	2736.81	2800.2	2737.46	3443.62	3263.56	3255.47	3105.63	3716.38	3741.73	4044.47	3982.81	3012.87	3014.5	2653.79	2814.32	3725.48
LOC105665927	1166.8	1056.54	1070.71	929.716	1159.56	1152.53	1176.27	1315.93	432.58	495.739	625.349	494.776	1310.91	1255.32	1206.98	1338.42	1421.58	1724.71	1090.17	1015.4	359.423	424.636	473.765	504.962	1069.74	981.726	1198.54	1073.11	1159.37	1167.24	987.122	1088.99	625.652	600.388	653.987	589.893	1189.65	1070.43	1009.37	1060.61	1203.62	1109	1427.25	1197.26	485.988	520.228	558.337	678.194	1181.3
LOC105665951	548.503	654.867	676.05	710.014	341.63	422.465	445.153	493.038	390.962	336.434	361.931	379.29	566.031	554.571	709.616	815.98	655.544	692.913	303.13	303.974	358.286	374.139	299.026	357.828	531.134	571.871	520.208	379.967	565.157	712.152	690.7	451.004	258.096	254.179	251.358	244.965	511.127	654.839	626.325	651.429	654.119	604.985	375.686	525.255	352.858	234.866	248.751	253.869	657.6
LOC110119432	42.9497	46.6402	72.8192	78.5927	53.4724	78.8472	75.3042	27.7768	27.7457	24.5085	40.6905	9.05768	62.6875	36.545	35.9755	34.1114	25.9989	50.1699	31.9565	34.1855	17.0612	14.9196	39.3779	34.1349	45.7391	99.8365	95.2367	120.94	51.5484	73.5769	82.656	52.6171	14.9788	23.0076	27.2968	17.576	39.3863	69.117	77.8483	60.788	53.676	45.061	29.6595	39.3718	31.0205	34.0556	28.39	24.178	78.8753
LOC100651525	276.488	248.431	297.57	242.03	272.313	204.419	207.802	301.205	145.034	262.909	242.001	254.747	229.547	190.034	223.048	240.575	293.416	289.66	268.435	219.896	162.65	144.606	135.362	128.3	246.431	250.467	243.483	261.735	176.202	217.097	213.766	244.294	273.075	212.546	199.04	226.291	247.955	208.237	238.853	235.894	236.538	227.808	268.733	250.548	186.123	227.82	239.287	255.078	279.732
LOC100649413	288.121	268.419	331.732	348.309	348.561	356.272	329.813	312.489	311.508	235.058	292.329	303.432	341.093	338.955	340.868	285.458	324.058	308.592	328.695	294.734	291.178	276.587	273.184	321.339	291.237	338.043	240.787	319.497	454.563	333.367	340.125	437.849	216.616	247.605	295.716	299.89	342.84	296.849	315.816	408.277	265.651	285.386	301.987	269.339	298.573	310.023	186.563	259.914	296.241
LOC100644329	3184.54	3093.48	2930.75	3032.97	3154.87	3164.59	3369.63	3163.95	1671.05	2086.56	2267.96	2154.6	3140.83	2921.77	2978.77	3046.68	3179.29	3244.95	3217.56	3086.86	1871.05	1792.65	2052.57	1855.06	3329.62	3464.5	3827.44	3584.86	3268.17	3390.9	3251.14	3328.97	2273.32	2494.68	2311.13	2326.62	3402.44	3283.94	3202.4	3187.29	3274.24	3400.43	3152.89	3180.17	2238.65	2399.16	2264.44	2258.23	3369.63
LOC105665866	665.72	611.082	703.02	718.945	647.611	672.634	725.399	728.273	1044.25	987.022	1061.17	1133.34	701.546	751.914	769.875	767.506	867.249	749.709	852.782	807.517	1065.76	1054.7	1102.58	1072.31	672.085	585.883	624.429	630.871	747.92	724.869	670.749	865.363	1066.95	1162.43	1138.51	1089.71	857.548	743.451	674.095	742.158	755.103	688.432	835.857	773.118	1130.96	1103.87	1027.45	1059	680.529
LOC100642490	11.6322	11.4221	11.687	25.0068	8.91207	18.495	20.0176	13.8884	13.8728	12.2542	8.56642	10.1899	7.37499	8.22263	16.189	13.465	10.2139	13.2524	11.8696	12.0111	17.0612	10.329	18.4584	34.1349	14.9352	13.1364	8.98459	12.6355	9.37243	10.9003	9.50069	13.1543	8.0655	10.956	4.54947	12.0835	9.84658	9.74727	7.96176	33.5695	14.5562	10.848	12.5828	8.94813	1.29252	14.092	8.11143	3.62671	5.50293
LOC100643486	124.375	126.595	106.981	134.858	77.238	87.608	103.901	67.706	137.467	140.367	84.5934	90.5768	165.016	120.599	143.902	108.618	70.5685	121.165	49.3043	37.8812	137.627	148.049	169.817	194.216	153.086	190.915	178.793	146.21	145.273	138.07	172.913	107.113	80.655	246.51	118.286	117.539	97.5707	170.134	199.929	155.145	121.908	90.9564	86.282	116.326	131.837	153.837	78.4105	146.277	101.804
LOC100644019	1180.22	1163.15	1166.01	1175.32	991.221	1043.51	1092.39	1119.75	1151.45	1267.76	1473.42	1123.15	1211.34	1072.6	1141.32	1265.71	1065.96	1074.39	1090.17	1133.67	1219.31	1246.36	1368.38	1105.27	1028.66	1169.14	1134.75	1062.28	1037.53	1114.55	1178.09	1222.41	1261.67	1264.32	1174.9	1231.42	1129.67	1156.38	1161.53	1221.2	1175.41	1117.35	1257.38	1210.68	1354.56	1356.35	1235.64	1390.24	1251
LOC100645165	607.559	589.19	633.797	534.073	610.972	566.531	550.007	727.405	1618.08	1751.24	1688.66	1856.82	680.343	694.355	632.269	691.204	948.031	716.578	929.477	920.237	1650.39	1745.6	1602.19	1610.23	629.146	566.616	590.288	570.401	668.254	684.901	628.946	694.357	1696.06	1588.62	1586.63	1624.68	723.276	640.661	636.056	614.231	664.127	671.742	925.734	797.278	1669.94	1745.05	1627.69	1537.72	633.754
LOC110119392	18.7905	21.8924	29.6671	23.2206	24.7558	12.6545	46.7077	17.3605	15.134	22.2804	5.35401	4.52884	27.6562	10.9635	17.9877	13.465	11.1424	9.46603	15.5217	9.23933	13.649	10.329	13.5362	5.88534	25.2032	18.3909	22.4615	36.1013	23.4311	24.5256	36.1026	39.4628	12.6744	4.3824	15.9232	10.985	43.862	30.1279	26.5392	29.0331	12.7367	27.5373	19.773	22.3703	5.17009	18.7893	8.11143	13.2979	18.3431
LOC110119408	0	0	0	0	0	0	0	0	0	0	0	0	0	0	0	0	0	0	0	0	0	0	0	0	0	0	0	0	0	0	0	1.87918	0	1.0956	0	0	0	0	2.65392	0	0	0.834463	0	0	0	1.17433	0	0	1.83431
LOC110119467	5.36871	4.75921	4.49501	8.03789	3.96092	0.973422	3.81287	2.60408	8.82817	3.34206	3.21241	4.52884	2.76562	4.56813	5.39632	3.59067	12.0709	6.62622	11.8696	2.7718	3.41224	8.03365	6.1528	10.5936	4.66726	7.00607	6.28922	3.61013	4.68621	7.26685	2.85021	1.87918	5.76107	0	2.27474	0	8.95144	5.31669	3.53856	1.81457	4.54881	3.33785	2.69631	2.68444	6.46261	4.69732	0	0	3.66862
LOC100648251	640.666	618.697	581.655	604.628	707.025	705.731	630.077	877.574	2176.77	2307.14	2376.11	2555.4	743.031	716.282	674.54	740.576	1225.66	1019.49	1003.43	1163.23	2277.1	2309.1	2026.73	2132.85	659.017	604.274	682.829	577.622	735.736	629.491	617.545	606.976	2521.04	2382.93	2457.85	2349.69	764.453	723.07	600.67	688.628	696.878	730.155	924.836	835.755	2418.31	2423.82	2329.33	2316.26	697.038
LOC100650484	5255.07	6490.61	6686.78	7913.75	4430.29	3638.65	4929.09	3535.47	19144.5	11461	7593.06	9665.68	8620.45	19473.9	3972.59	4982.06	1306.44	1302.53	2047.04	2741.31	9699.87	17173.7	9021.23	12502.8	7110.1	7315.22	3857.98	4541.55	16659.5	7802.78	12597.9	5240.1	7648.4	6798.19	6740.05	5162.94	4704.88	4249.81	7125.77	4062.81	7999.54	8021.69	3335.34	3496.93	9012.75	6859.26	8414.26	10284.1	7092.36
LOC105665959	577.136	434.04	414.44	389.391	572.353	433.173	645.329	674.456	1044.25	1153.01	1200.37	1075.6	546.671	591.116	677.239	719.929	714.041	527.258	991.564	987.684	1359.21	1082.25	1389.3	1361.87	340.71	349.428	375.556	446.754	764.79	543.197	432.281	960.262	1005.88	1073.69	1179.45	1459.9	879.031	424.449	416.665	511.708	494.001	494.836	834.06	735.536	1248.58	1200.17	1112.62	1003.39	297.158
LOC110119463	25.054	20.9405	35.9601	38.4033	23.7655	26.2824	21.924	17.3605	32.7903	17.8243	17.1328	23.7764	30.4219	27.4088	53.9632	36.8044	48.2837	39.7573	29.2174	34.1855	25.0231	42.4636	27.0723	28.2496	46.6726	39.4092	33.243	23.4659	27.18	32.7008	30.4022	27.2481	24.1965	21.912	42.0826	15.379	31.33	34.5585	17.6928	27.2185	28.2026	31.7096	23.3681	27.7392	20.6803	22.3123	29.7419	30.2225	39.4377
LOC100649061	1253.59	1124.12	1136.34	1035.1	1384.34	1161.29	1266.83	1276.87	1481.87	1550.72	1569.8	1650.76	1111.78	1171.27	1270.83	1359.07	1315.73	1252.36	1531.17	1385.9	1646.98	1471.31	1368.38	1424.25	1122.01	1078.06	1184.17	1135.39	1146.25	1108.2	1168.58	1461.06	1632.69	1823.08	1635.54	1614.79	1374.94	1136	1127.92	1197.61	1206.35	1280.9	1489.26	1309.11	1602.73	1703.95	1610.12	1700.92	1150.11
LOC100647147	50.1079	40.9292	44.0511	60.7308	33.6678	69.1129	60.0527	43.4013	192.959	285.189	177.753	182.286	41.4843	98.6715	51.2651	49.3717	61.2831	37.8641	43.8261	64.6753	251.369	372.991	206.734	242.476	20.5359	18.3909	32.3445	36.1013	29.9918	23.6173	23.7517	35.7044	183.202	195.017	153.545	194.434	32.2252	27.4696	22.116	22.6821	31.8417	30.8751	63.8128	55.4784	152.518	207.856	174.396	175.291	23.846
LOC100649733	502.869	516.85	514.23	478.701	550.568	510.073	537.615	557.272	561.219	667.298	647.835	634.038	571.562	605.734	489.267	525.136	627.688	592.573	665.608	672.623	635.815	617.443	614.049	627.377	527.4	552.604	592.983	512.639	685.125	555.006	624.195	619.19	680.959	689.132	681.284	699.743	598.851	547.619	574.131	577.939	618.639	609.992	644.419	603.999	659.186	677.588	651.619	693.91	578.725
LOC110119385	7.15828	8.56657	7.19202	8.93099	8.91207	11.6811	17.1579	1.73605	2.52233	2.22804	0	1.13221	3.6875	2.74088	5.39632	3.59067	1.85706	5.67962	3.65217	7.39146	1.13741	1.14766	0	1.17707	4.66726	15.7637	17.0707	21.6608	4.68621	9.08357	13.301	13.1543	0	1.0956	0	0	3.58057	8.86115	11.5003	14.5165	5.45858	5.00678	1.79754	2.68444	2.58504	0	2.70381	0	8.2544
LOC100646108	1507.71	1368.75	1334.12	1218.19	1657.65	1659.68	1300.19	1808.1	1861.48	2043.11	2113.76	2161.39	1668.59	1935.06	1517.27	1498.21	2325.04	1836.41	2063.48	2151.84	1921.09	1854.63	2141.17	1962.17	1664.34	1314.51	1608.24	1672.39	1978.52	1506.96	1501.11	1803.07	2152.34	2126.56	2131.43	2114.61	1602.31	1361.96	1313.69	1337.34	1572.07	1770.73	2249.62	1865.68	2088.72	2254.71	2122.49	2148.22	1768.28
LOC105665949	325.702	434.992	530.412	520.677	290.138	316.362	296.451	275.164	185.392	142.595	50.3277	58.8749	451.718	520.766	404.724	410.234	345.414	372.015	187.174	160.764	102.367	133.129	93.5225	91.8112	593.675	666.453	518.411	472.928	635.451	644.025	656.498	360.803	27.6531	63.5447	42.0826	46.1369	365.219	526.352	629.864	498.098	468.528	557.421	310.975	415.193	28.4355	43.4502	50.0205	67.6985	557.63
LOC100645560	318.543	345.518	362.298	358.133	369.356	326.096	344.112	366.307	417.446	470.117	469.011	413.257	458.172	396.513	348.063	406.643	413.197	401.359	367.956	341.855	452.691	444.146	655.888	456.702	396.717	367.819	375.556	322.205	391.768	477.796	399.979	433.151	418.254	448.1	411.727	415.232	448.467	400.524	413.127	372.893	459.43	410.556	395.459	435.774	440.75	462.686	400.164	423.116	422.809
LOC100649213	637.982	585.382	592.443	528.715	648.601	631.751	697.756	695.288	698.687	854.454	927.315	786.886	847.202	738.209	695.226	625.674	644.401	568.908	715.825	723.439	828.038	786.15	931.533	909.873	720.624	655.068	696.306	624.553	752.606	719.418	685	711.27	912.554	832.655	917.857	857.927	789.517	747.881	641.364	599.714	631.375	741.003	939.216	792.804	859.527	896.014	931.463	899.423	597.068
LOC100644678	1179.33	1311.64	1261.3	1309.28	1372.46	1598.36	1366.91	1293.36	904.257	969.198	1025.83	983.891	1375.44	1298.26	1429.13	1403.95	1274.87	1414.22	1220.74	1082.85	913.344	794.184	1156.73	1152.35	1192.95	1268.97	1298.27	1324.92	1509.9	1464.27	1398.5	1426.3	925.228	1041.91	963.351	1012.82	1394.63	1368.16	1255.3	1250.24	1305.51	1285.07	1387.7	1440.65	1012.04	1019.32	1070.71	875.245	1295.02
LOC100646468	3077.16	2717.51	2196.26	2048.77	3309.35	3396.27	2756.71	3212.56	7800.32	7616.56	6476.21	6934.79	2412.55	2612.97	2599.23	2861.76	3520.07	2757.45	4959.65	4789.67	7200.97	8095.62	8095.85	7025.91	2179.61	1889.89	2248.84	2811.39	2344.98	2261.81	1766.18	3246.29	7271.62	7410.63	7240.49	7257.78	2888.63	1929.07	1869.24	2084.94	1797.69	2138.73	3118.74	2467	8433.7	7802.25	7165.1	6555.87	1717.83
LOC100642927	655.877	577.768	529.513	564.439	661.474	624.937	578.603	705.705	749.133	826.603	836.297	838.968	548.515	572.843	599.891	552.066	740.969	673.034	683.869	837.083	862.16	781.559	753.102	762.74	611.411	585.007	666.657	594.77	621.392	511.405	531.089	585.365	850.334	866.619	880.323	887.586	524.554	515.719	452.051	483.582	595.895	646.708	704.637	655.898	798.778	841.994	865.22	790.622	690.618
LOC100642249	308.701	334.096	336.227	284.006	308.952	268.664	300.264	355.022	411.14	491.283	500.065	503.834	302.375	268.606	288.703	308.798	398.34	434.491	344.217	398.215	472.027	423.488	339.634	388.432	315.507	287.249	265.046	274.37	267.114	266.149	259.369	273.421	488.539	513.836	464.046	452.581	340.155	323.432	281.315	310.291	353.898	378.846	358.61	370.453	449.798	445.071	446.129	466.636	336.596
LOC105665909	14.3166	3.80737	11.687	12.5034	9.9023	10.7076	10.4854	22.5687	7974.36	6451.29	5504.99	6006.38	10.1406	14.618	8.09448	9.87434	51.9978	12.3058	314.087	1043.12	7196.42	8859.97	7244.3	6119.57	12.1349	15.7637	9.88305	21.6608	10.3097	5.45014	10.4508	12.2147	4946.46	5063.86	5865.41	5781.4	6.26601	9.74727	5.30784	4.53642	1.81953	7.51016	17.0767	11.6326	6248.05	5392.52	5621.22	5420.72	4.58578
LOC100645716	993.211	925.19	664.363	659.107	772.38	967.581	722.539	519.947	331.687	269.593	222.727	201.533	690.484	798.508	910.18	684.023	554.334	527.258	583.434	504.467	301.415	296.097	295.334	258.955	631.013	517.574	702.595	848.382	530.479	515.038	531.089	526.171	271.923	193.921	239.985	254.852	556.779	382.802	249.468	379.244	462.16	345.467	496.122	354.346	206.803	171.452	281.196	194.633	316.419
LOC100649295	1771.67	1705.7	1705.41	1693.32	1894.31	1750.21	1860.68	1726.5	1316.66	1466.05	1578.36	1495.65	1618.81	1698.43	1776.29	1769.3	1691.79	1671.7	1733.87	1627.97	1457.03	1341.62	1420.07	1353.63	1692.35	1824.21	1813.99	1749.11	1783.57	1737.69	1823.18	1709.12	1465.62	1445.09	1371.67	1396.19	1801.92	1831.6	1883.4	1758.31	1711.26	1713.99	1747.21	1745.78	1438.58	1432.68	1346.5	1395.07	1684.81
LOC100650563	3184.54	3039.23	2737.46	2778.43	3227.16	3161.67	2606.1	3880.07	2381.08	2668.08	2844.05	2756.93	3097.5	3311.89	3361.01	3240.58	4184.9	3545.03	3503.34	3435.18	2378.33	2235.65	2547.26	2544.82	3358.56	2806.81	3162.58	2901.65	3644	3341.84	2897.71	3054.61	3016.5	3067.68	3036.77	3004.39	3447.2	3190.02	2654.8	2948.67	3294.25	3473.87	3977.06	3736.74	2892.66	3023.9	2853.87	2996.87	3650.28
LOC100643611	799.938	841.428	917.882	860.055	722.868	743.694	762.575	741.294	918.13	885.647	958.368	911.429	675.734	773.841	813.046	813.287	712.184	706.165	710.347	761.32	925.856	803.365	830.627	892.217	825.171	773.295	711.58	663.362	844.456	829.33	908.266	661.472	867.617	824.986	842.79	896.374	751.921	822.315	833.331	817.462	877.921	850.317	800.805	821.438	986.194	930.069	857.108	867.991	906.149
LOC100652161	20158.6	18855	17520.7	17746.8	20496.8	18561.2	17870.9	21795.2	25039.2	23955.9	23129.3	22404.2	17557.1	20879.1	19179.4	19057.5	28694.4	22788.5	23141.1	23741.4	23547.9	22788	25641.2	23267.1	20062.7	17867.2	18453.5	17785.3	21762.8	19965.7	17963.9	19246.6	19995.5	21080.4	20769.5	20805.6	19158.8	17927.9	17257.6	17256.5	16444	18076.1	19080.9	17545.5	22409.7	24064.4	22310.5	22805.9	18076.2
LOC100648899	1267.02	1225.02	1233.43	1145.85	1244.72	1245.98	1314.49	1318.53	1870.31	2008.58	1867.48	1933.82	1176.31	1248.01	1336.49	1350.09	1472.65	1325.24	1569.52	1661.23	2095.12	1956.77	1923.36	2001.01	1305.9	1243.58	1257.84	1232.86	1274.65	1201.76	1242.69	1193.28	1873.5	2031.24	2041.58	2170.63	1355.25	1188.28	1181.88	1171.3	1209.07	1149.05	1312.21	1353.85	1991.78	1976.4	1999.47	1975.35	1124.43
LOC110119464	2.68435	0	0	0.893099	0.99023	0	1.90644	0.868025	0	0	0	0	1.84375	2.74088	0	0	0	0	0.913043	0	0	0	0	0	3.73381	0.875759	0	0.902534	0	0	2.85021	2.81877	0	0	0	0	0.895144	0	2.65392	0.907283	2.72929	0	0	0.894813	1.29252	0	0	0	1.83431
LOC100647775	445.603	391.207	366.793	336.698	425.799	415.651	363.176	460.921	455.281	502.423	538.614	469.867	437.89	417.527	415.517	407.541	514.407	482.767	468.391	539.577	469.752	463.656	524.218	483.775	414.452	373.949	348.602	388.992	505.174	414.211	418.98	436.91	576.107	528.079	543.662	516.294	473.531	387.232	391.895	405.556	412.123	428.914	550.947	522.571	567.417	517.879	542.114	521.037	451.24
LOC100646025	163.746	191.32	129.456	111.637	146.554	148.934	156.328	153.64	128.639	128.112	97.443	96.2379	125.375	132.476	148.399	159.785	190.349	146.723	184.435	177.395	90.9932	75.7459	161.203	205.987	100.813	150.631	132.074	156.138	197.758	147.154	158.662	196.374	103.699	81.0743	127.385	125.229	162.021	101.017	128.273	126.112	89.1568	95.9632	216.604	173.594	82.7214	93.9464	95.9853	116.055	95.3841
LOC100642491	875.099	1158.39	1159.71	1373.59	752.575	810.86	805.469	823.756	899.212	552.554	527.906	542.329	1123.76	937.38	1105.35	989.23	664.829	877.501	602.608	459.194	896.283	711.552	606.666	615.606	1147.21	1727	1896.65	1398.93	1049.71	1222.65	1411.8	1140.66	342.208	528.079	570.959	582.204	851.282	1453.23	1436.65	1481.59	1317.34	1214.98	665.091	1034.4	407.144	482.65	473.167	389.266	1786.62
LOC100646710	584.294	676.759	631.1	691.259	616.914	574.319	674.878	642.339	422.491	454.52	523.622	463.074	674.812	717.196	712.315	685.818	710.327	668.301	567	506.315	392.408	402.83	424.543	435.515	684.22	598.143	536.38	504.516	650.447	575.898	609.944	545.902	436.689	404.276	483.382	478.945	583.634	682.309	690.904	619.674	654.119	741.837	621.051	748.958	449.798	475.604	428.554	460.592	735.558
LOC105665910	60.8454	62.8215	47.6472	83.0582	70.3064	63.2724	70.5381	33.853	5.04467	4.45608	16.062	16.9832	47.9375	52.9903	47.6675	26.0324	17.6421	24.6117	39.2608	24.0222	1.13741	12.6243	27.0723	16.4789	53.2067	94.582	102.424	63.1774	33.7407	55.4098	64.6047	57.315	28.8054	48.2063	17.0605	34.0534	47.4426	30.1279	58.3862	55.3443	58.2248	48.3988	40.4447	45.6355	28.4355	25.8353	12.1672	12.089	54.1122
LOC100642928	1178.43	1114.61	1121.06	1190.5	1184.32	1117.49	1238.23	1093.71	510.773	575.949	700.305	699.706	1309.98	1148.43	1223.17	1268.4	997.244	1043.16	947.738	985.836	530.035	484.314	600.513	623.846	1328.3	1281.24	1383.63	1283.4	1240.91	1380.7	1377.6	1344.55	769.679	705.566	702.894	667.887	1485.04	1291.96	1441.08	1309.21	1359.19	1371.02	1547.68	1389.64	648.846	770.36	650.267	796.666	1466.53
LOC100646260	1579.3	1576.25	1421.32	1387.88	1689.33	1328.72	1326.88	1657.06	2039.31	2117.75	2241.19	2036.85	1437.2	1540.37	1419.23	1516.16	1931.35	1679.27	2160.26	2038.2	2139.48	2078.42	1934.44	1973.94	1674.61	1626.28	1668.44	1591.17	1627.99	1466.09	1611.32	1657.44	2276.78	2262.41	2336.16	2259.61	1441.18	1473.61	1448.16	1534.22	1568.43	1644.73	1900.9	1500.6	2228.31	2262.93	2038.67	1947.54	1727.92
LOC100645909	1086.27	1250.72	1346.71	1240.51	1179.36	1612.96	1279.22	1150.13	4967.74	3607.2	1785.03	2689	1213.19	1343.94	1275.33	1326.75	969.388	1072.5	1039.96	1180.79	3038.03	4541.31	3686.76	5128.48	1356.3	1813.7	1566.91	1643.51	1414.3	2091.04	1942.89	1473.28	2166.16	2322.67	3142.55	2756.13	1302.43	1483.36	1465.85	1592.28	1257.29	1354.33	851.136	1065.72	3100.76	2698.61	2855.22	2235.26	1296.86
LOC100642518	2101.85	1434.43	2394.04	2657.86	1321.96	1721.01	1833.99	1673.55	977.405	1334.6	1439.16	1339.4	2074.22	1759.64	1776.29	1498.21	1314.8	1589.35	1411.56	1433.94	1276.18	1162.58	1285.93	1093.5	1752.09	2636.04	1884.97	1689.54	1584.88	1327.11	1525.81	1354.89	1422.98	1392.51	1402.38	1332.48	1515.48	1601.21	1990.44	2015.98	1650.31	1407.74	1624.98	1756.52	1421.77	1460.87	1411.39	1462.77	2047.09
LOC100647970	1046.9	1051.78	982.61	866.306	1204.12	1108.73	894.119	1290.75	6611.04	6218.46	5626	6579.27	1033.42	1137.46	996.521	1191.2	1861.71	1555.27	2202.26	2670.17	6422.98	6665.63	5751.63	6114.86	1156.55	1071.05	1199.44	1192.25	1123.75	981.025	1103.98	1272.21	7079.2	6636.04	6837.86	6703.04	1192.33	976.499	899.679	1007.08	1155.4	1235	1528.81	1205.31	6809	6944.99	6801.44	6172.65	1206.98
LOC100647810	916.26	961.36	839.669	979.73	833.774	832.276	925.575	618.902	624.278	467.889	386.56	432.504	809.406	750.086	812.147	728.008	613.76	621.918	654.652	609.796	498.188	418.898	678.038	466.119	642.215	740.892	840.958	754.518	897.879	828.421	790.457	743.216	334.142	398.798	445.849	449.286	684.785	664.586	659.941	809.297	591.346	650.881	658.799	680.953	491.158	422.759	477.223	427.951	805.262
LOC100651998	2688.83	2598.53	2473.16	2289.01	2765.71	2458.86	2689.98	2672.65	3818.81	3678.5	3509.02	3934.43	2755.48	2760.98	2483.21	2598.75	2678.82	2559.61	3110.74	2926.09	4059.43	4185.53	4556.76	4024.39	2626.73	2699.97	2900.23	2925.11	2820.16	2614.25	2698.2	3162.66	4569.68	4382.4	4546.06	4598.31	3188.5	2647.71	2603.49	2790.8	2763.86	2819.65	3125.03	2973.46	4267.91	4063.18	4170.63	3971.24	2669.84
LOC100652236	806.201	726.255	734.485	753.776	761.487	565.558	815.001	717.857	247.189	367.627	363.002	361.175	532.843	548.175	621.477	677.739	659.258	691.02	723.13	642.133	250.231	263.963	247.342	269.548	763.563	789.935	734.041	784.302	566.095	582.257	713.502	777.041	392.905	380.173	350.31	397.656	761.767	703.576	807.676	801.131	813.328	740.168	778.336	680.058	360.614	318.243	301.475	349.373	816.268
LOC110119440	51.8975	79.0028	52.1422	66.0893	49.5115	52.5648	39.0819	33.853	10.0893	10.0262	12.8496	22.6442	44.25	38.3723	51.2651	49.3717	24.1418	39.7573	22.8261	20.3265	12.5116	21.8056	13.5362	11.7707	40.1384	77.9426	68.2829	46.0292	44.9877	42.6928	53.2039	35.7044	18.4354	20.8164	23.8847	21.97	66.2406	105.448	101.734	106.152	80.0591	71.7638	48.5337	48.3199	7.75513	19.9636	8.11143	15.7157	49.5264
LOC100650927	171.799	177.043	258.014	137.537	211.909	228.754	121.059	156.245	108.46	124.77	103.868	117.75	76.5156	167.193	162.789	161.58	99.353	142.937	104.087	131.198	234.307	258.224	135.362	175.383	337.909	297.758	168.91	140.795	415.199	86.2939	134.91	283.756	93.3294	98.6039	112.599	102.16	164.706	320.774	434.358	154.238	188.321	294.565	242.668	279.182	12.9252	31.7069	27.0381	22.9691	134.822
LOC100643574	2792.62	3206.75	3453.97	3983.22	2754.82	2828.76	3169.45	2035.52	471.677	405.504	395.126	386.084	2778.53	2564.55	3053.42	2867.15	1972.2	2613.57	1379.61	1411.77	394.683	432.669	566.057	1142.93	3567.65	5371.03	3916.38	3760.86	2703.95	3633.43	3777.47	2746.42	383.687	370.312	354.859	399.853	2661.26	4016.76	4271.93	4035.6	3335.19	2904.76	1823.61	2407.05	280.477	300.628	358.255	340.91	3569.57
LOC100649379	908.207	972.782	996.095	993.126	854.569	886.787	830.253	978.265	751.656	727.456	874.845	814.059	971.656	948.343	938.96	1005.39	1082.67	1147.28	871.043	784.419	698.373	812.546	724.799	686.23	1024	817.083	847.247	747.298	848.205	843.863	921.567	902.007	850.334	772.397	816.631	793.116	898.724	1011.94	959.834	944.482	990.732	984.666	1096.5	1062.14	766.465	810.288	780.05	779.742	966.682
LOC100646027	2105.43	1782.8	1874.42	1961.25	2165.63	2026.66	2375.42	1697.86	751.656	634.992	664.968	534.403	2213.42	4241.05	1870.73	2004.49	1008.39	1187.99	1779.52	1457.97	454.966	589.9	814.63	640.325	1454.32	1707.73	2208.41	2201.28	2239.07	2212.76	1976.14	2535.02	562.281	660.646	590.294	578.908	2341.7	1735.9	1671.97	1520.61	1480.18	1255.87	1674.41	1614.24	656.601	583.642	781.402	835.351	1549.08
LOC110119158	365.072	315.06	294.873	300.081	391.141	304.681	424.182	279.504	298.897	384.337	397.268	350.985	279.328	232.061	302.194	246.859	252.561	237.597	444.652	417.618	379.897	293.802	232.576	244.83	332.309	394.092	350.399	366.429	221.189	245.256	267.919	355.165	359.491	400.989	384.431	371.292	256.011	342.927	306.97	353.84	299.312	313.758	313.671	244.284	338.641	332.335	386.645	332.448	342.099
LOC105665875	84.1098	59.0142	67.4252	71.4479	153.486	125.571	129.638	58.1577	35.3127	56.8151	41.7613	39.6274	86.6562	54.8175	60.2589	35.009	61.2831	71.9418	82.1738	83.1539	53.4585	45.9066	62.7585	40.0203	77.4765	118.227	111.409	166.969	58.1091	59.0432	80.7559	119.328	50.6974	40.5372	44.3574	42.8414	74.2969	84.181	97.3104	85.2846	62.7736	74.2672	48.5337	61.7421	36.1906	37.5786	29.7419	41.1027	71.5381
LOC100652077	587.874	698.652	661.666	647.497	551.558	538.302	657.721	508.663	518.34	409.96	429.392	427.975	649	512.544	588.199	521.545	450.338	496.02	434.608	444.412	467.477	384.468	328.559	403.734	617.945	703.235	684.626	599.282	586.714	677.634	627.046	547.781	428.624	482.063	440.162	440.498	507.546	743.451	677.634	639.635	625.007	572.441	462.867	610.262	429.117	394.575	348.792	354.208	649.346
LOC100648208	529.713	695.796	587.049	654.642	411.936	495.472	484.235	381.063	83.237	69.0693	40.6905	48.685	629.64	592.029	607.986	464.094	295.273	463.835	192.652	279.028	54.5959	64.2692	70.1419	80.0406	513.398	599.019	476.184	480.148	629.827	601.332	631.796	370.199	29.9576	27.39	28.4342	28.5609	361.638	434.196	665.249	608.787	424.859	418.066	215.705	384.77	11.6327	21.1379	39.2053	38.6849	459.495
LOC100651446	3229.28	3633.18	3327.21	3864.44	3932.21	3995.9	4054.04	2998.16	1812.3	1903.86	1606.2	1452.63	4248	5981.5	3225.2	3290.85	3568.35	3008.3	2950.95	3416.7	1609.44	1530.98	1970.13	1790.32	3102.79	3370.8	2698.97	3188.65	3384.38	2915.82	3672.02	2790.58	950.577	914.825	944.016	1022.7	2207.42	2521.88	3087.39	2507.73	2507.31	2656.09	2232.55	2400.78	990.072	840.82	1009.87	1139.99	2329.57
LOC100643610	44.7392	43.7847	41.3541	33.0447	29.7069	36.0166	23.8305	25.1727	283.763	278.505	167.045	228.706	40.5625	31.0633	26.0822	50.2694	31.5701	17.9854	35.6087	64.6753	332.125	224.942	246.112	288.381	53.2067	27.1485	22.4615	35.1988	28.1173	27.2507	21.8516	26.3085	292.662	282.664	310.502	299.89	31.33	39.8752	30.9624	32.6622	27.2929	29.2062	27.8619	14.317	276.6	251.307	260.918	222.438	21.0946
LOC100649091	454.551	482.584	474.674	412.612	491.154	494.498	465.17	597.201	576.353	647.246	702.446	728.011	559.578	587.461	526.142	551.168	675.043	605.826	619.956	640.285	705.197	618.591	637.43	614.429	510.598	351.179	399.814	388.992	524.856	514.13	401.879	447.245	714.373	611.344	699.482	677.773	512.917	446.602	441.435	418.258	496.73	486.492	588.695	557.468	648.846	705.772	720.566	701.163	412.72
LOC105665957	510.027	562.538	632.898	559.08	561.461	473.083	579.557	507.795	717.604	725.228	734.57	721.218	496.89	573.757	518.946	526.931	447.553	519.685	455.608	586.697	814.389	748.277	694.035	802.76	529.267	624.416	586.694	562.278	537.04	552.281	551.99	492.346	657.914	713.235	731.328	741.486	475.321	594.583	614.825	600.622	545.858	532.387	533.87	581.628	690.207	718.69	647.563	629.838	605.322
LOC100648979	346.282	349.326	320.045	294.723	362.424	301.761	412.743	361.099	646.979	706.289	731.358	722.35	363.218	328.905	353.459	301.616	389.055	357.816	357	449.031	705.197	740.244	686.652	637.97	355.645	447.513	368.368	391.7	310.227	367.884	380.978	372.078	746.635	678.176	663.086	700.842	353.582	396.094	421.089	410.999	343.89	357.984	361.306	384.77	625.581	715.167	665.138	568.184	349.436
LOC110119470	206.695	220.827	258.014	275.968	202.007	240.435	238.305	166.661	160.168	128.112	82.4518	105.296	206.5	244.852	209.557	208.259	221.919	220.558	136.043	187.558	152.414	274.292	135.362	128.3	279.102	404.601	305.476	254.514	254.93	311.566	358.176	218.925	69.1329	97.5083	78.4784	87.8798	195.141	362.421	385.703	342.953	294.763	251.173	142.905	204.017	71.0887	69.2855	85.1701	106.383	288.904
LOC100647849	6.26349	11.4221	9.88903	12.5034	12.873	22.3887	6.67253	2.60408	0	0	0	1.13221	7.37499	3.6545	4.49694	4.48834	6.49973	11.3592	10.0435	4.61966	0	0	1.23056	2.35413	5.60071	7.88183	7.18768	18.9532	11.2469	3.63343	5.70041	5.63754	0	0	0	0	5.37086	7.97504	3.53856	13.6092	2.72929	10.0136	1.79754	3.57925	0	1.17433	1.35191	0	5.50293
LOC100646741	3512.92	3392.36	3026.04	2895.43	3893.59	3474.14	3294.32	3998.12	3263.9	3856.74	4215.75	3816.68	3363	3273.52	3278.27	3443.45	4753.16	3811.97	4537.82	4387.76	3333.76	3174.44	3674.45	3568.87	3215.74	3150.98	3252.42	3389.01	4017.02	3372.73	3287.24	3884.27	4217.1	3895.95	3988.75	3904.06	3724.69	3045.58	2840.58	3139.2	3603.57	3633.25	4480.38	4030.24	3850.42	3890.55	3877.27	3938.6	3482.44
LOC105665941	0	0.951841	0	0	0	0	0	0	0	0	0	0	0	0	0	1.79534	0.928532	0	0	0	2.27483	0	0	0	2.80035	1.75152	0.898459	0.902534	1.87449	0	0.950069	0.939591	1.15221	0	2.27474	1.0985	0	2.65835	0	0	0	0	0	0.894813	0	1.17433	0	0	1.83431
LOC100650116	8755.47	9210.02	8846.19	9242.68	8057.51	8501.87	8261.54	7689.84	18749.8	15512.7	14153.9	15145.6	9270.37	9392.98	8663.8	8386.91	7821.96	7580.39	9669.12	10056.1	17749.4	17528.3	18711.9	18106.8	8903.26	9640.36	8667.44	8376.42	10463.4	9565	10008	8487.32	13717.1	14896.9	14546.9	14951.7	7984.68	8730.89	9566.49	9104.59	8285.21	8321.26	7774.37	7787.56	16655.4	15586.9	16966.4	15697.6	9388.92
LOC105665882	39.3705	56.1586	55.7382	62.517	31.6874	50.6179	63.8656	39.0611	6.30584	8.91217	19.2744	19.2476	43.3281	55.7311	51.2651	38.5997	36.2128	46.3835	17.3478	22.1744	17.0612	21.8056	3.69168	8.23947	51.3398	89.3274	67.3845	56.8596	23.4311	40.876	45.6033	31.9461	5.76107	19.7208	12.5111	8.78798	27.7495	47.8502	57.5016	37.1986	38.21	39.2197	18.8742	29.5288	10.3402	15.2663	16.2229	10.8801	47.6921
LOC100651445	3783.15	3561.79	3268.77	3499.16	3481.65	3669.8	3781.42	3148.33	2276.41	2030.86	1931.73	2027.79	3288.33	3628.01	3440.16	3614.01	3053.01	3332.04	3059.61	3196.81	2462.5	2746.36	3009.95	2290.57	3427.63	4036.37	3725.01	3958.51	3382.51	3810.56	3386.05	4012.99	2358.58	2461.81	2269.05	2181.62	3226.1	3557.75	3599.6	3389.61	2658.33	2642.74	2937.18	2965.41	2171.44	2448.48	2636.22	3111.71	2820.25
LOC100644802	4621.56	4143.37	3889.09	3840.33	4644.18	4617.91	5192.18	4541.51	3139.05	2789.51	2841.91	2746.74	4058.09	3875.6	4267.59	4165.18	4165.4	3372.74	5931.13	5063.15	2686.57	2842.76	3331.12	3085.09	3184	3487.27	4302.72	4584.87	4556.87	4297.44	4185.05	5522.91	3219.29	3291.18	3589.54	3435	5786.21	3773.96	3962.3	3910.39	3694.55	3473.87	4750.91	4138.51	3719.88	3404.38	3455.47	3198.75	3210.04
LOC110119454	0	0.951841	0.899003	0	0	0.973422	0	0	1.26117	0	0	0	0	0	0.899387	0.897668	0.928532	2.83981	0	0	0	0	0	0	0	2.62728	1.79692	1.80507	0	0	0	0	1.15221	0	0	0	0	0	0	0.907283	0.909763	0	0	1.78963	0	0	0	0	0.917155
LOC105665876	56.3714	79.0028	83.6073	96.4547	52.4822	58.4053	56.2399	39.9292	22.701	23.3944	18.2036	26.0408	59.9218	71.2628	44.9694	43.9857	28.7845	41.6505	31.0435	20.3265	40.9469	25.2486	45.5307	30.6037	46.6726	73.5638	52.1106	42.4191	44.9877	58.1348	53.2039	46.9795	36.8709	35.0592	35.2584	29.6594	41.1766	63.8003	83.1561	59.8807	70.9615	74.2672	49.4324	64.4265	28.4355	18.7893	29.7419	25.3869	63.2837
LOC100646742	2350.6	2354.86	2141.43	2322.95	2441.91	2418.95	2226.72	2499.04	2097.32	2283.74	2124.47	2190.83	2172.86	2222.85	2368.09	2165.17	2454.11	2221.68	2415	2406.84	2158.81	1955.62	2084.57	2037.5	2201.08	2213.04	2341.39	2111.93	2298.12	2207.31	2117.7	2162.94	2087.81	2203.25	2133.7	2240.94	2444.64	2187.82	2149.67	2100.36	2267.13	2376.55	2446.46	2396.31	2229.6	2186.6	2014.34	2090.19	2415.79
LOC110119380	226.381	271.275	180.7	242.03	301.03	333.884	314.562	243.047	136.206	129.226	159.55	117.75	306.062	256.729	250.929	207.361	359.342	249.903	263.869	173.699	96.6803	83.7795	189.506	167.144	167.088	312.646	269.538	351.086	243.683	300.666	306.872	451.943	177.441	149.001	155.82	154.888	286.446	236.593	221.16	205.953	311.139	301.241	311.874	250.548	126.667	169.103	147.358	130.561	201.774
LOC100650646	124.375	200.839	142.042	161.651	92.0914	184.95	99.1347	124.128	99.6322	69.0693	84.5934	88.3124	177.922	211.961	138.506	142.729	167.136	175.121	84.913	91.4693	89.8558	64.2692	134.131	135.363	349.111	303.888	257.858	198.557	271.8	213.464	228.967	154.093	110.613	106.273	137.622	107.653	149.489	315.457	356.51	214.119	181.043	222.801	109.65	211.176	126.667	81.0288	91.9296	141.442	237.543
LOC100643530	11.6322	10.4703	8.09103	11.6103	7.92184	9.73422	8.57896	6.9442	13.8728	6.68412	6.42481	9.05768	10.1406	7.309	8.99387	8.97668	2.7856	2.83981	6.3913	6.46753	6.82449	2.29533	15.9973	21.1872	12.1349	11.3849	7.18768	8.1228	9.37243	14.5337	5.70041	7.51673	5.76107	9.86039	15.9232	5.49249	9.84658	8.86115	7.96176	5.4437	6.36834	5.84124	4.49386	7.1585	2.58504	8.22031	9.46334	14.5068	0.917155
LOC100645989	263.961	228.442	257.115	254.533	222.802	167.429	229.726	179.681	184.13	226.146	216.302	170.964	230.469	236.629	220.35	276.482	202.42	211.092	154.304	143.21	163.788	288.064	153.82	180.091	262.3	196.17	200.356	222.926	194.947	233.448	269.82	216.106	198.181	250.892	233.161	194.434	228.262	318.115	266.277	250.41	259.282	260.352	273.226	292.604	175.783	226.646	224.416	257.496	278.815
LOC100647899	112.743	128.499	133.951	132.179	107.935	98.3156	128.684	102.427	32.7903	34.5346	36.4073	30.5697	106.937	89.5353	90.8381	105.027	92.8532	107.913	71.2173	66.5231	43.2218	36.7253	17.2278	18.8331	125.082	143.624	108.714	95.6686	70.2932	72.6685	104.508	98.657	29.9576	28.4856	25.0221	38.4474	83.2484	132.917	141.542	134.278	120.998	108.48	65.6103	92.1657	27.143	36.4042	17.5748	32.6403	148.579
LOC100651921	1159.64	1191.71	1227.14	1269.99	901.11	884.84	1018.99	776.015	493.116	357.601	373.71	397.406	1095.19	996.765	1126.03	1133.75	654.615	902.112	479.347	545.12	360.56	409.716	418.39	490.837	895.18	1112.21	1006.27	922.389	795.719	1074.59	1084.03	915.161	375.622	352.783	342.348	310.875	657.931	1209.55	1119.07	1270.2	977.085	839.469	631.836	846.493	339.933	328.812	405.572	473.889	1083.16
LOC100650886	232.644	358.844	319.146	402.788	217.851	268.664	304.077	197.91	129.9	67.9553	65.3189	69.0648	401.937	362.709	315.685	263.914	86.3535	212.039	99.5217	111.796	104.642	92.9608	108.289	143.602	244.564	287.249	251.569	240.074	285.859	185.305	267.919	165.368	48.393	46.0152	76.2037	64.8114	174.553	248.112	291.931	259.483	277.478	262.021	118.638	186.121	59.456	32.8812	41.9091	25.3869	249.466
LOC100646109	1960.47	1900.83	1834.87	1701.35	2104.24	1794.99	1736.76	2365.37	1653.39	1734.53	1943.51	1847.77	1930.4	1923.18	1956.17	1886.9	2588.75	2205.58	2363.87	2198.04	1716.36	1615.91	1580.04	1623.18	2130.14	1812.82	1957.74	1828.53	2225.01	1893.92	1807.98	2046.43	2012.92	1958.93	1949.45	1820.21	2204.74	1848.44	1664.89	1819.1	2090.63	2112.86	2490.5	2169.92	1849.6	1992.84	1857.52	1879.84	2081.03
LOC100651327	2501.82	2548.08	2472.26	2773.97	2711.25	3082.83	2825.34	2231.69	13577.7	11822	8725.97	11140.9	2346.17	2617.54	2529.08	2352.79	2389.11	2118.5	3789.13	6130.29	13088.2	15705.8	13507.8	14344.9	2129.2	2319.01	2570.49	2716.63	2113.48	2300.87	2381.82	2210.86	12125.9	13873.6	13183.2	14995.6	2186.84	2256.05	2240.79	2326.27	1960.54	1926.77	2009.65	1939.06	11388.4	12974	15046.7	12983.6	1852.65
LOC110119402	5.36871	0.951841	11.687	3.5724	3.96092	5.84053	0	4.34013	1.26117	0	0	0	2.76562	0	0.899387	6.28367	0.928532	3.78641	0.913043	1.84787	0	4.59066	1.23056	0	0.933451	2.62728	1.79692	1.80507	0.937243	1.81671	0	0	0	3.2868	0	0	1.79029	2.65835	0.88464	4.53642	1.81953	5.84124	2.69631	5.36888	1.29252	0	0	0	0.917155
LOC100649093	34.8966	54.255	39.5561	52.6929	32.6776	37.9635	45.7545	52.0815	813.453	551.44	422.967	587.617	38.7187	51.163	50.3657	52.0647	86.3535	62.4758	62.0869	65.5992	660.838	577.275	606.666	483.775	60.6743	37.6576	32.3445	36.1013	89.0381	73.5769	46.5534	45.1004	428.624	487.541	602.805	617.356	48.3378	59.3697	34.501	27.2185	42.7589	46.7299	53.9263	43.8458	731.567	508.485	612.413	390.475	45.8578
LOC100645375	860.783	836.669	881.922	798.431	882.295	841.036	800.703	1034.69	1295.22	1384.73	1272.11	1352.99	827.843	831.399	849.022	929.984	1446.65	1068.71	965.999	1125.35	1300.07	1345.06	1263.78	1392.47	801.835	715.495	771.777	711.197	845.393	773.92	685	813.686	1408.01	1360.73	1468.34	1364.33	937.215	821.429	798.83	763.932	846.989	870.344	1130.65	914.499	1384.29	1403.32	1308.64	1449.47	822.688
LOC105665950	10419.8	13356.2	12255.2	13290.2	9161.61	11340.4	10407.2	7788.79	3603.15	2146.72	957.297	1170.71	11883.9	13106.9	11523.8	12158	6461.66	7888.99	5030.87	5327.4	1809.63	2934.58	2597.71	1951.58	13903.8	16390.7	11956.7	12536.2	13665	15403	16175.9	9587.58	743.178	1072.59	649.438	695.349	9950.42	13770.2	15867.8	15442.9	11840.6	13120.3	7470.59	11224.5	750.955	647.056	1145.06	1494.2	11211.3
LOC110119400	18.7905	26.6516	25.1721	27.6861	26.7362	17.5216	22.8772	18.2285	37.835	42.3328	31.0533	38.4951	30.4219	29.236	21.5853	26.0324	31.5701	25.5583	13.6956	10.1633	39.8095	32.1346	36.9168	25.8955	25.2032	18.3909	17.0707	22.5633	19.6821	20.8922	24.7018	15.973	14.9788	28.4856	31.8463	27.4625	21.4834	34.5585	34.501	27.2185	27.2929	26.7028	33.2545	25.0548	31.0205	28.1839	58.1319	37.476	13.7573
LOC100650685	9145.59	9104.36	7956.18	8595.19	9396.3	10064.2	9080.36	7564.84	8971.94	8214.79	7192.58	6792.13	8773.48	8754.36	8322.03	8100.55	7569.4	7254.76	10746.5	9355.74	7919.82	8562.72	10207.5	7383.74	8930.33	10903.2	10932.5	12408	7952.51	9398.77	8989.55	9502.08	8317.83	7795.19	7254.14	7747.71	8247.85	9103.95	8754.39	9011.14	6875.08	6119.95	7221.63	6498.13	7161.86	7818.69	8529.17	8325.71	7650.91
LOC100643808	481.394	523.513	536.705	481.381	567.402	496.445	492.814	581.577	476.721	587.089	634.986	609.129	565.109	572.843	504.556	532.317	594.261	614.345	567.913	619.035	522.073	502.677	467.613	516.732	513.398	458.898	451.027	430.509	631.702	475.979	461.734	552.479	527.714	531.365	503.854	522.885	431.459	458.122	488.321	479.953	590.436	599.979	603.076	583.418	537.689	583.642	467.759	595.989	640.174
LOC100643363	443.813	430.232	366.793	420.65	407.975	449.721	417.51	452.241	418.708	463.433	519.339	550.254	514.406	492.444	439.8	517.057	591.475	445.85	464.739	489.684	448.141	436.112	465.151	448.463	460.192	435.252	465.402	443.144	485.492	461.445	429.431	448.185	483.93	452.482	469.733	523.984	463.684	471.413	401.626	467.251	513.106	564.931	592.29	546.731	528.641	548.412	501.557	403.773	500.767
LOC100642519	867.941	948.986	1030.26	998.485	928.836	838.116	1006.6	907.086	1248.56	1311.2	1263.55	1283.93	816.781	740.95	922.771	908.44	997.244	956.069	926.738	1006.16	1341.01	1296.86	1084.12	1086.43	823.304	796.941	825.684	772.569	708.556	820.246	834.161	728.183	1306.61	1243.5	1259.07	1183.08	747.445	961.435	966.027	922.707	906.124	888.703	830.465	821.438	1344.22	1332.86	1261.33	1266.93	973.102
LOC100649844	922.523	868.079	759.657	680.542	1040.73	1113.59	921.762	1166.63	2959.96	2513.23	2187.65	2144.41	880.39	956.566	908.381	959.607	1599.86	1157.69	1839.78	1807.21	2552.36	2707.34	3418.49	2626.04	961.455	742.644	892.17	907.046	1196.86	1035.53	918.717	1147.24	2288.3	2548.36	2226.97	2401.32	945.272	723.07	743.982	703.145	872.463	898.716	1216.94	1000.4	2486.81	2933.48	2405.04	2445.61	931.83
LOC100650962	2933.1	3182.96	3271.47	3659.92	3024.16	3494.58	3523.09	2454.78	2089.75	1531.78	1563.37	1509.24	3374.98	3204.08	3143.36	2982.95	2037.2	2517.02	1959.39	1950.42	1720.91	1928.08	1913.52	1725.58	3532.18	3659.8	3291.96	3815.01	2721.75	3684.29	3504.8	2669.38	1615.4	1717.9	1611.65	1489.56	3098.09	3657	3309.44	3703.53	2890.32	2525.92	2015.05	2150.24	1644.09	1595.91	1715.57	1746.86	2512.09
LOC100649998	1625.82	1549.6	1658.66	1506.66	1694.28	1810.56	1587.11	1559.84	1512.14	1491.67	1536.6	1547.73	1601.3	1609.81	1725.92	1710.95	1740.07	1737.02	1805.09	1590.09	1606.03	1477.04	1576.35	1706.75	1732.49	1712.98	1767.27	1679.62	1683.29	1760.4	1686.37	1696.9	1676.47	1724.47	1591.18	1581.84	1809.09	1823.63	1696.74	1888.06	1757.66	1567.12	1734.63	1641.09	1676.4	1669.9	1672.31	1668.28	1628.87
LOC100651130	3369.76	3223.89	3251.69	3266.96	3644.05	3459.54	3662.26	3690.84	2563.95	2918.73	3123.53	3085.27	3241.31	3283.57	3377.2	3304.31	3225.72	3272.4	3320.74	3497.08	3028.94	2660.29	2799.52	2723.73	3372.56	3392.69	3318.91	3328.54	3529.66	3500.81	3517.16	3552.59	2973.86	3072.06	2877.54	3047.23	3637.86	3534.71	3651.79	3372.37	3620.86	3507.25	3773.94	3659.78	2834.5	3161.3	2891.73	2943.68	3603.5
LOC105665972	0.894785	0	0	0	0	1.94684	0	0	0	0	1.0708	1.13221	0	0	0	0	0.928532	0.946603	0	0	0	0	0	2.35413	0	1.75152	0	0	0	0	0	0	0	0	0	0	0	0	0	0	0	0	0	1.78963	0	0	0	1.2089	0
LOC100645005	171.799	145.632	157.326	217.023	152.495	171.322	210.661	143.224	20.1787	31.1926	50.3277	37.3629	147.5	145.266	160.091	138.241	78.9252	143.884	102.261	74.8385	37.5347	41.3159	34.4557	41.1974	178.289	181.282	203.95	182.312	134.963	160.779	153.911	175.703	42.6319	41.6328	36.3958	43.9399	138.747	133.803	161.004	126.112	145.562	153.541	171.665	158.382	37.4831	71.6341	28.39	42.3116	132.07
LOC100650079	10353.6	11201.3	7818.63	8858.65	9662.67	9597.94	8241.52	9860.77	5385.18	4255.56	3512.23	3745.35	9554.31	10373.3	10616.4	9035.92	8029.02	8994.62	9670.95	9426.88	4528.05	5170.23	6619.18	4758.88	9077.81	7731.2	9173.27	12295.2	6433.24	8620.3	6432.92	8123.7	5630.87	5454.99	4444.84	4216.04	6803.99	5941.4	7242.55	6998.78	4560.64	5391.46	4938.75	5361.72	4974.92	4689.1	6529.7	5829.32	4978.32
LOC100650442	13487.1	12221.6	11170.1	11085.1	14583.1	13995.9	13326	15110.6	27719.2	25537.8	24848	26120.1	12404.7	13234.8	12348.6	12740.6	17086.9	12580.3	18500.1	17700.7	26562	27066.5	28951.4	27563.4	12235.7	13373.7	14629.6	15810.6	14418.5	14042.3	13083.4	17816.5	27279.8	29250.3	27937.2	28340.2	17440.1	12155.7	12426.5	12909.7	13379.9	13476.6	17997.9	15413.2	29096	29424	28394.1	27174.9	12667.7
LOC100647027	32.2123	26.6516	27.8691	29.4723	28.7167	24.3355	32.4094	31.2489	406.096	466.775	418.684	374.762	16.5937	18.2725	14.3902	26.93	36.2128	17.9854	81.2608	132.122	502.737	456.77	447.924	434.338	39.205	28.9001	37.7353	37.9064	15.9331	23.6173	29.4521	26.3085	448.211	501.784	451.535	514.097	35.8057	18.6084	23.8853	21.7748	19.105	26.7028	26.0644	19.6859	500.206	479.127	504.261	430.369	29.349
LOC100651682	2535.82	2992.59	3095.27	3417	3019.21	3133.44	3649.87	1924.41	658.329	373.197	357.648	338.531	2917.73	2936.39	2757.52	2676.84	1383.51	2355.15	1457.22	1275.03	492.501	513.006	454.076	499.076	2539.92	3776.27	3196.72	3667.9	2840.78	3450.85	3648.27	2888.3	210.855	321.01	244.534	290.003	3158.96	3221.92	3734.06	3578.33	2563.71	2422.44	1338.27	2265.67	263.674	218.425	327.161	403.773	2447.89
LOC105665958	401.758	397.87	391.066	492.098	368.366	340.698	377.474	297.733	73.1477	67.9553	104.939	66.8004	392.718	361.796	325.578	337.523	311.987	278.301	272.087	201.417	59.1456	52.7926	76.2947	70.624	330.442	537.716	436.651	490.076	311.165	389.685	405.679	521.473	78.3506	104.082	95.539	74.6979	441.306	406.727	415.781	443.662	430.318	487.326	311.874	334.66	91.769	103.341	110.856	94.2943	426.477
LOC110119420	6.26349	8.56657	7.19202	5.3586	6.93161	14.6013	15.2515	3.4721	12.6117	4.45608	6.42481	0	2.76562	5.48175	1.79877	7.18134	3.71413	6.62622	0	1.84787	1.13741	4.59066	4.92224	7.0624	8.40106	4.3788	1.79692	4.51267	1.87449	9.08357	4.75035	4.69795	0	3.2868	1.13737	4.39399	0.895144	3.54446	6.19248	1.81457	2.72929	1.66893	3.59509	6.26369	2.58504	2.34866	0	0	0
LOC105665944	144.06	115.173	85.4053	110.744	126.749	96.3688	94.3686	153.64	414.924	528.046	488.286	577.427	115.234	103.24	108.826	134.65	174.564	161.869	227.348	287.343	499.325	485.462	419.621	433.161	138.151	109.47	109.612	128.16	112.469	104.461	85.5062	137.18	539.236	506.167	487.931	475.65	124.425	126.714	102.618	117.947	115.54	128.507	168.07	121.695	586.805	563.678	511.02	562.139	105.473
LOC100643080	318.543	278.89	278.691	290.257	323.805	365.033	394.632	392.347	1032.9	788.727	945.518	1114.09	300.531	357.227	357.956	327.649	432.696	332.257	428.217	374.193	988.413	803.365	1021.36	1126.45	310.839	287.249	292.898	256.32	479.868	352.442	424.681	445.366	860.704	857.854	1070.26	1169.9	344.63	286.215	286.623	345.675	288.395	425.576	566.226	397.297	915.105	836.123	944.982	858.32	383.371
LOC100650766	1282.23	1413.48	1176.79	1300.35	1236.8	1450.4	1166.74	1298.57	3035.63	2616.83	1922.09	2271.21	1473.16	1553.16	1243.85	1291.74	1410.44	1453.98	1349.48	1404.38	2778.7	2715.37	3297.9	3013.29	1444.98	1085.94	1332.42	1267.16	1314.95	1323.48	1121.08	1232.74	2415.04	2329.24	2556.8	2705.6	1224.56	1068.66	1042.99	1160.42	1018.93	1085.64	1199.86	1105.09	2233.48	2501.32	2586.2	2512.1	1058.4
LOC100643201	450.972	406.436	403.652	410.826	436.692	363.086	385.1	410.576	474.199	475.687	520.41	500.437	402.859	419.354	469.48	467.685	444.767	391.893	503.087	449.031	468.615	459.066	455.307	415.505	446.19	429.122	410.596	395.31	438.63	475.071	399.029	401.205	447.059	483.159	456.085	495.423	419.822	446.602	388.357	402.834	406.664	450.61	516.794	463.513	439.457	439.199	488.038	433.996	437.483
LOC100646144	562.82	362.652	270.6	216.13	344.6	276.452	373.662	539.912	1560.06	1288.92	919.819	1051.82	448.953	434.886	649.358	594.256	460.552	332.257	573.391	714.2	1276.18	1462.12	1427.45	1547.84	193.224	197.046	250.67	235.561	485.492	313.383	250.818	645.499	937.902	992.613	1058.89	1252.29	580.948	228.618	245.045	283.98	289.305	307.917	584.201	536.888	1240.82	1302.33	1170.75	1027.57	152.248
LOC100650560	10676.6	11914.2	10526.4	11853.2	10841	12888.1	11733.2	10013.5	9712.25	7940.74	6628.27	6963.09	10676.2	12199.6	11465.4	11465.9	10097.8	10571.7	9192.51	9532.21	7986.93	9756.3	10299.8	9322.37	10192.4	9438.06	9557.81	10255.5	9513.02	10768.6	9280.27	9502.08	7673.75	7490.61	7696.57	7928.96	9339.93	9264.34	9378.95	9453.89	8115.08	7853.96	8121.3	8309.23	7101.11	7253.84	8821.19	9326.68	7955.4
LOC100652119	383.863	344.567	378.48	358.133	417.877	348.485	449.919	442.693	737.783	909.041	914.465	904.636	365.062	326.164	332.773	364.453	400.197	434.491	490.304	537.729	901.97	838.943	774.022	759.208	358.445	428.246	442.941	428.703	348.654	399.677	384.778	389.93	818.072	864.427	873.499	930.428	374.17	405.841	371.549	374.708	449.423	408.887	447.588	390.138	865.99	912.454	797.624	772.488	398.045
LOC100648022	937.734	885.213	876.528	994.02	781.292	1036.69	1077.14	614.562	320.336	275.163	283.763	206.062	943.999	895.353	894.89	675.944	456.838	743.083	491.217	425.933	255.918	223.795	248.573	328.402	617.945	1149	867.013	777.081	833.209	805.712	853.162	619.19	154.397	165.435	220.65	193.336	565.731	750.54	829.792	751.231	722.352	653.384	467.361	679.163	191.293	191.416	221.713	226.065	764.907
LOC100649381	738.197	727.207	710.212	650.176	706.034	706.704	732.072	765.598	712.559	765.332	931.598	842.364	707.999	584.72	637.666	690.306	864.464	847.209	743.217	831.539	791.641	708.109	666.963	665.043	708.49	735.638	659.469	731.955	544.538	553.189	615.645	671.807	879.139	917.016	944.016	790.919	614.964	661.042	702.404	751.231	692.329	803.587	793.615	748.958	1003	966.473	838.182	938.108	813.517
LOC100648944	49.2132	125.643	101.587	133.072	29.7069	55.485	76.2575	90.2746	92.0652	92.4637	113.505	76.9903	108.781	133.389	98.9326	233.394	71.497	86.1408	74.8695	56.3599	92.1306	80.3365	72.603	104.759	244.564	334.54	283.913	165.164	175.264	239.806	283.121	161.61	73.7417	92.0303	113.737	94.4708	230.052	248.998	401.626	309.384	288.395	180.244	81.7882	137.801	103.402	96.295	50.0205	62.8629	226.537
LOC105665869	110.953	105.654	63.8292	81.272	113.877	177.163	89.6025	189.23	901.735	1124.05	1115.78	1034.84	99.5624	131.562	108.826	100.539	495.836	129.685	567.913	480.445	956.566	725.324	1060.74	861.613	107.347	59.5516	66.486	97.4736	131.214	65.4017	53.2039	160.67	1091.15	932.355	974.725	937.019	51.0232	53.1669	46.0013	33.5695	44.5784	70.9293	168.07	41.1614	867.282	1217.78	1368.13	1334.63	77.041
LOC100644640	534.186	528.272	564.574	613.559	517.891	448.747	590.042	553.8	728.955	805.437	798.819	771.035	574.328	498.839	534.236	587.972	458.695	521.578	558.782	614.415	791.641	822.875	750.641	715.657	485.395	615.659	468.996	537.008	497.676	510.496	541.539	559.996	733.96	707.757	747.251	793.116	546.933	609.647	645.787	614.231	547.677	540.732	511.401	535.098	801.363	775.058	692.176	727.759	502.601
LOC100644888	938.629	790.028	809.103	815.4	876.354	805.993	819.768	1021.67	1220.81	1425.95	1521.61	1443.57	886.843	839.622	863.412	908.44	1098.45	963.641	1203.39	1106.87	1298.93	1392.12	1201.03	1299.48	885.845	788.183	773.574	841.161	836.958	836.596	886.414	943.349	1607.34	1518.5	1485.4	1454.41	1079.54	934.852	851.023	874.621	989.822	972.149	1203.45	989.663	1567.83	1467.91	1619.58	1522.01	921.741
LOC100643767	16.1061	19.9887	21.5761	18.7551	25.746	41.8571	40.9884	16.4925	17.6563	11.1402	13.9204	12.4543	11.9844	17.3589	23.3841	16.158	11.1424	24.6117	13.6956	9.23933	19.3361	30.9869	19.6889	49.4368	12.1349	30.6516	13.4769	20.7583	8.43519	7.26685	18.0513	5.63754	2.30443	14.2428	6.82421	12.0835	17.9029	46.9641	23.0006	19.0529	11.8269	9.17909	2.69631	2.68444	2.58504	7.04598	12.1672	10.8801	6.42009
LOC110119396	0	0	0.899003	5.3586	0	0	1.90644	0	0	0	0	1.13221	1.84375	1.82725	0	0	0.928532	0	1.82609	0	0	0	0	1.17707	0.933451	1.75152	5.39076	2.7076	0	0	1.90014	0	0	0	2.27474	1.0985	0.895144	5.31669	5.30784	10.8874	2.72929	1.66893	2.69631	0	0	1.17433	0	1.2089	0
LOC100646785	318.543	332.193	327.237	329.554	303.011	292.027	250.696	455.713	524.646	681.781	689.597	652.153	389.031	379.154	359.755	422.801	527.406	402.306	424.565	500.771	666.525	631.215	665.733	701.532	331.375	267.982	264.147	283.396	402.077	385.143	313.523	359.863	659.067	691.323	658.536	726.107	399.234	333.179	300.778	303.94	401.205	370.501	507.806	442.932	704.424	736.305	615.117	600.824	365.945
ENSRNA049756374	8.05306	12.3739	2.69701	9.82409	12.873	15.5747	20.0176	5.20815	27.7457	14.4823	20.3452	30.5697	14.75	7.309	3.59755	0	4.64266	4.73301	4.56521	7.39146	23.8857	19.5103	20.9195	37.6661	10.268	7.88183	8.08614	9.02534	10.3097	8.17521	3.80028	5.63754	12.6744	8.76479	18.1979	17.576	17.0077	15.9501	21.2314	15.4238	11.8269	10.848	5.39263	9.84294	20.6803	29.3582	17.5748	6.04451	4.58578
ENSRNA049756375	0	0	0	0	0	0	0	0	0	0	0	0	0	0	0.899387	0	0	0	0	0	0	0	0	0	1.8669	0	0	0	0	0	0	0	0	0	0	0	0	0	0	0.907283	0	0	0	0.894813	0	0	0	0	0
ENSRNA049756410	0.894785	0	0	0	0.99023	0	0.953218	0	1.26117	1.11402	0	1.13221	0	0	0	0.897668	0	0.946603	1.82609	0.923933	1.13741	0	1.23056	0	0.933451	0	0	1.80507	2.81173	0	0	0	1.15221	1.0956	0	0	0	0	1.76928	0	0	0	0.898771	0.894813	0	0	0	0	0.917155
LOC105666257	2042.79	2207.32	2058.72	2379.22	2657.78	3175.3	2195.26	1928.75	2229.74	2026.4	1865.34	1767.38	2445.73	2492.37	2571.35	2299.82	2615.68	2248.18	2495.35	2260.86	2146.3	2180.56	2306.07	2317.65	1598.07	1576.37	2151.81	2127.27	1811.69	2022	1541.01	1897.03	1994.48	2021.38	2063.19	2020.14	2259.34	1533.87	1189.84	1526.96	1637.57	1328.46	1842.48	1276.9	2123.61	2035.11	2099.51	1746.86	1073.99
LOC100650368	1397.65	1179.33	1028.46	916.32	1434.84	1279.08	1326.88	1488.66	6274.31	5284.91	4797.19	5551.23	1167.09	1195.02	1180.9	1301.62	1765.14	1202.19	2319.13	2465.05	5632.48	6249.03	5670.42	5514.56	1136.94	965.087	1137.45	1157.05	1237.16	1083.67	1102.08	1529.65	5576.72	5605.08	5420.7	5350.78	1506.53	1010.17	972.219	1044.28	1129.93	1246.69	1642.95	1388.75	5750.43	5800.01	5583.37	5159.59	983.19
LOC100649221	1005.74	1098.43	1117.46	1157.46	1177.38	1215.8	1101.92	1086.77	2368.47	1855.96	1804.3	2008.54	1170.78	960.22	1094.55	1043.09	1182.02	1131.19	1357.69	1313.83	1989.34	2006.12	1945.51	1953.93	1087.47	1192.78	1216.51	1261.74	911	1091.84	1051.73	1133.15	1939.18	1910.72	1977.88	2023.43	1173.53	1119.16	957.18	1127.75	1038.95	931.26	980.56	887.654	2055.11	2030.42	1929.17	1836.32	1046.47
LOC100647936	424.128	319.819	417.137	395.643	311.923	349.458	287.872	424.464	1753.02	1906.09	1669.38	1645.1	433.281	474.172	382.24	533.215	339.843	336.99	345.13	497.076	1898.35	2009.56	1804	1726.76	471.393	372.198	397.119	348.378	520.17	361.526	435.132	457.581	1322.74	1366.21	1605.96	1640.06	306.139	417.36	406.934	779.356	356.627	607.489	433.208	448.301	1629.87	1505.49	1458.71	1150.87	377.868
LOC100643585	46.5288	36.17	44.9501	48.2274	36.6385	33.0963	55.2867	36.4571	32.7903	26.7365	13.9204	19.2476	35.0312	60.2993	58.4602	42.1904	25.9989	35.0243	37.4348	33.2616	29.5728	33.2823	31.9945	81.2176	41.0719	26.2728	29.6492	27.9785	20.6193	19.0755	36.1026	17.8522	9.21771	8.76479	6.82421	6.59099	24.1689	35.4446	35.3856	50.8079	26.3831	34.213	14.3803	24.1599	9.04765	2.34866	8.11143	9.67121	8.2544
LOC105666245	417.864	439.751	572.665	616.239	363.415	394.236	377.474	362.835	97.1099	82.4375	127.425	112.089	448.031	407.477	461.386	460.503	280.417	434.491	238.304	255.005	68.2449	88.3702	92.2919	105.936	353.778	444.886	399.814	425.996	322.412	359.709	389.528	400.266	135.961	157.766	130.797	101.062	355.372	380.143	374.203	431.867	443.054	408.887	377.484	393.718	139.592	136.222	131.135	152.322	445.737
LOC100649700	171.799	265.564	238.236	208.985	162.398	200.525	173.486	144.092	566.264	317.496	167.045	236.632	197.281	207.393	192.469	161.58	88.2106	105.073	131.478	133.97	276.392	485.462	387.626	613.252	173.622	166.394	155.433	123.647	224.001	130.803	161.512	117.449	241.965	195.017	290.029	292.2	121.74	143.551	237.083	322.086	141.923	176.906	137.512	154.803	284.355	238.389	292.012	215.185	142.159
LOC105666202	8.05306	10.4703	15.2831	9.82409	2.97069	7.78737	6.67253	7.81223	3.7835	3.34206	4.28321	4.52884	5.53125	12.7908	8.09448	7.18134	4.64266	13.2524	1.82609	5.5436	4.54966	2.29533	4.92224	8.23947	11.2014	10.5091	10.7815	9.92787	14.0586	9.99192	23.7517	9.39591	5.76107	0	4.54947	4.39399	8.05629	19.4945	9.73104	11.7947	16.3757	10.0136	5.39263	8.94813	1.29252	3.52299	0	10.8801	10.0887
LOC100650856	418.759	409.292	423.43	481.381	321.825	405.917	447.059	309.017	105.938	120.314	173.47	127.94	337.406	439.454	326.478	324.956	207.991	248.01	214.565	227.287	109.192	103.29	127.978	134.186	378.981	463.277	381.845	309.569	309.29	331.55	427.531	270.602	108.308	119.42	112.599	104.357	220.205	306.596	372.433	489.026	294.763	346.302	298.392	302.447	175.783	128.002	127.079	130.561	303.578
LOC100648990	3329.49	3417.11	4002.36	3813.53	3297.47	3131.5	4049.27	2881.84	2759.43	2356.15	2455.35	2659.56	3003.47	2635.81	3324.14	3749.56	2135.62	2712.02	2395.82	2019.72	2560.32	2691.27	2429.12	2546	3033.72	3382.18	3392.58	3565.91	3103.21	3692.47	3835.43	4052.45	2727.29	2650.25	2761.53	2717.68	4256.41	3883.84	4137.46	4143.56	3806.45	3322.83	2918.31	3541.67	2974.09	2745.58	2628.1	2483.08	3323.77
LOC100652168	529.713	517.802	498.947	526.929	518.881	468.216	528.083	525.155	972.36	1029.36	870.562	944.263	555.89	559.139	523.443	521.545	617.474	614.345	502.173	572.838	1024.81	1012.24	847.855	905.165	476.994	526.331	522.005	469.318	560.471	557.731	552.94	488.587	867.617	938.928	945.153	951.299	477.112	473.186	508.668	491.748	534.031	614.164	514.097	636.212	1097.35	972.345	982.835	866.783	569.553
LOC100647390	0.894785	0.951841	1.79801	0	0	0	0	0	0	0	0	0	0	0	0	0	0	0.946603	0	0	3.41224	0	1.23056	1.17707	0.933451	0	0	0.902534	0	1.81671	0	0	0	0	0	0	0	0.886115	0	0.907283	0.909763	0.834463	0	0	0	0	0	0	0
LOC100650852	276.488	218.924	275.095	266.144	206.958	211.233	275.48	248.255	261.062	289.645	275.196	305.697	258.125	222.011	270.716	264.812	203.349	234.757	191.739	194.026	296.865	280.03	221.501	238.945	310.839	246.088	251.569	186.824	261.491	287.041	298.322	239.596	268.466	260.753	251.358	266.935	256.011	311.913	275.123	335.695	292.034	298.738	248.96	298.868	264.967	274.793	247.399	256.287	254.969
LOC100647782	4.47392	4.75921	9.88903	9.82409	3.96092	9.73422	1.90644	4.34013	7.567	13.3682	5.35401	3.39663	5.53125	3.6545	12.5914	9.87434	3.71413	5.67962	5.47826	6.46753	5.68707	11.4766	13.5362	15.3019	4.66726	7.00607	10.7815	12.6355	4.68621	2.72507	4.75035	6.57713	8.0655	4.3824	2.27474	9.88648	1.79029	5.31669	6.19248	8.16555	5.45858	5.84124	11.684	10.7378	9.04765	7.04598	12.1672	8.46231	5.50293
LOC100647305	0.894785	3.80737	5.39402	8.03789	1.98046	0.973422	0	2.60408	1.26117	2.22804	3.21241	1.13221	2.76562	1.82725	0	1.79534	0.928532	0.946603	0.913043	1.84787	2.27483	1.14766	2.46112	4.70827	1.8669	5.25455	0.898459	2.7076	3.74897	1.81671	0.950069	0	3.45664	4.3824	3.41211	5.49249	0	0	0.88464	2.72185	1.81953	1.66893	0.898771	0	1.29252	1.17433	4.05572	2.4178	0.917155
LOC100644027	2525.08	2439.57	2764.43	2753.43	2524.1	2288.51	2550.81	2554.6	11206.7	9769.96	9215.32	9523.02	2619.97	2446.69	2766.51	2772.9	2772.6	2609.78	3855.78	4018.18	10225.4	10341.6	9554.06	9397.7	2332.7	2559.84	2582.17	2659.77	2328.11	2373.54	2465.43	2562.26	10009.3	9829.71	9581.19	9673.37	2797.32	2454.54	2318.64	2348.05	2457.27	2363.2	2831.13	2551.11	9687.45	9975.93	9705.33	8893.89	2483.66
LOC110119674	1.78957	1.90368	3.59601	4.4655	0	4.86711	2.85965	10.4163	8.82817	2.22804	3.21241	2.26442	0	2.74088	2.69816	6.28367	0	4.73301	3.65217	5.5436	4.54966	3.44299	3.69168	8.23947	0.933451	1.75152	5.39076	3.61013	6.5607	7.26685	1.90014	0.939591	1.15221	3.2868	4.54947	2.197	2.68543	7.97504	6.19248	10.8874	5.45858	4.17231	2.69631	1.78963	0	2.34866	1.35191	4.83561	3.66862
LOC100645209	3934.37	4490.79	4585.81	4994.21	4353.05	4753.22	4924.32	3296.76	2744.3	2511	2487.47	2496.52	4471.09	4655.83	4103	4003.6	2908.16	3635.9	3027.65	2830.93	2788.94	2815.22	2397.13	2248.2	4128.66	4494.4	4323.39	4134.51	3854.88	4260.19	4686.69	3572.32	2521.04	2307.33	2412.36	2317.83	3918.04	5168.71	4824.83	6972.47	4119.41	3618.23	3413.53	3506.77	2608.31	2295.81	2421.26	2189.32	4009.8
LOC100650213	378.494	347.422	367.692	351.881	417.877	400.076	351.737	400.16	597.793	484.599	283.763	380.423	375.203	390.118	423.611	429.983	425.268	429.758	286.695	347.399	518.661	547.436	419.621	509.67	419.12	399.346	364.775	382.674	288.671	327.917	315.423	316.642	435.537	523.696	473.145	476.748	353.582	319.888	381.28	420.979	311.139	290.393	271.429	310.5	457.553	386.355	565.097	592.362	265.975
LOC100649892	28.6331	14.2776	34.1621	71.4479	16.8339	17.5216	30.503	31.2489	3.7835	1.11402	5.35401	1.13221	25.8125	8.22263	35.9755	25.1347	15.785	8.51942	15.5217	12.0111	4.54966	5.73832	3.69168	10.5936	2.80035	30.6516	7.18768	35.1988	0.937243	2.72507	12.3509	3.75836	2.30443	4.3824	11.3737	5.49249	6.26601	1.77223	4.4232	8.16555	15.466	8.34463	2.69631	3.57925	11.6327	10.569	8.11143	10.8801	15.5916
LOC105666239	5.36871	2.85552	5.39402	5.3586	4.95115	3.89369	3.81287	6.07618	0	5.5701	7.49562	2.26442	7.37499	3.6545	0.899387	0.897668	4.64266	13.2524	4.56521	5.5436	1.13741	1.14766	1.23056	0	5.60071	4.3788	8.08614	8.1228	1.87449	1.81671	3.80028	0.939591	2.30443	5.47799	1.13737	3.29549	6.26601	8.86115	10.6157	10.8874	9.09763	6.6757	7.19017	2.68444	0	1.17433	0	1.2089	5.50293
LOC100651813	467.078	495.909	516.927	503.708	423.819	427.332	459.451	460.053	504.467	493.511	587.87	519.684	554.968	514.371	515.349	519.75	488.408	500.753	430.956	437.944	531.173	531.369	590.668	543.805	547.003	473.786	411.494	442.242	493.927	590.432	515.887	488.587	558.824	491.924	557.311	488.832	530.82	517.491	457.359	498.098	564.963	617.502	577.011	662.162	523.471	492.044	523.188	473.889	517.276
LOC100644028	549.398	628.215	578.958	659.107	552.549	554.85	568.118	502.587	1189.28	1065	895.191	1039.37	601.984	576.498	562.117	648.116	507.907	571.748	543.26	584.849	1127.18	1083.4	1140.73	1251.22	564.738	585.007	587.592	626.358	493.927	572.265	522.538	507.379	857.247	958.649	1020.22	1046.87	504.861	547.619	514.86	533.483	466.708	483.154	511.401	530.624	1003	999.355	1024.74	889.752	498.932
LOC100643457	2698.67	2788.9	2912.77	2788.26	2657.78	2709.03	2939.72	2606.68	3131.48	3006.74	3212.41	3037.72	2786.83	2765.54	2764.72	2621.19	2517.25	2523.64	2989.3	2882.67	3253.01	3227.23	3486.17	3043.9	2911.43	3186.89	2999.96	2990.09	3006.68	3234.66	3335.69	3209.64	3414.01	3457.71	3488.31	3496.52	3370.22	3245.84	3399.67	3325.19	3128.67	2883.07	2859.89	2965.41	3494.98	3426.69	3582.55	3505.82	3016.52
LOC100642528	712.249	669.145	739.879	708.228	797.136	760.242	731.118	874.97	551.13	618.282	770.978	623.848	855.499	754.654	759.083	855.477	1161.59	1016.65	895.695	786.267	584.631	553.174	566.057	579.117	834.506	862.623	889.475	800.547	861.326	799.354	859.812	798.652	830.746	718.713	798.433	730.501	840.54	880.799	883.755	898.21	892.477	893.709	993.142	947.607	797.486	790.324	700.287	770.07	839.197
LOC100651812	78.7411	91.3768	108.779	116.103	118.828	102.209	176.345	171.869	446.453	531.388	451.879	580.824	72.8281	56.6448	143.902	120.287	205.206	106.019	109.565	126.579	694.96	684.008	358.093	351.943	336.976	96.3335	106.917	111.914	253.056	98.1025	34.2025	263.085	418.254	464.534	522.052	474.551	103.837	157.729	228.237	104.338	157.389	504.85	218.401	442.038	262.382	325.289	282.548	274.421	137.573
LOC105666288	4.47392	3.80737	2.69701	0.893099	1.98046	1.94684	2.85965	5.20815	1.26117	21.1664	13.9204	12.4543	0	4.56813	5.39632	1.79534	10.2139	1.89321	2.73913	18.4787	17.0612	8.03365	34.4557	23.5413	4.66726	0.875759	6.28922	1.80507	0	1.81671	0	3.75836	5.76107	16.434	12.5111	21.97	0	0	0.88464	0.907283	3.63905	1.66893	1.79754	1.78963	3.87757	7.04598	10.8152	19.3424	0.917155
LOC100645020	3351.86	3314.31	3013.46	3173.18	2987.53	3152.91	2958.79	2473	3432.9	2798.42	2462.85	2633.52	2739.81	2679.66	3101.99	3100.54	2220.12	2411	2819.48	2732.99	2965.24	3091.81	2971.8	2684.89	3542.45	4090.67	3885.84	4378.19	2763.93	3178.34	3596.01	3062.13	2973.86	2822.26	2845.7	2917.61	3160.75	3508.13	3260.78	3699.9	2672.88	2452.49	2397.92	2450	2847.43	2844.23	3220.24	2985.99	3022.03
LOC100651845	1169.48	1089.86	1102.18	1119.05	1244.72	1325.8	1076.18	1511.23	1536.1	1707.79	1667.24	1693.79	1413.23	1459.06	1230.36	1275.59	1847.78	1416.12	1620.65	1762.86	1702.71	1817.9	2013.19	1720.87	1254.56	1127.1	1243.47	1258.13	1606.43	1437.93	1185.69	1406.57	1641.91	1874.57	1874.38	1777.37	1399.11	1169.67	1177.46	1079.67	1345.54	1355.17	1802.94	1451.39	1888.37	2021.02	1861.57	1841.16	1327.12
LOC100650570	764.146	771.943	750.667	781.462	750.595	833.249	828.347	874.97	1581.5	1625.36	1396.33	1538.67	906.202	836.881	802.253	843.808	861.678	762.015	837.26	891.595	1766.41	1788.06	1333.93	1563.15	705.689	836.35	734.94	678.705	847.268	778.462	891.165	812.746	1017.41	953.171	1083.91	1038.08	878.136	821.429	864.293	783.893	750.554	774.381	880.796	801.752	1286.06	1063.94	1092.34	1075.92	758.487
LOC100645999	5366.92	5605.39	5068.58	5654.21	5010.57	6075.13	5370.43	4892.19	3484.6	2873.06	2418.94	2598.42	5711.93	6010.74	5693.12	5164.28	4456.96	5077.58	4703.08	4519.88	3109.69	3556.61	3588.31	3179.26	5755.66	5921.01	5645.02	5810.51	5464.13	5855.27	5574.05	4977.95	2985.39	2788.3	2645.52	2794.58	4851.68	5328.21	5197.26	5029.07	4517.88	4287.47	4076.83	4398.9	2859.06	2615.23	3406.8	3305.14	4652.73
LOC100652203	25.9488	12.3739	17.9801	20.5413	6.93161	7.78737	10.4854	10.4163	13.8728	15.5963	12.8496	22.6442	11.9844	18.2725	9.89326	21.544	12.0709	13.2524	7.30434	14.7829	25.0231	17.215	9.84447	28.2496	28.937	25.397	28.7507	11.7329	17.8076	20.8922	26.6019	13.1543	16.131	16.434	21.61	15.379	30.4349	18.6084	20.3467	25.4039	12.7367	19.1926	20.6717	20.5807	12.9252	31.7069	29.7419	10.8801	26.5975
LOC100645092	1556.03	1508.67	1208.26	1221.76	1691.31	1730.74	1345.94	1871.46	8265.69	7404.9	6644.33	7564.3	1476.84	1531.24	1421.03	1517.06	2299.97	1957.57	2891.61	3376.05	7961.9	7681.32	7449.81	7145.97	1676.48	1536.08	1806.8	1769.87	1655.17	1500.61	1496.36	1770.19	7458.28	7788.61	7417.92	7352.25	1590.67	1402.72	1258.84	1329.17	1496.56	1494.52	2112.11	1754.73	8062.75	7930.25	7804.55	7104.72	1674.73
LOC100646033	1526.5	1295.46	1154.32	1093.15	1632.89	1174.92	1292.56	1406.2	1567.63	1917.23	1891.04	1774.17	1540.45	1530.32	1381.46	1306.11	1629.57	1348.91	1607.87	1811.83	1726.6	1671	1594.8	1742.06	1432.85	1236.57	1424.06	1519.87	1586.75	1359.81	1336.75	1647.1	1867.74	1714.61	1710.6	1814.72	1681.97	1407.15	1285.38	1268.38	1360.1	1577.13	1633.97	1400.38	1719.05	1939.99	1725.03	1623.56	1566.5
LOC100646595	1.78957	2.85552	0	0	1.98046	1.94684	1.90644	0	1.26117	0	1.0708	0	0	0	1.79877	5.38601	1.85706	0	2.73913	4.61966	0	0	0	3.5312	1.8669	1.75152	0	2.7076	0.937243	1.81671	1.90014	0.939591	1.15221	0	0	2.197	0.895144	3.54446	7.07712	6.35098	7.2781	0.834463	0.898771	0	0	9.39464	1.35191	0	0.917155
LOC100652167	2398.02	2134.03	2307.74	1977.32	2411.21	2356.65	2402.11	2959.97	2633.32	2038.66	1990.62	2190.83	2345.25	3077.09	2911.32	3552.07	1908.13	2118.5	2404.04	2192.49	2200.9	2210.4	2334.37	2185.81	2737.81	2161.37	2468.97	2472.04	2218.45	2401.7	2260.21	2159.18	1996.79	2092.59	2154.18	2121.2	2184.15	2531.63	2175.33	2308.13	1864.1	2136.22	1894.61	1730.57	2131.37	2078.56	2246.87	1919.74	2084.69
LOC100651339	411.601	470.21	531.311	471.556	308.952	389.369	346.018	414.048	749.133	689.579	615.711	716.689	491.359	523.507	472.178	615.8	485.622	401.359	333.261	406.53	758.656	821.728	696.497	687.407	456.458	410.731	390.83	406.14	529.542	556.823	541.539	415.299	569.194	600.388	636.926	575.613	479.797	522.808	525.476	485.397	568.602	517.367	453.88	542.257	567.417	671.717	642.155	691.492	510.855
LOC100652289	32.2123	36.17	25.1721	33.0447	35.6483	40.8837	27.6433	29.5129	11.3505	10.0262	41.7613	11.3221	39.6406	24.6679	40.4724	25.1347	19.4992	20.8253	18.2609	16.6308	11.3741	11.4766	8.61391	32.9579	23.3363	22.7697	19.7661	21.6608	25.3056	29.0674	19.0014	34.7649	8.0655	5.47799	12.5111	16.4775	25.9592	23.9251	36.2702	33.5695	29.1124	15.0203	19.773	22.3703	9.04765	9.39464	21.6305	13.2979	33.9347
LOC110119720	15.2113	30.4589	19.7781	18.7551	27.7265	23.3621	14.2983	16.4925	13.8728	11.1402	7.49562	11.3221	23.9687	22.8406	21.5853	17.9534	14.8565	18.9321	18.2609	12.0111	5.68707	18.3626	8.61391	17.656	31.7373	32.4031	35.0399	37.9064	11.2469	19.9838	23.7517	30.0669	11.5221	20.8164	9.09895	14.2805	28.6446	36.3307	35.3856	33.5695	31.8417	20.0271	18.8742	18.7911	20.6803	16.4406	18.9267	22.9691	27.5147
LOC100650168	978	967.071	976.317	969.906	999.143	1194.39	1057.12	896.67	778.14	747.508	811.668	816.324	1058.31	896.266	1000.12	963.197	981.459	1053.57	1031.74	927.628	825.763	850.419	876.158	853.374	993.192	995.738	1115.89	984.664	877.259	1013.73	1007.07	937.711	901.032	871.001	847.34	882.094	964.07	964.093	976.642	900.025	977.995	917.909	951.799	931.5	864.697	783.278	707.047	691.492	852.954
LOC100646308	2183.27	2072.16	2127.04	1954.1	2239.9	2543.55	2197.17	2197.84	3123.91	3002.29	2972.55	2950.54	2291.78	2324.26	2282.64	2095.16	2627.75	2235.88	2746.43	2783.81	3013.01	3020.65	3384.04	3143.95	2020.92	1961.7	2010.75	1918.79	2458.39	2410.78	1978.99	2121.6	2882.84	2798.16	2927.59	3048.33	2214.59	2108.95	2031.13	2123.95	1957.81	2120.37	2227.16	2135.92	2871.98	3122.54	2966.08	2792.56	2013.16
LOC100645091	15.2113	19.0368	18.8791	24.1137	18.8144	16.5482	25.7369	13.0204	268.629	270.707	297.683	356.646	13.8281	13.7044	19.7865	25.1347	20.4277	15.1456	72.1304	150.601	293.453	265.11	424.543	233.059	27.0701	45.5395	43.1261	28.8811	29.0545	23.6173	24.7018	41.342	241.965	227.885	259.32	291.102	20.5883	23.039	21.2314	33.5695	25.4734	30.8751	28.7607	36.6873	268.845	270.096	259.566	218.811	23.846
LOC100648174	8.05306	3.80737	4.49501	5.3586	4.95115	7.78737	0.953218	11.2843	37.835	27.8505	18.2036	19.2476	5.53125	6.39538	6.29571	10.772	7.42826	1.89321	11.8696	46.1966	45.4966	33.2823	45.5307	27.0725	8.40106	1.75152	5.39076	7.22027	1.87449	2.72507	3.80028	2.81877	29.9576	23.0076	19.3353	27.4625	0.895144	0.886115	4.4232	10.8874	6.36834	0.834463	4.49386	0	11.6327	15.2663	47.3167	31.4314	0
LOC100649306	119.006	118.98	152.831	192.909	151.505	180.083	216.381	118.051	18.9175	14.4823	19.2744	29.4375	118	105.981	113.323	80.7901	70.5685	95.6069	73.0434	88.6975	22.7483	13.772	17.2278	16.4789	98.9458	145.376	160.824	156.138	104.034	171.679	175.763	137.18	20.7399	9.86039	14.7858	14.2805	107.417	146.209	148.619	128.834	107.352	110.149	51.23	77.8487	14.2177	16.4406	33.7976	14.5068	140.325
LOC100646233	1178.43	1072.73	1086.89	1168.17	1129.85	1437.74	1394.56	1045.97	518.34	524.704	570.738	570.634	1172.62	1027.83	1057.68	1043.99	1064.1	1002.45	871.043	659.688	476.577	408.569	567.288	533.211	1104.27	1200.67	1110.5	1352.9	1150.93	1419.76	1375.7	1367.1	452.82	586.145	614.179	590.992	1303.33	1188.28	1203.99	1517.88	1011.66	1132.37	1124.36	1292.11	598.438	399.272	462.352	649.18	1127.18
LOC100647780	63.5297	6.66289	7.19202	5.3586	4.95115	3.89369	10.4854	36.4571	13.8728	1.11402	3.21241	3.39663	3.6875	4.56813	36.8749	10.772	14.8565	25.5583	18.2609	22.1744	9.09932	12.6243	3.69168	48.2598	21.4694	35.0304	60.1968	4.51267	17.8076	62.6766	0.950069	28.1877	3.45664	15.3384	7.96158	7.68949	10.7417	36.3307	43.3473	39.0132	15.466	45.8954	10.7853	43.8458	0	0	10.8152	14.5068	1.83431
LOC100646511	4703.88	4544.09	4654.14	4859.35	5214.55	5389.84	5297.99	4355.75	8369.11	7094.08	6524.4	7772.62	5267.59	4660.4	4783.84	4678.64	4222.96	4538.01	6505.43	6240.24	8228.06	9016.05	9604.51	8481.95	4420.83	4933.15	5123.91	5475.67	4615.92	5155.83	4805.45	5303.05	9417.05	9478.03	9046.63	9542.65	5568.69	5048.2	4802.71	5018.18	4857.22	4410.13	4777.87	4587.71	8666.36	8199.17	9382.23	8932.58	4402.34
LOC100651691	1445.97	1368.75	1260.4	1219.97	1423.95	1494.2	1447.94	1616.26	2476.93	2602.35	2452.14	2632.39	1535.84	1410.64	1394.05	1445.24	1744.71	1609.22	1797.78	1844.17	2493.21	2604.05	2478.35	2541.29	1477.65	1289.12	1453.71	1487.38	1483.66	1470.63	1458.36	1538.11	2690.42	2569.18	2577.28	2761.62	1590.67	1487.79	1457.89	1384.51	1522.03	1458.64	1749.91	1586.5	2591.51	2513.07	2687.59	2478.25	1361.98
LOC100648333	82.3202	93.2805	138.446	145.575	93.0817	141.146	184.924	55.5536	44.1409	34.5346	41.7613	28.3053	104.172	81.3126	83.643	48.4741	47.3551	58.6894	52.0434	49.8924	52.3211	48.2019	47.9918	54.1451	123.216	343.298	194.966	177.799	125.591	158.962	169.112	134.361	29.9576	30.6768	50.0442	45.0384	97.5707	177.223	219.391	182.364	120.089	131.011	40.4447	77.8487	49.1158	55.1935	31.0938	42.3116	134.822
LOC100649341	1727.83	2348.19	2405.73	2587.31	1669.53	1661.63	2561.3	1394.05	2154.07	1840.36	2021.67	2130.82	1632.64	1314.71	1805.07	1515.26	803.18	1376.36	1152.26	874.04	2753.68	2016.45	1887.68	2018.67	1396.44	2336.53	1744.81	1716.62	1363.69	1780.38	2254.51	1246.84	2115.47	1378.26	2251.99	2183.81	1410.75	2069.97	2139.06	2096.73	1792.23	1549.6	897.873	1449.6	2121.03	1605.31	2071.12	2111.95	1918.69
LOC100650972	235.328	218.924	232.842	272.395	234.685	234.595	264.995	226.555	1201.89	916.839	959.439	943.131	233.234	260.383	209.557	224.417	204.277	209.199	251.087	316.909	906.52	1084.54	868.775	941.654	245.498	256.597	224.615	231.951	231.499	206.197	284.071	229.26	917.163	945.502	857.576	937.019	198.722	270.265	256.546	263.112	241.087	235.318	198.628	163.751	792.316	1019.32	947.686	755.564	210.946
LOC100649663	861.678	852.85	758.758	903.816	791.194	860.505	832.159	759.522	505.728	432.24	353.365	375.894	856.421	964.788	902.085	926.393	716.827	922.937	735.912	661.536	436.767	448.737	626.355	444.931	969.856	952.826	797.832	865.53	932.557	1020.99	877.864	755.431	463.19	397.702	341.211	377.883	791.307	820.543	858.985	812.926	712.344	673.411	554.542	652.319	316.668	332.335	446.129	505.321	695.204
LOC110119704	4.47392	1.90368	1.79801	9.82409	0	5.84053	5.71931	0.868025	0	0	1.0708	0	0.921874	2.74088	3.59755	2.693	1.85706	0.946603	0	1.84787	2.27483	0	0	0	2.80035	7.00607	0	5.4152	0.937243	1.81671	3.80028	0	0	0	0	0	1.79029	2.65835	0.88464	0	0.909763	0.834463	0	0.894813	0	0	0	0	6.42009
LOC100648527	472.446	464.499	401.854	450.122	426.789	463.349	432.761	480.018	625.539	709.631	693.88	639.699	370.593	387.377	397.529	419.211	415.982	395.68	585.26	550.664	659.701	605.967	509.452	500.254	413.519	483.419	469.894	512.639	353.341	321.558	391.428	478.252	600.304	686.94	714.268	709.63	396.549	389.005	372.433	415.536	418.491	493.167	530.275	458.144	625.581	672.891	730.029	702.372	487.009
LOC110119660	136.007	124.691	125.86	124.141	134.671	139.199	160.141	123.26	45.402	62.3852	67.4605	63.4038	123.531	128.821	105.228	106.822	107.71	112.646	125.087	113.644	62.5578	49.3496	71.3724	55.3222	84.0106	148.879	132.972	185.922	74.0422	125.353	153.911	195.435	67.9806	66.8315	44.3574	70.3039	159.336	124.942	110.58	120.669	130.096	105.142	103.359	136.012	65.9186	69.2855	74.3548	84.6231	99.0528
LOC100646551	2216.38	2379.6	2707.8	2612.32	2460.72	2462.76	2389.72	2510.33	3733.05	3451.24	3276.66	3584.58	2508.42	2495.11	2635.2	2535.01	2732.67	2451.7	2954.61	2667.39	3499.83	3647.28	3475.1	3553.57	2562.32	2361.05	2392.6	2204.89	2277.5	2604.26	2146.21	2364.01	3962.46	3954.02	4003.54	3934.82	2820.6	2666.32	2227.52	2539.49	2621.94	2304.79	2708	2407.05	3815.52	4031.47	3848.88	3662.97	2265.37
LOC100644144	642.455	691.037	751.566	741.272	619.884	641.485	612.919	618.902	406.096	388.793	417.613	484.586	555.89	604.82	594.495	543.089	612.831	656.942	503.087	511.859	375.347	317.903	317.484	390.786	771.964	865.25	769.98	757.226	540.789	693.076	704.001	633.284	409.036	400.989	393.53	389.967	720.591	851.557	848.37	821.999	794.223	766.871	699.244	731.062	392.927	362.868	420.443	365.088	859.374
LOC100646631	3319.65	3297.18	3261.58	3116.92	3578.69	3589.98	3469.71	3836.67	6501.32	6066.96	5470.73	5956.56	3490.22	3671.86	3593.05	3880.62	4144.04	3563.01	4336.95	4247.32	6226.21	6526.77	5909.15	6269.06	3523.78	3207.91	3691.77	3594.79	3974.85	3563.48	3519.06	3794.07	6188.54	6346.8	6414.76	6389.96	4126.61	3758.01	3562.44	3565.62	3503.5	3534.78	4256.58	3726.9	6626.76	6649.06	6318.81	6016.7	3448.5
LOC100642344	752.514	754.81	807.305	870.772	709.995	807.94	772.107	746.502	591.487	552.554	578.233	514.023	814.937	678.824	728.504	798.924	842.179	764.855	621.782	627.35	547.096	584.161	580.824	557.93	772.898	747.898	775.371	692.243	895.067	764.836	801.858	773.283	553.063	613.535	652.85	585.499	779.67	792.187	857.216	781.171	800.591	907.895	811.591	764.17	616.533	583.642	547.522	598.406	775.913
LOC105666248	905.522	988.963	1005.98	918.999	849.618	674.581	764.481	858.477	2268.84	2260.35	2149.1	2418.4	861.031	750.086	835.531	941.653	973.102	897.379	1116.65	1129.97	2315.78	2111.7	1844.61	1986.89	928.784	975.596	1007.17	944.953	776.037	745.761	842.711	736.639	2458.83	2351.16	2204.22	2194.8	874.555	929.535	1005.84	903.654	957.07	911.233	976.964	897.497	2508.78	2423.82	2200.9	2177.23	951.09
LOC100642463	594.137	665.337	765.052	743.059	622.855	647.325	598.621	769.07	2055.7	1965.13	1871.76	1948.53	856.421	898.094	839.128	911.133	829.179	760.122	956.869	1085.62	2195.21	2214.99	2002.12	1945.69	927.851	725.129	763.691	749.103	858.514	863.847	794.258	811.806	1942.63	2034.53	2006.32	2092.64	1048.21	975.613	873.139	899.118	798.772	846.145	948.204	886.76	2040.89	2048.03	1983.25	1924.57	836.446
LOC100650612	606.664	600.612	695.828	602.842	693.161	637.591	796.89	706.573	899.212	868.936	860.925	846.893	770.687	671.515	715.013	754.938	701.97	874.661	628.173	661.536	859.886	881.406	842.933	875.738	724.358	604.274	680.134	555.058	670.129	713.06	671.699	622.009	818.072	910.443	858.713	856.828	698.212	745.223	682.057	726.734	702.337	669.239	704.637	732.852	935.786	831.425	917.944	813.591	674.109
LOC105666268	256.803	213.212	218.458	217.916	222.802	154.774	224.006	233.499	110.983	153.735	205.594	164.17	186.219	180.898	186.173	224.417	214.491	203.52	266.608	220.82	153.551	125.095	119.364	105.936	182.023	243.461	246.178	250.002	147.147	136.253	209.015	231.139	169.375	174.2	123.973	143.903	234.528	207.351	244.161	206.861	208.336	214.457	244.466	242.494	161.565	170.278	136.542	166.828	244.88
LOC100648256	152.113	48.5439	100.688	63.4101	74.2673	83.7143	83.8832	88.5386	168.996	171.559	170.258	149.452	49.7812	72.1764	68.3534	100.539	41.784	60.5826	58.4347	65.5992	197.91	198.546	158.742	151.842	78.4099	98.9608	150.941	124.55	96.536	81.7521	106.408	96.7778	123.287	188.443	155.82	140.608	89.5144	130.259	139.773	233.172	112.811	131.011	100.662	136.906	140.885	136.222	125.727	128.144	107.307
LOC105666267	0	0	1.79801	5.3586	1.98046	2.92027	2.85965	1.73605	0	1.11402	0	0	0	0.913625	2.69816	1.79534	1.85706	0	0	0	1.13741	0	2.46112	1.17707	3.73381	0	2.69538	2.7076	2.81173	1.81671	4.75035	0.939591	0	0	0	0	0.895144	1.77223	1.76928	7.25827	1.81953	1.66893	0	1.78963	0	0	0	0	0.917155
LOC100650851	690.774	654.867	644.585	627.849	784.263	593.787	797.844	716.989	465.371	589.317	704.588	696.309	632.406	532.644	628.672	680.432	661.115	657.889	711.26	643.981	556.196	463.656	470.074	536.743	656.216	779.426	740.331	842.064	475.182	592.249	718.252	799.592	694.785	702.279	616.454	605.272	725.962	691.17	750.175	670.482	771.479	679.252	736.094	737.326	691.499	656.45	677.305	710.834	714.464
LOC100650091	2587.72	2850.77	2854.33	2896.32	2697.39	2621.42	2894.92	2555.47	2570.26	2534.4	2376.11	2668.62	2756.4	2612.97	2709.85	2849.2	2711.31	2777.33	2585.74	2466.9	2583.07	2560.44	2425.43	2567.18	3008.51	2994.22	2951.44	3093.89	2470.57	2823.17	3119.08	2890.18	3134.02	3088.49	2893.47	2916.51	2809.86	3026.08	2937	3360.58	2994.94	2720.35	2544.42	2544.85	2795.72	2733.84	2947.15	2811.91	2766.14
LOC105666273	0.894785	0.951841	8.09103	8.93099	3.96092	7.78737	2.85965	3.4721	1.26117	1.11402	1.0708	0	1.84375	3.6545	6.29571	5.38601	2.7856	3.78641	2.73913	0	0	0	0	2.35413	2.80035	6.13031	8.98459	7.22027	9.37243	6.3585	11.4008	5.63754	1.15221	2.1912	1.13737	0	8.05629	7.97504	11.5003	5.4437	6.36834	7.51016	0	2.68444	0	1.17433	0	0	3.66862
LOC100644531	2494.66	2376.75	2244.81	2141.65	2518.16	2628.24	2475.51	2209.99	7220.18	6473.57	5246.93	6013.17	2532.39	2523.43	2259.26	2175.95	2263.76	2102.4	3003.91	3105.34	7174.81	7063.87	7054.8	6736.36	2598.73	2816.44	2854.41	2919.7	2534.3	2540.67	2625.99	2429.78	5436.15	6124.4	5879.06	6008.78	2389.14	2508.59	2630.03	2486.86	2228.92	2134.56	2424.89	2238.82	6138.19	6218.08	6622.99	5774.92	2391.02
LOC100647513	501.079	503.524	557.382	501.029	496.105	465.296	551.913	487.83	436.364	477.915	548.251	532.139	404.703	479.653	473.078	435.369	486.551	491.287	525	469.358	502.737	446.441	430.696	473.181	479.794	521.952	575.913	460.292	547.35	516.855	536.789	444.426	491.995	470.012	486.794	486.635	495.91	578.633	555.554	528.946	540.399	586.627	463.766	493.042	510.546	481.475	486.686	496.859	505.353
LOC100647071	4626.93	4481.27	4323.31	4321.71	4768.95	5267.19	4910.03	4235.1	2838.89	2734.92	2761.6	2667.49	4657.31	4506	4463.66	4479.36	4103.18	4842.82	4223.74	3679.1	2564.87	2640.78	3108.39	2887.35	4783.94	4687.94	5033.17	5074.04	4640.29	5013.22	4674.34	5178.08	2874.77	3236.4	3074.31	3134.01	5142.6	4846.16	4783.25	4863.04	4442.37	4381.76	4618.79	4763.09	3068.45	3019.2	3212.13	3303.93	4517.91
LOC100646630	217.433	178.946	194.185	183.978	161.408	204.419	191.597	224.819	114.766	167.103	182.036	197.005	196.359	180.898	188.871	234.291	209.848	213.932	232.826	240.222	137.627	120.505	134.131	135.363	218.428	217.188	221.021	210.29	185.574	227.998	207.115	171.006	170.528	175.296	154.682	169.169	205.883	197.604	196.39	198.695	204.697	236.987	296.595	207.597	178.368	180.847	197.378	200.678	220.117
LOC100649103	210.274	156.102	177.104	142.896	141.603	158.668	165.86	157.113	126.117	163.761	133.85	130.204	190.828	120.599	194.268	174.148	232.133	169.442	162.522	154.297	137.627	102.142	166.125	174.206	134.417	126.985	191.372	164.261	229.625	204.38	171.962	179.462	101.395	128.185	163.781	125.229	193.351	185.198	143.312	156.053	171.035	159.382	175.26	144.065	121.497	151.489	109.504	118.472	226.537
LOC100647228	199.537	241.768	240.034	304.547	249.538	214.153	233.538	144.96	49.1855	23.3944	14.9912	36.2307	205.578	206.479	223.947	147.217	69.6399	82.3544	70.3043	115.492	15.9238	21.8056	33.2251	49.4368	197.892	268.858	215.63	241.879	119.967	152.604	180.513	134.361	14.9788	8.76479	23.8847	8.78798	100.256	142.665	234.43	159.682	132.825	135.183	108.751	92.1657	7.75513	8.22031	4.05572	10.8801	110.059
LOC100647191	2048.16	1981.73	1961.62	1838.89	2218.12	2214.53	1883.56	2673.52	3179.4	3216.18	3609.67	3243.78	1910.12	2102.25	2091.08	2176.84	3347.36	2614.52	2620.43	2677.56	3192.72	2946.05	3172.38	3020.35	1851.97	1608.77	1791.53	1601.09	2560.55	1989.3	1864.99	2140.39	2945.06	2995.37	3151.65	3152.69	1985.43	1698.68	1563.16	1593.19	1969.64	2200.48	2650.48	2358.73	3386.41	2941.7	2833.59	2775.64	2087.45
LOC100650493	973.526	1013.71	1012.28	1102.08	1004.09	956.874	1041.87	816.812	499.422	455.634	424.038	380.423	940.312	885.303	1072.97	1062.84	834.751	1039.37	765.13	683.71	376.484	414.307	420.851	346.058	1003.46	1047.41	1013.46	973.834	764.79	908.357	847.462	796.773	447.059	470.012	448.123	433.907	993.609	1073.97	919.141	1105.98	941.605	753.52	789.121	680.953	398.097	420.41	429.906	471.472	912.569
LOC100651610	1138.17	1095.57	1053.63	1090.47	1280.37	1185.63	1049.49	1364.54	2705.2	2763.89	2718.77	2930.16	1209.5	1165.79	1248.35	1228.01	1465.22	1244.78	1568.61	1581.77	2889.03	2815.22	2664.16	2635.45	1074.4	908.162	1036.82	998.202	1303.7	1125.45	1081.18	1132.21	2757.25	2592.19	2689.88	2758.33	1219.19	1097.9	962.488	1076.04	1219.08	1067.28	1505.44	1386.96	2563.07	2612.88	2663.25	2545.95	1129.02
LOC100643945	14925.9	15865.3	13841.9	16376.8	13026.5	15763.6	16426.8	13486.5	7231.53	5817.42	4511.29	4835.67	15563.1	17016.3	16370.6	14619.4	11995.7	15239.4	10881.6	9547	5978.25	6210.01	7601.16	6602.17	13238.2	13724	14350.2	14736.6	14672.5	17041.7	16292.7	16501.1	4544.33	5185.47	4664.35	4926.76	16796.5	14114.9	15138.8	15373	13096	12377.6	11089.9	11615.6	4994.3	5545.19	6094.39	6668.3	13816.9
LOC100652011	986.053	933.756	1012.28	961.868	962.504	1059.08	1041.87	943.544	1075.78	1140.76	1059.02	1163.91	1018.67	905.403	1023.5	1060.15	961.959	965.535	1005.26	969.205	1269.35	1168.32	1010.29	1111.15	1018.4	1022.01	991.899	1080.33	816.339	942.874	1020.37	960.262	1358.46	1242.41	1246.56	1332.48	1033	1138.66	1127.03	1117.77	1098.08	949.618	950.9	901.077	1309.32	1226	1242.4	1121.86	937.333
LOC100651337	335.544	242.72	292.176	335.805	202.997	234.595	258.322	198.778	649.501	561.466	617.853	583.088	228.625	316.114	223.947	224.417	124.423	161.869	123.261	122.883	724.533	734.505	513.143	523.795	230.562	271.485	185.981	185.019	252.118	178.946	246.068	186.039	395.209	471.107	545.937	492.127	170.972	221.529	269.815	242.245	212.884	239.491	121.334	203.123	598.438	340.556	365.015	432.787	208.194
LOC110119673	0.894785	0	0	0	1.98046	1.94684	0	0	0	0	0	0	0	0.913625	1.79877	0.897668	0	0.946603	0	0	0	0	0	0	0	0	0	0	0.937243	0.908357	0	0	0	0	0	2.197	0	0.886115	0	0.907283	0.909763	1.66893	0	0	1.29252	0	0	0	0.917155
LOC100649852	1143.53	1327.82	1183.99	1418.24	912.002	1251.82	1150.53	985.209	581.398	357.601	213.09	199.269	1156.95	1658.23	1384.16	1285.46	1134.67	1348.91	525	649.525	362.835	410.864	297.795	342.527	1218.15	968.59	1041.31	1007.23	792.907	925.615	882.614	832.477	254.639	226.789	196.765	206.518	765.348	848.898	711.25	702.237	748.735	914.571	523.085	640.686	209.389	252.481	264.974	398.938	891.475
LOC100643211	3084.32	3202.95	3262.48	3337.51	3021.19	3054.6	3129.42	2959.97	6542.94	5981.18	5945.09	6522.66	2857.81	3028.67	3083.1	2960.51	3007.52	2840.75	3004.82	3194.96	6137.49	6181.32	5761.48	6136.05	3202.67	3277.97	3095.19	2896.23	3233.49	3381.81	3558.01	3161.72	6022.62	6274.49	6249.84	6305.38	3328.14	3498.38	3577.48	3434.97	3492.58	3353.7	3279.62	3486.19	6488.46	6212.2	6449.94	5886.14	3599.83
LOC100648254	0	0	0	0	0	0	0	0	0	0	0	0	0.921874	0	1.79877	0	0	0	0	0	0	0	0	0	0	0.875759	0	0	0	0	0	0	0	0	0	0	1.79029	1.77223	0	0	0	0	0	0	0	0	0	0	0.917155
LOC100646069	8.94785	22.8442	5.39402	8.03789	10.8925	23.3621	12.3918	9.54828	42.8797	42.3328	27.8409	44.1562	22.125	7.309	17.0884	8.97668	5.57119	8.51942	12.7826	15.7069	34.1224	47.0542	55.3752	21.1872	8.40106	9.63335	18.8676	11.7329	20.6193	6.3585	6.65048	7.51673	26.5009	31.7724	37.5332	27.4625	12.532	7.08892	11.5003	12.702	15.466	7.51016	8.08894	4.47406	42.6532	22.3123	44.6129	39.8938	14.6745
LOC110119710	2.68435	0.951841	1.79801	2.6793	0.99023	1.94684	3.81287	0	1.26117	2.22804	2.1416	0	0.921874	1.82725	0.899387	3.59067	0.928532	5.67962	3.65217	0	0	2.29533	0	0	4.66726	5.25455	4.4923	4.51267	4.68621	4.54178	5.70041	1.87918	0	0	1.13737	0	1.79029	2.65835	8.8464	3.62913	7.2781	3.33785	0.898771	0.894813	7.75513	0	0	0	4.58578
LOC100649423	4.47392	0.951841	5.39402	2.6793	3.96092	1.94684	0.953218	0	10.0893	4.45608	9.63722	19.2476	10.1406	41.1131	10.7926	3.59067	2.7856	0.946603	1.82609	1.84787	2.27483	3.44299	4.92224	7.0624	0	0.875759	1.79692	0	1.87449	0	0.950069	0.939591	2.30443	16.434	7.96158	5.49249	3.58057	2.65835	29.1931	0.907283	10.0074	15.0203	24.2668	15.2118	0	2.34866	4.05572	4.83561	1.83431
LOC100646119	367.757	348.374	514.23	738.593	319.844	286.186	313.609	166.661	11.3505	10.0262	7.49562	5.66105	393.64	256.729	356.157	461.401	90.0676	173.228	146.087	112.72	9.09932	21.8056	14.7667	14.1248	142.818	441.383	286.609	407.945	104.034	154.421	246.068	130.603	16.131	8.76479	12.5111	9.88648	107.417	241.023	275.123	195.973	187.411	167.727	49.4324	74.2695	6.46261	7.04598	9.46334	19.3424	172.425
LOC105666212	0	0.951841	0	0.893099	0.99023	0	0	0	0	0	0	0	0	0	0.899387	0	0	0.946603	0	0	0	0	0	0	0	0.875759	0	0	0	0	0	0	0	0	0	0	0	0.886115	0	0.907283	0	0	0	0	0	0	0	0	0
LOC110119700	7.15828	13.3258	8.09103	25.8999	23.7655	19.4684	20.9708	6.07618	6.30584	2.22804	0	4.52884	6.45312	17.3589	15.2896	9.87434	8.35679	12.3058	5.47826	11.0872	1.13741	5.73832	4.92224	2.35413	18.669	25.397	18.8676	27.076	28.1173	21.8006	27.552	21.6106	5.76107	2.1912	2.27474	3.29549	14.3223	34.5585	46.8859	31.7549	9.09763	15.0203	5.39263	9.84294	1.29252	0	0	0	19.2603
LOC100643373	284.542	313.156	368.591	368.85	314.893	292.027	297.404	346.342	219.443	223.918	217.373	275.127	391.797	377.327	329.176	362.658	405.769	390	294	305.822	207.009	277.735	211.656	243.653	374.314	332.788	352.196	286.103	402.077	392.41	304.022	252.75	260.4	261.848	230.886	254.852	339.259	382.802	324.663	379.244	391.198	400.542	351.42	365.978	246.872	209.031	241.991	269.585	398.045
LOC100648719	4347.76	4277.58	4084.17	4042.17	4306.51	5136.75	4120.76	4311.48	3662.43	3162.7	2783.02	2891.66	4600.15	4712.48	4496.04	4595.16	4327.89	4370.46	4207.3	4013.56	3063.06	3485.46	4144.52	4010.27	4161.33	3834.07	3915.49	4341.19	3921.42	4138.47	3575.11	4035.54	3390.97	3218.87	3265.39	3276.82	4080.06	3885.62	3636.75	3822.38	3249.67	3545.63	3995.94	3721.53	3308.86	3272.86	3770.47	3770.56	3531.96
LOC100646387	353.44	389.303	403.652	510.853	441.643	519.807	649.142	216.138	84.4982	52.359	50.3277	55.4783	440.656	338.041	354.359	245.063	162.493	323.738	188.087	166.308	38.6721	89.5178	68.9113	64.7387	215.627	524.58	436.651	463	200.57	289.766	366.727	188.858	34.5664	39.4416	46.6321	45.0384	158.44	279.126	355.625	311.198	208.336	211.119	121.334	253.232	20.6803	29.3582	35.1496	55.6095	238.46
LOC100646836	6730.57	6287.86	5821.04	5502.38	5807.7	5758.76	5600.16	6118.71	4030.69	2954.38	3470.47	3166.79	7857.13	7323.62	6872.22	6830.35	5968.61	6024.18	6520.95	5925.18	2939.08	3228.38	4717.96	3933.76	6265.33	5499.77	5837.29	6485.61	8542.97	6895.34	6324.61	7523.3	3308.01	3523.45	3584.99	3509.7	7916.65	5636.58	5306.95	5738.57	5464.04	6042.34	6820.78	6231.48	3664.3	3895.25	3697.46	3632.75	5631.33
LOC100645384	1270.59	981.349	940.357	809.148	1326.91	1171.03	1652.88	906.218	209.354	172.673	220.585	177.757	972.577	832.313	991.125	1140.04	817.108	932.403	913.043	749.309	227.483	250.191	274.415	647.387	971.723	1370.56	2091.61	1733.77	1535.2	1127.27	1498.26	1399.99	191.268	169.818	196.765	251.556	1558.45	1185.62	1653.39	1869	1191.79	1124.02	1162.11	1429.02	195.171	198.462	205.49	234.527	1182.21
LOC100649186	2798.89	2583.3	2569.35	2608.74	2695.41	2729.47	2966.41	2545.05	1567.63	1718.93	1785.03	1984.76	2868.87	2449.43	2799.79	2647.22	2334.33	2899.44	2332.82	2074.23	1768.68	1645.75	1667.41	1799.74	2943.17	3235.05	3065.54	3410.67	2274.69	2835.89	2898.66	3105.35	2099.33	2104.65	2175.79	2050.9	2825.07	2938.36	2852.96	2991.31	2776.6	2832.17	2679.24	2736.34	2117.15	2230.05	2118.44	2138.55	2685.43
LOC100646310	1742.15	2031.23	2061.41	2312.23	1894.31	1981.89	2034.17	1556.37	2654.76	1942.85	1516.26	1878.34	2203.28	1977.09	2018.22	2051.17	1468.01	1893.21	1263.65	1323.07	2116.73	2169.09	2141.17	1948.05	1970.52	2371.56	2238.96	1907.96	1931.66	2046.53	2118.65	1627.37	1420.68	1658.74	1864.15	1534.6	1746.43	2377.45	2438.95	2602.09	1822.25	1739.02	1489.26	1675.09	1669.94	1658.15	1812.91	1732.36	1857.24
LOC100646835	925.207	1283.08	996.994	1329.82	825.852	903.335	991.347	790.771	611.666	502.423	276.267	292.11	1225.17	1201.42	1186.29	1236.99	660.186	1006.24	493.043	552.512	534.585	649.578	601.743	420.213	1337.64	1198.91	897.561	931.415	1058.15	1304.4	1300.64	778.921	296.119	302.385	245.672	244.965	747.445	1058.91	1265.92	1088.74	894.297	952.956	523.085	876.917	259.797	219.6	420.443	371.133	1019.88
LOC100647307	826.781	889.972	914.286	942.22	955.572	859.531	948.452	801.187	1779.51	1487.22	1325.65	1442.44	925.562	869.771	848.122	918.314	857.964	870.874	909.391	843.55	1445.65	1493.11	1436.06	1394.82	943.719	947.571	912.835	935.025	852.891	906.54	976.671	903.886	1403.4	1292.81	1367.12	1447.82	873.66	954.346	995.22	1010.71	932.507	812.766	799.008	797.278	1398.51	1285.89	1230.23	1184.72	886.889
LOC100651254	69.7932	64.7252	77.3143	57.1584	43.5701	47.6977	41.9416	50.3455	123.594	80.2095	135.992	224.178	35.0312	67.6083	59.3596	45.781	25.9989	31.2379	32.8695	18.4787	137.627	92.9608	102.136	295.444	50.4064	36.7819	30.5476	27.076	27.18	29.0674	34.2025	31.9461	76.0461	78.8831	159.232	171.366	39.3863	42.5335	54.8477	33.5695	45.4881	55.0745	49.4324	56.3732	59.456	98.6437	83.8182	132.979	45.8578
LOC100644773	890.311	758.618	825.285	719.838	917.944	803.073	883.633	935.731	1329.27	1495.02	1491.63	1611.14	914.499	861.549	941.658	961.402	1039.96	933.35	1175.09	1155.84	1464.99	1436.88	1488.98	1390.12	803.702	718.998	907.444	756.323	914.749	885.648	797.108	951.805	1505.94	1357.45	1479.72	1526.91	939.006	830.29	764.329	857.383	907.034	897.882	1077.63	867.969	1551.03	1507.84	1438.43	1436.18	866.712
LOC110119715	10.7374	10.4703	16.1821	8.93099	9.9023	8.7608	16.2047	9.54828	65.5807	53.473	40.6905	49.8172	3.6875	13.7044	9.89326	7.18134	12.9995	4.73301	6.3913	20.3265	42.0843	47.0542	62.7585	37.6661	12.1349	14.0121	20.6646	21.6608	11.2469	20.8922	19.9514	28.1877	42.6319	49.3019	44.3574	40.6444	17.0077	11.5195	15.9235	18.1457	17.2855	12.5169	20.6717	18.7911	45.2383	48.1475	54.0762	67.6985	19.2603
LOC100651256	20.58	23.796	19.7781	30.3654	17.8241	24.3355	21.924	25.1727	68.103	142.595	59.9649	80.3869	14.75	9.13625	17.9877	13.465	5.57119	10.4126	12.7826	17.5547	126.253	123.948	107.059	75.3323	14.9352	12.2606	20.6646	15.3431	8.43519	26.3423	21.8516	26.3085	29.9576	73.4051	117.149	137.312	30.4349	16.8362	20.3467	14.5165	14.5562	18.3582	16.1779	11.6326	118.912	77.5058	113.56	56.8184	28.4318
LOC100644569	27239	28402	27769.3	27484.2	27613.6	30135.2	28315.3	25191	14933.5	11847.6	9614.73	10022.3	25390.3	27183.1	29109.6	29412.1	22291.3	26256.9	15655	17775.5	12510.4	14579.9	14375.4	12864.2	39264.7	35799.3	31935.7	33670.8	28934.6	38522.5	37296.9	29587.7	10239.7	10002.8	8750.91	9275.72	27817.5	35116.7	36901.9	34459.5	32212.9	31007.8	21570.5	32828.9	9072.21	9742.24	12091.4	13469.6	34121.8
LOC100642378	1191.85	1383.98	1456.38	1275.35	1184.32	1156.43	1304.96	1187.46	731.477	836.63	957.297	841.232	1137.59	1010.47	1122.44	1274.69	952.674	1182.31	1033.56	978.445	683.586	690.894	615.28	677.991	1169.61	1420.48	1295.58	1394.41	931.619	1083.67	1350.05	1291.94	822.681	840.324	837.103	865.616	1126.99	1307.02	1322.54	1360.02	1276.4	1130.7	1079.42	1054.98	758.71	877.224	777.346	793.04	1290.44
LOC100643294	2542.98	2466.22	2482.15	2381	2581.53	2674.96	2517.45	2665.71	3262.64	3295.27	3002.53	3470.22	2749.95	2581.91	2593.83	2769.3	2817.17	2499.03	2947.3	2893.76	3317.84	3716.14	3705.21	3703.05	2534.32	2298.87	2448.3	2504.53	2572.73	2562.47	2517.68	2902.4	4010.86	3918.96	3861.37	3837.05	2949.5	2658.35	2508.84	2486.86	2618.3	2499.22	2766.42	2686.23	3625.52	3814.22	3878.62	3810.46	2343.33
LOC100643494	295.279	348.374	371.288	375.995	304.001	260.877	238.305	340.266	375.828	383.223	403.692	389.48	258.125	285.965	329.176	372.532	331.486	425.025	314.087	312.289	376.484	300.688	296.565	318.985	370.58	303.888	274.929	268.053	313.976	331.55	352.476	318.521	405.579	335.253	352.584	322.958	329.413	362.421	339.702	396.483	375.732	390.528	317.266	376.716	354.151	351.125	335.273	411.027	379.702
LOC100645499	644.245	585.382	642.787	674.29	506.998	466.269	673.925	587.653	324.12	376.539	381.206	374.762	651.765	558.225	645.76	684.023	422.482	552.816	360.652	398.215	375.347	313.312	311.331	343.704	462.992	493.052	428.565	396.212	463.935	455.995	471.234	518.654	354.882	342.922	388.98	340.534	508.442	431.538	490.975	517.151	571.331	525.711	604.873	762.381	314.083	399.272	329.865	360.253	597.068
LOC100650123	68.0036	91.3768	77.3143	89.3099	68.3259	69.1129	71.4914	52.9495	15.134	16.7103	19.2744	19.2476	72.8281	63.9538	55.762	85.2784	41.784	86.1408	41.0869	43.4248	18.1986	27.5439	22.1501	34.1349	56.0071	50.794	61.0952	77.6179	49.6739	43.6011	61.7545	63.8922	21.8921	18.6252	20.4726	17.576	47.4426	57.5975	59.2709	62.6025	63.6834	69.2604	22.4693	41.1614	20.6803	32.8812	16.2229	21.7602	55.0293
LOC100652049	663.93	639.637	758.758	776.996	706.034	481.844	606.247	619.77	506.989	518.02	575.021	575.163	603.828	608.474	625.973	598.744	584.975	622.864	648.26	589.469	515.249	492.348	477.457	448.463	698.222	671.707	703.494	670.583	597.024	604.966	654.598	641.74	551.911	547.799	535.701	515.196	742.074	748.767	769.637	638.727	715.983	648.377	669.585	647.845	513.131	617.697	504.261	548.841	740.144
LOC100652048	578.926	549.213	704.818	618.918	692.171	646.352	637.703	816.812	1620.6	1708.91	1736.84	1816.07	664.671	632.229	688.931	684.023	1164.38	862.355	1082.87	1094.86	1757.31	1744.45	1456.98	1398.36	680.486	649.813	654.977	625.456	746.045	718.51	677.399	654.895	1764.04	1658.74	1674.21	1681.8	666.882	699.145	705.058	739.436	776.937	823.614	825.072	739.115	1764.29	1841.35	1771	1618.72	699.789
LOC100642969	1352.91	1433.47	1367.38	1370.01	1425.93	1683.05	1639.54	1269.05	775.618	765.332	854.5	833.307	1385.58	1246.18	1415.64	1277.38	1368.66	1561.89	1366.82	1140.13	817.801	703.518	861.391	766.271	1414.18	1452.01	1654.96	1720.23	1172.49	1439.75	1438.4	1252.47	882.596	895.104	841.653	848.041	1236.19	1306.13	1267.69	1399.03	1175.41	1139.88	1334.68	1173.99	774.221	817.334	762.475	813.591	1237.24
LOC100651089	1275.07	1529.61	1719.79	2067.52	1289.28	1357.92	1469.86	935.731	2889.33	2253.66	2051.66	2186.3	1625.26	1530.32	1370.67	1351.89	987.03	1281.7	931.304	1155.84	2663.83	2933.43	2506.65	2473.02	1625.14	2015.12	1651.37	1613.73	1277.46	1739.5	1845.03	1234.62	1995.64	1761.72	1876.66	2056.39	1280.95	1787.29	1783.43	1830.9	1511.12	1421.92	874.504	1320.74	1968.51	1909.46	1891.32	1913.69	1694.9
LOC105666219	53.6871	46.6402	19.7781	17.862	43.5701	66.1927	38.1287	97.2188	389.701	384.337	324.453	346.456	41.4843	75.8309	39.573	56.5531	219.134	80.4612	153.391	193.102	454.966	386.763	477.457	483.775	45.7391	56.9243	50.3137	64.0799	59.0463	36.3343	28.5021	68.5901	351.425	400.989	303.677	321.86	59.9746	31.9002	27.4238	28.1258	55.4955	54.2401	52.1287	59.9525	328.301	381.657	469.111	345.746	47.6921
LOC100649890	0.894785	0.951841	0	0	0	1.94684	0	2.60408	1.26117	1.11402	1.0708	0	0	0.913625	0	0.897668	0	3.78641	2.73913	1.84787	3.41224	4.59066	1.23056	0	2.80035	0	3.59384	0	0.937243	2.72507	0.950069	0.939591	1.15221	3.2868	1.13737	2.197	3.58057	2.65835	3.53856	0.907283	1.81953	6.6757	0	4.47406	0	4.69732	0	10.8801	0.917155
LOC100644857	2214.59	2291.08	2423.71	2435.48	2174.55	2087.99	2228.62	2022.5	1261.17	1062.78	1191.8	1167.31	2202.36	2116.87	2178.32	2164.28	1815.28	2163.93	1572.26	1425.63	1105.57	1073.07	1106.27	1145.29	2244.95	2528.32	2323.42	2228.36	2389.97	2413.5	2481.58	2239.04	1139.54	1193.11	1066.85	951.299	2163.56	2623.79	2637.11	2703.7	2437.25	2349.01	1882.93	2200.35	1275.72	1047.5	1084.23	1130.32	2496.5
LOC100649185	2998.42	2688	2420.12	2442.63	3222.21	3277.51	2988.34	3505.95	4743.25	5056.54	4923.55	4939.83	3305.84	3269.86	3028.24	3146.33	4087.4	3324.47	4262.08	4135.52	4913.63	5133.5	5480.91	5141.43	2885.3	2727.99	3016.13	3035.22	3194.12	3002.12	2750.45	3756.48	5103.16	5534.97	5147.73	5409	3738.12	2841.77	2822	2830.72	2877.58	3189.32	4227.82	3524.67	5356.21	5497.04	5650.97	5276.86	2724.87
LOC110119713	0	0	0.899003	0	0	0.973422	0	0	0	0	0	0	0	0	0.899387	0	0	0	0	0	0	0	0	0	1.8669	1.75152	0	0	0	0	0	0	0	0	0	0	0	2.65835	0	0	0	0	0	0	0	0	0	0	0
LOC100642500	527.923	647.252	1111.17	1106.55	768.419	847.85	639.609	523.419	300.158	240.628	147.771	182.286	721.828	793.94	1146.72	723.52	473.551	946.603	379.826	534.957	200.185	327.084	215.348	384.901	1087.47	1096.45	1550.74	775.276	715.116	1142.71	951.019	836.236	141.722	186.252	204.726	212.01	777.88	1311.45	1615.35	1580.49	1064.42	650.881	523.984	803.542	165.443	117.433	162.229	210.349	1098.75
LOC100648647	234.434	251.286	248.125	288.471	273.304	300.787	358.41	277.768	266.106	257.339	234.506	276.259	236.922	252.161	277.011	290.844	230.276	256.529	220.043	206.961	232.033	269.701	242.42	241.299	271.634	275.864	300.085	228.341	202.444	275.232	223.266	315.702	237.356	234.458	276.381	251.556	263.172	225.073	317.586	274	234.719	244.498	260.644	282.761	258.504	264.224	231.176	293.763	237.543
LOC110119662	0	0	0.899003	0	0	0	0	0	0	0	0	0	0	0	0	0	0	0	0	0	0	0	0	0	0	0	0.898459	0	0	0	0	0	0	0	0	0	0	0	0	0	0	0	0	0	0	0	0	0	0
LOC100648794	781.147	765.281	861.245	692.152	756.536	665.821	736.838	785.563	454.02	637.22	697.092	543.461	683.109	567.361	588.199	644.525	626.759	836.797	776.999	605.176	456.103	391.354	382.704	348.412	736.493	847.735	701.697	961.198	453.626	566.815	657.448	728.183	720.134	672.698	551.624	483.339	606.012	643.32	696.211	731.27	705.066	701.783	680.37	593.261	475.648	506.136	552.929	593.571	777.748
LOC100642891	3180.96	3434.24	3791.1	3725.12	3366.78	2987.43	3787.14	3435.64	3006.62	3131.51	3459.76	3524.57	2992.4	2864.22	3413.17	3294.44	2923.02	3227.91	2940	2925.17	2734.35	3095.25	2750.3	2700.19	3001.98	3129.96	2948.74	2830.35	3020.73	3459.02	3414.55	3238.77	3446.27	3070.96	3214.2	3208.71	3653.98	3609.15	3871.18	3587.4	3898.33	3395.43	3066.61	3396.71	3365.73	3279.9	3243.22	3068.19	3425.57
LOC100644570	7968.95	6869.44	6188.74	5851.59	8722.94	8275.06	8287.28	8935.45	12358.2	12838	13531.7	12914	7452.43	6802.85	7607.92	7875.24	10530.5	8009.2	12491.3	11727.5	12325	12487.7	12756	11851.9	6202.78	5307.98	7164.32	7665.22	7079.93	6695.5	6104.19	9591.34	15658.6	14184.7	14030.6	14331	8581.74	6519.15	5920.89	6732.04	6941.49	6800.03	10445.5	8096.27	14051	14491.2	14514.1	14586.6	6076.15
LOC100651814	0.894785	0	0.899003	0	2.97069	0	0	0.868025	0	0	0	0	0	0	0.899387	0.897668	0.928532	0	0.913043	0	0	2.29533	1.23056	0	0	0	0	0	0	0.908357	0	0	1.15221	0	0	0	0	0.886115	0.88464	0	0	0	1.79754	0	0	0	0	0	0
LOC110119690	1.78957	1.90368	0	0	0	0	0	0	1.26117	0	3.21241	2.26442	0.921874	1.82725	0	0	0	2.83981	0	0	0	2.29533	3.69168	0	1.8669	0	2.69538	0	0	0.908357	0.950069	0	0	4.3824	1.13737	2.197	0	0.886115	1.76928	3.62913	0.909763	0	0	0	0	0	0	0	0
LOC100646918	56.3714	59.966	112.375	114.317	39.6092	55.485	70.5381	55.5536	109.722	63.4992	31.0533	91.709	78.3593	77.6581	80.9448	83.4831	33.4272	46.3835	35.6087	36.0334	64.8326	76.8935	100.906	154.196	50.4064	67.4335	44.0245	64.9824	30.929	39.0593	57.0041	46.0399	58.7629	56.9711	78.4784	101.062	34.9106	52.2808	60.1555	75.3045	48.2174	30.8751	42.2423	34.0029	50.4083	69.2855	131.135	35.0582	36.6862
LOC100647157	2384.6	2552.84	2484.84	2342.6	2631.04	2559.13	2392.58	2545.92	3363.53	3516.96	3594.68	3578.92	2512.11	2355.33	2556.96	2531.42	2666.74	2503.76	3092.48	3258.71	3460.02	3416.6	3296.67	3181.61	2622.06	2604.51	2656.74	2552.37	2499.63	2557.02	2581.34	2690.99	3692.85	3871.85	3578.16	3861.22	2691.7	2629.1	2652.15	2604.81	2588.28	2639.4	2834.72	2806.13	3873.69	3861.2	3578.49	3531.2	2564.37
LOC110119689	27.7383	15.2295	16.1821	16.9689	15.8437	11.6811	18.1111	6.9442	2.52233	3.34206	1.0708	2.26442	23.9687	14.618	15.2896	4.48834	3.71413	6.62622	10.9565	5.5436	3.41224	0	2.46112	5.88534	18.669	20.1425	23.3599	14.4405	17.8076	27.2507	32.3023	9.39591	1.15221	7.66919	3.41211	1.0985	16.1126	30.1279	31.847	27.2185	13.6464	11.6825	10.7853	16.1066	0	0	0	7.25341	17.4259
LOC100642496	3154.12	2739.4	2473.16	2478.35	2896.42	3260.96	3034.09	2678.73	1824.91	1730.07	1458.43	1624.72	2954.61	2951.01	3016.54	3035.91	3091.08	3077.4	2708.08	2502.93	1858.54	1766.26	2121.48	1924.5	2775.15	2181.52	2509.4	2793.34	2423.71	2815	2376.12	2801.86	1818.19	2088.21	1884.62	1971.8	2561.9	2296.81	2322.18	2184.74	2253.48	2303.12	2598.35	2556.48	1932.32	1836.65	2232	2375.49	2493.74
LOC100648481	1879.05	2078.82	2302.35	2666.79	2076.51	2499.75	2425.94	1473.91	760.484	590.431	618.924	543.461	2071.45	1923.18	2034.41	1930.88	1176.45	1772.99	1063.69	1192.8	569.845	669.088	820.783	1114.68	1825.83	2169.26	1818.48	1919.69	1284.02	1745.86	1798.48	1222.41	427.471	470.012	440.162	523.984	1323.92	1903.38	1764.86	1983.32	1600.27	1296.75	908.658	1096.15	395.512	395.749	489.39	546.424	1406.92
LOC100651653	2454.39	2562.36	2426.41	2521.22	1977.49	2327.45	2105.66	1976.49	1071.99	973.654	813.81	711.028	2584.01	2523.43	2385.17	2356.38	1884.92	2246.29	1666.3	1572.53	857.611	758.606	884.772	783.927	2642.6	2374.18	2221.89	2476.55	2007.57	2243.64	2131.95	1697.84	827.29	786.64	725.641	676.675	1984.53	2111.61	2082.44	2289.98	2042.42	1916.76	1616.89	1796.78	634.628	684.634	782.753	887.334	2257.12
LOC100649667	4209.07	2827.92	1829.47	1437	4287.7	3235.65	2505.06	5763.69	18452.1	17917.9	15713	17638.7	2918.65	2822.19	2896.03	3611.32	7353.05	2215.05	14391.4	14106.6	17958.6	17884.1	21341.6	17790.2	1894.91	1084.19	2023.33	2276.19	3524.03	2010.19	1348.15	4212.18	19761.6	18724.9	18611.9	18344.9	3588.63	1451.46	1203.99	1376.35	1393.76	1527.07	7103.89	3218.64	19975.9	18917.3	18299.4	17492.8	1127.18
LOC100645531	3864.58	4027.24	3843.24	4109.15	4562.98	4976.13	4971.03	3371.41	2387.39	2196.85	1853.56	1797.95	3899.53	3864.63	3679.39	3824.06	3100.37	3669.98	3311.61	3030.5	2257.77	2522.57	2800.75	2351.78	3488.31	4047.76	3716.03	4157.07	4159.48	4802.48	4391.22	4083.46	2123.53	2020.28	1990.4	2053.09	4370.09	4011.44	4332.97	4244.27	3750.95	3297.8	3044.14	2905.46	1905.18	2159.59	2222.53	2417.8	3753
LOC100643903	1392.29	1276.42	1288.27	1194.97	1510.1	1501.99	1313.53	1788.13	885.339	1087.28	1231.42	1079	1525.7	1487.38	1406.64	1534.11	2209.91	1965.15	1733.87	1566.07	897.42	916.984	1004.14	969.903	1532.73	1338.16	1520.19	1451.27	1600.81	1340.73	1239.84	1380.26	1272.04	1315.81	1254.52	1127.06	1497.58	1414.24	1248.23	1356.39	1506.57	1692.29	1764.29	1674.2	1133.54	1211.91	1274.85	1318.91	1469.28
LOC105666233	261.277	324.578	293.075	328.661	307.962	260.877	327.907	245.651	131.161	158.191	190.603	172.096	273.797	211.961	268.917	264.812	214.491	253.689	195.391	178.319	154.688	113.619	108.289	103.582	351.911	371.322	298.289	297.836	229.625	288.857	331.574	252.75	133.657	123.803	129.66	145.002	239.003	290.646	345.01	297.589	313.868	328.778	279.518	294.393	179.661	149.14	102.745	153.531	315.501
LOC100646190	9601.04	10426.5	10353.8	10535.9	10881.6	12565.9	9820.05	10751.4	10405.9	10279.1	9552.63	10607.7	10502	11098.7	11022.9	10395	13095.1	11565.6	12565.3	12133.1	10603	11377.9	12687.1	12269.7	9891.78	8429.18	9496.72	9239.24	11190.7	10696.8	8750.14	9568.79	12215.8	12533.7	12407.6	12647	10569.9	9620.55	8381.08	9309.63	9706.26	9300.08	10739.4	9800.89	10693	11358.1	12649.8	13034.4	8625.84
LOC100645295	330.176	164.669	251.721	154.506	206.958	213.179	151.562	313.357	4158.07	3941.41	3059.28	3338.89	280.25	351.746	260.822	238.78	494.908	352.136	511.304	693.873	3912.71	4068.47	3521.86	3903.15	128.816	83.1971	124.886	135.38	210.88	123.537	117.809	183.22	2447.3	2904.43	3072.03	3029.66	179.029	133.803	161.004	110.689	147.382	154.376	259.745	195.069	3133.07	3069.7	3190.5	2724.86	122.899
LOC100646838	1559.61	1550.55	1686.53	1552.21	1619.03	1471.81	1524.2	1729.11	1428.9	1661	1975.63	1653.03	1533.08	1565.04	1476.79	1546.68	1820.85	1719.03	1698.26	1693.57	1545.75	1511.47	1456.98	1337.15	1689.55	1757.65	1554.33	1637.2	1962.59	1688.64	1759.53	1772.07	1738.69	1663.12	1707.19	1668.62	1736.58	1726.15	1809.97	1702.06	1683.97	1923.44	1787.66	1841.53	1571.71	1591.22	1380.3	1421.67	1749.93
LOC100651652	648.719	567.298	573.564	562.653	540.666	488.658	631.03	716.121	711.298	881.19	910.182	880.86	495.047	541.78	545.928	570.917	648.116	543.35	650.086	697.569	830.313	798.774	540.216	586.179	620.745	549.977	538.177	478.343	433.943	426.019	536.789	543.083	849.182	806.361	859.851	779.934	580.053	606.103	619.248	567.052	606.812	609.992	668.686	581.628	891.84	890.142	830.07	780.951	622.748
LOC100650695	1228.54	1160.29	1220.85	1130.66	1182.34	1036.69	1141	1343.7	1391.07	1590.82	1510.9	1640.57	1036.19	1070.77	1097.25	1287.26	1391.87	1262.77	1385.09	1409.92	1494.56	1462.12	1303.16	1321.85	1123.88	1145.49	1045.81	1096.58	988.791	1020.08	1024.17	1256.23	1685.69	1600.67	1574.12	1575.25	1191.44	1122.71	1224.34	1190.36	1233.64	1151.56	1297.83	1221.42	1547.15	1610.01	1583.08	1555.86	1181.3
LOC100651929	2140.33	1883.69	1695.52	1754.05	2447.85	2215.51	1988.41	3064.13	3202.1	3454.58	3547.57	3512.12	2036.42	2214.63	1943.58	2141.83	3608.28	2733.79	3045	3009.25	3140.4	3119.35	2847.51	3220.46	2363.5	1950.32	2283.88	2144.42	2627.09	2111.02	2110.1	2469.24	3816.13	3614.38	3501.96	3505.31	2371.24	2051.36	1863.94	2012.35	2486.38	2922.29	3171.76	2774.81	3604.84	3652.17	3468.99	3366.79	2402.95
LOC100646957	1553.35	1696.18	1721.59	1866.58	1673.49	1632.43	1665.27	1565.92	1286.39	1256.62	1124.34	1273.74	1617.89	1531.24	1734.02	1791.74	1588.72	1752.16	1321.17	1269.48	1261.39	1236.03	1177.65	1217.09	1898.64	1817.2	1682.81	1541.53	1478.03	1724.97	1658.82	1478.92	1337.72	1394.7	1257.93	1267.67	1604.99	1945.91	1695.85	1868.1	1873.2	1676.44	1588.13	1599.03	1309.32	1240.09	1376.24	1224.62	1762.77
LOC100647272	220.117	225.586	262.509	297.402	212.9	195.658	234.492	147.564	42.8797	40.1047	59.9649	75.8581	246.14	209.22	195.167	186.715	144.851	154.296	112.304	121.035	36.3973	48.2019	33.2251	54.1451	250.165	273.237	220.123	206.68	166.829	240.715	306.872	262.146	50.6974	46.0152	40.9453	34.0534	190.666	248.112	247.699	250.41	245.636	291.227	164.475	266.654	31.0205	58.7165	56.78	67.6985	304.496
LOC105666308	4.47392	0	3.59601	3.5724	0	1.94684	0.953218	4.34013	11.3505	15.5963	10.708	13.5865	0.921874	1.82725	2.69816	0.897668	0	1.89321	0	5.5436	12.5116	4.59066	6.1528	2.35413	0.933451	1.75152	2.69538	0.902534	0.937243	0	0.950069	0.939591	10.3699	6.57359	5.68684	12.0835	0	4.43058	2.65392	3.62913	0.909763	4.17231	1.79754	5.36888	10.3402	9.39464	10.8152	12.089	6.42009
LOC100647430	1534.56	1601	1649.67	1721.9	1819.05	1734.64	1696.73	1640.57	3458.12	2957.73	2759.46	3071.69	1697.17	1647.27	1743.01	1670.56	1781.85	1719.03	1844.35	1884.82	3106.28	3372.99	2961.96	3060.37	1549.53	1529.95	1635.2	1717.52	1705.78	1668.65	1558.11	1726.03	3011.89	3107.12	3048.15	3091.17	2049.88	1668.56	1581.74	1707.51	1582.08	1520.39	1762.49	1674.2	3161.51	3053.26	3220.24	2880.81	1446.35
LOC110119671	21.4748	24.7479	17.0811	23.2206	22.7753	24.3355	15.2515	23.4367	10.0893	12.2542	7.49562	14.7187	24.8906	24.6679	33.2773	46.6787	33.4272	15.1456	10.9565	8.31539	5.68707	12.6243	4.92224	3.5312	19.6025	33.2788	15.2738	30.6861	16.8704	23.6173	27.552	27.2481	5.76107	19.7208	9.09895	9.88648	14.3223	16.8362	22.116	23.5894	22.7441	16.6893	2.69631	22.3703	2.58504	12.9176	10.8152	24.178	26.5975
LOC100652320	1386.92	1363.04	1317.04	1293.21	1347.7	1274.21	1367.87	1181.38	641.934	657.272	677.818	630.641	1521.09	1389.62	1242.05	1166.97	1070.6	1124.56	1181.48	1093.01	632.403	694.337	605.435	654.449	1375.91	1469.52	1517.5	1490.99	1463.04	1342.55	1462.16	1400.93	668.284	713.235	765.449	754.668	1290.8	1458.55	1457	1349.13	1437.43	1519.56	1397.59	1412.01	687.622	588.339	600.246	656.434	1524.31
LOC100648950	24.1592	44.7365	49.4452	56.2653	52.4822	36.0166	53.3802	20.8326	10.0893	7.79815	6.42481	7.92547	37.7968	21.0134	40.4724	27.8277	17.6421	22.7185	13.6956	19.4026	4.54966	11.4766	2.46112	11.7707	32.6708	69.185	56.6029	46.9318	43.1132	29.0674	59.8543	34.7649	4.60886	7.66919	6.82421	5.49249	39.3863	55.8253	79.6176	56.2516	32.7515	34.213	17.9754	17.8963	1.29252	1.17433	2.70381	6.04451	47.6921
LOC100648290	1135.48	1143.16	1207.36	1353.94	1101.14	1092.18	1098.11	869.761	3478.3	2494.29	2066.65	2349.34	1203.97	1062.55	1065.77	1061.94	807.823	844.369	923.086	1403.45	2688.85	2934.58	3150.23	2783.76	1308.7	1536.96	1111.39	1285.21	1525.83	1307.13	1851.68	1200.8	2032.51	2221.87	1974.47	1989.38	979.287	1371.71	1903.74	1500.65	1305.51	1087.3	746.879	1063.04	2155.93	2231.23	2206.31	2267.9	1362.89
LOC105666285	10538.8	10942.4	11512.6	11322.7	12399.7	11981.8	12091.6	12176.7	6525.28	6667.41	7342.49	7149.91	11412.8	12058	10984.2	9554.77	13059.8	12814.2	10082.7	9693.9	6046.5	6220.34	7152.01	7266.04	12434.5	12947.2	13113.9	12438.7	15625.7	13084.9	14480	11946	6843	7248.48	7315.56	7356.64	12632.3	12652	12329.2	11645	12699.4	13682.7	12846.1	12862	6993.84	7036.58	6801.44	7043.06	13978.4
LOC100650451	594.137	630.119	761.456	705.548	609.982	678.475	651.048	637.999	450.237	491.283	429.392	423.447	613.046	594.77	648.458	648.116	582.19	664.515	486.652	494.304	414.019	422.341	409.776	393.14	639.414	660.322	603.765	572.206	538.915	605.874	561.491	545.902	399.818	434.953	406.041	399.853	610.488	662.814	594.478	657.78	624.097	649.212	557.238	635.317	414.899	432.153	463.704	414.653	648.429
LOC100648760	749.83	807.162	699.424	701.083	842.686	879	976.095	776.015	862.638	842.2	833.084	708.764	749.484	688.873	789.662	866.249	809.68	761.068	686.608	693.873	770.03	879.111	909.383	835.718	720.624	639.304	848.146	867.335	773.225	956.5	930.118	959.322	790.419	844.707	872.362	872.207	887.983	814.34	758.136	741.25	708.705	780.222	822.376	877.811	791.023	744.525	884.146	806.337	796.091
LOC100646355	14.3166	27.6034	23.3741	21.4344	11.8828	5.84053	12.3918	10.4163	27.7457	8.91217	19.2744	14.7187	13.8281	28.3224	9.89326	10.772	6.49973	1.89321	4.56521	11.0872	9.09932	11.4766	8.61391	11.7707	3.73381	15.7637	13.4769	11.7329	5.62346	6.3585	11.4008	9.39591	16.131	7.66919	13.6484	10.985	10.7417	7.97504	13.2696	8.16555	20.0148	19.1926	1.79754	9.84294	12.9252	21.1379	8.11143	21.7602	3.66862
LOC105666263	25.9488	50.4476	47.6472	61.6239	34.6581	34.0698	56.2399	48.6094	8.82817	3.34206	12.8496	10.1899	35.0312	34.7178	32.3779	35.9067	18.5706	19.8787	19.1739	13.859	7.9619	8.03365	8.61391	3.5312	28.937	32.4031	26.9538	26.1735	29.0545	35.4259	43.7032	31.9461	6.91329	5.47799	1.13737	6.59099	20.5883	46.9641	54.8477	47.1787	50.9467	36.7164	22.4693	23.2651	2.58504	7.04598	2.70381	6.04451	28.4318
LOC100643089	1780.62	1698.09	1726.09	1736.19	1744.79	1597.39	1560.42	2080.66	2146.51	2244.75	2304.37	2342.54	1669.51	1747.77	1690.85	1838.42	2228.48	1991.65	2096.35	2006.78	1999.58	2060.06	1885.22	1919.8	1835.17	1679.71	1716.96	1538.82	1735.77	1792.19	1808.93	1772.07	2453.06	2588.9	2395.3	2367.26	1853.84	1815.65	1736.55	1866.28	1948.71	1916.76	2153.46	2029.44	2248.99	2392.11	2242.81	2186.9	1906.77
LOC100648759	4657.35	4577.41	4093.16	4077	4881.84	4696.76	4618.34	4853.13	5985.5	5894.28	5713.8	5731.25	4472.01	4446.61	4703.79	4658.89	4970.43	4309.88	5919.26	5656.32	6015.79	5882.93	6962.5	6262	4232.27	3853.34	4309.91	4519.89	4586.87	4466.39	3987.44	4969.5	5521.41	6129.88	5971.19	6251.55	5352.06	4191.33	4045.46	4243.36	4096.66	3952.01	5367.46	4551.02	5990.84	6193.42	6124.13	5888.56	4052.91
LOC105666266	153.903	220.827	183.397	225.061	182.202	198.578	190.644	138.884	6.30584	8.91217	13.9204	13.5865	152.109	142.526	141.204	146.32	83.5679	135.364	94.0434	116.416	14.7864	14.9196	6.1528	5.88534	149.352	229.449	235.396	226.536	99.3477	137.162	174.813	161.61	3.45664	4.3824	7.96158	16.4775	147.699	137.348	142.427	156.96	161.938	154.376	74.598	108.272	7.75513	8.22031	10.8152	12.089	164.171
LOC100643661	420.549	368.363	377.581	412.612	330.737	323.176	368.895	395.82	190.436	182.699	258.063	158.509	436.968	346.264	375.944	389.588	411.34	359.709	271.174	279.952	136.49	196.251	141.514	158.904	386.449	447.513	341.415	416.068	350.529	325.192	395.229	425.635	190.115	150.097	197.902	172.464	366.114	404.955	434.358	445.476	423.949	420.569	400.852	452.775	161.565	214.902	182.507	189.798	419.14
LOC100646956	862.572	470.21	463.886	409.039	423.819	490.605	370.802	492.17	203.048	255.111	178.824	230.971	478.453	505.235	547.727	575.405	741.897	611.505	365.217	352.018	407.194	421.193	446.693	330.756	605.81	390.589	512.122	488.271	528.605	455.087	458.883	382.413	297.271	315.532	396.942	381.179	594.375	508.63	318.47	856.475	512.196	512.36	698.345	622.79	348.981	337.033	285.252	279.256	730.056
LOC100651960	2331.81	2567.12	2778.82	2697.16	1842.82	2109.41	1831.13	2025.1	973.621	785.385	679.959	687.252	2447.58	2983.9	2596.53	2592.46	1921.13	2205.58	1240.83	1454.27	622.166	910.098	809.708	712.126	2979.58	3040.64	2636.98	2350.2	2374.04	3082.05	2808.4	2143.21	624.5	644.212	509.541	510.802	2489.39	3238.75	3239.55	3218.13	2652.87	2470.01	1727.44	2258.51	458.845	563.678	598.894	848.649	2536.85
LOC100643009	1626.72	1525.8	1566.06	1604.9	1562.58	1421.2	1400.28	1841.95	1478.09	1544.03	1601.92	1619.06	1668.59	1729.49	1663.87	1807	2033.49	1844.93	1680	1666.77	1483.19	1495.41	1381.92	1583.16	1809.03	1834.72	1878.68	1687.74	1840.75	1735.87	1858.34	1626.43	1610.8	1734.33	1797.04	1737.82	1768.8	1731.47	1679.05	1712.95	1973.28	2092	2145.37	1930.11	1840.55	1828.43	1753.42	1715.43	2067.27
LOC100648221	14798.8	14767.8	14299.5	15102.3	15313.9	16887.9	13420.4	17325.8	19507.7	19115.5	17959.5	17750.8	17617.9	19609.1	15223	15664.3	24265.3	20746.7	18326.6	19103.2	18601.3	18397.1	22382.6	19944.2	16124.4	13130.3	12767.1	12823.2	19815.2	17094.4	13918.5	12495.6	17308.6	18277.9	17555.3	17288.2	14222.9	15280.2	13357.2	13242.7	14065.8	15783.9	16568	14389.5	17543.4	17639.6	19275.5	19010	15679.7
LOC100646594	8248.13	8523.74	7908.53	8546.96	8818	8636.2	9067.96	6912.95	7955.44	7313.55	6450.51	7085.37	7870.04	7775.86	7786.89	6827.66	6354.88	7051.24	7528.95	7401.62	7503.52	8270.07	8209.06	7719.21	8063.15	9950.38	9431.13	9630.03	8332.09	8778.36	9172.92	8158.47	7573.5	7851.06	7735.24	8106.92	8203.1	8776.09	9143.64	8571.1	8323.42	7148.84	6978.06	7205.03	7523.77	7182.2	7576.08	7377.93	8312.18
LOC100649853	655.877	691.037	776.739	727.876	708.015	588.92	733.978	604.146	2301.63	2182.37	2305.44	2279.14	681.265	654.156	616.08	629.265	449.41	488.447	677.478	753.929	2109.9	2453.71	2071.03	2036.33	625.412	713.744	663.063	701.269	696.371	652.2	745.804	730.062	2108.55	1935.92	2099.58	2129.99	644.503	708.006	779.368	753.952	638.653	616.668	550.048	697.954	2110.69	1861.31	1946.74	1814.56	730.973
LOC100644974	2526.87	2300.6	2211.55	2131.83	2582.52	2710.98	2257.22	2587.58	2097.32	2542.2	2348.27	2108.18	2622.73	2633.98	2601.03	2551.17	2918.38	2724.32	2775.65	2744.08	2396.53	2312.54	2552.18	2391.8	2601.53	2155.24	2353.07	2264.46	2659.9	2427.13	2082.55	2269.11	2125.84	2386.21	2085.93	2343.1	2373.03	2470.49	2258.49	2483.23	2187.98	2265.57	2827.53	2609.27	2099.06	2239.45	2390.17	2710.36	2425.88
LOC105666270	108.269	111.365	86.3043	99.134	162.398	411.757	260.229	77.2543	36.5738	17.8243	8.56642	21.512	79.2812	105.981	103.43	69.1204	60.3546	77.6214	62.9999	90.5454	17.0612	17.215	23.3806	23.5413	95.212	115.6	111.409	256.32	79.6656	137.162	133.01	165.368	32.262	33.9636	15.9232	27.4625	99.3609	79.7504	103.503	80.7482	48.2174	69.2604	39.5459	50.1095	25.8504	29.3582	35.1496	25.3869	60.5322
LOC100651575	5315.92	5114.24	4384.44	4304.74	5444.29	5799.65	5710.73	4991.15	3924.75	3779.87	3525.08	3814.42	5097.04	4645.78	4995.2	5239.69	4370.6	4401.7	5628	5266.42	3926.36	3812.54	4841.02	4370.45	4387.22	4383.17	5141.88	5714.84	5021.75	5243.03	4481.48	6157.14	4111.1	4071.25	4112.73	4201.76	5849.76	4460.7	4366.58	4533.69	4210.38	4238.24	5481.61	4908.05	4283.42	4117.2	4330.15	4358.09	3948.35
LOC100642375	1834.31	1796.12	1539.09	1557.57	2015.12	2081.18	1674.8	2445.23	4776.04	4830.39	4494.16	4808.5	1859.42	2081.24	2002.04	2047.58	3319.5	2759.35	2968.3	3386.21	4874.96	5023.33	5047.75	4882.47	1880.9	1311.89	1792.43	1771.67	2264.38	1987.48	1605.62	1955.29	4876.17	5087.96	5208.01	5334.31	2134.92	1742.99	1339.34	1620.41	1773.13	1886.72	2588.46	2298.77	5130.02	5062.54	4952.03	4503.16	1749.93
LOC100644214	1301.91	1174.57	1198.37	1097.62	1294.23	1183.68	1365.96	1144.06	1121.18	1168.61	1101.86	1385.83	1335.8	1175.84	1128.73	1262.12	993.53	1040.32	1144.96	1094.86	1228.41	1248.66	1319.16	1365.4	1224.69	1427.49	1290.19	1378.17	1262.47	1425.21	1460.26	1510.86	1341.18	1454.96	1376.22	1479.68	1289.01	1308.79	1503	1423.53	1289.13	1395.22	1201.66	1395.91	1337.76	1249.49	1364.07	1484.53	1182.21
LOC100645456	247.855	298.878	345.217	345.629	304.001	352.379	260.229	339.398	180.347	253.997	198.098	272.863	346.625	360.882	294.1	385.997	233.062	313.325	273.913	304.898	253.643	237.567	328.559	231.882	335.109	333.664	374.658	327.62	417.073	598.607	443.682	358.924	228.138	270.613	250.221	277.92	390.283	440.399	521.937	468.158	474.896	477.313	301.987	445.617	246.872	209.031	260.918	314.314	350.353
LOC100646716	1529.19	1494.39	1370.08	1463.79	1598.23	1779.42	1441.27	1734.31	2193.17	2310.48	2265.82	2254.23	1658.45	1674.68	1442.62	1456.02	2047.41	1668.86	1875.39	2003.09	2206.58	2288.44	2416.82	2316.47	1571	1554.47	1548.05	1422.39	1786.38	1633.23	1436.5	1617.98	2403.52	2503.44	2403.26	2390.33	1536.07	1543.61	1473.81	1400.85	1577.53	1663.08	1858.66	1667.04	2373.07	2316.95	2303.65	2414.18	1559.16
LOC100647667	231.749	447.365	423.43	470.663	252.509	322.203	292.638	260.408	138.728	89.1217	102.797	106.428	467.39	545.434	420.913	378.816	174.564	231.918	133.304	168.156	85.3061	73.4505	78.7558	109.467	294.037	435.252	314.461	248.197	410.512	299.758	362.926	198.254	62.2196	60.2579	73.929	52.7279	296.293	319.002	499.821	283.072	403.935	307.917	146.5	277.392	93.0616	43.4502	77.0586	119.681	317.336
LOC100646870	1163.22	1128.88	1057.23	1152.99	1018.95	708.651	937.967	873.233	655.807	396.591	322.311	427.975	1015.91	1301	1171.9	1255.84	782.753	975.001	700.304	738.222	448.141	467.099	630.046	606.19	937.185	977.347	999.985	1237.37	1057.21	1059.14	919.667	1088.05	442.45	413.041	369.645	373.489	1064.33	859.532	904.986	946.296	794.223	882.027	575.214	749.853	380.001	433.328	435.314	446.085	810.765
LOC100644490	7585.09	7465.29	6579.8	6915.27	7605.96	8556.38	6711.61	9256.62	14832.6	14279.5	13764.1	14910.1	8692.35	9198.38	7820.17	8012.58	10654.9	8750.39	10050.8	11466	14125.6	14281.5	15822.5	15283	8330.12	6691.68	7742.03	7273.52	10290	8747.47	7948.28	9007.86	14352	14757.7	14747.1	14597.9	8336.47	7090.69	6969.19	7029.63	8032.3	8530.71	10674.7	9286.37	14963.5	15936.8	15384.7	15211.6	8377.3
[truncated: 10,544 more rows]
[truncated: 23 more columns]
