# Supplementary material for: Localized Tissue-Specific Gene Expression and Gene Duplications are Important Sources of Social Morph Differences in a Social Bumblebee
Source: Mol Biol Evol. 2025 Mar 27;42(4):msaf063. doi: 10.1093/molbev/msaf063 (PMC11968646; doi:10.1093/molbev/msaf063)
Supplement: msaf063_Supplementary_Data [file msaf063_supplementary_data.zip › Supplementary table S1 d_normalised gene level counts for RTs.xls]

## Sheet: Table_S1d_reproductive tissues
Supplementary table S1: normalised gene level counts
Manuscript name: Localised tissue-specific gene expression and gene duplications are important sources of social morph differences in a social bumblebee.
Author list: Hongfei Xu, Thomas J. Colgan
Supplementary table S1d: The normalised gene level counts for 40 samples of reproductive tissues. The counts were normalised by Deseq2. For each gene, we provide gene_id and normalised gene level count of each sample.
gene_id	B1	B10	B11	B12	B13	B14	B15	B16	B17	B18	B19	B2	B20	B21	B22	B23	B24	B25	B26	B27	B28	B29	B3	B30	B31	B32	B33	B34	B35	B36	B37	B38	B39	B4	B40	B5	B6	B7	B8	B9
ENSRNA049756380	1.32361	0.827258	0	0	0	0	0	0	1.17747	2.31119	0	1.10708	0	0.930279	0	0	1.18141	0	0	0	0	0	3.03884	1.17894	0	0	1.45015	1.97502	7.49446	2.29834	0	0	0	0.990803	0	1.15672	1.02778	2.86951	0	0
ENSRNA049756422	0	0	0	0	0	0	0	0	2.35494	4.62237	2.64343	0	9.96289	0	2.37668	1.14268	1.18141	0	0	0	0	0	5.06474	0	0.78427	0.738516	1.45015	0.98751	6.24538	0	0	0	0	0.990803	0	2.31345	1.02778	0.956503	1.23535	0
ENSRNA049756427	0	0	0.788434	0.76106	0	0.980255	0	0	1.17747	0	1.76229	0	0	0.930279	0	0	0	0	0	1.57896	1.67314	0	0	0	0.78427	0	0	2.96253	0	1.14917	0	0	0	0	0.776456	1.15672	0	0	0	0
LOC110119452	2.64722	0.827258	2.3653	5.32742	1.91537	2.94077	0	0.707238	18.8395	21.9563	7.93028	27.677	17.4351	10.2331	16.6368	13.7122	10.6327	2.6625	1.61624	2.36843	2.5097	0	23.2978	2.35788	1.56854	1.47703	27.5529	19.7502	24.9815	36.7734	87.0986	8.51442	1.09192	34.6781	3.10583	25.4479	27.7502	17.217	18.5302	3.8366
LOC100648785	166.775	143.943	134.034	153.734	173.341	153.9	174.066	346.546	226.074	201.073	357.744	89.6733	293.905	129.309	147.354	158.833	185.481	89.8595	66.2658	119.211	102.061	240.952	161.059	168.588	151.364	163.951	163.867	105.664	118.662	83.8894	15.8361	152.313	94.9971	188.253	100.163	249.852	177.807	235.3	238.422	131.212
LOC100646783	340.168	277.132	331.931	297.574	253.787	196.051	240.573	217.122	620.527	815.849	780.692	763.884	829.411	785.155	920.963	857.01	1024.28	311.513	315.975	305.528	276.067	208.904	759.711	245.219	225.87	214.908	543.807	869.997	1021.74	859.579	154.402	296.112	264.245	788.679	240.701	682.467	650.588	737.463	820.27	263.958
LOC100652314	153.539	119.952	125.361	108.071	135.034	146.058	138.761	173.98	220.187	173.339	150.675	141.706	209.221	115.355	139.036	156.547	168.941	123.141	122.834	104.211	86.1665	148.369	128.644	128.504	166.265	140.318	176.918	133.314	173.622	148.243	221.705	144.745	138.674	163.483	108.704	208.21	207.613	152.084	174.184	141.954
LOC100647146	134.347	85.2076	100.92	123.292	90.9801	76.4599	100.991	70.0165	41.2115	75.1136	61.68	40.9619	52.3052	63.2589	51.0986	65.1328	73.2473	67.8938	79.1957	63.1583	59.3963	60.5347	51.6603	89.5994	65.8787	79.0212	27.5529	60.2381	58.7066	58.6076	47.5083	95.5507	60.0557	52.5126	55.1284	49.7391	75.0283	49.7381	44.4724	86.7071
LOC105665908	15.2215	9.9271	18.134	21.3097	20.1114	9.80255	22.1688	19.0954	96.5526	64.7132	18.504	37.6407	108.346	30.6992	35.6502	30.8524	37.8051	21.3	21.0111	15.0001	26.7702	21.3652	19.246	27.1156	15.6854	16.2474	26.1027	28.6378	33.7251	45.9668	0	16.0828	18.5627	14.8621	18.635	77.5005	44.1947	22.9561	22.2362	22.2523
LOC100645197	162.142	105.889	89.093	86.7608	126.415	94.1045	64.0433	52.3356	3730.23	5272.97	3446.15	6387.84	4672.6	6413.34	6329.1	8936.9	7057.74	65.2313	83.2363	70.2636	117.12	52.226	4644.36	68.3785	100.387	88.6219	8789.37	6810.86	7980.35	8166	154.402	87.0363	131.031	5843.76	142.868	3722.34	4246.81	5328.68	4217.47	89.009
LOC100644558	324.947	481.464	494.348	444.459	342.851	405.826	387.544	355.033	324.982	364.012	405.326	366.443	325.039	403.741	313.722	348.518	422.944	457.951	569.724	502.898	520.345	411.873	394.037	489.26	467.425	411.353	378.49	367.354	382.217	380.375	1183.75	446.534	434.585	368.579	524.108	315.786	284.696	398.862	328.602	505.663
LOC100646660	1068.82	554.263	603.152	706.264	476.927	474.444	440.092	470.313	1219.86	1117.46	1274.13	1384.95	1188.08	1619.61	1506.81	1397.5	1847.72	390.057	428.303	380.528	380.638	275.373	1390.78	266.44	241.555	265.866	1151.42	1289.69	988.019	1067.58	364.23	293.274	307.922	1674.46	251.572	1156.72	1184.01	1198.5	1134.05	530.218
LOC100645874	121.772	97.6165	81.2087	94.3714	93.8532	100.966	102.634	95.4771	23.5494	13.8671	19.3851	6.64247	24.9072	15.8147	21.3901	21.7109	16.5397	86.5314	88.085	90.79	96.2053	112.761	21.2719	107.283	91.7596	84.1908	24.6526	33.5753	24.9815	31.0276	43.5493	98.3888	91.7214	11.8896	88.516	17.3509	7.19449	10.5215	4.94138	82.8705
LOC100642607	1378.54	5030.56	3808.92	2388.21	4316.29	4266.07	3836.03	6561.04	2528.03	2553.86	2655.76	2768.8	2246.63	2475.47	2701.1	1991.69	1629.16	2997.31	2817.1	3552.65	4116.75	6586.41	2466.53	8280.87	3908.02	4324.01	2881.45	2941.79	3140.18	2868.33	1852.82	5490.85	6354.98	2494.84	8006.82	2581.81	2972.35	2773.86	2762.23	5014.43
LOC105665934	315.681	207.642	155.321	171.238	175.256	191.15	206.909	158.421	190.75	117.871	107.499	119.564	155.67	100.47	124.776	103.984	115.778	148.435	138.188	201.317	131.341	192.287	79.0099	238.146	199.989	231.156	137.764	93.8135	146.142	124.11	63.3444	172.18	152.869	134.749	201.102	123.769	119.223	107.128	95.1216	208.711
LOC100647656	115.816	197.715	134.034	117.203	154.187	124.492	168.319	123.767	77.7131	175.65	127.766	101.851	98.3836	89.3067	148.542	95.9851	99.2383	66.5626	63.0333	118.422	100.388	170.921	121.554	101.389	111.366	126.286	118.912	171.827	128.655	158.585	114.812	172.18	146.317	114.933	162.279	127.24	192.196	116.693	148.241	127.375
LOC100642250	3123.06	1245.02	1524.04	1170.51	1002.7	949.867	798.899	560.132	300.255	142.138	87.2331	233.593	252.808	453.976	346.995	251.39	311.892	5249.13	5317.42	3040.28	2512.21	818.998	267.418	996.204	807.014	1018.41	388.641	779.146	590.813	572.286	5479.29	1229.86	1303.75	348.763	1593.29	170.038	116.14	99.4763	117.358	1777.11
LOC100642756	473.191	420.247	467.541	557.857	390.736	388.181	330.069	388.273	385.033	639.043	583.316	590.073	663.778	680.964	490.784	666.183	749.013	193.697	145.461	236.843	217.508	249.26	561.173	175.662	185.088	209.739	411.843	395.004	392.21	418.298	324.64	196.778	189.994	570.703	192.561	673.213	699.921	695.377	699.206	433.535
LOC100649258	15.8833	5.79081	7.0959	10.6548	4.78843	1.96051	4.10534	2.82895	5.88736	3.46678	0	2.21416	7.47217	0.930279	1.18834	6.85608	0	19.3032	19.3949	30.0002	15.0582	9.49563	5.06474	8.25258	10.1955	4.4311	2.9003	0	3.74723	0	0	6.62232	13.1031	2.97241	5.43519	4.62689	1.02778	0.956503	3.70604	10.7425
LOC100650526	119.787	284.577	234.953	222.991	308.375	225.459	273.416	150.642	964.349	1075.86	996.572	865.735	820.693	920.976	1060	934.713	694.668	137.119	140.613	154.738	180.699	149.556	1025.1	127.325	232.144	223.032	1480.6	911.472	1135.41	1061.83	6631.37	248.81	313.381	1003.68	372.699	988.999	1046.28	1012.94	1048.81	222.523
LOC100652193	158.833	169.588	171.879	186.46	159.934	137.236	148.613	136.497	269.641	268.098	366.555	231.379	275.225	220.476	202.018	237.678	241.007	93.8533	89.7012	92.3689	111.264	77.152	259.315	80.1679	77.6428	79.7597	201.571	156.027	162.38	193.06	11.8771	173.126	145.226	215.995	125.786	249.852	240.502	241.995	308.836	158.068
LOC100651641	174.055	164.624	183.705	197.115	151.314	155.861	164.214	130.132	162.491	113.248	120.717	174.918	140.726	160.008	173.498	174.83	122.867	239.625	219	237.633	255.153	161.426	165.11	130.862	175.677	180.198	245.076	251.815	212.343	211.447	2411.05	168.396	189.994	189.243	209.643	131.866	165.473	148.258	126.005	189.528
LOC105665871	1.98542	0.827258	1.57687	3.8053	3.83074	4.90128	2.4632	2.82895	3.53241	0	0.881143	0	0	2.79084	2.37668	0	5.90704	6.65626	1.61624	3.15791	2.5097	2.37391	0	10.6105	5.48989	2.95406	4.35045	8.88759	2.49815	0	0	0.946046	2.18384	1.98161	2.32937	0	1.02778	0.956503	0	1.53464
LOC100650687	217.072	232.46	242.049	224.513	189.622	189.189	185.561	161.25	203.702	211.474	218.523	256.842	221.674	198.149	178.251	225.108	249.277	120.478	92.1256	129.474	118.793	108.013	194.486	104.926	116.856	102.654	214.622	193.552	237.324	160.884	91.0576	171.234	124.479	233.83	108.704	266.046	242.557	200.866	211.244	203.34
LOC100650155	20.516	8.27258	14.1918	15.2212	11.4922	8.8223	16.4214	11.3158	7.06483	5.77797	7.04914	11.0708	11.2083	7.44223	5.9417	13.7122	5.90704	13.9781	16.1624	16.579	7.52911	7.12173	11.1424	9.43152	21.1753	14.0318	11.6012	4.93755	8.74353	6.89502	7.91805	15.1367	7.64345	8.91723	17.8585	3.47017	7.19449	8.60852	7.41207	11.5098
LOC100643768	2.64722	0.827258	1.57687	0	0	2.94077	3.28427	3.53619	10.5972	16.1783	4.40571	0	13.699	0.930279	0	5.7134	3.54423	1.99688	3.23248	3.94739	1.67314	2.37391	0	2.35788	3.13708	3.69258	0	0.98751	1.24908	2.29834	0	4.73023	2.18384	0.990803	1.55291	4.62689	3.08335	0.956503	3.70604	1.53464
LOC100644925	244.868	214.26	212.089	245.822	296.883	368.576	348.954	418.685	433.309	640.199	1005.38	442.831	523.052	519.095	521.681	451.359	654.5	248.944	321.631	222.633	260.173	460.538	482.163	512.839	403.115	355.226	510.453	363.404	393.459	401.06	122.73	193.939	192.178	518.19	203.432	535.563	476.892	603.553	632.497	242.473
LOC100647028	1399.06	903.366	984.754	1022.1	817.864	933.203	848.163	1026.2	841.892	717.624	740.16	848.022	793.295	901.44	880.56	860.438	1202.67	1455.06	1427.95	1014.48	957.871	1067.07	815.423	1051.61	992.886	868.495	597.462	604.356	698.234	671.115	562.182	768.19	735.955	783.725	656.106	674.37	683.477	602.597	827.682	952.243
LOC100646344	12.5743	52.9445	67.0169	22.8318	26.8152	56.8548	103.455	160.543	1.17747	2.31119	3.52457	2.21416	1.24536	3.72111	1.18834	0	4.72564	388.726	312.742	273.949	141.38	281.308	3.03884	313.598	163.913	143.272	1.45015	10.8626	2.49815	1.14917	11.8771	47.3023	60.0557	0.990803	8.54102	6.94034	1.02778	3.82601	1.23535	56.0143
LOC100652283	521.503	703.997	751.377	696.37	557.373	548.943	610.054	571.448	1168.05	1150.97	1601.04	1533.3	1181.85	1236.34	1594.75	1381.5	1813.46	731.523	708.72	637.898	682.64	591.103	1421.17	601.259	590.556	496.283	871.541	970.723	1071.71	1149.17	562.182	801.301	745.782	1332.63	622.718	934.633	869.506	952.676	1006.81	688.285
LOC100645990	424.218	497.182	452.561	429.999	401.27	390.142	424.492	506.382	37.6791	21.9563	22.0286	24.3557	46.0784	11.1633	17.8251	29.7097	36.6237	527.841	433.152	414.476	429.996	454.603	26.3366	445.639	490.169	381.074	24.6526	50.363	41.2195	39.0718	170.238	589.387	555.788	19.8161	468.98	27.7614	10.2778	24.8691	39.5311	434.303
LOC100644724	275.311	163.797	204.993	247.344	252.829	251.926	245.499	298.454	254.334	572.019	772.762	293.376	374.854	283.735	301.838	283.385	387.502	122.475	124.45	120.79	133.014	207.717	319.078	209.851	156.854	160.997	147.915	151.089	153.636	159.735	126.689	127.716	103.733	294.269	100.163	448.809	368.975	393.123	442.254	169.578
LOC100651250	223.029	204.333	162.417	232.884	398.397	175.466	156.824	224.902	98.9076	68.18	57.2743	70.853	84.6846	71.6314	93.8789	66.2755	72.0659	191.7	136.572	248.686	208.305	376.264	76.984	286.482	306.65	238.541	124.713	101.714	97.428	102.276	142.525	197.724	305.738	74.3103	427.051	72.8736	122.306	50.6946	72.8854	217.151
LOC110119401	0	0	0	0	0	0	0	0	1.17747	2.31119	0	0	3.73609	0.930279	0	0	1.18141	0.665626	0	0	0	0	0	0	0.78427	0	0	0	2.49815	0	11.8771	0	0	0	0	0	0	0	1.23535	0
LOC100649500	43.6792	39.7084	69.3822	25.115	44.0535	45.0917	57.4748	55.8718	36.5016	17.3339	22.0286	13.2849	13.699	6.51195	3.56502	13.7122	9.45127	296.204	342.642	213.159	231.729	128.191	13.1683	110.82	43.1349	149.919	17.4018	42.4629	24.9815	12.6409	190.033	41.626	44.7688	13.8712	51.2461	19.6643	19.5279	12.4345	14.8241	39.1333
LOC100650322	2907.31	2909.47	2958.2	2202.51	2392.3	2980.96	4072.5	4136.63	1248.12	1267.69	1589.58	1328.49	1255.32	1070.75	1177.64	1322.08	1307.82	5165.26	4784.87	4253.71	4354.34	4300.34	1079.8	4784.14	3828.02	3983.56	1084.71	887.772	840.628	897.501	676.994	3767.16	3566.21	987.831	3301.49	1281.65	1096.65	1253.02	1308.23	2577.43
LOC105665970	17.8688	7.44532	6.30747	19.0265	14.3653	13.7236	10.6739	14.1448	16.4846	15.0227	7.93028	8.85662	18.6804	22.3267	24.9551	23.9963	30.7166	9.31876	15.3543	23.6843	27.6067	11.8695	18.2331	10.6105	12.5483	13.2933	10.1511	23.7002	17.4871	27.5801	95.0166	14.1907	14.195	7.92643	13.9762	19.6643	13.3612	9.56503	8.64742	12.2771
LOC100644806	191.262	202.678	185.282	194.07	176.214	159.782	145.329	125.888	69.4708	64.7132	73.1348	70.853	59.7774	70.7012	73.6771	97.1278	69.7031	138.45	130.915	142.106	107.081	104.452	62.8027	156.799	120.778	97.4841	53.6556	48.388	82.439	88.4861	91.0576	173.126	141.95	90.1631	138.209	58.9929	63.7227	65.0422	76.5914	170.345
LOC100649997	442.086	1202.01	1546.91	1317.39	940.447	1195.91	1107.62	1287.88	73.0032	53.1573	63.4423	86.3521	74.7217	92.0976	95.0672	85.701	94.5127	2212.54	2556.08	1946.06	1927.45	1207.13	65.8416	1214.31	1003.08	1061.25	175.468	92.826	67.4501	64.3535	1559.86	1296.08	1313.58	61.4298	1146.83	60.1496	70.9172	65.9987	82.7682	1459.44
LOC100649136	255.457	341.658	327.2	266.371	290.179	310.741	317.753	312.599	104.795	114.404	74.016	94.1016	150.689	156.287	135.471	148.548	164.216	526.51	433.152	405.792	375.619	410.686	161.059	393.766	393.704	323.47	192.87	122.451	133.651	147.094	55.4264	404.908	428.033	156.547	409.193	113.359	111.001	177.909	100.063	381.358
LOC100645125	0.661806	4.96355	0.788434	2.28318	0	1.96051	0	12.023	5.88736	0	0	4.42831	2.49072	0.930279	15.4484	7.99876	2.36282	3.99376	4.0406	6.31583	3.34627	2.37391	10.1295	0	1.56854	1.47703	0	0.98751	0	4.59668	0	7.56837	2.18384	4.95402	0.776456	0	0	1.91301	0	1.53464
LOC110119389	239.574	140.634	175.821	160.584	167.595	198.012	227.436	272.994	201.348	139.827	95.1634	53.1397	190.54	67.9103	73.6771	66.2755	85.0614	340.8	395.978	381.318	268.538	464.099	36.4661	457.429	698.001	449.018	42.0544	66.1632	38.7214	42.5193	166.279	134.339	136.49	24.7701	99.3864	142.277	45.2225	103.302	123.535	141.187
LOC100649138	95.9619	128.225	109.592	131.663	140.78	169.584	128.087	214.293	342.644	325.877	407.969	319.946	296.396	315.364	370.762	281.099	233.919	98.5126	99.3986	127.895	132.178	163.8	305.91	150.904	165.481	184.629	233.474	233.052	269.8	258.563	300.886	169.342	180.167	287.333	182.467	367.838	287.78	261.125	332.308	148.86
LOC105665893	128.39	325.112	230.223	151.451	300.713	221.538	292.3	212.879	51.8087	36.979	39.6514	39.8548	29.8887	20.4661	33.2735	33.1377	33.0794	597.732	539.015	445.266	517.836	402.377	35.4532	449.176	430.564	456.403	5.80061	78.0133	76.1937	98.8286	182.115	444.642	430.217	31.7057	527.214	71.7169	41.1114	82.2592	13.5888	374.452
LOC100643362	645.923	598.935	636.266	614.175	477.885	496.009	567.358	623.076	1259.89	1223.77	1134.03	1479.06	1230.42	1281.92	1044.55	1205.53	1188.5	791.429	824.281	679.741	741.199	620.777	1400.91	609.512	621.926	628.477	1149.97	1534.59	1468.91	1790.41	700.748	673.585	630.039	1380.19	642.906	1400.79	1291.93	1234.84	1195.81	679.078
LOC100645376	16.5452	4.13629	7.88434	11.4159	11.4922	2.94077	7.38961	3.53619	10.5972	4.62237	3.52457	2.21416	6.22681	3.72111	2.37668	0	1.18141	3.99376	1.61624	5.52635	10.0388	8.30868	6.07768	7.07364	14.1169	10.3392	7.25076	1.97502	0	1.14917	0	13.2446	13.1031	6.93562	33.3876	8.09706	9.25006	1.91301	4.94138	6.13855
LOC100651683	12392.3	5311	5146.9	7176.03	6522.8	5868.79	8539.93	8817.84	9133.64	4868.52	6885.25	8867.7	8687.64	5985.41	16195.9	8213.59	10215.6	9143.7	10257.5	7522.94	5429.33	10944.9	10409	11589	8058.38	10297.9	8731.36	6179.84	6261.62	9183.01	18940	4385.87	5507.65	8910.29	4380.77	7601.99	7685.78	5500.85	5738.18	5441.06
LOC100647536	165.452	149.734	187.647	203.203	131.203	144.098	128.908	116.694	41.2115	49.6905	45.8194	61.9964	38.6062	49.3048	53.4753	60.5621	64.9775	127.135	73.5388	117.632	125.485	103.265	58.751	120.252	90.9754	124.071	53.6556	59.2506	46.2158	64.3535	47.5083	156.098	136.49	70.347	118.021	39.3286	62.6949	50.6946	53.1199	141.187
LOC105665890	139.641	167.106	194.743	210.814	179.087	178.406	156.003	120.938	176.621	142.138	185.921	162.74	140.726	152.566	163.991	147.406	146.495	157.088	143.037	168.159	187.391	106.826	146.877	136.757	134.11	130.717	185.619	155.039	184.863	179.27	494.878	208.13	228.212	150.602	257.007	128.396	116.14	147.301	169.242	201.038
LOC100652120	46.9882	33.0903	30.7489	28.9203	33.519	13.7236	18.8846	28.2895	17.6621	11.5559	28.1966	6.64247	18.6804	12.0936	10.6951	2.28536	14.1769	28.6219	37.1735	69.4741	61.0695	32.0478	9.11653	41.2629	39.2135	51.6961	1.45015	0.98751	2.49815	4.59668	0	15.1367	14.195	6.93562	13.9762	2.31345	3.08335	0.956503	3.70604	20.7176
LOC100642929	639.966	1149.89	908.276	646.901	1003.65	814.592	897.427	833.833	216.655	204.54	232.622	241.343	232.883	256.757	231.726	283.385	259.91	1072.32	793.573	971.058	1055.75	963.807	283.625	965.551	1227.38	1035.4	175.468	320.941	272.299	342.453	308.804	1556.25	1574.55	313.094	1698.89	306.532	294.974	218.083	266.835	1064.27
LOC100646586	255.457	369.784	356.372	331.822	403.186	399.944	345.67	287.846	360.306	452.993	548.071	447.26	378.59	404.671	482.466	443.36	396.953	282.891	244.86	302.37	337.137	383.386	481.15	328.924	316.845	299.099	503.203	452.28	573.326	529.767	554.264	326.386	355.966	501.347	351.735	467.316	485.114	368.253	363.192	360.64
LOC100643891	53.6063	37.2266	20.4993	48.7078	43.0959	34.3089	39.4113	32.5329	31.7917	15.0227	3.52457	15.4991	33.6248	15.8147	7.13004	5.7134	9.45127	45.2626	54.9521	46.5792	39.3187	28.4869	14.1813	29.4735	29.8023	39.1414	13.0514	30.6128	13.7398	11.4917	98.9757	48.2484	55.688	16.8437	24.8466	25.4479	15.4168	7.65202	32.119	33.762
LOC100646506	0	0.827258	0	0.76106	1.91537	6.86179	11.495	48.0922	16.4846	19.6451	20.2663	17.7132	56.0413	1.86056	14.2601	22.8536	16.5397	0	1.61624	0	0	48.6651	2.02589	55.4102	50.9776	18.4629	11.6012	5.92506	8.74353	3.44751	0	0	0	12.8804	0	6.94034	21.5835	14.3475	18.5302	1.53464
LOC100645246	164.128	93.4802	116.688	111.876	92.8955	96.065	109.202	118.816	73.0032	83.2027	73.1348	60.8893	67.2495	97.6792	66.547	86.8437	126.411	62.5688	42.0222	71.8425	46.0112	60.5347	92.1782	69.5574	43.1349	48.0035	49.3051	78.0133	84.9372	96.5302	0	77.5758	61.1476	75.3011	61.3401	112.202	81.195	101.389	103.769	72.128
LOC100645912	156.186	140.634	136.399	161.345	153.23	144.098	143.687	171.151	362.661	436.814	480.223	359.8	364.891	310.713	341.054	273.101	262.273	106.5	117.177	134.211	119.629	141.248	377.829	148.546	169.402	180.198	382.84	529.306	464.656	411.403	708.666	123.932	160.512	383.441	159.174	384.032	416.253	351.036	373.074	123.538
LOC105665926	45.6646	18.1997	14.9802	21.3097	20.1114	18.6249	18.8846	21.2171	3.53241	3.46678	2.64343	7.74955	0	2.79084	2.37668	7.99876	3.54423	19.3032	13.738	19.737	10.0388	26.113	2.02589	23.5788	24.3124	24.371	1.45015	2.96253	8.74353	2.29834	0	14.1907	13.1031	6.93562	10.8704	3.47017	6.16671	0.956503	9.88277	17.6483
LOC100652118	306.416	297.813	251.51	265.61	324.655	310.741	237.289	462.533	445.084	455.304	423.83	422.904	420.932	401.88	475.336	425.077	467.838	304.857	288.498	371.055	307.021	254.008	453.8	271.156	323.904	302.053	538.006	516.468	453.415	512.53	102.935	280.03	353.782	458.742	416.181	386.346	418.308	368.253	458.313	312.299
LOC110119383	0.661806	0	0	0	1.91537	0	0.821068	1.41448	2.35494	5.77797	0.881143	0	1.24536	0	0	0	0	0	2.42436	0	0	1.18695	0	0	3.13708	0.738516	0	1.97502	0	0	15.8361	0	0	0	0	0	3.08335	0	0	0
LOC100650157	502.311	915.775	907.487	796.83	854.256	725.389	715.971	639.343	1018.51	1183.33	1152.53	1197.86	1054.82	1049.35	1073.07	1171.25	965.211	674.945	614.979	697.899	752.911	648.077	1267.2	571.786	647.807	646.202	1339.94	1133.66	1321.52	1215.82	3369.13	927.125	956.523	1232.56	1028.03	1206.46	1189.15	1173.63	1113.05	877.046
LOC100642207	320.314	293.677	327.2	333.344	352.428	339.168	283.268	362.813	565.186	613.62	674.074	552.432	537.996	544.213	550.201	540.488	637.961	303.525	320.823	282.633	295.309	325.225	500.396	386.692	268.22	342.671	655.468	465.117	457.162	425.193	316.722	321.656	314.473	570.703	306.7	519.369	552.948	574.858	554.67	307.695
LOC100647263	30.4431	20.6815	14.1918	20.5486	15.323	31.3682	22.1688	21.2171	23.5494	21.9563	10.5737	17.7132	18.6804	14.8845	22.5785	17.1402	4.72564	19.9688	18.5867	19.737	20.0776	13.0565	13.1683	15.3262	19.6068	16.2474	14.5015	25.6753	2.49815	9.19336	249.419	15.1367	8.73537	28.7333	14.7527	16.1941	13.3612	4.78251	19.7655	19.183
LOC110119421	93.9765	129.052	78.8434	72.3007	85.234	77.4402	60.759	64.3586	222.542	184.895	108.381	109.601	287.679	82.7948	148.542	140.55	92.1499	48.5907	29.0923	75.0004	98.715	40.3564	113.45	57.768	76.8585	95.2686	152.266	191.577	154.885	197.657	229.624	100.281	80.8022	114.933	115.692	259.106	180.89	92.7807	130.947	55.247
LOC105665920	518.194	242.387	264.125	243.539	270.067	347.01	228.257	363.52	811.278	584.73	763.951	580.109	611.473	922.836	894.82	730.173	991.202	396.713	599.624	326.844	266.029	401.191	536.862	361.934	288.611	301.315	1328.34	1029.97	983.023	806.717	316.722	206.238	242.407	758.955	229.831	667.429	642.366	607.379	647.321	227.894
LOC100650202	15.8833	14.8906	24.4414	6.08848	33.519	40.1905	40.2323	27.5823	4.70988	4.62237	7.93028	0	21.1711	0	8.31838	0	5.90704	67.2282	10.5055	22.1054	22.5873	27.2999	7.09063	50.6944	46.272	52.4346	0	2.96253	2.49815	3.44751	0	48.2484	40.4011	3.96321	56.6813	11.5672	16.4446	3.82601	9.88277	36.8313
LOC100646949	156.186	237.423	192.378	155.256	158.976	166.643	194.593	195.198	421.535	435.659	493.44	333.23	469.501	358.157	401.659	318.808	441.847	270.91	345.067	269.212	223.364	312.169	321.104	285.303	268.22	247.403	297.281	276.503	273.548	355.093	71.2625	162.72	193.27	317.057	220.514	372.465	338.141	319.472	444.724	192.597
LOC100645522	185.968	209.296	204.993	186.46	191.537	163.703	162.571	205.806	403.873	446.059	328.666	482.686	584.075	460.488	546.636	534.774	590.704	151.097	134.956	140.527	143.89	172.108	498.37	156.799	173.324	186.845	462.598	378.216	530.857	543.557	79.1805	210.968	183.443	520.172	149.856	382.875	446.059	401.731	444.724	213.315
LOC100646110	430.174	409.493	480.945	531.22	272.94	349.951	389.186	408.783	307.32	492.283	376.248	321.053	496.899	559.097	443.251	391.939	326.069	435.319	576.189	518.687	463.459	420.182	462.917	581.217	479.973	403.968	394.441	395.992	248.566	283.845	83.1396	352.875	268.613	525.126	228.278	433.771	463.531	358.688	397.781	654.523
LOC100648136	148.245	143.116	119.054	136.991	128.33	99.0058	103.455	109.622	44.7439	58.9353	60.7988	101.851	82.1939	118.145	83.1838	81.1303	128.774	171.732	124.45	119.211	113.773	155.491	76.984	139.115	152.933	111.516	123.263	127.389	121.16	150.541	221.705	169.342	186.719	98.0895	133.55	79.8139	65.7782	110.954	67.944	137.35
LOC100649732	448.705	490.564	513.27	564.706	477.885	504.831	537.8	403.125	264.931	212.629	365.674	241.343	259.035	268.851	244.798	317.665	302.441	431.991	459.82	467.371	524.528	391.695	303.884	389.05	454.877	478.558	450.997	273.54	268.551	226.386	566.141	583.711	644.234	302.195	536.531	260.263	277.502	231.474	280.423	465.763
LOC100649257	1809.38	5083.5	5164.24	3883.69	3433.3	4424.87	5157.95	5248.41	1100.94	808.915	1149.01	906.697	1245.36	639.101	543.071	661.612	1012.47	5262.44	4941.65	4938.19	4948.3	5101.53	684.752	5625.9	4706.41	4588.4	1007.86	877.897	931.811	907.844	6223.59	4921.33	5266.34	431.99	5578.84	898.774	823.256	842.679	764.679	5038.22
LOC110119410	0	0	0	0	0	0	0	1.41448	0	0	0	0	1.24536	0	0	0	0	0	0	3.94739	0	0	0	0	1.56854	0	0	0	0	0	0	0.946046	2.18384	0	0	0	0	0	0	0
LOC105665977	30.4431	19.8542	18.134	10.6548	38.3074	32.3484	22.1688	46.6777	38.8565	39.2902	44.9383	24.3557	59.7774	51.1653	41.5919	53.706	94.5127	88.5283	100.207	75.7899	55.2135	89.0216	26.3366	76.6311	61.9574	73.1131	58.0061	42.4629	44.9667	51.7126	15.8361	34.0577	22.9303	26.7517	25.6231	33.545	22.6113	25.8256	35.825	33.762
LOC100646907	232.956	272.168	295.663	280.07	281.56	269.57	276.7	253.898	163.668	218.407	211.474	203.702	236.619	233.5	293.52	191.97	270.543	308.185	318.399	307.107	376.456	291.991	180.305	278.23	324.688	320.516	205.922	276.503	299.778	341.303	47.5083	370.85	294.819	216.986	281.854	203.583	211.724	180.779	245.834	284.675
LOC105665931	0.661806	2.48177	1.57687	0	0	0	2.4632	4.24343	1.17747	0	1.76229	0	0	0	0	0	1.18141	0.665626	0	0	1.67314	1.18695	0	1.17894	3.13708	1.47703	1.45015	0	0	6.89502	0	0.946046	2.18384	0.990803	1.55291	0	2.05557	0	0	4.60392
LOC100643241	65.5188	55.4263	62.2863	88.2829	43.0959	52.9338	42.6955	89.8192	42.389	244.986	225.572	131.742	287.679	231.639	89.1255	215.967	215.016	18.6375	21.0111	31.5791	35.9724	32.0478	103.321	27.1156	21.1753	42.8339	88.4592	77.0258	67.4501	103.425	7.91805	17.9749	24.0223	112.952	10.0939	142.277	155.196	140.606	237.186	63.6875
LOC100647340	217.734	316.013	312.22	333.344	304.544	281.333	304.616	199.441	611.107	540.818	516.35	639.891	440.858	508.862	392.152	381.655	395.772	238.294	223.041	279.475	298.655	275.373	624.989	252.293	305.865	297.622	539.456	649.782	673.252	583.778	522.592	294.22	300.278	614.298	377.358	545.973	630.032	595.901	523.787	300.789
LOC100646782	637.319	1906.83	1247.3	1071.57	1564.86	1417.45	1480.39	953.356	367.371	239.208	229.097	309.982	270.243	256.757	260.246	335.948	254.003	2336.35	2028.38	2393.7	2636.86	1317.52	263.366	1342.81	2066.55	1581.9	243.625	367.354	309.771	280.397	2506.06	2649.88	2832.44	273.462	3251.8	270.673	274.419	315.646	295.248	1866.89
LOC100652042	154.201	81.8986	34.6911	75.3449	81.4033	65.6771	86.2121	65.0659	34.1467	25.4231	39.6514	30.9982	29.8887	43.7231	42.7802	14.8548	34.2609	79.2095	81.62	67.8951	71.9449	58.1608	19.246	83.7047	116.856	95.2686	30.4532	53.3256	29.9778	43.6684	47.5083	76.6297	79.7103	34.6781	73.7634	24.2912	44.1947	42.0861	30.8836	76.7319
LOC100652163	431.498	759.423	640.997	650.706	600.469	619.521	679.023	750.379	1142.15	1060.83	1085.57	1161.32	1262.8	1000.05	1171.7	1190.67	1105.8	741.507	696.599	828.163	737.017	809.503	1127.41	772.205	724.666	726.7	771.481	1031.95	1319.02	1365.21	174.197	734.132	715.208	1066.1	863.419	1024.86	1246.7	1080.85	1004.34	717.443
LOC100644441	21.1778	17.3724	37.0564	45.6636	15.323	13.7236	16.4214	23.3388	27.0818	25.4231	29.0777	27.677	49.8145	23.257	28.5202	22.8536	29.5352	18.6375	10.5055	22.8949	13.3851	5.93477	37.4791	14.1473	17.2539	18.4629	31.9033	23.7002	33.7251	18.3867	27.7132	14.1907	28.39	35.6689	24.0701	46.2689	31.8613	39.2166	24.7069	24.5542
LOC100644021	13.2361	4.96355	0	1.52212	1.91537	1.96051	0	2.82895	0	2.31119	2.64343	2.21416	0	0.930279	4.75336	1.14268	0	5.32501	6.46495	7.89478	5.01941	2.37391	0	2.35788	3.92135	2.95406	4.35045	0	2.49815	0	11.8771	2.83814	7.64345	0	5.43519	0	6.16671	1.91301	2.47069	5.37123
LOC100647026	173.393	272.168	327.988	290.725	279.644	305.84	289.016	332.402	189.573	182.584	178.872	138.385	214.202	193.498	149.731	179.401	180.756	294.872	269.104	285.002	263.519	351.338	165.11	367.829	287.043	286.544	179.819	158.989	187.361	142.497	201.91	260.163	250.05	138.712	243.031	183.919	150.057	160.692	122.299	280.839
LOC100646146	228.985	205.987	214.454	200.159	220.268	223.498	212.657	249.655	441.552	419.48	549.833	481.579	476.974	371.181	575.157	431.933	414.674	228.31	205.262	180.79	204.959	272.999	420.373	341.892	255.672	269.558	421.994	428.579	319.764	352.795	336.517	188.263	185.627	398.303	226.725	423.361	389.53	395.992	381.722	179.553
LOC100646259	173.393	91.8257	90.6699	111.115	100.557	74.4994	93.6018	57.2862	193.105	318.944	255.531	278.984	381.081	451.185	385.022	463.928	432.396	41.9344	42.8303	67.8951	49.3575	27.2999	340.35	34.1892	51.7618	37.6643	308.882	242.928	261.057	228.685	43.5493	50.1405	39.3092	458.742	30.2818	294.964	327.863	316.602	348.368	111.261
LOC100648250	2801.43	3237.06	3107.22	3017.6	2506.26	2719.23	2679.97	2125.96	1823.9	1253.82	1104.07	1166.86	1074.75	1389.84	939.977	995.275	887.238	2393.59	2520.52	2698.44	2903.73	2078.36	1233.77	2122.09	2695.54	2559.7	1956.25	1358.81	1622.55	1527.25	110991	2958.29	3215.71	1270.21	3667.98	1222.66	1885.99	1543.8	1021.63	2848.29
LOC105665911	1.98542	0.827258	0	0.76106	4.78843	1.96051	0	0.707238	9.41977	1.15559	0	0	1.24536	0.930279	0	0	0	0	0.808119	0.789478	0	5.93477	0	1.17894	1.56854	1.47703	0	2.96253	0	2.29834	0	0	0	0	0	4.62689	1.02778	1.91301	0	0
LOC110119445	15.2215	15.7179	12.6149	21.3097	18.196	9.80255	11.495	20.5099	25.9044	48.5349	30.84	29.8911	36.1155	18.6056	13.0717	17.1402	23.6282	9.31876	9.69743	8.68426	10.8754	16.6174	16.2072	21.2209	10.1955	7.38516	29.003	20.7377	24.9815	3.44751	3.95903	16.0828	9.82729	30.7149	11.6468	28.9181	22.6113	21.9996	29.6483	13.8117
LOC100646022	1993.36	2606.69	2309.32	2318.19	2538.82	2907.44	2800.66	2742.67	1072.68	992.655	1195.71	1225.54	1006.25	919.115	1051.68	979.277	917.955	2796.29	2997.31	2712.65	2789.95	2925.84	1234.78	2933.2	2999.83	2992.47	1444.35	1212.66	1070.46	1199.73	2846.54	3061.41	3369.67	1080.97	3445.14	1095.42	1080.2	1133.46	1046.34	2561.31
LOC105665873	23.825	47.1537	37.8448	50.991	27.7729	34.3089	54.1905	31.1185	51.8087	57.7797	27.3154	66.4247	53.5506	59.5378	65.3587	37.7085	40.1679	45.9282	22.6273	30.0002	42.665	22.5521	81.0358	30.6524	40.7821	32.4947	101.511	57.2756	74.9446	73.5468	162.32	38.7879	44.7688	42.6045	41.9286	54.366	41.1114	36.3471	29.6483	42.2026
LOC100647696	1.98542	1.65452	0	0	0	0.980255	1.64214	1.41448	25.9044	12.7115	3.52457	0	0	1.86056	24.9551	0	2.36282	1.33125	2.42436	0.789478	0	1.18695	0	0	0.78427	1.47703	0	4.93755	0	1.14917	27.7132	0	0	0	0	3.47017	1.02778	0.956503	7.41207	1.53464
LOC100649019	180.673	167.933	191.589	219.946	185.791	194.091	191.309	225.609	329.692	368.634	398.276	332.123	237.864	305.131	211.524	228.536	259.91	153.094	144.653	196.58	190.738	150.743	331.234	185.094	189.793	191.276	258.127	298.228	314.767	324.066	308.804	213.806	202.005	298.232	166.162	330.823	380.28	342.428	327.367	208.711
LOC105665943	18.5306	35.5721	27.5952	42.6194	36.3921	30.3879	37.7691	18.3882	3.53241	6.93356	8.81143	4.42831	11.2083	12.0936	11.8834	19.4256	27.1724	31.2844	39.5978	39.4739	33.4627	33.2347	9.11653	23.5788	29.8023	35.4488	4.35045	21.7252	11.2417	12.6409	15.8361	31.2195	25.1142	8.91723	34.9405	8.09706	8.22228	1.91301	30.8836	44.5045
LOC105665888	162.804	147.252	165.571	159.823	147.484	187.229	185.561	166.201	235.494	206.851	163.011	201.488	151.934	266.06	106.951	153.119	129.955	177.057	203.646	178.422	190.738	155.491	189.421	174.483	187.441	162.474	263.928	167.877	157.384	158.585	1001.63	156.098	198.73	174.381	183.244	193.173	271.335	256.343	207.538	144.256
LOC100644485	751.812	672.561	646.516	449.025	539.177	518.555	614.98	565.083	324.982	397.524	286.371	367.55	364.891	417.695	489.596	419.364	440.665	796.089	814.584	883.426	831.549	544.812	430.503	535.239	688.589	595.982	349.486	368.341	388.463	426.342	95.0166	650.88	639.866	317.057	698.034	319.256	352.53	296.516	403.958	606.95
LOC105665862	133.023	193.578	186.07	144.601	153.23	106.848	150.255	197.319	44.7439	53.1573	80.184	81.9238	48.5691	101.4	95.0672	73.1315	90.9685	268.913	235.971	236.843	247.624	213.652	63.8157	192.167	192.146	196.445	49.3051	79.0008	76.1937	76.9944	146.484	225.159	162.696	93.1355	200.326	39.3286	55.5004	67.9117	50.6492	217.919
LOC100643327	28.4577	19.0269	2.3653	12.177	57.4611	27.4471	49.2641	38.8981	34.1467	17.3339	20.2663	23.2486	29.8887	43.7231	42.7802	26.2816	5.90704	20.6344	71.9226	31.5791	14.2217	60.5347	25.3237	45.9786	44.7034	48.0035	11.6012	80.9758	8.74353	41.3701	79.1805	17.9749	8.73537	15.8529	15.5291	13.8807	34.9447	68.8682	51.8845	16.881
LOC100645678	66.1806	37.2266	33.1142	48.7078	81.4033	48.0325	51.7273	31.1185	146.006	73.958	62.5611	59.7822	67.2495	119.076	81.9955	28.567	30.7166	71.222	43.6384	84.4742	56.8866	58.1608	70.9063	47.1576	59.6045	48.7421	84.1088	122.451	76.1937	73.5468	43.5493	96.4967	67.6991	43.5953	107.151	34.7017	43.167	72.6942	102.534	49.1084
LOC100647537	800.124	1154.03	1276.47	1191.06	1070.69	1352.75	1215.18	1017.71	761.824	722.246	895.241	928.838	662.532	926.557	815.201	890.148	1020.74	1157.52	1309.96	1141.59	1376.15	1051.64	865.057	1088.16	1084.65	1118.85	1177.52	946.035	865.61	1010.12	5269.46	1305.54	1408.58	889.741	1493.9	931.162	1021.62	1123.89	784.445	1176.3
LOC100646382	528.783	99.271	95.4005	159.062	74.6995	113.71	106.739	206.513	14.1297	15.0227	6.168	15.4991	8.71753	16.745	11.8834	13.7122	22.4468	213.666	251.325	245.528	143.89	207.717	19.246	299.451	194.499	269.558	8.70091	13.8251	16.238	11.4917	158.361	61.493	55.688	9.90803	50.4697	15.0374	11.3056	5.73902	9.88277	125.073
LOC100645083	5.29445	2.48177	7.0959	12.177	2.87306	4.90128	4.10534	2.82895	18.8395	6.93356	7.04914	3.32123	4.98145	5.58167	5.9417	9.14144	0	11.3156	1.61624	3.94739	2.5097	4.74782	6.07768	4.71576	3.92135	5.90813	1.45015	3.95004	4.99631	6.89502	0	3.78419	2.18384	3.96321	4.65874	6.94034	9.25006	4.78251	2.47069	3.8366
LOC110119146	93.3147	82.7258	81.9971	81.4334	99.5993	114.69	81.2857	120.23	138.942	166.405	162.13	127.314	107.101	132.1	137.847	154.262	152.402	139.781	146.27	149.211	106.244	169.734	166.123	132.041	120.778	121.855	79.7583	147.139	141.146	160.884	197.951	89.8744	81.8941	179.335	100.163	160.785	137.723	169.301	186.537	89.7764
LOC100643408	141.627	153.87	194.743	230.601	158.018	174.485	165.035	183.882	73.0032	128.271	115.43	86.3521	70.9856	124.657	74.8654	141.692	114.597	89.1939	99.3986	102.632	95.3688	100.891	124.593	91.9573	97.2495	90.099	68.1571	110.601	96.1789	118.364	106.894	137.177	120.111	104.034	104.045	92.5379	100.723	85.1287	85.2389	212.547
LOC100645876	1.98542	2.48177	2.3653	1.52212	0.957686	0	0	0.707238	9.41977	0	0	3.32123	0	0	2.37668	1.14268	1.18141	4.65938	4.0406	2.36843	3.34627	1.18695	8.10358	2.35788	1.56854	0	7.25076	2.96253	0	5.74585	3.95903	0.946046	1.09192	5.94482	1.55291	0	4.11114	3.82601	3.70604	0.767319
LOC105665939	54.9299	33.0903	37.8448	47.1857	31.6036	25.4866	17.2424	19.8027	16.4846	53.1573	20.2663	73.0672	38.6062	59.5378	41.5919	78.8449	38.9865	21.9657	32.3248	37.895	40.9918	10.6826	83.0617	9.43152	36.0764	53.1732	33.3535	29.6253	43.7177	49.4143	328.599	29.3274	43.6769	79.2643	59.0107	53.2093	29.8058	57.3902	22.2362	39.1333
LOC100644560	457.308	421.902	361.891	301.38	444.366	377.398	420.387	549.524	1288.15	1089.72	1328.76	1027.37	1292.69	1029.82	1027.91	1042.12	1065.63	627.02	673.971	564.477	501.941	859.355	955.209	785.174	607.81	647.679	1070.21	950.972	983.023	990.584	300.886	418.152	408.379	973.96	444.909	1191.43	1105.9	1074.15	1069.81	436.605
LOC100646143	106.551	77.7623	96.1889	134.708	116.838	99.986	121.518	89.8192	60.051	82.0471	98.688	84.1379	69.7403	111.633	74.8654	91.4144	74.4288	39.2719	34.7491	48.1582	77.8008	52.226	91.1653	53.0523	55.6832	54.6502	50.7553	80.9758	91.1826	81.591	59.3854	94.6046	86.2618	77.2827	64.4459	112.202	74.0005	113.824	149.477	85.1724
LOC100647460	13.8979	4.96355	4.7306	1.52212	3.83074	0.980255	4.92641	4.24343	70.6483	31.201	4.40571	4.42831	74.7217	6.51195	9.50672	6.85608	4.72564	3.32813	4.84871	10.2632	1.67314	10.6826	7.09063	1.17894	18.0382	7.38516	11.6012	7.90008	12.4908	10.3425	0	1.89209	3.27576	3.96321	3.88228	25.4479	28.778	10.5215	14.8241	2.30196
LOC100647463	1396.41	1288.04	1104.6	872.175	1403.01	1069.46	1166.74	1373.46	1893.37	1909.04	1771.1	1706.01	1895.44	1836.37	1868.07	2128.81	2009.58	2066.1	1780.29	1755.8	1751.77	1988.15	1854.71	1629.29	1899.5	1809.36	1451.6	2273.25	2077.21	2217.9	356.312	1593.14	1612.77	1837.94	1686.46	2099.45	2155.26	2416.13	2135.91	1361.22
LOC100647901	225.676	229.978	249.145	298.335	205.902	235.261	201.162	148.52	514.555	606.687	765.713	659.819	489.427	721.896	600.112	694.75	617.877	198.357	226.273	203.685	215.835	123.443	563.199	161.515	185.872	183.152	1041.21	796.921	814.398	687.203	193.992	250.702	275.164	637.087	227.502	556.384	580.698	633.205	575.671	235.567
LOC100651129	45.6646	3.30903	7.88434	7.6106	7.66149	1.96051	4.92641	0	91.8427	48.5349	22.9097	271.234	11.2083	30.6992	81.9955	3.42804	31.898	3.99376	5.65683	9.47374	8.36568	0	29.3755	1.17894	5.48989	10.3392	60.9064	83.9384	86.1863	62.0552	19.7951	1.89209	4.36769	16.8437	11.6468	46.2689	29.8058	138.693	11.1181	3.8366
LOC110119457	41.032	69.4897	51.2482	50.991	72.7841	84.302	60.759	114.572	194.283	152.538	155.962	99.637	170.615	93.9581	108.139	85.701	112.234	73.8845	71.9226	67.8951	43.5015	115.135	131.683	87.2415	88.6226	84.1908	73.9577	117.514	69.9483	88.4861	19.7951	56.7628	51.3203	76.2919	59.0107	204.74	165.473	188.431	165.536	56.0143
LOC110119379	3.97084	4.13629	1.57687	7.6106	0.957686	1.96051	1.64214	0.707238	3.53241	3.46678	2.64343	3.32123	1.24536	0	0	1.14268	1.18141	1.33125	2.42436	0.789478	2.5097	3.56086	1.01295	3.53682	3.13708	5.16961	0	0	1.24908	4.59668	3.95903	2.83814	1.09192	0.990803	3.88228	6.94034	6.16671	4.78251	0	2.30196
LOC100651923	395.098	166.279	178.974	255.716	149.399	168.604	210.193	214.293	395.63	221.874	274.916	356.479	331.266	335.831	501.479	260.531	381.595	141.778	148.694	153.159	115.446	141.248	383.907	203.957	149.796	253.311	352.387	290.328	209.845	402.209	233.583	183.533	216.2	340.836	196.443	254.479	261.057	188.431	245.834	220.988
LOC100644805	157.51	109.198	143.495	175.805	111.092	123.512	112.486	122.352	151.894	256.542	248.482	218.094	224.165	233.5	184.193	182.829	285.901	119.813	126.875	108.948	117.12	136.5	176.253	121.431	95.681	123.332	285.68	229.102	208.596	191.911	75.2215	131.5	117.927	209.06	115.692	197.8	205.557	217.126	254.481	131.212
LOC100643045	238.912	282.922	342.969	303.663	248.041	234.281	243.857	210.757	224.897	257.697	244.958	302.232	275.225	284.665	333.924	314.237	355.604	370.754	397.595	343.423	293.635	264.691	286.664	220.462	238.418	200.876	211.722	302.178	281.042	319.469	340.476	302.735	271.888	302.195	239.149	304.218	263.113	246.778	245.834	271.631
LOC100644208	7.27987	0.827258	0	0.76106	1.91537	2.94077	4.10534	9.90133	8.2423	16.1783	3.52457	3.32123	21.1711	0.930279	5.9417	1.14268	0	4.65938	1.61624	0.789478	0.836568	4.74782	17.2201	4.71576	7.05843	4.4311	4.35045	4.93755	1.24908	2.29834	0	0	1.09192	4.95402	0	11.5672	5.13892	4.78251	16.0595	2.30196
LOC100649331	628.716	1033.25	968.197	824.228	881.071	812.632	816.963	562.254	116.57	114.404	96.9257	123.993	115.819	124.657	79.6188	134.836	87.4242	840.686	753.167	791.847	782.191	593.477	170.175	511.66	658.787	505.145	145.015	225.152	156.135	164.331	514.673	958.345	987.097	203.115	997.746	223.248	161.362	162.605	133.417	947.639
LOC100645753	61.548	194.406	223.127	162.867	158.976	188.209	196.235	158.421	57.6961	82.0471	99.5691	123.993	78.4578	90.237	78.4304	125.695	168.941	228.975	278.801	279.475	267.702	216.026	104.334	209.851	287.043	231.156	131.964	102.701	108.67	110.32	756.174	96.4967	122.295	86.1999	101.716	84.4408	56.5282	79.3897	33.3543	179.553
LOC110119424	90.0056	86.0349	76.4781	49.4689	74.6995	62.7363	68.1487	75.6744	41.2115	24.2675	29.9588	22.1416	29.8887	27.9084	28.5202	31.995	38.9865	99.1783	104.247	135.79	112.1	70.0303	25.3237	101.389	76.8585	89.3604	29.003	33.5753	41.2195	39.0718	19.7951	68.1153	105.916	11.8896	122.68	20.821	39.0558	31.5646	35.825	79.8012
LOC100650767	330.903	527.791	551.115	552.529	459.689	475.424	585.422	469.606	647.609	622.865	824.749	673.103	546.714	632.589	591.793	699.32	648.593	526.51	553.562	570.003	726.141	486.651	632.079	558.817	499.58	586.382	778.731	584.606	665.758	642.386	3765.03	614.93	646.417	587.546	651.447	607.28	491.281	537.554	470.667	586.999
LOC100644849	123.096	178.688	152.168	195.592	187.706	169.584	156.003	152.763	48.2763	33.5122	29.0777	25.4628	31.134	27.9084	19.0134	26.2816	20.0839	87.8626	95.358	112.106	122.139	125.817	35.4532	108.462	109.014	111.516	17.4018	52.338	46.2158	59.7568	19.7951	196.778	171.432	31.7057	173.926	30.0748	26.7224	39.2166	45.7078	150.395
LOC100644174	142.288	193.578	248.357	160.584	250.914	381.319	374.407	992.254	330.869	353.612	191.208	136.171	278.961	128.378	134.282	134.836	165.397	782.111	766.905	629.214	514.489	953.124	72.9322	1247.32	618.789	646.94	95.71	164.914	108.67	91.9336	114.812	260.163	236.947	71.3378	160.726	197.8	273.391	170.257	231.01	263.19
LOC100642606	125.081	215.087	209.723	200.92	229.845	273.491	222.509	236.925	45.9214	41.6014	64.3234	21.0345	27.398	49.3048	43.9686	25.139	35.4423	184.378	201.222	198.159	210.815	289.617	37.4791	278.23	272.142	276.944	52.2055	40.4879	49.9631	44.8176	122.73	228.943	219.476	36.6597	234.49	26.6046	41.1114	51.6511	33.3543	193.364
LOC100642809	727.987	1379.04	1488.56	1198.67	1199.98	1242.96	1160.17	997.912	2113.56	2394.39	2765.91	2262.87	2095.94	2262.44	2513.34	2509.33	2360.45	1042.37	1062.68	1025.53	1241.47	1059.95	2427.02	974.983	1072.88	1036.88	1657.52	2213.01	2391.98	2439.69	1551.94	1258.24	1317.95	2497.82	1503.22	2142.25	2147.04	2371.17	2462.04	1365.83
LOC100647618	19.8542	14.8906	17.3455	9.13272	12.4499	12.7433	13.1371	10.6086	9.41977	16.1783	29.0777	9.9637	21.1711	26.0478	21.3901	20.5682	22.4468	12.6469	10.5055	11.0527	10.0388	14.2435	21.2719	17.6841	8.62697	11.8163	23.2024	15.8002	17.4871	17.2375	0	10.4065	17.4707	20.8069	3.10583	9.25379	12.3334	17.217	18.5302	10.7425
LOC105665895	1.32361	5.79081	1.57687	0.76106	1.91537	0.980255	0	2.82895	2.35494	1.15559	0	0	3.73609	0.930279	4.75336	2.28536	0	10.65	13.738	8.68426	5.01941	7.12173	1.01295	11.7894	7.8427	10.3392	4.35045	2.96253	1.24908	3.44751	0	11.3526	6.55153	0.990803	10.8704	0	1.02778	3.82601	2.47069	6.90587
LOC100644723	627.392	502.146	458.08	465.769	440.535	448.957	398.218	285.017	580.493	471.482	571.861	742.849	423.423	961.908	819.955	923.286	770.279	382.069	466.285	533.687	535.404	373.891	1103.1	411.45	385.077	410.615	617.765	655.707	711.973	692.949	1836.99	442.75	544.869	921.447	709.681	558.697	578.643	497.381	490.432	516.406
LOC100645126	142.288	127.398	148.226	173.522	149.399	132.334	128.087	142.862	89.4878	70.4912	72.2537	106.279	67.2495	80.004	62.982	97.1278	93.3313	117.15	122.026	127.106	110.427	124.63	113.45	145.01	123.915	98.2226	79.7583	56.2881	73.6955	101.127	27.7132	139.069	134.306	86.1999	135.88	89.0677	86.3339	60.2597	88.9449	143.489
LOC100643972	941.75	3551.42	2957.42	2685.78	3173.77	2587.87	2734.98	2838.14	385.033	458.771	496.964	347.623	236.619	364.669	342.242	346.232	272.905	3800.06	3680.98	3852.65	3185.65	3023.17	398.088	2434.51	2153.61	2517.6	516.254	536.218	533.356	463.115	4366.81	4487.1	3651.38	277.425	3985.55	345.86	411.114	456.252	411.37	3904.12
LOC110119439	63.5334	29.7813	23.653	19.7876	55.5458	32.3484	50.9062	38.1908	2.35494	2.31119	2.64343	3.32123	3.73609	2.79084	15.4484	7.99876	2.36282	22.6313	24.2436	33.1581	37.6456	58.1608	11.1424	49.5155	47.8405	27.3251	5.80061	10.8626	8.74353	6.89502	3.95903	35.9498	56.7799	7.92643	59.7871	8.09706	7.19449	9.56503	3.70604	17.6483
LOC100647382	1121.76	1532.91	1257.55	1098.21	1438.44	1163.56	1106.8	968.915	1110.36	1063.15	997.453	1135.86	1078.48	1184.24	1218.05	1515.19	1242.84	1326.59	1229.96	1603.43	1904.03	932.946	1036.25	1086.98	1595.21	1392.1	1247.13	1140.57	1152.9	1229.61	415.698	1788.03	1865	1078.98	1940.36	962.394	1135.7	958.416	1062.4	1434.12
LOC110119485	19.8542	9.09984	4.7306	3.04424	10.5345	6.86179	8.21068	4.95066	2.35494	3.46678	0	1.10708	1.24536	1.86056	3.56502	0	1.18141	1.99688	5.65683	5.52635	11.712	1.18695	1.01295	4.71576	3.92135	11.0777	5.80061	2.96253	2.49815	1.14917	0	2.83814	8.73537	0	11.6468	10.4105	1.02778	6.69552	4.94138	0.767319
LOC100642330	58.2389	26.4723	24.4414	38.8141	31.6036	23.5261	26.2742	22.6316	56.5186	48.5349	35.2457	43.176	49.8145	34.4203	49.9103	26.2816	42.5307	27.9563	32.3248	35.5265	26.7702	37.9825	24.3107	35.3682	25.8809	25.8481	20.3021	43.4505	34.9741	66.6518	15.8361	30.2735	28.39	34.6781	21.7408	30.0748	40.0836	25.8256	32.119	23.7869
LOC100643082	27.134	64.5261	60.7094	27.3982	43.0959	27.4471	34.4849	31.8257	25.9044	35.8234	44.0571	48.7114	23.6619	44.6534	54.6636	70.8462	59.0704	51.9188	46.0628	48.1582	46.0112	42.7304	45.5826	35.3682	36.0764	30.2792	92.8097	90.8509	66.201	109.171	292.968	39.7339	56.7799	18.8253	65.2223	28.9181	15.4168	74.6072	59.2966	35.2967
LOC100643848	414.952	609.689	534.558	489.362	562.161	513.654	499.209	512.04	498.07	410.236	476.698	560.182	506.862	528.398	615.56	537.06	532.815	531.835	598.816	504.477	527.038	574.486	488.241	626.017	509.776	498.498	609.064	507.58	537.103	540.11	193.992	525.056	596.189	531.071	682.505	545.973	572.476	610.249	517.61	533.287
LOC110119446	1.32361	0.827258	0.788434	3.8053	0	1.96051	0.821068	0	8.2423	1.15559	0	3.32123	1.24536	0	5.9417	4.57072	1.18141	1.33125	2.42436	0	3.34627	0	1.01295	0	3.13708	0	0	0	2.49815	3.44751	0	0.946046	0	0	0.776456	0	1.02778	4.78251	2.47069	0
LOC100646589	922.558	1142.44	1322.99	1127.89	944.278	1156.7	1215.18	846.563	1388.24	1149.82	1483.84	1639.58	1113.35	1437.28	1641.1	1554.05	2236.41	1910.35	2042.12	1864.75	1516.7	1064.7	1664.27	1028.04	1137.19	1038.35	1751.78	1781.47	1994.77	1755.93	5293.22	1062.41	1023.13	1494.13	1030.36	1219.19	1370.04	1419.45	1299.58	1282.96
LOC110119397	0	0	0	0	0	0	0	0	15.3071	3.46678	10.5737	6.64247	12.4536	5.58167	7.13004	7.99876	3.54423	0	0	1.57896	0	0	19.246	0	0	0	8.70091	7.90008	6.24538	1.14917	0	0	0	2.97241	0.776456	1.15672	10.2778	7.65202	7.41207	0
LOC100646948	1210.44	1171.4	1218.92	1217.7	1121.45	1366.48	1499.27	1855.79	1956.96	2429.06	3137.75	2546.28	2316.37	1762.88	1830.04	2064.82	2231.68	1624.79	1611.39	1427.38	1479.89	1715.15	1988.42	1895.73	1352.08	1429.77	1274.68	2168.57	2324.53	2233.99	1029.35	1297.98	1283.01	1913.24	1273.39	2507.78	2205.63	2529.95	2483.05	1200.85
LOC100648476	19.8542	5.79081	10.2496	19.7876	174.299	187.229	165.035	171.859	128.344	71.6468	123.36	80.8167	73.4763	18.6056	8.31838	20.5682	29.5352	7.98751	5.65683	9.47374	10.8754	162.613	23.2978	173.304	187.441	205.307	17.4018	30.6128	31.2269	19.5359	7.91805	6.62232	13.1031	23.7793	6.98811	112.202	74.0005	104.259	97.5923	20.7176
LOC100649176	190.6	325.112	357.949	251.911	316.036	281.333	302.153	173.98	157.781	149.072	146.27	138.385	109.592	160.008	202.018	195.398	154.765	294.872	297.388	265.265	317.059	223.147	177.266	259.367	264.299	255.527	172.568	129.364	166.127	140.199	617.608	291.382	355.966	159.519	384.346	130.71	155.196	152.084	169.242	318.437
LOC100649377	1316.33	2512.38	2347.96	2358.52	2206.51	2004.62	2225.92	1763.85	353.241	528.106	559.525	595.608	423.423	343.273	405.224	455.929	484.378	1029.06	855.798	1255.27	1224.74	1639.18	461.904	1418.26	1648.54	1249.57	294.381	323.903	254.812	305.679	1219.38	1932.77	1811.5	527.107	1952.79	555.227	540.615	473.469	462.019	1932.11
LOC100649883	1978.8	3428.99	3190	2003.11	2011.14	1964.43	1883.53	1807.7	2241.9	1442.18	874.975	1770.22	2452.12	1931.26	2122.38	2117.39	1839.45	5590.59	5681.08	4336.6	5336.47	2172.13	1404.96	2395.61	2775.53	2697.8	1954.8	1834.79	1600.07	1664	5479.29	4066.11	4194.07	1340.56	4951.46	1148.63	1348.45	834.07	974.688	2981.8
LOC100643406	3178.65	2529.76	1894.61	2424.74	2333.88	2024.23	2242.34	2029.06	1438.87	1837.39	1147.25	1808.97	2236.67	1934.98	1743.29	2307.07	2380.54	2418.22	2072.02	2656.59	2114.84	2263.52	1561.96	2440.4	2591.23	2843.29	1944.65	1629.39	2327.03	1878.89	1136.24	2660.28	2639.17	2457.19	2775.83	1877.36	2075.1	1948.4	1807.31	2692.52
LOC100645082	14.5597	10.7544	6.30747	3.04424	7.66149	5.88153	6.56854	9.90133	5.88736	2.31119	3.52457	14.392	3.73609	6.51195	10.6951	11.4268	3.54423	15.3094	8.08119	8.68426	2.5097	11.8695	5.06474	11.7894	12.5483	4.4311	15.9517	5.92506	4.99631	4.59668	0	19.867	17.4707	9.90803	3.88228	6.94034	4.11114	5.73902	8.64742	9.97515
LOC100650283	97.9473	110.853	137.187	169.716	140.78	95.0848	94.4228	105.378	171.911	236.897	192.089	115.136	231.637	164.659	130.717	157.69	158.309	63.9001	54.9521	66.3162	85.3299	78.339	161.059	53.0523	82.3484	60.5583	181.269	166.889	181.116	194.21	47.5083	135.285	90.6295	179.335	94.7277	130.71	169.585	120.519	180.36	123.538
LOC100650525	1499.65	2327.08	2701.17	2057.91	2909.45	3046.63	2840.07	2193.85	3405.25	3056.54	3326.31	3056.64	2759.72	2677.34	3411.72	3358.34	2961.79	2254.48	2769.42	2861.07	2833.46	2678.96	3165.46	2519.39	2899.45	2880.21	3927.01	2655.42	2350.76	2499.44	103596	2818.27	3156.74	2927.82	3599.65	2779.61	2905.55	2664.82	3047.6	2328.05
LOC100651760	142.288	165.452	160.84	191.026	181.96	139.196	189.667	185.296	182.508	212.629	233.503	119.564	207.975	159.078	118.834	171.402	159.49	123.141	115.561	116.843	123.812	131.752	187.395	120.252	123.915	123.332	162.417	150.102	114.915	127.558	39.5903	172.18	150.685	190.234	149.856	218.621	173.696	229.561	201.361	135.048
LOC100645287	45.6646	28.1268	17.3455	9.89378	17.2383	24.5064	17.2424	17.6809	8.2423	6.93356	7.93028	8.85662	1.24536	5.58167	2.37668	6.85608	0	32.6157	21.8192	30.0002	24.2605	27.2999	9.11653	25.9367	21.9596	21.417	4.35045	8.88759	7.49446	2.29834	0	7.56837	18.5627	10.8988	10.0939	15.0374	4.11114	9.56503	7.41207	13.0444
LOC100644368	500.987	655.189	646.516	711.591	609.088	547.963	597.738	536.086	337.934	375.568	350.695	420.69	397.27	348.854	393.341	371.371	366.237	535.829	446.89	511.582	540.423	535.316	426.451	505.765	538.794	543.548	416.193	379.204	398.455	411.403	391.944	643.311	661.704	376.505	621.165	347.017	378.225	302.255	317.484	591.603
LOC100643242	249.501	173.724	173.455	238.212	159.934	156.841	167.498	176.102	190.75	483.038	402.682	400.762	412.215	468.86	289.955	404.509	569.439	125.138	103.439	90.0005	78.6374	92.5824	364.661	78.9889	97.2495	97.4841	507.553	323.903	408.448	421.745	67.3035	106.903	100.457	439.917	99.3864	335.45	407.003	339.558	407.664	191.062
LOC100650078	87.3584	34.7448	33.9027	23.5929	16.2807	9.80255	13.9582	24.7533	94.1977	90.1363	41.4137	176.025	70.9856	43.7231	90.3138	132.551	108.69	11.9813	21.8192	15.7896	19.2411	28.4869	149.916	34.1892	15.6854	28.8021	69.6073	107.639	51.2121	33.3259	110.853	53.9246	14.195	91.1539	14.7527	68.2467	82.2228	40.1731	39.5311	20.7176
LOC100649380	45.0028	52.9445	81.2087	79.9113	53.6304	73.5191	52.5484	60.1152	95.3752	172.183	181.515	68.6388	204.239	130.239	95.0672	83.4157	124.048	18.6375	30.7085	30.7896	20.0776	23.7391	108.385	31.8314	31.3708	30.2792	110.212	57.2756	87.4353	68.9502	27.7132	31.2195	29.4819	107.998	38.8228	116.829	81.195	130.084	126.005	48.3411
LOC100648514	300.46	280.441	320.893	341.716	323.698	332.307	299.69	214.293	403.873	478.416	563.931	462.759	430.895	563.749	588.228	598.765	633.235	283.557	303.045	304.739	365.58	291.991	502.422	271.156	335.668	321.993	723.626	480.918	467.155	464.264	304.845	350.037	386.54	548.905	378.134	401.383	445.031	446.687	485.491	303.858
LOC105665956	6.61806	12.4089	13.4034	6.84954	7.66149	1.96051	10.6739	2.12171	37.6791	39.2902	27.3154	18.8203	16.1897	40.002	15.4484	17.1402	16.5397	7.32189	3.23248	12.6317	6.69255	8.30868	16.2072	8.25258	8.62697	6.64664	29.003	44.438	28.7288	16.0884	55.4264	5.67628	24.0223	15.8529	13.1998	33.545	12.3334	10.5215	12.3535	8.44051
LOC100646417	190.6	102.58	47.306	56.3184	75.6572	41.1707	46.8009	75.6744	54.1637	36.979	67.848	101.851	29.8887	50.235	90.3138	93.6998	27.1724	31.95	50.1034	56.8424	91.1859	26.113	57.738	33.0103	43.9191	90.8375	49.3051	82.9509	77.4427	42.5193	110.853	112.58	120.111	121.869	159.95	117.986	59.6115	77.4767	88.9449	73.6626
LOC110119450	7.27987	0	1.57687	6.08848	0.957686	0.980255	2.4632	2.12171	1.17747	1.15559	0	0	0	0	0	2.28536	0	3.99376	0	0.789478	0.836568	1.18695	2.02589	0	4.70562	0.738516	0	4.93755	0	4.59668	0	2.83814	2.18384	0	3.88228	3.47017	2.05557	6.69552	6.17673	1.53464
LOC110119398	144.274	150.561	174.244	172.761	161.849	122.532	115.771	118.816	101.263	129.426	80.184	119.564	114.573	239.082	91.5022	203.397	152.402	129.131	160.816	110.527	102.898	102.078	98.2559	96.673	112.935	122.594	136.314	88.8759	77.4427	118.364	138.566	164.612	163.788	134.749	118.798	62.4631	83.2506	117.65	105.004	169.578
LOC100647219	119.787	177.033	190.013	229.84	188.664	177.426	196.235	141.448	16.4846	11.5559	10.5737	30.9982	14.9443	24.1872	15.4484	13.7122	14.1769	147.103	190.716	187.896	252.644	119.882	8.10358	91.9573	151.364	184.629	27.5529	61.2256	38.7214	39.0718	6611.57	246.918	281.716	19.8161	189.455	16.1941	19.5279	23.9126	16.0595	148.86
LOC100649843	138.317	99.271	89.8815	85.9998	121.626	119.591	93.6018	101.842	160.136	75.1136	163.011	102.958	113.328	130.239	92.6905	81.1303	107.508	54.5813	92.9337	66.3162	66.9255	74.7781	111.424	97.852	80.7798	98.9612	98.6103	72.0882	81.19	89.6352	75.2215	94.6046	131.031	125.832	85.4102	104.105	136.695	104.259	100.063	79.0339
LOC100652237	0	0.827258	0	0	0	0	0	0	0	0	0	0	0	0	0	0	0	0	0	0	0	0	0	2.35788	0	0.738516	10.1511	0.98751	0	0	0	0	0	0	3.10583	2.31345	0	2.86951	6.17673	0
LOC100643765	90.0056	100.926	82.7855	66.9733	76.6149	99.986	91.1386	83.454	50.6313	30.0454	22.9097	42.069	16.1897	16.745	22.5785	21.7109	27.1724	167.072	168.897	189.475	204.123	138.874	24.3107	127.325	147.443	197.922	14.5015	16.7877	21.2343	14.9392	31.6722	130.554	89.5375	31.7057	104.822	35.8584	46.2503	13.391	17.2948	98.2169
LOC100644061	102.58	102.58	118.265	110.354	90.9801	83.3217	92.7807	135.79	70.6483	35.8234	41.4137	36.5336	70.9856	48.3745	34.4619	29.7097	38.9865	89.1939	96.1662	131.053	117.12	163.8	39.505	155.62	125.483	114.47	36.2538	30.6128	41.2195	27.5801	75.2215	86.0902	94.9971	39.6321	102.492	63.6198	32.8891	44.9556	23.4716	89.7764
LOC100645561	328.256	229.978	248.357	292.247	265.279	226.439	290.658	297.04	1256.36	1115.15	1081.16	625.499	1457.07	736.781	723.699	662.755	798.632	286.885	310.318	258.159	271.048	382.199	585.484	360.755	383.508	352.272	665.62	591.519	673.252	592.971	102.935	243.134	227.12	722.296	188.679	869.856	707.116	911.547	879.566	252.448
LOC100646023	154.863	369.784	376.871	324.973	335.19	291.136	289.837	399.589	242.559	211.474	189.446	133.956	247.827	121.866	136.659	138.264	140.588	223.65	209.303	294.475	272.721	497.334	149.916	390.229	423.506	353.011	126.163	114.551	104.922	124.11	47.5083	326.386	291.543	153.575	339.311	153.844	191.168	199.909	231.01	350.665
LOC105665889	15.2215	4.96355	5.51904	8.37166	16.2807	25.4866	32.0217	90.5264	18.8395	13.8671	14.0983	4.42831	19.9258	5.58167	3.56502	1.14268	1.18141	3.32813	5.65683	7.89478	8.36568	83.0868	4.05179	84.8836	71.3686	76.8057	1.45015	2.96253	2.49815	3.44751	55.4264	9.46046	1.09192	4.95402	4.65874	1.15672	20.5557	1.91301	7.41207	4.60392
LOC100648599	2524.79	2447.86	2127.19	1694.12	2021.67	1742.89	1518.15	1147.14	560.476	739.58	579.792	666.461	726.046	1096.8	942.354	1060.41	1067.99	3848.65	4732.34	4028.71	3884.19	1965.6	761.736	2060.79	2097.14	2510.22	1048.46	834.446	868.108	971.048	1678.63	3457.8	3523.63	855.063	5468.58	694.034	706.088	791.028	639.909	3361.63
LOC100650769	502.311	458.301	380.025	359.22	377.328	411.707	374.407	326.037	1128.02	775.403	821.225	861.307	785.823	907.022	954.237	734.743	871.88	400.041	517.196	513.161	454.256	363.208	655.377	386.692	309.003	471.173	846.888	1106.01	778.175	868.772	3535.41	403.962	346.139	617.271	387.452	571.421	548.837	759.463	751.09	401.308
LOC100644294	929.838	1328.58	1129.04	1053.31	1355.13	1734.07	1672.52	1939.25	860.731	1067.77	1228.31	1136.97	1039.88	1088.43	1114.66	1064.98	1168.41	1499.66	1330.16	1427.38	1251.51	2128.21	1154.76	2046.64	1763.82	1652.8	1614.02	1629.39	1428.94	1462.89	581.977	1580.84	1678.28	1121.59	1814.58	1076.91	1104.87	1333.36	1111.81	1288.33
LOC100647578	9.26529	22.336	3.15374	6.08848	3.83074	42.151	9.85282	4.95066	31.7917	56.6241	6.168	21.0345	11.2083	99.5398	2512.15	28.567	8.26986	2.6625	5.65683	10.2632	10.0388	10.6826	15.1942	17.6841	11.7641	5.90813	20.3021	28.6378	6.24538	66.6518	59.3854	6.62232	8.73537	10.8988	5.43519	12.724	55.5004	20.0866	38.2957	1.53464
LOC100642845	841.156	1164.78	1178.71	1055.59	1026.64	1091.02	981.176	941.333	334.402	421.792	361.268	316.624	272.734	325.597	335.112	367.943	334.339	1202.79	1409.36	1219.74	1383.68	1121.67	400.114	1217.84	1050.92	1112.21	445.196	382.166	397.206	393.016	6575.94	1181.61	1097.38	392.358	1259.41	293.808	292.919	268.777	274.247	1131.8
LOC100651326	1448.69	1798.46	1492.51	1293.8	1534.21	1579.19	1613.4	1432.86	452.149	651.755	639.709	770.526	427.159	603.751	713.004	818.159	800.995	2084.07	1989.59	1867.12	1904.87	1679.54	818.462	1790.81	1660.3	1653.54	832.387	1187.97	1209.11	1372.11	993.716	2050.08	2239.53	785.707	2501.74	735.676	710.199	797.723	596.672	1815.48
LOC100645875	400.393	172.07	166.36	156.778	217.395	223.498	160.929	294.211	233.139	290.054	305.756	261.27	278.961	333.04	300.65	302.81	374.507	183.047	186.675	150.001	141.38	246.886	275.522	212.209	155.286	161.735	229.124	281.44	298.529	264.309	43.5493	123.932	124.479	260.581	100.163	327.353	303.197	313.733	384.193	213.315
LOC100648864	266.046	321.803	354.007	351.61	327.528	298.978	292.3	313.306	137.764	86.6695	155.081	130.635	112.083	129.309	99.8206	126.838	152.402	293.541	251.325	297.633	252.644	275.373	159.033	260.546	267.436	227.463	91.3595	96.776	96.1789	129.856	102.935	273.407	307.922	116.915	250.019	166.568	111.001	131.041	116.123	295.418
LOC100646024	125.081	168.761	160.84	167.433	180.045	140.177	149.434	142.862	208.412	216.096	210.593	204.809	195.522	163.729	159.238	202.254	171.304	118.481	126.875	141.317	176.516	164.987	217.784	154.441	146.659	146.226	100.06	316.991	242.321	242.475	407.78	133.393	134.306	210.05	141.315	253.322	289.835	246.778	260.658	135.048
LOC100644257	5.29445	0	0.788434	1.52212	3.83074	0	0	0.707238	0	1.15559	0	0	0	0	0	0	0	1.33125	2.42436	1.57896	2.5097	0	0	2.35788	3.92135	2.95406	0	0	1.24908	0	0	2.83814	0	0	0	0	0	0	1.23535	1.53464
LOC100647502	18.5306	14.8906	13.4034	11.4159	6.7038	7.84204	9.03175	12.023	40.034	26.5786	29.9588	21.0345	37.3609	25.1175	19.0134	31.995	17.7211	12.6469	20.203	16.579	6.69255	10.6826	42.5438	12.9683	19.6068	17.7244	31.9033	27.6503	16.238	31.0276	19.7951	15.1367	6.55153	35.6689	11.6468	38.1719	12.3334	23.9126	19.7655	11.5098
LOC100644850	253.472	97.6165	130.092	111.115	130.245	130.374	133.013	134.375	903.12	223.03	252.888	553.539	158.161	322.807	188.946	282.242	141.769	117.15	117.177	115.264	139.707	175.669	592.574	147.367	158.423	169.12	421.994	271.565	143.644	186.165	146.484	123.932	114.652	738.149	118.021	623.474	1291.93	263.995	531.199	102.053
LOC100647621	20.516	35.5721	29.1721	34.2477	32.5613	30.3879	35.3059	27.5823	51.8087	41.6014	25.5531	17.7132	56.0413	26.9781	54.6636	17.1402	31.898	71.8876	48.4871	33.9476	25.9336	68.8433	44.5697	61.3049	48.6248	44.311	23.2024	27.6503	19.9852	9.19336	241.501	22.7051	21.8384	22.7885	17.8585	34.7017	29.8058	46.8686	30.8836	25.3215
LOC105665923	1.98542	0	0	0.76106	0.957686	0	0	0	2.35494	0	0	2.21416	0	0	1.18834	0	2.36282	2.6625	2.42436	0.789478	0	1.18695	3.03884	2.35788	0.78427	0	4.35045	0.98751	1.24908	0	0	0	2.18384	0.990803	0	0	4.11114	0	6.17673	0
LOC100647298	788.873	507.109	573.191	357.698	520.023	553.844	535.336	567.912	1122.13	1301.2	1236.24	1459.13	1245.36	1473.56	1541.28	1582.61	1876.08	1070.33	1116.82	842.373	791.393	648.077	1264.16	837.047	652.513	694.205	1663.32	1210.69	1217.85	1193.99	225.665	669.801	620.211	1398.02	625.047	1144	1205.59	1165.98	1363.82	616.925
LOC100643894	162.804	235.769	299.605	245.822	237.506	193.11	180.635	192.369	115.392	134.049	124.241	125.1	138.235	125.588	99.8206	149.691	148.858	121.144	88.8931	138.159	107.081	124.63	132.696	106.105	119.993	116.686	89.9094	112.576	111.168	103.425	31.6722	184.479	179.075	130.786	149.856	131.866	146.973	124.345	102.534	224.825
LOC105665960	4.63264	6.61807	3.15374	6.08848	1.91537	2.94077	7.38961	5.6579	45.9214	20.8007	20.2663	16.6062	24.9072	12.0936	22.5785	18.2829	20.0839	3.32813	4.84871	2.36843	0.836568	9.49563	9.11653	3.53682	3.92135	5.16961	30.4532	9.8751	18.7361	9.19336	39.5903	2.83814	3.27576	16.8437	0.776456	11.5672	19.5279	14.3475	11.1181	6.90587
LOC100643243	1.98542	0	0	0	0	0	0	0	0	0	0.881143	0	59.7774	0	33.2735	1.14268	0	47.2594	0	1.57896	1.67314	0	2.02589	2.35788	0	0.738516	0	10.8626	17.4871	1.14917	0	0	0	0	0	1.15672	2.05557	0	0	0
LOC100643806	199.865	124.916	106.439	138.513	129.288	106.848	130.55	157.007	51.8087	46.2237	76.6594	43.176	32.3794	59.5378	54.6636	41.1365	75.6102	119.147	89.7012	100.264	123.812	141.248	46.5956	110.82	120.778	120.378	56.5559	64.1882	46.2158	32.1767	106.894	119.202	98.2729	37.6505	95.5041	64.7765	60.6393	58.3467	44.4724	120.469
LOC100644761	1861.66	1052.27	1113.27	1156.81	1698.93	1292.96	1445.08	3122.45	3950.42	2363.19	2376.44	1388.28	2185.61	2253.13	1983.34	1354.08	1989.49	1992.22	2215.05	1865.54	1448.94	5419.63	1936.76	3828.02	2983.36	2321.89	2157.83	2199.19	1872.37	2260.42	360.271	1112.55	1188.01	1389.11	1180.21	1550.01	1919.9	1701.62	2217.45	1073.48
LOC100645676	3.30903	0	1.57687	3.8053	0.957686	0.980255	2.4632	3.53619	11.7747	11.5559	6.168	7.74955	4.98145	12.0936	13.0717	2.28536	4.72564	4.65938	4.0406	2.36843	0.836568	9.49563	9.11653	8.25258	2.35281	0.738516	27.5529	7.90008	8.74353	4.59668	0	0	3.27576	3.96321	0.776456	13.8807	5.13892	5.73902	6.17673	0
LOC100643650	10377.1	7445.32	5590	6344.96	6286.25	6195.21	6933.92	8687.71	15839.3	27462.7	16132	24671.2	28323.3	30164.3	21921.3	35658.5	38078	7802.47	7302.16	8894.26	6267.57	7241.61	19183.2	8811.39	8989.31	8357.79	22528.1	17751.5	25177.6	21888.2	1310.44	8380.08	8349.92	34886.2	8139.59	25354.2	27616.6	27452.6	26027.5	8136.65
LOC100647579	3.97084	1.65452	0.788434	0	0	3.92102	1.64214	5.6579	21.1945	5.77797	0.881143	4.42831	14.9443	2.79084	8.31838	2.28536	0	3.99376	4.84871	1.57896	4.18284	7.12173	1.01295	7.07364	7.8427	1.47703	0	2.96253	1.24908	4.59668	67.3035	0.946046	0	0	0	1.15672	2.05557	0.956503	1.23535	2.30196
LOC100644926	15.2215	31.4358	23.653	17.5044	22.9845	24.5064	22.9899	30.4112	73.0032	56.6241	61.68	60.8893	52.3052	91.1673	101.009	71.9889	51.982	55.247	68.6901	44.2108	33.4627	47.4782	76.984	43.6208	18.8225	39.1414	84.1088	105.664	82.439	65.5027	7.91805	22.7051	29.4819	111.961	20.1879	43.9555	61.6671	87.0417	101.298	48.3411
LOC100644682	291.856	265.55	334.296	350.849	265.279	261.728	286.553	354.326	47.0988	42.757	51.9874	23.2486	51.0598	37.2111	49.9103	45.7072	41.3493	273.572	241.628	255.001	237.585	227.895	48.6215	246.398	232.144	209.739	47.855	33.5753	48.714	36.7734	114.812	289.49	294.819	48.5494	222.067	23.1345	34.9447	25.8256	34.5897	300.022
LOC100643934	171.408	147.252	133.245	188.743	172.383	202.913	186.382	240.461	28.2593	42.757	39.6514	28.784	43.5877	33.49	29.7085	25.139	24.8096	248.278	255.366	194.212	235.912	254.008	47.6085	277.051	227.438	229.679	29.003	68.1382	38.7214	41.3701	178.156	200.562	224.936	32.6965	214.302	31.2315	35.9725	29.6516	28.413	158.835
LOC100649378	158.833	23.1632	26.0183	45.6636	30.6459	33.3287	46.8009	53.0428	28.2593	55.4685	32.6023	36.5336	42.3423	45.5836	41.5919	36.5658	34.2609	85.2001	67.882	37.895	29.2799	59.3477	37.4791	58.947	36.0764	44.311	24.6526	17.7752	17.4871	13.79	31.6722	25.5432	26.2061	20.8069	24.8466	37.0152	27.7502	30.6081	38.2957	28.3908
LOC100642370	180.011	477.328	561.365	398.795	434.789	408.766	428.598	263.092	42.389	49.6905	62.5611	30.9982	56.0413	30.6992	54.6636	47.9926	47.2564	576.432	544.672	517.898	598.983	407.125	43.5567	308.882	538.794	501.452	40.6042	37.5254	66.201	71.2485	708.666	456.94	505.56	44.5862	512.461	87.911	38.028	59.3032	51.8845	461.159
LOC100645248	310.387	220.051	213.666	189.504	275.813	276.432	299.69	338.06	155.426	100.537	94.2822	114.029	92.1568	101.4	85.5605	113.125	108.69	413.354	376.583	280.265	295.309	357.273	127.631	348.966	332.531	356.703	56.5559	119.489	99.9261	104.574	122.73	315.979	259.877	111.961	257.784	117.986	140.807	118.606	127.241	252.448
LOC100642332	2334.19	2648.05	2634.95	1869.16	2386.55	2663.35	2488.66	2591.32	3077.91	3116.64	3197.67	3115.32	3058.61	2721.06	3134.84	3257.78	3005.5	3796.06	4235.35	3453.18	3475.1	3283.12	2967.94	3752.56	3025.72	3391.27	2942.36	3363.46	3161.41	3170.56	4374.72	2922.34	2961.29	2928.81	3321.68	2815.46	3316.66	3274.11	3295.9	2676.41
LOC100645794	227.661	200.196	227.069	235.168	231.76	277.412	291.479	402.418	282.593	236.897	339.24	185.989	255.299	246.524	229.35	235.392	220.923	263.588	300.62	264.475	269.375	460.538	217.784	391.408	372.528	412.83	234.925	208.365	196.105	235.58	229.624	231.781	238.039	221.94	228.278	195.486	204.529	173.127	212.479	194.899
LOC105665932	0	0	0	0.76106	2.87306	0	0	0	7.06483	0	0	2.21416	1.24536	0	0	0	0	0	0	0	0	0	0	0	0	0	1.45015	0	0	0	0	0	0	0	0	0	1.02778	1.91301	0	0
LOC100650645	221.705	169.588	183.705	216.902	151.314	131.354	166.677	200.855	380.323	333.967	354.219	302.232	295.151	448.394	373.139	433.076	597.793	222.985	199.605	156.317	155.602	151.93	365.674	163.873	127.052	111.516	208.822	285.39	350.99	288.442	241.501	160.828	152.869	352.726	156.844	276.457	232.279	337.645	331.073	160.37
LOC100651006	205.16	277.132	139.553	121.009	307.417	313.682	520.557	617.418	605.22	673.711	625.611	532.505	881.716	315.364	487.219	422.792	526.908	426.666	366.886	332.37	325.425	942.442	313.001	738.016	839.954	793.905	764.23	783.096	655.765	660.772	39.5903	331.116	336.312	318.048	403.757	984.372	807.839	659.03	784.445	180.32
LOC100649623	312.372	356.548	294.086	172.761	394.566	387.201	325.143	374.129	883.103	807.76	664.381	473.829	765.897	682.824	590.605	573.626	582.435	445.304	421.03	419.213	453.42	629.086	597.639	674.353	567.812	604.845	719.275	555.968	532.107	541.259	138.566	423.829	349.415	649.967	461.992	653.549	720.477	681.986	680.676	400.541
LOC100648898	113.831	22.336	26.0183	26.6371	38.3074	9.80255	23.811	19.8027	64.7609	27.7342	66.9668	67.5318	78.4578	32.5597	33.2735	73.1315	44.8935	12.6469	26.6679	26.8423	20.0776	11.8695	116.489	21.2209	11.7641	25.8481	110.212	72.0882	71.1973	140.199	138.566	29.3274	38.2172	141.685	45.8109	100.635	124.362	57.3902	49.4138	12.2771
LOC105665898	0.661806	0	0	1.52212	0.957686	0	0	0	10.5972	11.5559	1.76229	3.32123	19.9258	0	0	1.14268	0	1.33125	0	0	0	0	0	1.17894	3.13708	3.69258	1.45015	0	1.24908	1.14917	0	0.946046	0	0	0	4.62689	9.25006	0	7.41207	0
LOC100648784	324.285	259.759	264.914	285.397	256.66	308.78	334.175	380.494	255.511	273.876	273.154	210.345	234.128	271.641	199.641	251.39	282.357	336.807	383.048	356.844	359.724	415.434	267.418	442.102	436.054	431.293	240.725	294.278	244.819	235.58	312.763	266.785	289.359	280.397	274.089	219.777	229.196	220.952	222.362	273.166
LOC100647501	11.9125	23.1632	18.9224	31.9645	20.1114	10.7828	18.0635	15.5592	8.2423	17.3339	16.7417	14.392	4.98145	8.37251	15.4484	15.9975	17.7211	13.3125	9.69743	24.4738	15.0582	7.12173	17.2201	11.7894	11.7641	22.894	23.2024	6.91257	22.4834	9.19336	7.91805	36.8958	37.1253	22.7885	31.8347	21.9777	13.3612	6.69552	4.94138	18.4157
LOC110119382	0	1.65452	0	0.76106	0	0	0	0	7.06483	0	0	0	4.98145	3.72111	0	1.14268	5.90704	0	0	0	0	0	2.02589	0	0	0	0	3.95004	0	0	7.91805	0	0	0.990803	0	0	0	0	1.23535	0
LOC100647066	1014.55	2026.78	2176.87	1860.79	1766.93	2134.02	2102.76	1983.8	669.981	654.066	664.381	959.837	484.446	786.085	666.659	1004.42	712.389	2153.3	2028.38	1930.27	2017.8	1742.45	794.151	1678.81	1782.65	1532.42	917.946	611.269	564.582	656.176	514.673	2508.91	2437.17	739.139	2420.21	799.296	1051.42	635.118	796.798	2146.19
LOC100643044	216.411	320.149	264.125	289.203	277.729	204.873	238.11	234.096	144.829	102.848	121.598	135.064	184.314	120.936	121.211	125.695	106.327	173.728	138.996	206.054	182.372	226.708	102.308	179.199	252.535	237.064	123.263	129.364	86.1863	96.5302	35.6312	262.055	277.348	116.915	299.712	152.687	130.529	117.65	126.005	268.562
LOC100649502	876.231	739.569	700.129	728.334	791.048	861.644	902.354	874.146	174.266	160.627	176.229	181.561	155.67	173.962	205.583	207.968	235.1	1082.31	1120.05	962.374	1080.01	1008.91	138.774	808.753	973.28	964.502	413.293	221.202	202.35	187.315	1156.04	865.632	1004.57	150.602	924.76	150.374	177.807	184.605	186.537	747.369
LOC100645490	122.434	65.3534	52.0366	76.106	61.2919	77.4402	56.6537	62.9441	88.3103	50.8461	47.5817	49.8185	57.2866	71.6314	39.2152	49.1353	46.0749	67.8938	88.8931	92.3689	78.6374	59.3477	64.8286	82.5258	108.229	87.8834	65.2568	51.3505	48.714	55.1601	110.853	54.8707	53.5041	50.531	70.6575	37.0152	30.8335	43.9991	42.0018	67.5241
LOC100650644	429.512	536.063	516.424	533.503	494.166	480.325	411.355	470.313	341.467	417.169	556.882	401.869	346.211	300.48	338.677	329.092	333.157	275.569	224.657	331.581	332.954	402.377	470.008	393.766	384.292	392.152	237.825	266.628	344.745	360.839	118.771	441.804	383.264	397.312	467.427	397.913	400.836	346.254	378.016	488.015
LOC100651802	383.186	493.046	414.716	363.787	467.351	404.845	417.103	399.589	410.937	395.213	366.555	367.55	402.252	331.179	411.166	350.803	307.166	414.685	344.259	493.424	438.362	465.286	444.684	511.66	422.722	468.958	471.299	424.629	417.191	396.463	75.2215	557.221	595.097	382.45	632.812	352.801	408.031	375.905	347.132	544.797
LOC100648438	119.787	143.943	156.898	83.7166	232.718	341.129	261.1	417.27	602.865	572.019	443.215	553.539	662.532	652.125	831.838	735.886	548.174	181.05	155.159	144.474	155.602	265.878	641.196	262.904	269.789	222.293	812.085	1028	970.532	1049.19	344.435	186.371	202.005	603.399	223.619	459.219	708.144	640.857	706.618	135.816
LOC100649577	162.804	113.334	152.168	184.938	229.845	227.419	200.341	266.629	161.314	397.524	520.755	192.632	386.062	238.151	199.641	218.252	298.896	121.81	126.875	107.369	76.1277	169.734	267.418	209.851	139.6	159.519	163.867	186.639	199.852	170.077	174.197	100.281	79.7103	243.738	66.7752	343.547	273.391	360.601	415.076	124.306
LOC100650324	330.903	343.312	389.486	276.265	393.609	444.056	376.87	395.346	531.039	568.552	646.759	564.61	587.811	492.117	569.215	540.488	409.949	457.285	547.905	478.424	413.265	421.369	584.471	455.071	499.58	504.406	627.916	556.956	444.671	515.977	332.558	491.944	428.033	587.546	462.768	497.391	479.976	476.338	408.899	465.763
LOC100647099	428.189	589.835	670.957	622.547	475.012	520.516	582.137	476.678	87.1329	92.4475	103.975	112.922	93.4021	122.797	130.717	139.407	155.946	716.214	834.787	719.215	798.086	505.642	119.528	563.533	584.281	528.778	153.716	147.139	168.625	191.911	356.312	615.876	614.752	156.547	552.06	114.516	146.973	126.258	118.593	649.919
LOC100648977	354.066	286.231	324.046	334.105	250.914	272.511	277.521	256.727	533.394	540.818	590.365	401.869	467.011	444.673	500.291	587.338	542.267	258.263	328.096	277.107	296.982	275.373	536.862	264.082	262.731	294.668	491.601	390.067	442.173	398.762	1061.02	298.951	304.646	466.668	286.512	458.062	407.003	410.34	310.072	319.205
LOC100649810	15.2215	23.9905	12.6149	11.4159	8.61917	26.4669	22.1688	39.6053	213.122	122.493	40.5326	42.069	114.573	25.1175	62.982	38.8511	46.0749	42.6001	49.2953	29.2107	23.4239	67.6564	63.8157	67.1996	56.4675	49.4806	47.855	19.7502	17.4871	26.4309	0	35.9498	15.2869	39.6321	13.9762	30.0748	42.1392	35.3906	48.1785	19.183
LOC100651681	899.394	1186.29	1089.62	961.98	925.124	836.158	859.658	828.882	567.541	552.374	601.82	823.666	464.52	560.028	604.865	628.474	642.686	1090.96	1069.95	1151.85	1224.74	956.685	707.037	854.731	975.632	1056.82	597.462	901.597	848.123	872.22	2418.97	1084.17	1177.09	709.415	1264.07	815.49	691.699	784.332	550.964	1035.88
LOC100644135	1244.86	1117.63	1170.82	1035.04	1100.38	1067.5	1094.48	1188.16	3299.27	4667.44	5292.14	3585.83	4809.59	4376.03	3979.75	4255.34	4542.52	1069	935.802	921.321	826.529	999.415	3621.29	963.194	1044.65	932.007	3178.73	2932.91	2864.13	3113.1	233.583	997.133	842.963	3780.91	767.915	3732.75	3993.97	4046.96	4848.73	1085.76
LOC100644133	163.466	122.434	105.65	121.77	96.7263	113.71	96.065	109.622	49.4538	35.8234	29.0777	28.784	26.1526	25.1175	32.0852	35.4231	40.1679	109.163	124.45	95.5269	89.5128	102.078	36.4661	96.673	116.072	121.117	40.6042	31.6003	33.7251	31.0276	59.3854	90.8204	127.755	25.7609	105.598	32.3883	34.9447	18.1735	29.6483	107.425
LOC100647695	1631.35	2529.76	2320.36	1570.07	1156.88	1265.51	2001.76	1161.99	396.808	250.764	174.466	555.753	428.404	303.271	351.749	413.65	613.151	3535.81	3067.62	2615.54	2550.7	1436.21	246.146	1083.45	1465.8	1419.43	581.511	760.383	774.427	749.259	617.608	2473.91	2273.38	198.161	1746.25	452.279	341.225	353.906	452.137	2074.83
LOC100644803	508.929	555.09	591.325	618.742	510.446	578.351	593.632	577.106	1087.98	1214.53	1334.05	1060.58	1053.58	984.235	1253.7	1220.38	1312.55	501.216	581.038	551.056	527.874	624.338	956.222	570.607	560.753	525.823	1131.12	906.534	1037.98	882.562	186.074	502.351	469.526	974.951	513.238	1147.47	984.618	1091.37	1095.75	514.104
LOC100645288	160.819	180.342	197.108	181.893	144.611	193.11	159.287	171.151	381.501	420.636	543.665	440.617	297.641	406.532	423.049	435.361	459.568	173.728	162.432	154.738	176.516	176.856	367.7	183.915	187.441	206.785	414.743	346.616	382.217	330.961	154.402	166.504	122.295	358.671	132.774	393.286	424.475	495.468	465.725	181.087
LOC100647776	50.2973	43.8447	46.5176	64.6901	45.9689	32.3484	22.9899	20.5099	18.8395	20.8007	29.9588	27.677	19.9258	27.9084	19.0134	20.5682	16.5397	42.6001	54.144	63.9477	58.5598	29.6739	23.2978	27.1156	52.5461	25.1095	26.1027	9.8751	38.7214	29.8784	23.7542	42.5721	73.1587	18.8253	66.7752	30.0748	24.6668	16.2605	19.7655	49.1084
LOC100644328	107.213	148.079	141.13	153.734	143.653	140.177	152.719	104.671	22.3719	18.4895	14.9794	9.9637	24.9072	13.9542	35.6502	26.2816	17.7211	157.753	159.199	163.422	148.909	98.5172	16.2072	103.747	161.56	127.763	30.4532	31.6003	23.7324	44.8176	308.804	166.504	155.053	32.6965	175.479	24.2912	28.778	20.0866	24.7069	115.098
LOC100651248	665.777	726.333	681.995	705.503	737.418	764.599	744.709	775.84	853.666	1222.62	985.117	882.341	1285.21	784.225	1100.4	960.994	1091.62	734.851	635.99	577.898	620.734	657.573	953.184	563.533	819.563	640.293	713.475	726.808	659.512	783.734	1072.9	839.143	745.782	852.091	723.657	855.975	894.173	933.546	838.8	641.479
LOC100649452	117.801	40.5357	48.8829	47.9468	45.9689	63.7166	58.2958	77.7961	187.218	199.918	108.381	122.886	168.124	182.335	187.758	123.409	177.211	167.072	173.746	93.1584	68.5986	92.5824	99.2689	86.0626	94.8967	73.1131	130.514	115.539	111.168	136.751	601.772	46.3563	38.2172	111.961	26.3995	127.24	134.64	138.693	137.123	38.366
LOC110119441	11.9125	4.13629	2.3653	5.32742	1.91537	0	3.28427	0.707238	2.35494	4.62237	0.881143	2.21416	1.24536	0	3.56502	5.7134	3.54423	12.6469	21.8192	7.89478	9.20225	8.30868	1.01295	15.3262	6.27416	2.95406	0	0	0	3.44751	27.7132	0	2.18384	0.990803	0	1.15672	0	0	1.23535	4.60392
LOC100647731	221.043	196.887	267.279	181.132	145.568	175.466	199.52	140.74	123.634	138.671	117.192	192.632	117.064	189.777	206.771	195.398	242.189	296.204	366.078	277.896	219.181	331.16	144.851	325.387	239.202	247.403	181.269	266.628	289.786	283.845	946.207	168.396	182.351	202.124	172.373	156.158	136.695	184.605	150.712	224.057
LOC100647900	1003.96	1520.5	1457.03	1418.62	1388.64	1339.03	1329.31	1125.21	420.357	416.014	475.817	474.936	378.59	453.976	487.219	566.769	470.201	1067	839.636	987.637	1103.43	903.272	445.697	837.047	1206.99	926.838	445.196	396.979	477.147	490.695	558.223	1664.1	1534.15	497.383	1484.58	447.652	460.448	377.818	447.195	1310.58
LOC100647220	109.86	105.889	46.5176	46.4247	62.2496	222.518	56.6537	330.987	217.832	213.785	176.229	180.454	225.41	178.613	357.69	187.4	209.109	87.197	85.6606	84.4742	71.1083	87.8346	143.839	97.852	137.247	91.576	263.928	146.152	206.098	132.154	71.2625	53.9246	61.1476	223.922	38.8228	173.509	149.029	163.562	121.064	58.3163
LOC100642209	0.661806	1.65452	0	0.76106	0	0	0.821068	0.707238	3.53241	1.15559	0	0	18.6804	1.86056	0	0	0	0.665626	0	0.789478	0.836568	0	3.03884	1.17894	3.13708	0.738516	5.80061	4.93755	1.24908	0	0	0	1.09192	1.98161	2.32937	0	2.05557	0	0	0
LOC100648597	466.573	378.884	354.007	369.114	432.874	409.747	440.092	507.797	432.132	376.723	495.202	355.372	473.237	490.257	394.529	396.51	424.126	508.538	474.366	401.844	414.938	588.729	394.037	570.607	500.364	429.078	427.795	430.554	467.155	372.331	221.705	438.019	456.423	413.165	438.698	412.95	377.197	456.252	492.903	434.303
LOC110119465	8.60348	0	0	0	0	0	0	1.41448	2.35494	8.08915	0	6.64247	11.2083	2.79084	0	6.85608	0	0	1.61624	2.36843	0	0	5.06474	0	0	0	1.45015	0.98751	0	1.14917	0	0	0	0	0.776456	2.31345	0	6.69552	7.41207	0.767319
LOC105665903	3.97084	5.79081	7.88434	4.56636	6.7038	4.90128	9.03175	6.36514	1.17747	15.0227	14.0983	17.7132	8.71753	2.79084	15.4484	9.14144	4.72564	1.33125	3.23248	1.57896	1.67314	2.37391	9.11653	0	0	0.738516	2.9003	8.88759	16.238	9.19336	0	3.78419	2.18384	14.8621	2.32937	4.62689	5.13892	8.60852	3.70604	9.20783
LOC100642726	1143.6	1308.72	1290.67	964.263	2025.51	2007.56	1775.97	2473.21	1955.78	3388.2	3849.71	1696.04	2560.46	2374.07	2242.4	2599.6	2815.3	1932.31	1613.01	1475.53	1442.24	2770.35	2226.46	2861.29	2456.33	2318.2	1751.78	1650.13	1685	1691.58	285.05	1485.29	1540.7	2271.91	1491.57	2928.82	2804.82	3232.98	3223.02	1529.27
LOC105665886	71.4751	47.1537	29.1721	26.6371	67.9957	42.151	70.6119	50.2139	837.182	1020.39	1160.46	631.034	831.902	762.828	737.959	1062.69	1039.64	65.897	85.6606	67.1056	59.3963	87.8346	514.577	69.5574	95.681	114.47	765.68	818.646	535.854	627.447	91.0576	43.5181	55.688	658.884	43.4816	771.535	706.088	842.679	880.802	52.945
LOC100646381	195.895	124.089	127.726	156.017	127.372	115.67	103.455	157.714	284.948	365.168	373.604	335.445	433.386	374.902	335.112	394.225	512.731	90.5251	80.0038	83.6847	76.9643	87.8346	323.13	100.21	94.1124	85.6679	236.375	230.09	252.313	280.397	27.7132	109.741	87.3537	372.542	62.1165	314.629	344.308	265.908	316.249	107.425
LOC100648863	140.965	191.924	169.513	177.327	157.06	144.098	165.035	167.615	57.6961	76.2692	79.3028	59.7822	80.9485	36.2809	68.9237	78.8449	70.8845	131.128	139.805	126.317	155.602	137.687	68.8804	134.399	130.189	131.456	78.3082	43.4505	109.919	65.5027	114.812	176.911	139.766	54.4942	138.209	86.7543	108.945	93.7372	69.1794	128.91
LOC100647098	2142.93	2693.55	2554.53	2571.62	2277.38	2036.97	2039.53	1857.91	815.987	706.068	704.033	888.984	719.819	813.994	837.78	938.141	785.637	2649.86	2194.04	2253.96	2242.84	1878.95	863.031	1703.57	2016.36	1751.76	1180.42	1010.22	1082.95	1075.62	966.003	3147.5	3382.77	838.22	3266.55	785.415	746.172	864.678	710.324	2590.47
LOC105665914	238.912	82.7258	149.014	119.486	112.049	132.334	129.729	135.082	220.187	223.03	214.118	114.029	234.128	220.476	199.641	257.103	324.887	224.316	256.982	209.212	168.987	207.717	166.123	236.967	193.715	160.997	182.719	130.351	177.369	121.812	43.5493	96.4967	85.1699	155.556	69.1046	151.531	218.918	260.169	250.775	123.538
LOC100652075	917.263	1781.91	1877.26	1508.42	1822.48	2050.69	1919.66	1345.87	4685.16	3570.78	3971.31	5247.55	2869.31	4256.95	3780.11	4254.2	4442.1	1663.4	1783.52	1540.27	1743.41	1236.81	4424.55	1384.08	1437.57	1291.66	4353.35	3601.45	3368.76	3390.05	6334.44	1693.42	1779.83	4366.47	1849.52	3849.58	4858.34	3954.18	4286.65	1645.9
LOC110119476	0	0	0	0	0	0	0	0	7.06483	2.31119	4.40571	0	1.24536	6.51195	4.75336	0	1.18141	0	0	0	0	0	2.02589	0	0	0	2.9003	0	0	0	0	0	1.09192	2.97241	0	5.78362	0	0.956503	1.23535	0
LOC110119388	1.32361	0.827258	3.15374	2.28318	0.957686	2.94077	0	3.53619	0	2.31119	2.64343	1.10708	2.49072	0	0	1.14268	0	1.33125	3.23248	0.789478	1.67314	1.18695	0	0	3.13708	0	0	6.91257	0	2.29834	0	0.946046	0	0	0	1.15672	5.13892	2.86951	0	0.767319
LOC100644804	542.019	883.512	745.858	764.104	765.191	642.067	779.194	652.78	350.886	318.944	304.875	427.332	369.872	379.554	356.502	414.793	353.241	783.442	686.093	832.899	790.557	657.573	488.241	623.659	771.722	726.7	491.601	368.341	380.968	409.104	554.264	956.453	993.648	409.202	954.265	372.465	370.003	290.777	361.956	792.641
LOC100646505	565.182	469.055	400.524	417.061	564.077	562.667	607.59	727.747	382.678	409.08	406.207	348.73	435.877	300.48	373.139	339.376	374.507	657.638	639.222	457.897	502.777	777.455	357.57	662.564	648.592	672.05	480	403.892	326.009	335.557	162.32	499.512	469.526	319.039	448.015	350.487	350.475	411.296	427.43	495.688
LOC100646415	618.127	519.518	544.808	512.193	562.161	583.252	561.611	582.057	273.173	303.921	318.092	253.521	262.771	297.689	292.332	331.377	259.91	608.382	659.425	575.53	525.365	667.068	353.519	618.943	529.382	530.255	361.088	322.916	306.024	329.812	249.419	617.768	490.273	354.708	593.213	304.218	296.002	285.994	310.072	535.589
LOC110119481	2.64722	0	0.788434	0	1.91537	2.94077	4.92641	0	0	0	0	3.32123	0	0	0	0	1.18141	1.33125	0.808119	2.36843	2.5097	1.18695	0	1.17894	0.78427	2.21555	0	1.97502	0	2.29834	0	5.67628	1.09192	1.98161	0.776456	0	2.05557	0	0	0
LOC100647339	0	2.48177	0	2.28318	6.7038	0	0	1.41448	12.9522	10.4003	8.81143	5.53539	6.22681	16.745	7.13004	5.7134	3.54423	3.32813	19.3949	4.73687	0	1.18695	5.06474	1.17894	4.70562	5.90813	0	1.97502	1.24908	9.19336	0	0	3.27576	4.95402	2.32937	11.5672	6.16671	7.65202	2.47069	0.767319
LOC100648978	205.822	220.878	215.242	194.07	219.31	162.722	187.204	222.073	295.545	387.124	332.191	338.766	408.479	413.044	375.515	410.222	517.457	398.044	383.857	337.897	322.079	302.673	362.635	241.683	239.202	288.021	210.272	274.528	329.756	413.701	35.6312	254.486	274.072	336.873	270.207	311.159	293.946	329.037	277.953	230.196
LOC100646346	254.134	300.295	275.163	266.371	255.702	213.696	275.879	212.171	128.344	99.381	128.647	170.49	92.1568	131.169	158.049	107.412	127.592	312.179	307.085	304.739	344.666	212.465	131.683	253.472	251.751	245.926	147.915	131.339	92.4316	140.199	201.91	304.627	340.679	110.97	316.794	69.4034	141.834	95.6503	134.653	280.839
LOC110119462	17.8688	26.4723	19.7108	35.7698	22.0268	29.4077	27.0952	14.1448	37.6791	26.5786	15.8606	25.4628	33.6248	29.7689	36.8385	14.8548	16.5397	24.6282	26.6679	25.2633	26.7702	23.7391	25.3237	15.3262	22.7438	19.2014	17.4018	15.8002	29.9778	37.9226	0	18.9209	33.8496	27.7425	46.5874	18.5076	32.8891	12.4345	33.3543	31.4601
LOC100644444	91.991	31.4358	24.4414	26.6371	45.0112	14.7038	21.3478	76.3817	85.9554	28.8898	26.4343	106.279	34.8701	65.1195	71.3004	63.9901	46.0749	45.2626	122.026	75.0004	44.3381	28.4869	196.512	56.5891	48.6248	48.0035	97.1601	140.226	29.9778	34.4751	79.1805	26.4893	30.5738	126.823	20.1879	52.0526	55.5004	54.5206	75.3561	23.7869
LOC110119376	70.8133	50.4628	68.5937	38.053	56.5035	49.993	55.8326	74.9672	441.552	328.189	301.351	210.345	276.47	415.835	409.977	228.536	223.286	79.2095	107.48	60.7898	56.8866	102.078	191.447	95.4941	67.4473	59.0813	182.719	206.39	181.116	147.094	0	35.0037	37.1253	200.142	25.6231	330.823	291.891	352.949	323.661	39.1333
LOC100643893	1949.68	2248.49	2332.98	2204.79	2228.53	2361.43	2444.32	2524.84	1348.2	1365.91	1678.58	1266.5	1399.79	1201.92	1113.47	1279.8	1411.78	2266.46	1956.46	1910.54	1946.69	2042.75	1270.24	2276.53	2158.31	2044.21	926.647	960.847	963.038	1059.53	391.944	2277.13	2115.05	1352.45	1740.82	1482.92	1377.23	1420.41	1365.06	2265.13
LOC100649139	1388.47	1132.52	905.122	1038.85	1120.49	976.334	863.764	1088.44	257.866	338.589	259.937	386.37	335.002	236.291	274.507	243.391	262.273	565.116	575.381	774.478	1160.32	1246.3	363.648	1195.44	1050.14	1019.89	188.52	319.953	353.489	559.646	372.149	1177.83	1422.77	323.993	1660.06	357.428	286.752	388.34	289.071	785.735
LOC100645409	78.7549	25.645	17.3455	31.9645	118.753	194.091	170.782	137.204	253.156	176.806	271.392	90.7804	191.786	124.657	110.516	91.4144	75.6102	31.2844	30.7085	41.0529	61.906	153.117	76.984	179.199	353.706	252.573	121.813	143.189	89.9335	110.32	31.6722	46.3563	88.4456	90.1631	67.5517	170.038	276.474	573.902	674.499	21.4849
LOC105665864	16.5452	22.336	29.1721	40.3362	34.4767	44.1115	44.3377	73.5527	23.5494	91.2919	70.4914	19.9274	75.9671	94.8884	45.1569	83.4157	105.145	16.6406	15.3543	16.579	13.3851	17.8043	60.7768	28.2945	10.9798	43.5724	36.2538	34.5629	32.476	40.2209	0	21.7591	16.3788	93.1355	17.082	85.5975	40.0836	77.4767	93.8863	26.8562
LOC100651602	268.031	387.984	341.392	351.61	338.063	344.07	396.576	333.816	372.081	294.676	325.142	317.731	383.571	373.042	389.775	329.092	349.697	426.001	409.716	382.107	416.611	388.134	315.027	418.524	459.582	438.679	459.698	471.042	455.913	355.093	182.115	477.753	488.089	351.735	492.273	314.629	347.391	361.558	343.426	345.294
LOC100651370	223.69	220.878	216.031	187.982	230.802	198.012	180.635	179.638	432.132	471.482	504.014	457.223	540.487	481.884	475.336	521.062	542.267	208.341	189.1	165.79	143.89	193.474	382.894	169.767	178.814	187.583	433.595	330.816	317.265	297.635	233.583	208.13	175.799	439.917	145.974	422.204	432.697	406.514	487.962	175.716
LOC110119411	0	0	0	0	0	0	0	0.707238	0	0	0	0	1.24536	0.930279	0	0	0	0	0.808119	0.789478	0	0	0	0	0	0	0	0	0	0	0	0	0	0	0	6.94034	0	0	0	0
LOC110119381	13.8979	14.0634	10.2496	6.08848	11.4922	5.88153	11.495	14.1448	12.9522	3.46678	4.40571	12.1779	11.2083	7.44223	5.9417	3.42804	8.26986	15.975	13.738	17.3685	7.52911	18.9913	10.1295	16.5052	24.3124	12.5548	7.25076	7.90008	14.9889	6.89502	35.6312	6.62232	15.2869	2.97241	3.88228	3.47017	5.13892	16.2605	9.88277	9.97515
LOC100651719	1425.53	2700.17	2536.39	1995.5	2561.81	2646.69	2647.12	2874.92	1215.15	1259.6	1272.37	1294.17	1353.71	1239.13	1402.24	1447.78	1199.13	2521.39	2333.85	2460.01	2575.79	3046.91	1448.51	3067.6	2857.88	3016.84	1091.96	1257.1	1194.12	1251.45	1975.55	2746.37	2949.28	1386.13	3377.59	1584.71	1447.12	1321.89	1407.06	2701.73
LOC100647148	245.53	303.604	332.719	364.548	305.502	317.603	260.279	283.602	183.685	143.294	163.011	203.702	153.179	144.193	205.583	212.539	211.472	367.426	388.705	326.844	337.137	268.252	158.02	288.84	288.611	302.792	195.77	230.09	211.094	224.088	300.886	263.001	264.245	185.28	290.395	139.964	132.584	212.344	153.183	313.834
LOC100645247	1438.77	1599.92	1682.52	1806	1609.87	1288.06	1217.64	1102.58	806.568	1297.73	1543.76	1159.11	1330.05	1650.31	1593.56	1768.87	2052.11	1291.98	1044.09	1064.22	1033.16	718.107	1413.06	669.638	796.034	725.223	1438.55	1094.16	1195.37	1351.42	1243.13	1358.52	1204.39	1294.98	938.736	978.588	912.673	1072.24	942.569	1679.66
LOC100643849	249.501	117.471	127.726	127.097	90.0225	70.5784	103.455	82.0396	98.9076	271.564	159.487	276.77	257.79	399.09	276.883	462.786	465.475	162.413	172.937	149.211	125.485	46.2912	283.625	54.2312	63.5259	68.682	307.432	441.417	258.559	297.635	190.033	137.177	103.733	308.14	66.7752	271.83	264.141	412.253	470.667	113.563
LOC100643407	837.846	726.333	751.377	694.087	946.193	774.402	894.964	938.504	6639.76	6276.03	5741.52	5579.67	6081.1	5819.82	7200.15	6228.75	7108.54	1103.61	1161.27	1131.32	1110.13	1039.77	5825.46	1132.96	863.482	1108.51	2961.21	6073.19	6249.13	6233.1	289.009	829.683	1070.08	4324.86	1230.68	3955.99	4478.06	5895.88	6027.25	813.358
LOC100647264	971.531	1254.95	1309.59	1260.32	1173.16	1347.85	1352.3	1229.89	814.81	998.433	1014.2	829.201	775.86	681.894	673.789	885.577	724.204	1164.85	1086.11	1039.74	1069.97	1082.5	692.856	1105.85	1232.09	1045	519.154	518.443	609.549	705.59	296.927	1322.57	1249.16	705.452	1139.06	850.192	789.339	876.156	858.565	1213.9
LOC100644562	889.467	1355.88	1114.85	968.829	1910.58	1940.91	2065.81	1614.62	566.364	897.896	1030.06	522.541	691.176	715.384	679.73	770.167	673.403	769.464	631.949	788.689	767.133	1258.17	660.442	1086.98	1406.98	1161.69	710.574	553.993	560.835	596.419	241.501	1222.29	1254.62	755.983	1097.91	837.468	748.227	901.982	858.565	1233.08
LOC100649021	1011.9	879.375	816.817	820.423	805.414	884.19	880.185	1100.46	626.415	578.952	680.242	533.612	630.153	673.522	729.641	666.183	915.592	1449.73	1380.27	1056.32	987.987	1361.44	616.885	1424.16	1195.23	1082.66	712.024	631.019	617.044	664.22	79.1805	847.657	864.802	597.454	874.29	599.183	556.032	713.551	763.444	970.659
LOC100650440	931.161	681.661	612.613	633.202	563.119	442.095	509.883	535.379	2067.64	1857.04	1619.54	1723.72	2357.47	1521.01	2041.57	1712.88	2215.14	837.357	972.975	923.689	776.335	760.838	1606.53	662.564	683.884	712.668	2134.62	1748.88	1798.67	1583.56	2961.35	640.473	580.902	1616	748.504	1301.31	1599.23	1525.62	1433	683.681
LOC105665948	6.61806	4.13629	5.51904	4.56636	5.74611	1.96051	6.56854	4.24343	4.70988	4.62237	0	1.10708	7.47217	0	0	4.57072	5.90704	4.65938	2.42436	2.36843	7.52911	4.74782	5.06474	2.35788	5.48989	4.4311	8.70091	5.92506	7.49446	3.44751	63.3444	7.56837	7.64345	0	6.98811	2.31345	6.16671	0.956503	0	4.60392
LOC100645049	481.795	573.29	592.114	557.096	550.669	584.232	564.895	489.408	1030.29	1056.21	1122.58	1028.48	874.244	991.677	1036.23	1094.69	934.494	577.763	629.525	570.793	626.59	550.747	1114.24	554.102	514.481	588.597	1168.82	1053.67	1040.48	936.573	1120.4	558.167	598.373	1115.64	623.494	1147.47	1138.79	1002.41	1022.87	580.861
LOC100642284	518.194	669.252	651.246	641.573	604.3	565.607	481.146	468.191	282.593	337.433	351.576	363.122	265.262	436.301	363.632	412.508	422.944	507.873	445.274	438.16	429.159	360.834	405.179	319.493	380.371	334.548	294.381	244.903	263.555	349.348	209.828	639.527	574.351	375.514	510.132	329.666	372.058	303.211	327.367	629.202
LOC100646107	64.857	54.599	49.6713	59.3627	41.1805	89.2032	62.4012	55.1645	11.7747	21.9563	39.6514	27.677	28.6433	37.2111	23.7668	30.8524	48.4378	77.8782	119.602	120.001	111.264	72.4042	33.4273	96.673	67.4473	80.4983	27.5529	17.7752	12.4908	25.2817	27.7132	54.8707	52.4122	17.8345	59.7871	20.821	14.389	12.4345	12.3535	73.6626
LOC105665879	11.2507	0	1.57687	3.8053	3.83074	0	0	1.41448	7.06483	5.77797	8.81143	8.85662	16.1897	6.51195	3.56502	10.2841	9.45127	1.33125	1.61624	0.789478	5.01941	1.18695	2.02589	3.53682	3.92135	3.69258	1.45015	6.91257	3.74723	11.4917	0	2.83814	1.09192	11.8896	0.776456	4.62689	8.22228	4.78251	4.94138	1.53464
LOC110119430	29.7813	42.1902	55.9788	28.1592	78.5302	60.7758	124.802	275.115	363.839	225.341	348.051	18.8203	413.46	20.4661	15.4484	9.14144	40.1679	71.8876	111.52	44.2108	38.4821	274.186	71.9193	216.925	226.654	296.883	43.5045	53.3256	34.9741	49.4143	245.46	30.2735	49.1365	27.7425	37.2699	356.271	239.474	288.864	296.483	56.0143
LOC100643240	419.585	517.864	516.424	404.123	462.562	408.766	506.599	445.56	939.622	1207.6	1143.72	1183.47	1163.17	1242.85	1322.62	1408.92	1412.96	497.888	471.133	471.318	455.93	378.638	1072.71	373.724	402.331	459.357	974.502	1043.8	1065.46	1057.24	91.0576	481.538	425.849	1048.27	475.968	906.871	994.896	1037.81	1054.99	483.411
LOC105665867	2344.12	2667.91	2713.79	2700.24	2273.55	2578.07	2416.4	2048.87	5775.5	4288.41	4692.08	6974.59	4411.07	6429.16	5947.64	5422.02	4862.68	2609.92	2936.7	2521.59	2871.1	1761.44	6703.69	2015.99	2017.14	1974.79	9672.51	8020.56	8877.19	8324.58	126986	2964.91	2971.12	6171.71	3499.49	4928.8	5486.32	6847.6	5638.12	2524.48
LOC100645408	142.95	160.488	162.417	140.796	153.23	155.861	125.623	134.375	30.6142	9.24475	19.3851	5.53539	14.9443	8.37251	20.2018	11.4268	8.26986	106.5	103.439	116.053	117.956	173.295	10.1295	139.115	134.11	124.809	2.9003	30.6128	18.7361	26.4309	75.2215	118.256	107.008	11.8896	114.139	6.94034	4.11114	7.65202	9.88277	164.206
LOC105665915	2.64722	0	0.788434	4.56636	1.91537	2.94077	0.821068	2.12171	5.88736	0	4.40571	0	1.24536	0.930279	0	0	0	3.99376	4.0406	6.31583	3.34627	4.74782	0	8.25258	6.27416	2.95406	1.45015	0	1.24908	1.14917	0	0	1.09192	0	1.55291	3.47017	2.05557	4.78251	1.23535	4.60392
LOC100652313	233.618	239.078	282.259	239.734	316.994	306.82	289.016	285.017	888.991	904.83	1169.28	562.396	912.85	687.476	703.497	773.595	718.297	193.697	232.738	240.001	256.826	316.917	623.976	301.809	302.728	292.452	714.925	523.38	538.352	473.458	122.73	219.483	203.097	634.114	253.125	739.146	775.978	656.161	870.919	277.77
LOC100651371	677.028	663.461	632.324	710.83	518.108	464.641	575.569	454.754	273.173	249.608	183.278	408.512	195.522	358.157	263.811	299.382	284.72	869.973	810.543	690.793	753.748	435.612	336.299	384.334	514.481	511.053	372.689	453.267	489.638	456.22	894.74	687.776	705.381	339.846	612.624	306.532	274.419	300.342	221.127	656.825
LOC100645198	10.5889	0.827258	0.788434	3.8053	0.957686	3.92102	2.4632	21.9244	16.4846	9.24475	0.881143	1.10708	12.4536	3.72111	3.56502	0	1.18141	1.99688	10.5055	2.36843	0.836568	33.2347	8.10358	11.7894	18.0382	17.7244	4.35045	2.96253	1.24908	4.59668	0	2.83814	0	0.990803	0	13.8807	6.16671	9.56503	4.94138	2.30196
LOC100649137	15.2215	2.48177	3.15374	1.52212	3.83074	2.94077	0.821068	12.7303	29.4368	18.4895	0.881143	18.8203	18.6804	3.72111	10.6951	5.7134	0	0	0	7.89478	1.67314	1.18695	8.10358	5.8947	7.8427	5.90813	23.2024	9.8751	42.4686	9.19336	0	1.89209	1.09192	5.94482	2.32937	13.8807	16.4446	17.217	7.41207	1.53464
LOC100642368	66.1806	17.3724	19.7108	13.6991	32.5613	24.5064	21.3478	23.3388	25.9044	25.4231	25.5531	26.5699	37.3609	20.4661	42.7802	26.2816	21.2654	28.6219	14.5461	34.737	25.9336	21.3652	36.4661	16.5052	39.2135	24.371	31.9033	23.7002	22.4834	33.3259	237.542	32.1656	27.298	17.8345	26.3995	20.821	13.3612	36.3471	17.2948	23.0196
LOC110119455	3.97084	3.30903	0.788434	0.76106	0.957686	0	1.64214	0	3.53241	8.08915	0.881143	2.21416	8.71753	6.51195	1.18834	1.14268	9.45127	0	2.42436	0.789478	1.67314	0	1.01295	5.8947	0.78427	0	0	0.98751	1.24908	4.59668	0	0	1.09192	7.92643	1.55291	3.47017	6.16671	3.82601	2.47069	0
LOC100643531	344.139	201.851	281.471	248.106	260.491	186.249	237.289	249.655	456.859	721.09	585.079	579.002	689.93	661.428	610.807	701.606	938.039	294.207	277.993	272.37	266.029	272.999	454.813	284.124	261.162	282.113	285.68	472.03	432.18	463.115	23.7542	259.217	265.337	514.227	227.502	550.6	556.032	584.423	605.319	241.706
LOC100645755	7.27987	9.9271	6.30747	2.28318	5.74611	1.96051	4.92641	12.023	3.53241	9.24475	1.76229	12.1779	1.24536	4.65139	2.37668	4.57072	2.36282	1.99688	21.8192	5.52635	10.0388	5.93477	8.10358	7.07364	3.13708	3.69258	0	18.7627	3.74723	22.9834	35.6312	10.4065	3.27576	5.94482	1.55291	3.47017	8.22228	0	3.70604	3.8366
LOC105665945	3.30903	2.48177	4.7306	0	0.957686	0	0	2.82895	3.53241	1.15559	0.881143	3.32123	13.699	1.86056	1.18834	0	1.18141	1.99688	1.61624	0	0.836568	1.18695	0	0	0.78427	0	0	3.95004	0	4.59668	0	1.89209	3.27576	0	0.776456	1.15672	4.11114	0.956503	1.23535	3.06928
LOC100644018	91.991	63.6989	89.093	72.3007	78.5302	87.2427	62.4012	86.283	187.218	179.117	243.195	159.419	184.314	157.217	171.121	133.694	177.211	99.8439	109.904	95.5269	66.9255	123.443	216.771	132.041	83.9169	118.901	262.477	185.652	181.116	187.315	253.378	90.8204	96.0891	154.565	82.3044	200.113	233.307	207.561	229.774	75.9646
LOC100651922	1080.07	1001.81	886.2	624.83	793.921	796.948	762.772	925.774	543.992	425.258	350.695	581.216	556.677	561.888	660.717	621.618	653.319	1766.57	1612.2	1492.11	1326.8	1035.02	520.655	1149.47	1186.6	1189.75	569.91	675.457	642.025	610.209	514.673	1198.64	1242.61	505.31	1083.93	460.376	400.836	525.12	486.726	1035.11
LOC100645374	1392.44	1755.44	1657.29	953.608	1238.29	1158.66	1336.7	1257.47	671.158	686.423	485.51	952.087	819.448	767.48	709.439	1021.56	1067.99	2173.93	2124.54	1375.27	2034.53	1367.37	592.574	1760.16	1359.14	1466.69	458.248	718.907	634.531	718.231	680.953	2262	1908.68	529.089	1876.7	850.192	864.367	813.984	917.862	1584.51
LOC100647462	565.182	276.304	242.838	305.185	214.522	281.333	291.479	175.395	1229.28	781.181	704.033	706.316	687.44	1072.61	1120.6	755.312	652.138	133.791	118.793	163.422	204.123	84.2737	874.174	95.4941	172.539	191.276	1381.99	1088.24	935.558	873.369	2137.87	297.059	299.186	1041.33	311.359	425.674	688.616	952.676	854.859	230.196
LOC100649808	776.299	734.605	633.112	594.388	788.175	692.06	612.517	727.747	2287.83	2979.12	2990.6	2287.22	3335.08	2332.21	2526.41	2468.19	2984.24	643.66	539.015	580.266	547.116	588.729	2335.86	649.596	654.866	586.382	1631.42	1867.38	2040.99	1847.86	122.73	645.204	561.248	2582.03	514.014	2397.89	2453.32	2288.91	2238.45	743.532
LOC100643326	414.952	580.735	524.308	523.609	630.157	560.706	582.137	479.507	170.733	196.451	160.368	195.953	150.689	168.38	159.238	154.262	121.685	467.935	438.001	521.056	606.512	518.699	202.589	499.87	510.56	539.117	181.269	340.691	246.068	342.453	637.403	663.178	834.228	228.876	809.844	198.956	168.557	197.996	165.536	583.93
LOC100650883	11767.6	13232.8	11994.4	8162.37	8306.97	7656.77	7719.68	5911.8	2338.46	3124.72	2138.53	5472.29	3053.63	5388.17	5372.48	7208.03	6495.39	22345.7	21735.2	17549.3	17881.6	7191.76	4841.89	8955.22	8050.54	8665.75	8218.01	8284.22	9517.96	10628.7	3575	18945.5	19642.6	4214.88	21904.6	3292.03	3688.72	4492.69	3043.89	13081.3
LOC105665971	146.921	236.596	207.358	128.619	239.421	200.952	125.623	60.8224	3.53241	32.3566	22.9097	53.1397	14.9443	40.002	28.5202	27.4243	20.0839	242.288	227.081	293.686	423.303	161.426	18.2331	155.62	269.005	338.979	13.0514	20.7377	23.7324	35.6243	696.789	160.828	185.627	24.7701	308.253	21.9777	17.4723	36.3471	22.2362	209.478
LOC100643612	664.453	737.087	719.84	895.006	847.552	669.514	697.908	666.218	707.66	828.561	1003.62	918.875	886.698	896.789	964.932	882.149	975.844	442.641	437.192	572.372	530.384	541.251	923.808	460.965	592.124	514.007	989.003	1018.12	1018	1085.97	518.632	788.057	905.203	865.962	893.701	857.132	784.2	997.632	835.094	786.502
LOC100649692	183.32	215.914	186.07	162.867	181.003	212.715	172.424	188.125	423.89	285.432	367.436	346.515	389.798	356.297	379.08	367.943	307.166	236.963	302.237	217.106	235.076	242.139	388.972	252.293	225.086	255.527	285.68	282.428	238.574	297.635	265.255	193.939	212.925	341.827	183.244	308.845	294.974	271.647	303.895	172.647
LOC100648710	1465.9	1446.87	1561.1	1573.11	1280.43	1315.5	1340.8	1299.9	3181.53	3279.57	3526.33	4375.17	3330.1	3591.81	3675.54	3935.39	3891.56	1627.46	1824.73	1656.33	1762.65	1311.58	3822.86	1373.46	1431.29	1395.8	4234.44	4411.21	4621.58	4266.87	2181.42	1492.86	1609.49	3928.54	1592.51	3149.76	2892.19	3453.93	3104.42	1546.92
LOC110119419	50.2973	11.5816	11.8265	15.9823	15.323	4.90128	11.495	11.3158	22.3719	19.6451	24.672	21.0345	37.3609	10.2331	21.3901	7.99876	7.08845	22.6313	7.27307	24.4738	8.36568	14.2435	15.1942	23.5788	15.6854	14.0318	27.5529	12.8376	24.9815	24.1326	0	17.9749	15.2869	44.5862	18.635	9.25379	27.7502	23.9126	13.5888	8.44051
LOC110119449	17.8688	18.1997	14.1918	15.9823	19.1537	6.86179	18.0635	18.3882	83.6004	24.2675	8.81143	24.3557	61.0227	11.1633	11.8834	11.4268	16.5397	29.9532	11.3137	6.31583	5.85598	8.30868	3.03884	10.6105	13.3326	5.90813	15.9517	18.7627	13.7398	26.4309	0	15.1367	8.73537	11.8896	5.43519	52.0526	65.7782	18.1735	48.1785	5.37123
LOC100647380	399.731	425.211	429.696	520.565	597.596	703.823	627.296	601.859	458.036	469.171	720.775	401.869	496.899	397.229	367.197	406.794	357.967	352.782	400.827	324.476	358.051	659.947	499.383	620.122	570.949	556.103	498.852	351.554	432.18	379.226	182.115	354.767	406.195	443.88	439.474	419.891	377.197	407.47	434.842	425.095
LOC100644253	396.422	560.054	481.733	485.556	580.358	639.126	578.853	630.856	1110.36	1368.22	1850.4	998.584	1229.17	835.39	1069.51	976.992	909.685	523.182	408.908	468.161	466.805	619.59	1230.73	664.922	526.245	566.442	819.336	899.622	760.687	902.098	1175.83	497.62	602.741	1210.76	546.625	1198.37	1064.79	1098.06	1300.82	478.807
LOC100645245	74.7841	62.8716	49.6713	63.929	67.038	46.072	75.5383	77.7961	16.4846	27.7342	34.3646	24.3557	11.2083	23.257	13.0717	12.5695	23.6282	47.2594	69.4982	70.2636	52.7038	108.013	25.3237	93.1362	90.1911	50.2191	24.6526	21.7252	9.99261	10.3425	7.91805	50.1405	44.7688	23.7793	64.4459	11.5672	17.4723	23.9126	14.8241	64.4548
LOC100647620	88.682	35.5721	52.8251	81.4334	87.1494	121.552	96.886	157.007	69.4708	112.093	203.544	99.637	138.235	62.3287	29.7085	63.9901	103.964	43.9313	37.1735	37.895	29.2799	90.2085	33.4273	103.747	96.4653	84.1908	11.6012	19.7502	18.7361	19.5359	3.95903	26.4893	15.2869	40.6229	20.1879	85.5975	86.3339	125.302	111.181	45.2718
LOC100643365	223.69	86.8621	47.306	266.371	93.8532	172.525	137.118	188.832	117.747	260.009	481.104	161.633	189.295	276.293	211.524	217.109	54.3448	27.2907	8.88931	57.6319	332.118	78.339	113.45	87.2415	186.656	314.608	256.677	85.9134	106.171	158.585	1068.94	56.7628	36.0334	122.86	68.3282	274.143	342.252	472.512	277.953	25.3215
LOC100642880	332.888	487.255	443.888	519.804	375.413	358.773	372.765	265.214	1444.76	1358.98	1606.32	1724.83	1235.4	1408.44	1601.88	1458.06	1421.23	244.95	264.255	390.002	413.265	233.83	1760.5	229.893	307.434	342.671	2762.54	1994.77	2303.3	1951.29	827.437	509.919	539.409	1795.34	545.849	1215.72	1280.62	1430.93	1150.11	459.624
LOC100651444	228.985	172.897	185.282	176.566	150.357	162.722	160.929	149.934	259.044	219.563	208.831	254.628	283.942	257.687	243.61	258.246	302.441	267.582	307.893	211.58	194.084	257.569	267.418	257.009	178.029	172.074	345.136	314.028	284.789	324.066	1488.59	182.587	216.2	291.296	220.514	231.345	226.113	235.3	223.598	187.226
LOC100645677	26.4722	26.4723	18.9224	16.7433	30.6459	35.2892	34.4849	21.2171	61.2285	38.1346	30.84	16.6062	49.8145	45.5836	41.5919	37.7085	28.3538	57.9095	72.7307	36.316	40.1553	58.1608	39.505	61.3049	42.3506	50.2191	13.0514	13.8251	34.9741	24.1326	75.2215	24.5972	24.0223	35.6689	24.0701	61.3063	30.8335	43.0426	34.5897	25.3215
LOC100649771	0	0	0	2.28318	0	0	0.821068	1.41448	0	2.31119	1.76229	1.10708	2.49072	0	0	0	0	1.99688	0.808119	0.789478	1.67314	4.74782	0	4.71576	3.13708	1.47703	1.45015	3.95004	1.24908	1.14917	0	0.946046	1.09192	0.990803	0.776456	2.31345	5.13892	0	0	0.767319
LOC100649259	64.857	81.8986	134.034	122.531	86.1917	99.986	71.4329	82.0396	78.8906	95.9143	136.577	94.1016	99.6289	114.424	125.964	99.4132	88.6057	62.5688	53.3359	62.3688	73.618	89.0216	107.372	93.1362	37.645	49.4806	66.707	73.0758	43.7177	57.4585	59.3854	75.6837	53.5041	77.2827	52.799	58.9929	63.7227	85.1287	70.4147	88.2417
LOC100649092	48.9736	63.6989	52.0366	65.4512	77.5725	40.1905	63.2222	38.8981	8.2423	23.1119	21.1474	25.4628	11.2083	7.44223	17.8251	26.2816	15.3583	24.6282	22.6273	41.0529	33.4627	23.7391	20.2589	25.9367	27.4495	25.8481	14.5015	15.8002	18.7361	16.0884	23.7542	70.0074	41.493	20.8069	60.5636	13.8807	26.7224	22.9561	21.0009	63.6875
LOC100649624	345.463	303.604	303.547	379.769	313.163	297.017	297.227	301.283	288.48	619.398	683.767	528.076	674.986	632.589	487.219	630.76	610.788	142.444	138.996	219.475	186.555	211.278	564.212	192.167	187.441	222.293	319.033	382.166	372.225	441.281	146.484	258.271	207.465	571.694	199.549	549.444	636.199	527.033	706.618	299.255
LOC100649693	0	3.30903	0.788434	0	0.957686	0	1.64214	5.6579	3.53241	3.46678	1.76229	1.10708	1.24536	0.930279	4.75336	1.14268	3.54423	1.33125	0.808119	3.15791	3.34627	4.74782	1.01295	10.6105	7.8427	2.21555	0	0	1.24908	0	0	2.83814	0	0	3.10583	1.15672	0	0.956503	0	0.767319
LOC100645913	12.5743	14.8906	16.5571	6.84954	20.1114	14.7038	24.632	76.3817	15.3071	12.7115	6.168	3.32123	14.9443	5.58167	5.9417	12.5695	8.26986	69.2251	38.7897	70.2636	101.225	84.2737	1.01295	120.252	67.4473	70.8975	1.45015	4.93755	3.74723	2.29834	43.5493	36.8958	37.1253	12.8804	41.9286	8.09706	2.05557	3.82601	3.70604	16.881
LOC100646909	1.98542	2.48177	0	1.52212	1.91537	3.92102	1.64214	4.24343	12.9522	4.62237	11.4549	6.64247	2.49072	17.6753	8.31838	10.2841	8.26986	1.99688	4.0406	5.52635	4.18284	3.56086	12.1554	0	3.92135	7.38516	4.35045	2.96253	0	4.59668	7.91805	1.89209	0	5.94482	0	4.62689	2.05557	9.56503	9.88277	3.06928
LOC105665863	102.58	84.3803	99.3427	88.2829	118.753	100.966	76.3593	77.0889	69.4708	164.094	197.376	92.9946	112.083	237.221	144.977	206.825	241.007	59.9063	54.9521	62.3688	54.3769	59.3477	142.826	45.9786	31.3708	36.9258	105.861	99.7385	114.915	87.3369	55.4264	31.2195	50.2284	134.749	39.5993	150.374	161.362	229.561	216.186	107.425
LOC100648675	291.195	471.537	379.237	350.088	492.25	446.016	449.124	471.02	41.2115	47.3793	85.4708	46.4973	42.3423	59.5378	42.7802	74.2742	70.8845	447.966	333.753	346.581	433.342	421.369	44.5697	383.155	385.077	317.562	78.3082	54.3131	71.1973	60.906	146.484	597.901	590.729	61.4298	491.497	42.7988	63.7227	71.7377	70.4147	422.793
LOC110119456	22.5014	9.09984	10.2496	12.177	11.4922	6.86179	9.03175	14.852	5.88736	8.08915	1.76229	4.42831	4.98145	6.51195	5.9417	1.14268	3.54423	17.3063	21.8192	18.9475	20.0776	30.8608	1.01295	24.7577	15.6854	18.4629	4.35045	1.97502	9.99261	0	0	6.62232	17.4707	3.96321	20.1879	4.62689	1.02778	0.956503	4.94138	9.97515
LOC100648478	76.1077	7.44532	28.3836	25.876	34.4767	25.4866	27.0952	43.1415	208.412	244.986	147.151	85.245	277.716	193.498	147.354	189.685	209.109	97.1814	136.572	45.7897	48.521	67.6564	84.0746	71.9153	55.6832	78.2827	116.012	110.601	78.6918	78.1435	19.7951	19.867	8.73537	129.795	27.9524	87.911	109.973	227.648	163.066	26.8562
LOC100650325	2097.93	2143.43	2571.87	1150.72	1839.71	1664.47	1973.85	1888.32	3697.26	6787.96	3928.13	3326.77	7569.31	4675.58	3893	5385.45	6042.91	3238.27	2986.81	3056.07	3500.2	2216.04	3561.52	2079.65	2652.4	2725.12	5016.07	4616.61	4644.07	4947.17	700.748	2712.31	2733.08	3656.06	2716.04	6293.73	6300.32	6319.61	6491.74	2258.99
LOC100647461	291.195	196.06	193.166	218.424	227.929	245.064	261.1	269.458	174.266	147.916	162.13	116.243	155.67	154.426	135.471	124.552	151.22	152.428	158.391	181.58	143.89	166.174	126.618	167.409	179.598	185.368	143.565	104.676	92.4316	109.171	55.4264	237.458	222.752	116.915	191.785	160.785	136.695	153.997	172.948	180.32
LOC100643694	936.456	1124.24	1192.11	1159.09	906.928	764.599	914.67	570.033	32.9692	54.3129	39.6514	66.4247	31.134	59.5378	45.1569	39.9938	51.982	933.208	884.89	1052.37	1130.2	553.121	46.5956	447.997	607.81	639.555	44.9547	83.9384	98.677	99.9777	538.428	944.154	1051.52	66.3838	1008.62	61.3063	74.0005	85.1287	50.6492	1038.95
LOC100649656	422.232	468.228	491.983	440.654	428.085	490.128	530.41	558.718	798.325	711.846	853.827	715.172	722.31	624.217	697.556	681.037	785.637	716.879	801.654	607.898	631.609	707.425	665.506	723.869	626.632	632.908	712.024	702.12	663.26	743.513	2886.13	431.397	493.548	661.857	512.461	626.944	721.505	748.941	707.853	449.649
LOC100648513	510.252	504.628	498.29	459.68	372.54	419.549	361.27	370.592	219.01	172.183	207.95	253.521	247.827	263.269	263.811	269.673	246.914	537.16	437.192	516.319	542.933	344.217	274.509	367.829	489.385	430.555	336.435	334.766	267.302	289.591	83.1396	559.113	519.755	234.82	569.143	203.583	256.946	219.996	316.249	520.242
LOC100651284	157.51	218.396	204.204	220.707	195.368	187.229	156.003	140.74	913.718	745.358	887.311	957.623	809.485	881.904	1079.01	1053.55	919.136	189.038	195.565	230.528	251.807	164.987	885.316	180.378	186.656	198.661	1281.93	790.008	863.112	965.302	10523.1	219.483	217.292	887.76	272.536	713.698	612.56	595.901	663.381	220.988
LOC100648475	211.778	187.788	184.494	173.522	235.591	182.327	228.257	241.875	78.8906	79.7359	102.213	104.065	70.9856	72.5617	99.8206	101.699	73.2473	243.619	212.535	217.106	177.352	183.978	110.411	141.473	159.207	112.993	124.713	92.826	122.409	117.215	39.5903	176.911	170.34	61.4298	195.667	72.8736	83.2506	100.433	114.887	200.27
LOC100648321	33.7521	5.79081	16.5571	11.4159	15.323	16.6643	15.6003	17.6809	1.17747	6.93356	6.168	8.85662	4.98145	0.930279	5.9417	4.57072	7.08845	30.6188	22.6273	13.4211	10.0388	26.113	1.01295	22.3999	11.7641	13.2933	4.35045	13.8251	3.74723	2.29834	63.3444	0.946046	8.73537	5.94482	1.55291	2.31345	4.11114	2.86951	3.70604	11.5098
LOC100647421	44.341	8.27258	1.57687	10.6548	80.4456	37.2497	22.9899	45.9704	40.034	17.3339	21.1474	12.1779	37.3609	22.3267	11.8834	17.1402	27.1724	31.2844	46.0628	11.0527	32.6262	59.3477	34.4402	37.7261	25.8809	11.8163	24.6526	50.363	19.9852	17.2375	27.7132	10.4065	10.9192	31.7057	7.76456	35.8584	13.3612	8.60852	16.0595	19.9503
LOC100644760	1304.42	1474.17	1408.93	1343.27	1228.71	1288.06	1137.18	884.047	883.103	773.092	1083.81	1449.17	972.628	1238.2	1258.45	1358.65	1046.73	1532.94	1548.36	1383.96	1571.07	980.424	1519.42	1025.68	1028.18	1076.02	1390.7	1885.16	1650.03	1784.66	1330.23	1576.11	1655.35	1468.37	1750.91	1362.62	1213.81	1493.1	1231.64	1389.62
LOC100648361	72.7987	28.954	44.1523	78.3892	45.0112	44.1115	66.5065	54.4573	155.426	108.626	98.688	133.956	94.6475	156.287	101.009	84.5583	94.5127	59.2407	70.3064	71.8425	76.1277	55.7868	104.334	44.7997	47.8405	50.2191	195.77	138.251	206.098	168.928	3808.58	52.0325	57.8718	135.74	54.3519	97.1648	181.918	129.128	87.7096	49.1084
LOC100646225	101.918	101.753	122.996	130.902	75.6572	80.3809	80.4647	56.579	56.5186	80.8915	109.262	122.886	73.4763	104.191	87.9372	124.552	147.676	57.9095	54.144	69.4741	44.3381	46.2912	80.0228	41.2629	40.7821	36.1873	81.2085	82.9509	89.9335	86.1877	43.5493	46.3563	97.181	109.979	59.0107	80.9706	83.2506	89.9112	109.946	94.3803
LOC100648439	141.627	52.1173	37.0564	30.4424	59.3765	63.7166	52.5484	33.2402	25.9044	31.201	21.1474	39.8548	33.6248	31.6295	23.7668	14.8548	15.3583	35.2782	38.7897	52.1056	66.0889	22.5521	19.246	47.1576	34.5079	42.0954	34.8036	38.5129	16.238	16.0884	19.7951	37.8419	60.0557	17.8345	83.8573	18.5076	24.6668	38.2601	38.2957	55.247
LOC100649333	250.825	213.433	227.857	280.831	295.925	413.668	459.798	423.635	432.132	536.195	747.209	325.481	420.932	322.807	280.448	254.818	309.529	259.594	252.133	219.475	290.289	556.682	344.402	539.954	414.095	551.672	236.375	281.44	313.518	310.276	193.992	261.109	266.429	435.953	296.606	589.929	513.892	519.381	442.254	214.082
LOC100649960	20.516	5.79081	3.15374	4.56636	1.91537	3.92102	0.821068	10.6086	32.9692	26.5786	5.28686	33.2123	44.833	8.37251	190.134	43.4219	36.6237	49.9219	2.42436	3.94739	1.67314	7.12173	14.1813	20.042	7.05843	1.47703	29.003	31.6003	9.99261	12.6409	11.8771	12.2986	8.73537	36.6597	3.88228	30.0748	13.3612	4.78251	9.88277	9.20783
LOC100645834	359.361	486.428	450.984	439.132	395.524	329.366	434.345	402.418	712.37	729.179	833.561	994.156	782.087	750.735	674.977	683.323	643.868	358.107	338.602	378.95	410.755	388.134	739.452	331.282	383.508	393.629	727.976	856.171	1036.73	761.899	435.493	600.739	538.317	787.689	465.874	801.609	953.784	1062.67	749.855	450.416
LOC105665861	334.874	375.575	357.161	310.512	424.255	396.023	420.387	539.622	87.1329	94.7587	103.975	91.8875	79.7032	69.7709	58.2287	76.5596	82.6986	691.585	752.359	628.425	630.772	646.89	88.1264	717.974	628.201	652.848	24.6526	148.127	119.911	155.138	463.206	438.965	441.136	121.869	489.944	113.359	116.14	131.997	54.3552	448.882
LOC105665902	0	0	0	0	0	0	0	0.707238	1.17747	5.77797	2.64343	1.10708	1.24536	1.86056	1.18834	1.14268	1.18141	0	0	0	0.836568	0	4.05179	0	0	0	0	0	1.24908	2.29834	0	0	0	0.990803	2.32937	3.47017	3.08335	2.86951	0	0.767319
LOC100651008	229.647	274.65	304.335	324.973	217.395	246.044	229.078	221.365	442.729	584.73	806.245	759.456	581.584	649.334	640.515	718.746	730.111	236.963	227.89	250.265	272.721	193.474	714.128	206.314	195.283	222.293	941.148	797.908	930.562	866.474	217.746	347.199	305.738	658.884	283.407	536.72	453.253	602.597	706.618	275.468
LOC110119451	1898.72	3184.94	2944.8	2559.44	2092.54	2145.78	1981.24	1808.41	1281.09	1302.35	1814.27	1779.07	1457.07	1454.96	1781.32	1836.29	1905.61	2788.31	2939.13	2534.22	3006.63	1800.61	1888.13	1967.65	1461.88	1739.21	1737.28	1624.45	1692.5	1734.1	77319.8	2591.22	2973.3	1695.26	3528.22	1338.33	1095.62	1463.45	1271.17	2865.17
LOC100644017	104.565	32.2631	30.7489	31.9645	41.1805	36.2694	32.8427	79.2106	74.1807	35.8234	14.0983	29.8911	43.5877	16.745	14.2601	18.2829	11.8141	105.169	84.8525	54.474	46.0112	92.5824	8.10358	87.2415	106.661	101.915	42.0544	18.7627	8.74353	17.2375	31.6722	17.9749	43.6769	11.8896	24.8466	46.2689	32.8891	19.1301	45.7078	36.064
LOC100643449	121.772	124.089	165.571	133.185	165.68	157.821	126.444	147.105	101.263	152.538	143.626	71.9601	122.045	52.0956	64.1704	85.701	93.3313	94.5189	95.358	97.1058	108.754	167.361	125.605	106.105	144.306	152.873	68.1571	103.689	87.4353	89.6352	91.0576	121.094	111.376	105.025	134.327	135.337	96.6118	95.6503	92.6509	136.583
LOC105665954	421.57	427.692	491.194	509.91	431.916	449.937	470.472	376.958	1120.95	642.51	944.585	901.162	758.425	1003.77	995.829	1071.83	1121.16	525.845	721.65	589.74	618.224	435.612	930.899	453.892	498.796	454.926	1509.61	1032.94	1167.89	943.468	2913.84	489.106	476.078	821.376	536.531	626.944	704.033	727.898	812.858	506.431
LOC100647848	3526.76	3296.62	3314.58	3572.42	2655.66	2651.59	2366.32	1999.36	3587.75	3506.07	4120.22	5846.48	3315.15	4413.24	4501.43	5586.56	4612.22	3656.28	4204.64	3569.23	4132.65	2594.68	4677.79	2884.87	2650.05	2939.29	5043.63	5139.99	5870.66	6066.47	6215.67	3345.22	3408.98	4642.9	4133.85	3744.31	3121.38	3994.35	2931.48	3061.6
LOC100646910	18612.6	25828.7	22181.8	16104	24888.3	20008	19929	16897.3	28650.2	28231.1	26057.1	25115.2	20042.9	28266.5	28546.3	26339.9	20042.6	19653.3	19671.2	22662.8	25162.3	20179.4	33922.6	19102.4	15565.4	16289.4	26260.8	33161.6	30381.3	26510.2	53300.4	25123.2	31056.4	37134.3	40094.7	28912.3	26235.2	33210.7	32577.3	27726.3
LOC110119412	0	0	0	0	0	0	0	0.707238	2.35494	0	0	0	0	0	0	0	0	0	0	0	0	0	0	0	0	0.738516	0	0	3.74723	9.19336	0	0	0	0	0.776456	0	0	0	0	0
LOC100646345	12.5743	12.4089	15.7687	9.13272	15.323	14.7038	9.85282	35.3619	9.41977	1.15559	0	6.64247	8.71753	3.72111	4.75336	3.42804	4.72564	32.6157	28.2842	18.9475	14.2217	51.039	0	36.5471	33.7236	22.894	5.80061	1.97502	7.49446	1.14917	27.7132	14.1907	19.6546	3.96321	17.082	5.78362	3.08335	0.956503	7.41207	16.1137
LOC100644091	569.815	1179.67	1037.58	1005.36	1157.84	1017.5	1008.27	879.804	314.385	291.21	351.576	318.838	255.299	345.133	358.879	287.955	302.441	1176.83	1286.53	1190.53	1181.23	974.489	320.091	878.31	771.722	857.417	493.051	315.016	342.247	336.707	14771.1	1492.86	1193.47	304.177	1405.39	275.3	263.113	288.864	265.599	1228.48
LOC110119423	83.3876	30.6086	21.2877	28.9203	5.74611	17.6446	20.5267	5.6579	15.3071	16.1783	18.504	39.8548	27.398	86.5159	51.0986	30.8524	33.0794	14.6438	15.3543	29.2107	35.1359	8.30868	44.5697	2.35788	10.9798	11.0777	36.2538	36.5379	37.4723	43.6684	217.746	14.1907	17.4707	61.4298	20.1879	20.821	18.5001	21.0431	11.1181	19.9503
LOC100651684	33.7521	73.626	40.9986	47.1857	48.842	33.3287	56.6537	53.7501	50.6313	88.9807	60.7988	50.9256	88.4207	49.3048	76.0538	54.8487	38.9865	39.2719	38.7897	53.6845	35.1359	36.7956	44.5697	57.768	54.8989	64.2509	47.855	45.4255	49.9631	47.1159	35.6312	63.3851	32.7576	36.6597	52.0226	42.7988	52.417	56.4336	71.6501	40.6679
LOC100652162	5705.43	3537.36	2962.15	3016.84	3202.5	2907.44	2642.2	1804.87	2702.3	1453.74	1193.07	3073.25	1647.61	2552.68	2667.82	2335.64	2277.76	4511.61	5148.53	3427.91	3615.65	2485.48	2372.32	2188.11	2220.27	2301.95	5446.77	5853.96	5489.69	5548.19	21426.3	3679.17	4551.13	2208.5	4470.84	1943.3	2050.43	2202.83	2890.71	3002.52
LOC100649503	27.134	56.2536	66.2284	61.6459	69.9111	53.914	73.8961	42.4343	47.0988	50.8461	51.9874	58.6751	42.3423	43.7231	65.3587	42.2792	43.7121	31.95	36.3654	46.5792	41.8284	30.8608	62.8027	23.5788	32.1551	44.311	72.5076	61.2256	54.9594	48.2651	15.8361	70.0074	68.791	56.4758	55.9049	50.8958	68.8616	40.1731	25.9423	66.7568
LOC100649579	766.371	1719.04	1492.51	1485.59	4961.77	2085	2597.04	3302.8	1224.57	1558.9	913.745	699.673	1054.82	606.542	600.112	742.742	552.899	877.961	694.174	1091.06	1431.37	6294.42	800.228	2418	1552.86	1798.29	607.613	599.419	582.07	766.496	2953.43	1724.64	1950.17	701.489	2233.09	958.924	1128.51	945.981	752.326	1883
LOC100651249	3.30903	7.44532	5.51904	0.76106	4.78843	0.980255	3.28427	4.95066	22.3719	12.7115	0	0	7.47217	2.79084	0	0	0	7.98751	4.0406	3.15791	0	4.74782	2.02589	2.35788	17.2539	14.7703	2.9003	1.97502	0	0	75.2215	2.83814	6.55153	0	9.31748	2.31345	2.05557	9.56503	0	1.53464
LOC110119418	19.8542	5.79081	8.67277	12.938	3.83074	2.94077	9.03175	4.24343	11.7747	9.24475	5.28686	6.64247	14.9443	5.58167	9.50672	3.42804	5.90704	5.99063	3.23248	9.47374	0.836568	8.30868	3.03884	10.6105	21.1753	2.95406	8.70091	0	2.49815	5.74585	0	12.2986	17.4707	4.95402	8.54102	11.5672	9.25006	8.60852	12.3535	8.44051
LOC100651805	386.495	413.629	404.467	390.424	316.994	240.163	287.374	212.879	89.4878	129.426	109.262	127.314	112.083	216.755	144.977	190.828	118.141	374.747	267.487	337.897	296.145	246.886	172.201	185.094	226.654	245.926	187.07	162.939	167.376	170.077	237.542	476.807	398.551	161.501	355.617	133.023	153.14	151.127	147.006	401.308
LOC105665966	0	0	0	0	0	0	0	0	0	3.46678	0.881143	0	1.24536	1.86056	0	0	0	0.665626	0	0.789478	0	0	0	2.35788	0	0	0	0	0	0	0	0	1.09192	0	0	4.62689	2.05557	1.91301	0	0
LOC105665936	5.29445	4.96355	0.788434	0	11.4922	0	1.64214	0.707238	11.7747	0	0.881143	0	6.22681	0	0	5.7134	0	5.32501	1.61624	0.789478	3.34627	0	10.1295	4.71576	7.05843	7.38516	0	9.8751	7.49446	2.29834	110.853	1.89209	9.82729	0.990803	7.76456	2.31345	2.05557	7.65202	3.70604	0
LOC100646536	70.8133	122.434	108.015	87.5219	74.6995	63.7166	76.3593	57.2862	78.8906	109.781	74.016	98.5299	98.3836	98.6095	102.197	116.553	85.0614	81.872	84.8525	78.9478	85.3299	73.5912	64.8286	81.3468	65.0944	76.8057	75.4079	51.3505	91.1826	80.4419	27.7132	86.0902	73.1587	101.062	99.3864	61.3063	100.723	65.0422	72.8854	101.286
LOC100643652	573.786	866.139	851.509	924.688	632.073	690.1	766.878	461.826	161.314	247.297	226.454	269.02	168.124	164.659	272.13	211.396	215.016	531.835	521.237	581.845	648.34	451.043	247.159	439.744	515.266	480.774	290.03	247.865	309.771	237.878	1373.78	762.513	779.632	244.728	819.938	181.606	177.807	197.04	203.832	704.399
LOC110119433	4.63264	9.9271	3.15374	4.56636	3.83074	1.96051	6.56854	4.95066	4.70988	8.08915	2.64343	1.10708	21.1711	4.65139	10.6951	1.14268	0	21.3	11.3137	5.52635	6.69255	11.8695	4.05179	4.71576	12.5483	17.7244	4.35045	4.93755	7.49446	2.29834	31.6722	3.78419	3.27576	4.95402	2.32937	9.25379	10.2778	3.82601	8.64742	2.30196
LOC100643933	85.373	33.9176	29.9605	34.2477	45.9689	36.2694	38.5902	28.9967	47.0988	8.08915	37.8891	19.9274	36.1155	60.4681	36.8385	35.4231	36.6237	38.6063	54.9521	37.895	42.665	48.6651	34.4402	50.6944	37.645	36.9258	24.6526	35.5504	31.2269	20.6851	71.2625	24.5972	31.6657	36.6597	24.0701	33.545	25.6946	43.0426	33.3543	37.5986
LOC100645754	123.758	91.8257	100.131	115.681	107.261	104.887	125.623	70.0165	134.232	73.958	92.52	111.815	99.6289	92.0976	101.009	121.124	80.3358	61.2376	95.358	105.79	114.61	51.039	92.1782	91.9573	87.054	89.3604	150.816	127.389	126.157	118.364	1128.32	110.687	128.847	110.97	124.233	105.262	105.862	95.6503	93.8863	105.89
LOC100648279	200.527	392.948	361.103	407.167	424.255	338.188	419.566	246.119	1000.85	976.476	993.929	762.777	674.986	819.575	836.591	804.447	656.863	252.272	235.971	291.317	335.464	206.53	1003.83	209.851	341.158	308.7	1006.41	845.309	973.03	865.325	1104.57	478.699	506.651	1000.71	534.202	905.714	791.394	702.073	678.205	394.402
LOC105665947	17.207	4.96355	1.57687	3.04424	2.87306	5.88153	7.38961	6.36514	7.06483	0	4.40571	4.42831	3.73609	2.79084	4.75336	0	5.90704	2.6625	4.84871	5.52635	8.36568	7.12173	17.2201	8.25258	2.35281	11.0777	2.9003	0.98751	0	5.74585	43.5493	4.73023	7.64345	5.94482	2.32937	2.31345	5.13892	0	8.64742	1.53464
LOC100644060	219.058	143.116	130.092	147.646	122.584	95.0848	128.908	106.793	234.317	620.554	528.686	493.757	581.584	741.432	557.331	703.891	805.721	143.775	149.502	115.264	127.158	111.574	508.5	97.852	100.387	103.392	545.257	729.77	740.702	777.988	308.804	156.098	151.777	617.271	127.339	543.66	536.504	552.858	499.08	145.023
LOC110119399	0	0	0	0	0.957686	0	0	1.41448	0	2.31119	0	4.42831	3.73609	4.65139	3.56502	0	8.26986	0	0	0	0	0	0	0	0.78427	1.47703	7.25076	1.97502	4.99631	9.19336	0	0	0	5.94482	0	3.47017	1.02778	0.956503	2.47069	0
LOC100646414	7.27987	6.61807	1.57687	7.6106	6.7038	8.8223	1.64214	4.24343	1.17747	9.24475	2.64343	1.10708	7.47217	10.2331	98.6322	5.7134	0	5.32501	5.65683	8.68426	5.85598	2.37391	7.09063	5.8947	5.48989	5.16961	2.9003	17.7752	2.49815	3.44751	11.8771	3.78419	3.27576	0	3.88228	4.62689	2.05557	0.956503	11.1181	5.37123
LOC100651640	821.963	1043.17	984.754	870.653	1024.72	1029.27	1102.69	1133.7	2088.83	2563.11	2559.72	2064.7	2048.62	1808.46	1830.04	1805.43	1926.88	984.461	929.337	971.848	921.062	1185.77	2257.86	1123.53	1138.76	1162.42	1376.19	1954.28	2057.23	1877.74	589.895	1025.51	1003.48	2210.48	1073.84	2300.72	2083.32	2283.17	1899.96	1022.07
LOC105665872	1988.07	2883.82	2798.94	2651.53	2408.58	2501.61	2459.1	2070.08	1907.5	2051.18	1958.78	1851.03	1951.48	2227.09	2009.48	2176.81	1988.31	2754.36	3032.87	2889.49	2986.55	2370.35	2396.63	2566.55	2341.83	2335.19	2015.71	2518.15	2651.79	2536.22	9881.73	2770.02	3196.05	2193.64	3479.3	2041.62	1962.04	2322.39	1811.02	2950.34
LOC100642844	23.825	44.6719	69.3822	65.4512	2234.28	3361.3	4128.33	6592.87	580.493	204.54	938.417	44.2831	193.031	40.9323	65.3587	30.8524	180.756	177.057	273.144	124.738	131.341	3901.52	105.347	3079.39	4635.04	2279.8	55.1058	26.6628	23.7324	21.8342	91.0576	98.3888	72.0668	21.7977	52.0226	124.926	378.225	624.596	1405.82	48.3411
LOC100648207	19.1924	8.27258	9.46121	9.13272	7.66149	2.94077	7.38961	11.3158	23.5494	16.1783	17.6229	17.7132	47.3237	10.2331	48.7219	20.5682	27.1724	59.9063	16.9705	7.89478	5.85598	13.0565	7.09063	28.2945	13.3326	10.3392	14.5015	9.8751	16.238	18.3867	0	3.78419	3.27576	29.7241	2.32937	10.4105	18.5001	11.478	13.5888	6.90587
LOC100646297	67.5042	73.626	62.2863	57.8406	61.2919	64.6968	54.1905	53.7501	7.06483	16.1783	12.336	12.1779	28.6433	13.9542	19.0134	27.4243	9.45127	51.2532	35.5572	42.6318	40.1553	39.1695	7.09063	53.0523	40.7821	41.3569	8.70091	1.97502	11.2417	13.79	11.8771	59.6009	34.9415	12.8804	32.6112	6.94034	16.4446	21.0431	12.3535	52.1777
LOC105665975	41.032	9.9271	13.4034	25.876	8.61917	10.7828	18.8846	15.5592	1223.39	2122.83	1439.79	2076.88	2351.24	2268.02	1770.63	2697.87	3129.55	15.3094	11.3137	25.2633	7.52911	13.0565	1683.52	22.3999	25.0967	22.894	2218.73	1581	2302.05	1813.39	162.32	11.3526	16.3788	2792.08	6.21165	2134.15	2179.93	2164.57	1885.14	9.20783
LOC100645047	134.347	46.3265	20.4993	70.7786	29.6883	16.6643	22.1688	47.3849	181.331	79.7359	57.2743	106.279	43.5877	101.4	114.081	77.7023	47.2564	41.2688	56.5683	54.474	54.3769	16.6174	79.0099	41.2629	42.3506	35.4488	87.0091	73.0758	26.2306	39.0718	83.1396	27.4353	18.5627	85.2091	27.9524	45.1122	90.4451	32.5211	85.2389	41.4352
LOC100643200	54.2681	34.7448	37.8448	41.0972	50.7573	52.9338	47.6219	73.5527	23.5494	10.4003	17.6229	12.1779	13.699	13.9542	17.8251	18.2829	16.5397	79.8751	66.2658	80.5268	54.3769	80.7129	22.2848	117.894	90.9754	72.3746	18.852	34.5629	26.2306	12.6409	67.3035	40.68	31.6657	12.8804	31.8347	10.4105	17.4723	19.1301	24.7069	46.0392
LOC100651404	176.04	236.596	213.666	231.362	198.241	213.696	205.267	190.954	115.392	172.183	161.249	154.991	185.559	161.868	106.951	177.115	159.49	210.338	204.454	183.948	176.516	178.043	130.67	167.409	272.142	206.785	98.6103	150.102	147.391	116.066	158.361	165.558	193.27	172.4	193.338	181.606	214.807	114.78	187.773	236.334
LOC100647903	364.655	592.317	573.191	530.459	536.304	460.72	492.641	501.431	1286.98	1468.76	1565.79	1256.53	1622.71	1279.13	1245.38	1410.07	1350.35	414.685	405.676	453.16	418.284	420.182	1394.83	384.334	371.744	350.795	974.502	1037.87	1010.5	1015.87	193.992	477.753	395.275	1410.9	420.839	1271.24	1341.26	1230.06	1386.06	570.886
LOC110119442	0.661806	3.30903	1.57687	1.52212	1.91537	8.8223	10.6739	27.5823	3.53241	10.4003	14.0983	15.4991	18.6804	12.0936	9.50672	12.5695	7.08845	5.32501	4.0406	9.47374	6.69255	51.039	15.1942	54.2312	53.3304	79.7597	7.25076	22.7127	2.49815	12.6409	0	1.89209	10.9192	9.90803	13.9762	4.62689	6.16671	11.478	13.5888	1.53464
LOC100652194	573.786	457.474	523.52	484.034	401.27	435.233	489.357	603.274	483.941	518.861	608.869	515.898	681.213	491.187	462.264	441.075	512.731	320.166	297.388	295.265	233.403	360.834	418.347	335.998	289.396	348.58	261.027	330.816	268.551	316.022	142.525	403.016	297.003	427.036	246.137	543.66	558.087	531.815	606.555	369.081
LOC100651080	1812.69	1979.63	1848.88	1772.51	1765.97	1731.13	1746.41	1678.98	1969.91	1958.73	1943.8	2232.98	1879.25	2018.7	2030.87	2133.38	2107.63	2102.71	1809.38	1791.33	1972.63	1379.24	2011.71	1559.74	1664.22	1601.84	1703.93	2147.83	2398.23	2259.27	1215.42	2313.08	2204.59	2156.98	1950.46	1818.37	1915.79	2052.65	1878.96	1863.05
LOC100646147	363.332	371.439	386.333	438.37	336.148	449.937	426.955	410.198	304.965	250.764	199.138	266.806	224.165	302.341	276.883	237.678	316.618	510.535	571.34	477.634	460.949	398.817	259.315	483.365	444.681	446.064	303.082	263.665	276.046	234.431	585.936	445.588	452.055	211.041	455.003	193.173	238.446	263.038	263.129	458.09
LOC110119394	5.29445	10.7544	15.7687	16.7433	6.7038	6.86179	18.8846	14.852	11.7747	9.24475	11.4549	14.392	14.9443	8.37251	4.75336	4.57072	5.90704	20.6344	32.3248	19.737	19.2411	16.6174	12.1554	35.3682	26.6652	15.5088	4.35045	11.8501	9.99261	8.04419	43.5493	15.1367	12.0111	4.95402	12.4233	11.5672	9.25006	10.5215	13.5888	25.3215
LOC100648635	661.144	771.005	616.555	544.158	736.46	666.574	628.938	698.751	379.146	373.257	391.227	375.299	423.423	409.323	329.17	366.8	485.559	889.942	901.053	911.058	925.244	961.433	421.386	969.088	865.834	994.043	327.734	316.003	327.258	342.453	205.869	694.398	761.069	342.818	884.384	338.92	348.419	367.297	397.781	814.893
LOC100650926	433.483	174.551	136.399	191.026	316.994	324.464	242.215	328.865	652.319	439.126	363.031	285.626	505.617	428.858	341.054	324.521	387.502	445.304	374.967	257.37	252.644	322.852	325.156	332.461	265.868	265.866	519.154	406.854	357.236	365.436	158.361	287.598	347.231	277.425	277.195	353.957	407.003	396.949	537.375	265.492
LOC110119453	10.5889	0.827258	2.3653	2.28318	3.83074	2.94077	0.821068	3.53619	4.70988	15.0227	16.7417	21.0345	7.47217	27.9084	19.0134	13.7122	8.26986	2.6625	2.42436	3.94739	3.34627	4.74782	13.1683	1.17894	2.35281	1.47703	11.6012	28.6378	14.9889	12.6409	19.7951	0.946046	6.55153	23.7793	3.10583	25.4479	13.3612	18.1735	21.0009	4.60392
LOC100647297	131.699	152.216	140.341	185.699	129.288	124.492	131.371	96.1843	88.3103	186.051	182.396	123.993	200.503	220.476	172.309	210.253	256.366	85.2001	73.5388	109.737	100.388	46.2912	171.188	55.4102	59.6045	53.9117	187.07	145.164	129.904	145.945	35.6312	119.202	82.986	178.345	89.2925	141.12	139.779	158.779	192.714	155.766
LOC100648512	1021.83	1065.51	1188.96	1108.1	958.643	943.986	1073.96	1029.03	746.517	699.134	641.472	662.033	642.607	642.822	589.417	642.186	634.417	1132.9	1086.11	1079.22	1085.03	824.933	698.934	859.447	876.03	821.968	826.586	715.945	804.405	658.474	1314.4	1208.1	1097.38	643.031	1076.17	599.183	696.838	677.204	625.085	1078.08
LOC100648713	228.985	651.052	632.324	565.467	450.112	378.379	424.492	403.125	166.023	147.916	169.179	110.708	138.235	93.9581	130.717	114.268	145.313	483.244	424.262	561.319	569.703	415.434	201.577	393.766	448.603	485.944	82.6586	114.551	82.439	127.558	700.748	550.599	615.844	183.299	698.811	150.374	127.445	132.954	93.8863	567.049
LOC105665946	33.0903	26.4723	39.4217	17.5044	14.3653	25.4866	20.5267	19.0954	4.70988	16.1783	5.28686	16.6062	17.4351	13.9542	9.50672	12.5695	1.18141	28.6219	29.9004	27.6317	35.1359	27.2999	9.11653	31.8314	13.3326	28.0636	17.4018	10.8626	14.9889	27.5801	134.607	22.7051	28.39	15.8529	31.0583	13.8807	5.13892	19.1301	18.5302	33.762
LOC110119415	385.833	259.759	293.297	312.796	343.809	353.872	403.966	326.744	759.469	649.444	721.656	605.572	666.269	490.257	508.609	465.071	617.877	367.426	370.927	296.844	306.184	366.769	636.131	369.008	464.288	503.668	1374.74	869.997	968.034	906.695	7850.75	245.026	253.326	470.632	367.264	820.117	855.117	1283.63	999.395	282.373
LOC100648053	106.551	143.116	156.898	122.531	131.203	119.591	114.128	100.428	81.2455	71.6468	49.344	64.2105	68.4949	41.8625	61.7937	75.4169	55.5262	147.103	100.207	94.7374	108.754	79.5259	43.5567	73.0943	119.993	80.4983	55.1058	58.2631	66.201	78.1435	197.951	122.986	125.571	48.5494	107.927	46.2689	49.3337	39.2166	64.238	155.766
LOC100650770	328.918	301.949	275.952	323.45	299.756	303.879	256.994	243.997	182.508	130.582	185.921	210.345	174.351	179.544	183.004	162.261	150.039	264.254	275.569	292.107	303.674	293.178	250.198	271.156	268.22	309.438	197.221	229.102	149.889	245.922	530.51	241.242	282.808	201.133	253.901	158.471	145.945	167.388	170.478	280.072
LOC100644561	579.08	583.217	609.459	604.282	841.806	1040.05	1022.23	887.583	1329.36	1435.25	2217.84	939.909	1323.82	952.605	1070.69	1088.97	1155.42	606.385	777.41	639.477	720.285	1090.81	1052.45	1208.41	1105.04	1126.24	960	940.11	985.521	899.8	3349.34	567.628	623.487	1043.32	681.729	1250.42	1181.95	1341.97	1331.7	642.246
LOC100644367	1817.98	1603.23	1564.25	1426.23	1454.72	1432.15	1532.11	1587.04	2370.25	2537.68	3069.02	2624.88	2823.24	2473.61	2808.05	2789.28	3271.32	2430.2	2465.57	2193.17	2285.5	2065.3	2777.5	1967.65	1864.21	1921.62	2188.28	2619.86	2443.19	2655.73	1995.35	1604.49	1679.37	2522.59	1787.4	2492.74	2368.02	2701.16	2575.7	1757.16
LOC100644131	7646.51	10829.6	9402.07	6069.45	10352.6	7977.32	8440.58	7117.64	3042.59	3150.15	3095.45	4170.36	3793.37	3525.76	4124.73	4270.2	4310.96	17201.1	17206.5	12602.4	13813.4	11361.5	3375.14	11046.7	9967.29	11584.4	6166.04	5854.95	5908.13	6536.48	11362.4	12497.3	13892.5	3473.76	15797	3724.65	4352.67	4684.95	4406.48	11202.9
LOC100650039	221.043	203.506	210.512	242.017	222.183	189.189	209.372	208.635	177.798	143.294	164.774	149.456	143.217	146.984	131.906	147.406	129.955	197.691	203.646	191.843	230.056	214.839	138.774	262.904	217.243	247.403	165.317	122.451	139.897	120.663	110.853	183.533	205.281	148.621	208.867	151.531	126.418	138.693	121.064	217.151
LOC100642808	535.401	663.461	667.015	565.467	550.669	570.509	579.674	549.524	545.169	434.503	501.37	387.477	515.58	438.161	482.466	467.356	516.276	650.982	692.558	622.109	588.944	708.612	404.166	693.216	630.553	602.629	551.058	526.343	594.56	548.154	225.665	582.765	624.579	430.009	625.047	430.301	405.975	394.079	460.784	532.52
LOC100643766	217.072	253.968	272.798	302.902	261.448	296.037	295.585	212.879	178.976	204.54	235.265	192.632	189.295	232.57	184.193	207.968	197.295	301.529	369.31	306.318	271.048	270.626	215.758	331.282	281.553	266.604	288.58	188.614	176.12	149.392	395.903	264.893	262.061	228.876	253.901	172.352	155.196	209.474	179.125	240.171
LOC100647184	284.577	439.274	481.733	486.317	495.123	508.752	428.598	327.451	531.039	484.194	648.521	564.61	413.46	453.976	566.838	562.199	516.276	414.685	446.082	417.634	483.536	398.817	566.238	357.219	427.427	369.258	700.423	559.918	593.311	599.866	4556.84	583.711	674.807	568.721	732.975	475.413	587.893	549.032	434.842	497.99
LOC100643364	990.724	327.594	284.625	448.264	318.909	477.384	515.631	620.955	359.129	407.924	407.969	409.619	346.211	365.599	417.107	498.209	414.674	433.988	463.052	574.74	457.603	1100.31	432.529	1250.85	915.244	759.933	546.707	420.679	374.723	339.005	142.525	438.019	516.479	507.291	508.579	456.906	266.196	316.602	300.189	314.601
LOC100643529	304.431	228.323	277.529	260.282	237.506	221.538	183.098	216.415	400.34	367.479	393.871	381.942	286.433	548.864	408.789	379.37	521.001	310.847	320.015	231.317	258.5	193.474	434.554	199.241	230.575	209	295.831	408.829	405.95	411.403	130.648	227.997	208.557	377.496	195.667	290.338	348.419	388.34	291.542	214.082
LOC100649927	3496.32	6280.54	5780.8	5255.88	6945.14	6333.43	7100.6	5964.84	3273.37	3454.07	3384.47	3860.38	2996.34	3211.32	2667.82	3410.9	2656.99	5827.56	5489.55	5732.4	6910.89	6278.99	4026.47	5800.38	7004.32	6670.28	3264.29	4472.43	3784.7	4415.11	24276.8	7311.99	7942.64	4116.79	8903.63	4541.3	4839.84	4781.56	3785.1	6138.55
LOC100644255	257.443	536.063	602.363	553.291	452.985	458.759	483.609	400.296	229.607	214.94	226.454	234.701	204.239	273.502	206.771	263.959	220.923	448.632	463.052	435.002	448.401	397.63	216.771	365.471	392.135	445.325	240.725	247.865	276.046	260.861	380.067	512.757	612.568	253.646	495.379	195.486	183.973	191.301	198.891	512.569
LOC100651880	42.3556	20.6815	14.9802	28.9203	26.8152	16.6643	18.8846	18.3882	20.017	70.4912	65.2045	33.2123	87.1753	110.703	51.0986	50.2779	94.5127	7.98751	5.65683	10.2632	6.69255	10.6826	48.6215	7.07364	2.35281	15.5088	78.3082	53.3256	48.714	54.011	7.91805	8.51442	5.45961	96.1079	6.98811	72.8736	61.6671	89.9112	101.298	19.183
LOC100648023	166.113	141.461	175.032	201.681	155.145	121.552	143.687	120.938	38.8565	46.2237	51.1063	55.3539	54.7959	80.004	49.9103	47.9926	90.9685	268.913	248.093	207.633	205.796	145.995	31.4014	143.831	170.971	116.686	56.5559	83.9384	61.2047	40.2209	146.484	167.45	151.777	56.4758	114.139	67.09	41.1114	70.7812	33.3543	203.34
LOC100651803	9.92709	6.61807	4.7306	4.56636	9.57686	5.88153	5.74748	6.36514	29.4368	15.0227	4.40571	16.6062	21.1711	14.8845	5.9417	19.4256	20.0839	17.3063	12.1218	13.4211	15.8948	15.4304	13.1683	10.6105	16.4697	21.417	14.5015	11.8501	7.49446	3.44751	0	5.67628	10.9192	15.8529	10.0939	11.5672	13.3612	11.478	11.1181	9.20783
LOC100644404	346.125	363.994	390.275	427.716	398.397	605.798	491.82	719.968	376.791	351.3	499.608	326.588	401.006	444.673	326.793	345.089	471.382	415.351	391.13	326.844	312.04	570.925	390.998	562.354	428.212	455.664	408.943	310.078	337.251	356.243	158.361	346.253	353.782	429.018	351.735	418.734	333.002	431.383	352.074	373.684
LOC100645911	167.437	299.467	301.97	267.893	259.533	189.189	184.74	167.615	222.542	238.052	198.257	324.374	174.351	245.594	314.91	253.675	184.3	249.61	235.163	249.475	216.671	191.1	221.835	189.809	214.89	194.968	243.625	271.565	271.05	329.812	205.869	239.35	239.131	297.241	316.794	262.576	228.168	252.517	219.892	243.24
LOC100649535	674.38	664.288	654.4	621.025	633.988	661.672	647.002	551.645	363.839	362.856	447.62	560.182	376.099	449.325	468.206	469.642	470.201	655.642	640.838	543.161	591.454	627.899	435.567	637.806	618.005	598.937	478.55	452.28	407.199	483.8	277.132	613.038	589.637	431.99	576.131	503.175	458.392	541.38	386.663	608.484
LOC105665924	36.3993	96.7892	100.131	98.1767	75.6572	63.7166	78.8225	63.6514	75.3581	69.3356	29.0777	52.0327	61.0227	51.1653	57.0403	52.5633	41.3493	46.5938	29.0923	42.6318	71.1083	56.9738	53.6862	77.81	80.7798	67.205	36.2538	44.438	49.9631	36.7734	47.5083	76.6297	84.0779	47.5586	76.0927	48.5824	60.6393	39.2166	55.5906	105.89
LOC100644020	144.274	134.016	121.419	147.646	113.007	117.631	104.276	105.378	78.8906	112.093	124.241	100.744	102.12	83.7251	101.009	105.127	124.048	68.5595	60.6089	76.5794	80.3105	89.0216	126.618	99.0309	86.2697	81.9753	89.9094	87.8884	69.9483	56.3093	43.5493	94.6046	101.549	119.887	84.6337	120.299	132.584	102.346	117.358	92.8456
LOC100646863	0	0	0	0	0	0	0.821068	0.707238	0	0	0	0	0	0	1.18834	0	0	3.32813	1.61624	2.36843	0	0	0	1.17894	0.78427	0.738516	5.80061	0	0	0	0	0	0	0	0.776456	0	0	0	0	1.53464
LOC100642882	49.6355	71.1442	56.7672	85.2387	21.0691	17.6446	27.9163	16.9737	224.897	27.7342	28.1966	262.378	14.9443	40.002	9.50672	7.99876	4.72564	49.2563	48.4871	45.0003	55.2135	10.6826	50.6474	34.1892	34.5079	21.417	63.8067	33.5753	22.4834	12.6409	83.1396	62.4391	44.7688	54.4942	44.258	24.2912	74.0005	21.0431	121.064	65.9895
LOC100651283	223.029	395.429	279.106	151.451	339.021	336.228	347.312	354.326	368.548	379.035	297.826	425.118	432.141	310.713	399.282	498.209	473.745	992.448	808.119	987.637	813.981	572.112	267.418	604.796	807.798	718.576	688.822	637.932	850.621	710.187	407.78	699.128	824.401	338.855	863.419	385.189	357.669	507.903	387.899	519.475
LOC100651523	56.2535	38.0539	36.268	54.0353	78.5302	73.5191	75.5383	94.0626	190.75	225.341	322.498	133.956	196.767	118.145	131.906	118.839	105.145	31.95	25.0517	36.316	49.3575	124.63	152.955	83.7047	82.3484	86.4064	275.529	143.189	174.871	126.409	340.476	40.68	42.5849	115.924	40.3757	200.113	161.362	161.649	226.068	42.2026
LOC100644403	828.581	1176.36	1088.83	1074.62	666.549	849.881	707.761	455.461	77.7131	42.757	27.3154	177.132	95.8929	176.753	131.906	134.836	165.397	550.473	934.994	915.795	527.874	351.338	131.683	425.597	702.706	540.594	278.429	309.091	318.514	266.607	954.125	682.099	654.061	146.639	909.23	68.2467	75.0283	74.6072	51.8845	792.641
LOC100649882	1157.5	717.233	848.355	549.485	598.554	536.2	656.033	702.287	369.726	347.834	270.511	313.303	412.215	333.04	360.067	430.79	461.931	1300.63	1304.3	1232.38	1345.2	884.281	315.027	883.026	977.985	1080.45	243.625	333.778	358.485	450.474	364.23	871.309	936.868	284.361	1108	227.875	242.557	269.734	223.598	828.705
LOC100648827	962.928	2505.77	2698.81	2322.75	2365.48	2625.12	2612.64	2187.49	507.49	514.239	521.636	561.289	450.821	555.376	515.74	615.905	406.405	2352.32	2331.42	2121.33	2487.12	2047.5	571.302	2242.34	2260.27	2074.49	553.958	642.869	648.271	727.424	1286.68	2792.73	2667.56	495.402	2670.23	533.25	567.337	603.553	497.844	2660.3
LOC100645596	24.4868	23.9905	23.653	16.7433	33.519	25.4866	27.9163	21.2171	147.184	190.673	174.466	157.205	276.47	150.705	166.368	172.545	198.477	19.9688	15.3543	26.8423	16.7314	18.9913	166.123	17.6841	26.6652	21.417	227.674	190.589	181.116	224.088	7.91805	24.5972	17.4707	165.464	20.9643	155.001	182.946	268.777	176.654	20.7176
LOC100651203	963.59	1551.94	1208.67	748.122	632.073	955.749	1075.6	837.369	679.401	642.51	340.121	708.53	668.759	506.072	559.708	587.338	993.565	1997.54	1771.4	1417.11	1397.07	1143.04	515.59	1249.68	1261.11	1126.24	1241.33	797.908	928.064	776.839	186.074	1612.06	1473	429.018	1139.84	696.348	483.059	507.903	675.734	1103.41
LOC100646467	285.9	224.187	212.877	201.681	221.225	159.782	142.866	123.059	140.119	142.138	145.389	166.062	129.518	133.03	109.327	135.979	109.871	151.097	153.543	180.001	286.106	197.034	145.864	168.588	158.423	200.138	227.674	171.827	203.599	191.911	558.223	239.35	309.014	137.722	337.759	197.8	135.668	170.257	130.947	250.146
LOC100645717	2.64722	0.827258	0	0	0	0	0	0.707238	8.2423	2.31119	1.76229	2.21416	4.98145	3.72111	2.37668	2.28536	4.72564	0.665626	0	0	0	0	5.06474	0	1.56854	2.21555	5.80061	5.92506	8.74353	2.29834	0	0	0	0	0.776456	4.62689	0	3.82601	3.70604	0
LOC105665963	13.8979	16.5452	10.2496	12.938	21.0691	9.80255	17.2424	30.4112	68.2933	60.0909	120.717	57.5681	68.4949	38.1414	72.4887	38.8511	46.0749	11.9813	24.2436	10.2632	11.712	32.0478	54.6992	23.5788	19.6068	21.417	104.411	37.5254	27.4797	36.7734	31.6722	4.73023	7.64345	60.439	13.1998	62.4631	75.0283	70.7812	75.3561	9.20783
LOC100642846	153.539	122.434	172.667	156.017	173.341	165.663	158.466	155.592	286.125	288.898	358.625	269.02	259.035	292.107	282.825	266.245	315.436	179.719	197.989	187.896	194.084	180.417	230.952	195.704	170.187	161.735	378.49	175.777	208.596	187.315	312.763	146.637	169.248	216.986	157.621	209.367	195.279	205.648	286.6	164.974
LOC110119393	0.661806	0.827258	0.788434	0	0.957686	0	0	0	0	0	0	0	0	0	2.37668	0	0	0	2.42436	1.57896	0.836568	1.18695	0	1.17894	0	0	0	0	0	0	3.95903	0	1.09192	0	0	0	0	0	0	0
LOC100650362	140.303	395.429	511.694	312.796	233.675	181.347	191.309	243.997	70.6483	60.0909	70.4914	141.706	79.7032	85.5856	89.1255	108.555	67.3403	466.604	424.262	352.897	370.6	313.356	141.813	292.377	233.713	225.247	116.012	126.401	201.101	188.464	1793.44	400.178	423.665	118.896	430.157	79.8139	70.9172	85.1287	46.9431	362.942
LOC100642998	320.976	664.288	720.628	582.211	584.188	657.751	684.771	620.955	300.255	381.346	441.452	336.552	351.192	461.418	389.775	444.503	478.471	664.295	665.89	561.319	613.204	631.46	395.05	654.311	701.138	561.272	229.124	343.654	321.013	337.856	186.074	648.042	610.384	353.717	589.33	392.129	407.003	395.036	354.544	686.751
LOC100652235	291.856	336.694	327.988	325.734	278.687	299.958	247.963	197.319	274.351	238.052	296.064	329.909	244.091	288.386	312.533	310.809	285.901	240.291	231.122	251.844	291.962	244.513	323.13	251.114	308.218	307.223	397.341	349.579	379.719	314.872	843.273	302.735	378.897	327.956	366.487	253.322	264.141	270.69	265.599	286.21
LOC100642285	237.588	446.719	447.042	388.902	464.478	501.891	487.714	422.221	55.3411	36.979	31.7211	43.176	26.1526	57.6773	40.4036	29.7097	42.5307	505.21	467.093	486.319	471.824	413.06	36.4661	466.86	559.969	470.435	72.5076	50.363	28.7288	49.4143	273.173	493.836	491.365	33.6873	434.039	41.642	44.1947	30.6081	69.1794	556.306
LOC105665629	569.153	924.875	818.394	861.52	930.87	816.553	851.448	737.649	698.24	604.375	570.099	761.67	524.297	507.002	438.497	473.07	451.298	879.958	884.082	772.899	881.743	788.138	759.711	819.363	849.365	764.364	274.079	863.084	849.372	925.081	1706.34	859.956	1145.43	728.24	1178.66	678.997	761.589	660.943	479.314	864.001
LOC100648826	215.749	357.376	482.521	403.362	372.54	439.154	454.872	422.221	516.91	513.084	572.743	404.083	473.237	456.767	390.964	393.082	445.391	398.71	421.03	446.055	483.536	390.508	528.759	378.44	423.506	410.615	436.496	521.405	500.88	463.115	277.132	385.987	390.908	538.997	392.11	537.876	501.559	571.032	522.551	416.654
LOC100651954	127.067	67.8352	66.2284	66.9733	73.7418	112.729	79.6436	114.572	89.4878	70.4912	75.7783	66.4247	69.7403	89.3067	62.982	71.9889	80.3358	176.391	160.008	120.001	112.1	157.865	67.8675	199.241	161.56	107.823	55.1058	30.6128	52.4612	54.011	7.91805	60.547	68.791	45.577	50.4697	64.7765	56.5282	55.4771	65.4733	92.8456
LOC100646623	904.027	651.879	649.669	743.556	861.917	896.934	996.777	1417.3	1871	1978.38	2086.55	1745.86	2147	1101.45	1290.54	1231.81	1206.22	786.104	823.473	678.951	808.961	1375.68	1386.73	1596.28	1264.24	1180.89	714.925	1466.45	1216.6	1316.95	625.526	821.168	800.378	1511.97	807.515	2108.71	1978.49	1971.35	1604.71	667.568
LOC100646828	5.95625	0.827258	1.57687	0.76106	2.87306	2.94077	3.28427	0.707238	9.41977	4.62237	4.40571	3.32123	8.71753	0.930279	5.9417	7.99876	3.54423	0.665626	5.65683	6.31583	0.836568	2.37391	1.01295	4.71576	2.35281	5.90813	7.25076	9.8751	2.49815	4.59668	19.7951	3.78419	3.27576	3.96321	0.776456	4.62689	7.19449	4.78251	2.47069	1.53464
LOC100646708	347.448	581.563	520.366	531.22	644.522	532.279	507.42	543.866	1371.75	1571.61	2007.24	1332.92	1264.04	1081.91	1371.34	1083.26	1186.13	468.601	438.001	527.371	522.855	586.355	1589.31	545.849	574.086	603.368	1118.07	1523.73	1341.51	1262.94	2834.66	538.3	656.245	1551.6	690.27	1474.82	1542.71	1379.28	1419.41	545.564
LOC100644927	1044.99	746.187	715.898	847.06	862.875	773.421	698.729	703.701	772.421	986.877	671.431	888.984	876.735	785.155	736.771	930.142	876.605	594.404	524.469	558.161	524.528	611.281	888.355	531.702	686.237	623.308	932.447	944.06	1009.25	879.115	166.279	804.139	747.966	913.521	677.846	1001.72	984.618	1004.33	905.508	748.904
LOC100646980	1295.82	1509.75	1086.46	1016.78	1408.76	1322.36	1368.72	1441.35	585.203	566.241	613.275	544.682	739.745	537.701	716.569	670.753	465.475	1376.51	1349.56	1543.43	1571.91	1468.26	630.053	1310.98	1557.56	1528.73	835.287	787.046	715.721	720.529	863.068	1802.22	2015.69	581.602	2346.45	662.803	634.143	693.464	720.207	1471.72
LOC100647265	141.627	443.41	368.199	527.415	377.328	433.273	440.092	265.921	157.781	198.762	325.142	375.299	280.206	219.546	184.193	383.941	314.255	362.101	386.281	289.738	348.849	301.486	384.92	305.345	418.8	378.859	539.456	502.643	314.767	559.646	265.255	331.116	256.601	411.183	232.937	323.883	410.086	437.122	420.018	336.086
LOC100644965	1.32361	0.827258	0.788434	2.28318	0	0	0.821068	0.707238	0	3.46678	6.168	0	2.49072	0.930279	1.18834	0	3.54423	1.33125	0	0	0	2.37391	0	0	0	1.47703	1.45015	2.96253	2.49815	1.14917	0	0	2.18384	0	0	9.25379	1.02778	0	9.88277	0
LOC105665907	17.207	9.09984	7.88434	8.37166	3.83074	3.92102	4.92641	15.5592	11.7747	2.31119	5.28686	2.21416	12.4536	1.86056	0	3.42804	1.18141	14.6438	17.7786	4.73687	5.01941	20.1782	2.02589	11.7894	9.41124	8.86219	0	0	0	1.14917	11.8771	6.62232	7.64345	0	3.10583	9.25379	8.22228	7.65202	21.0009	1.53464
LOC105665901	23.825	2.48177	0.788434	0	0.957686	1.96051	0.821068	2.82895	2.35494	2.31119	2.64343	2.21416	6.22681	25.1175	13.0717	13.7122	5.90704	5.32501	11.3137	6.31583	5.01941	0	7.09063	3.53682	3.13708	1.47703	4.35045	5.92506	2.49815	6.89502	0	0	0	5.94482	0	1.15672	0	3.82601	3.70604	2.30196
LOC100649578	876.893	368.13	279.106	264.849	562.161	451.898	487.714	383.323	754.759	1089.72	995.691	753.92	782.087	810.273	811.636	1005.56	1036.1	485.907	684.477	446.845	377.292	708.612	572.315	621.301	665.846	696.421	616.314	929.247	597.058	606.761	122.73	247.864	278.44	755.983	260.889	869.856	905.478	1141.11	967.276	299.255
LOC100645562	138.979	125.743	116.688	136.23	119.711	126.453	126.444	117.401	44.7439	58.9353	37.008	55.3539	36.1155	40.002	35.6502	35.4231	75.6102	194.363	231.122	152.369	171.496	182.791	29.3755	200.42	129.405	142.534	53.6556	35.5504	19.9852	37.9226	87.0986	119.202	103.733	50.531	103.269	79.8139	45.2225	45.9121	35.825	151.929
LOC100648395	640.628	755.287	614.978	695.609	705.814	755.777	692.16	722.797	750.049	745.358	1008.91	681.96	632.644	577.703	558.52	586.195	628.509	512.532	472.75	578.687	593.127	759.651	851.889	879.489	707.412	719.315	472.749	634.969	736.955	740.065	791.805	688.722	715.208	797.597	839.349	891.834	803.728	817.81	709.088	709.003
LOC100642638	11.2507	4.13629	3.94217	6.08848	8.61917	7.84204	9.03175	12.7303	29.4368	4.62237	12.336	38.7477	8.71753	13.0239	11.8834	17.1402	1.18141	3.99376	4.84871	9.47374	10.8754	1.18695	9.11653	9.43152	7.8427	7.38516	15.9517	5.92506	13.7398	9.19336	269.214	8.51442	9.82729	9.90803	16.3056	6.94034	16.4446	8.60852	23.4716	11.5098
LOC105665921	0.661806	0.827258	0	0	0	0	0	0.707238	3.53241	8.08915	0	2.21416	9.96289	0.930279	2.37668	2.28536	0	0.665626	1.61624	3.15791	0	0	2.02589	0	1.56854	0.738516	0	4.93755	0	0	0	0	0	0	0	2.31345	2.05557	0	1.23535	0
LOC100647065	1.32361	0	0	0	0	0	0	0	7.06483	0	0	1.10708	2.49072	0	0	0	0	0	0	0.789478	0	0	0	0	0.78427	1.47703	0	0	0	0	0	0	0	0	0	0	0	0	0	0
LOC100642453	100.595	62.0444	91.4583	83.7166	53.6304	75.4797	68.1487	88.4047	35.3241	41.6014	26.4343	48.7114	39.8516	37.2111	52.287	52.5633	46.0749	325.491	364.462	266.054	153.092	131.752	17.2201	156.799	121.562	101.177	36.2538	44.438	46.2158	33.3259	75.2215	110.687	73.1587	29.7241	78.4221	48.5824	44.1947	49.7381	51.8845	111.261
LOC100648362	1019.84	1674.37	1364.78	1193.34	1430.78	1389.02	1411.42	1241.91	109.505	109.781	101.331	117.35	129.518	80.9342	99.8206	119.981	100.42	1288.65	1066.72	1388.69	1404.6	1437.4	107.372	1513.76	1616.38	1425.34	108.761	118.501	134.9	151.69	273.173	1718.02	1489.38	113.942	1771.87	134.18	131.556	113.824	87.7096	1573
LOC100643483	363.332	213.433	243.626	248.106	242.294	229.38	247.963	291.382	519.265	572.019	550.714	524.755	555.431	504.211	550.201	532.489	678.129	202.35	177.786	185.527	183.208	233.83	506.474	212.209	205.479	211.954	562.659	573.743	607.051	568.839	75.2215	208.13	186.719	511.255	166.162	617.69	658.81	590.162	563.318	201.805
LOC100642727	113.831	124.089	119.054	135.469	75.6572	99.986	100.991	83.454	229.607	189.517	183.278	195.953	175.596	173.032	250.74	178.258	153.583	94.5189	109.096	107.369	98.715	96.1433	194.486	109.641	118.425	111.516	205.922	207.377	167.376	155.138	98.9757	122.04	89.5375	184.289	97.057	164.255	220.974	179.822	217.421	78.2666
LOC100648596	461.941	536.063	535.347	549.485	552.585	605.798	620.727	665.511	526.33	511.928	565.693	483.793	498.145	446.534	490.784	412.508	508.006	814.726	840.444	637.898	701.044	830.868	465.956	821.721	826.621	738.516	656.919	478.942	599.557	568.839	475.083	529.786	590.729	480.54	605.636	486.981	590.976	546.163	518.845	597.742
LOC100649772	0.661806	0	0.788434	0	3.83074	0	0	0.707238	7.06483	0	2.64343	0	4.98145	0	0	0	0	0	2.42436	0	0	2.37391	0	0	2.35281	0.738516	0	0	0	0	0	0	0	0	1.55291	5.78362	0	1.91301	1.23535	0
LOC100650811	358.037	337.521	368.987	392.707	364.878	333.287	345.67	278.652	144.829	135.204	132.171	150.563	107.101	137.681	142.601	150.834	145.313	352.782	345.067	303.949	405.736	243.326	147.89	259.367	301.16	321.993	229.124	185.652	157.384	137.9	269.214	420.045	438.952	140.694	382.793	157.314	177.807	159.736	106.24	395.169
LOC105665881	0.661806	0	0	1.52212	0.957686	0	0	0	4.70988	0	0	2.21416	2.49072	0	0	1.14268	0	0	0.808119	1.57896	0	0	0	0	1.56854	2.21555	0	0.98751	3.74723	0	0	0.946046	0	0.990803	1.55291	5.78362	0	0	2.47069	0.767319
LOC100646298	86.0348	129.052	156.898	133.947	109.176	98.0255	100.991	65.7731	52.9862	64.7132	51.9874	88.5662	52.3052	53.9562	55.852	43.4219	34.2609	96.5158	85.6606	135.001	85.3299	116.322	91.1653	66.0206	97.2495	79.7597	95.71	60.2381	61.2047	65.5027	87.0986	104.065	114.652	77.2827	141.315	50.8958	132.584	56.4336	60.5319	133.514
LOC100647931	1671.06	3571.27	3201.83	2181.2	2635.55	2539.84	2533.82	1405.28	1002.03	1152.13	626.492	959.837	1401.03	801.9	869.865	987.276	1242.84	2727.74	2387.99	1958.7	2384.22	1348.38	723.244	1135.32	2082.24	1582.64	704.774	1017.14	1121.67	1137.68	530.51	3200.47	3108.7	796.606	2867.45	1226.13	1149.06	928.764	973.452	2977.2
LOC100651007	653.203	1000.16	911.429	799.874	831.271	910.657	819.426	733.405	440.374	446.059	494.321	471.615	333.757	403.741	415.919	426.22	457.205	879.958	992.37	917.374	995.516	994.668	482.163	931.362	901.911	948.993	313.233	433.517	364.73	410.254	720.543	894.014	907.387	455.77	1133.63	424.518	461.475	458.165	433.606	919.248
LOC100645595	76.7695	62.0444	67.8053	96.6546	63.2073	73.5191	82.9279	62.2369	113.037	55.4685	58.1554	79.7096	79.7032	123.727	114.081	61.7047	90.9685	90.5251	117.177	78.9478	48.521	56.9738	133.709	99.0309	72.1529	48.7421	160.967	128.376	92.4316	126.409	292.968	96.4967	63.3314	102.053	88.516	46.2689	56.5282	80.3462	101.298	64.4548
LOC110119429	2.64722	0.827258	0	2.28318	6.7038	0	4.92641	2.82895	1.17747	0	0	0	3.73609	0.930279	3.56502	0	0	4.65938	0.808119	0	4.18284	0	0	2.35788	3.92135	0	0	0	0	0	0	0.946046	1.09192	2.97241	0.776456	1.15672	0	0.956503	1.23535	3.06928
LOC100649062	802.109	1489.06	1253.61	1183.45	1126.24	1177.29	1141.28	1101.17	967.881	978.788	1186.02	1403.77	1134.52	1513.56	1277.47	1527.76	1420.05	1701.34	1434.41	1310.53	1366.95	942.442	1568.04	1006.81	1135.62	963.025	777.281	1603.72	1568.84	1931.75	213.787	1886.42	1873.74	1496.11	1716.75	1021.39	1053.48	1355.36	1158.75	1325.16
LOC110119471	16.5452	14.0634	7.88434	7.6106	14.3653	8.8223	16.4214	28.2895	24.7269	35.8234	7.93028	13.2849	24.9072	13.9542	17.8251	15.9975	9.45127	18.6375	21.8192	22.8949	23.4239	20.1782	27.3496	20.042	39.2135	37.6643	14.5015	15.8002	13.7398	16.0884	154.402	14.1907	20.7465	4.95402	21.7408	38.1719	32.8891	28.6951	27.1776	7.67319
LOC100644293	4563.15	4535.03	5303.01	4640.94	5615.87	6354.99	6246.69	4707.37	32664.2	27340.2	41204.9	22227.9	25629.5	23384.4	26423.9	28939.5	26056	5114	6017.25	5444.24	5645.16	6436.85	22337.5	6492.42	6425.53	6295.85	29716.5	18698.5	18545	17989.1	352409	4511.69	5217.2	20821.7	5984.93	26418.4	24764.5	28728.6	32417.9	4728.99
LOC100648322	2470.52	3193.22	3009.45	2724.59	3122.06	2866.27	3060.12	2695.99	2099.43	1709.12	1677.7	2240.73	1858.08	1998.24	1687.44	1908.28	1701.23	3655.62	3990.49	3370.28	3767.07	3046.91	2686.34	3224.4	3215.51	3334.4	1760.48	2641.59	2509.39	2726.98	30872.5	3133.31	3301.97	2170.85	3784.45	2455.72	2296.07	2375	2107.5	3172.87
LOC100649212	38.3848	25.645	44.1523	30.4424	48.842	50.9733	87.0332	79.2106	52.9862	63.5576	51.9874	53.1397	48.5691	44.6534	47.5336	66.2755	48.4378	17.9719	12.9299	19.737	28.4433	61.7216	41.5308	44.7997	46.272	38.4028	53.6556	36.5379	43.7177	60.906	494.878	61.493	76.4345	48.5494	69.8811	50.8958	51.3892	52.6076	33.3543	30.6928
LOC100643042	185.968	140.634	175.032	238.212	139.822	170.564	179.814	214.293	29.4368	88.9807	79.3028	59.7822	56.0413	71.6314	84.3721	91.4144	129.955	200.353	164.856	117.632	153.929	129.378	61.7898	126.147	106.661	115.947	76.858	42.4629	41.2195	43.6684	47.5083	158.936	136.49	76.2919	82.3044	53.2093	76.0561	53.5641	29.6483	181.855
LOC100646906	1131.69	1130.03	1098.29	1200.95	1162.63	1144.94	1106.8	1093.39	453.326	504.994	552.476	389.691	494.409	445.603	407.601	413.65	426.489	932.542	860.647	870.005	937.793	1026.72	392.011	934.899	1033.67	910.59	408.943	350.566	428.433	417.149	728.461	1085.12	986.005	441.898	1053.65	377.092	384.392	381.645	392.84	1078.08
LOC100645196	3084.02	1762.89	1735.34	1248.9	1654.88	1494.89	1160.17	1111.78	3056.71	3192.9	2102.41	3558.15	2760.97	4471.85	4261.39	4874.67	5338.79	2793.63	2989.23	2084.22	2307.25	1464.7	3373.12	1582.14	1626.58	1525.04	4715.89	4531.68	4591.6	4870.18	2375.42	2051.97	2061.55	3853.23	1950.46	2488.11	2701.02	2817.86	3059.95	1876.1
LOC110119417	7.94167	3.30903	5.51904	9.89378	1.91537	6.86179	9.03175	6.36514	4.70988	5.77797	1.76229	1.10708	1.24536	0	0	0	1.18141	5.32501	3.23248	5.52635	5.01941	5.93477	4.05179	7.07364	14.9011	8.12368	1.45015	4.93755	0	0	23.7542	9.46046	4.36769	0.990803	8.54102	2.31345	1.02778	0.956503	0	3.8366
LOC100648825	1054.26	919.084	888.565	747.361	905.971	1036.13	1013.2	1123.09	479.231	514.239	555.12	638.784	612.718	563.749	658.34	731.315	662.77	1711.32	1647.75	1346.85	1397.07	1393.48	540.914	1522.01	1454.82	1476.29	642.417	675.457	669.505	709.038	174.197	1102.14	1171.63	539.988	1108.78	563.324	633.115	679.117	562.082	999.05
LOC100645123	384.509	455.819	447.042	453.592	309.332	331.326	343.206	244.704	519.265	442.592	348.051	470.508	418.442	543.283	404.036	386.226	440.665	376.744	429.919	403.423	396.533	305.047	435.567	246.398	297.238	283.59	619.215	553.006	505.876	512.53	696.789	373.688	423.665	355.698	455.78	311.159	378.225	385.471	426.194	455.788
LOC100648135	135.67	139.807	160.052	168.194	153.23	100.966	114.128	135.79	62.406	75.1136	82.8274	70.853	78.4578	67.9103	51.0986	58.2767	75.6102	39.9376	58.1846	70.2636	54.3769	54.5999	64.8286	69.5574	58.8203	64.9894	20.3021	39.5004	53.7103	40.2209	27.7132	72.8456	67.6991	71.3378	64.4459	72.8736	76.0561	55.4771	80.2975	118.167
LOC105665883	40.3702	28.1268	29.1721	21.3097	27.7729	30.3879	29.5585	26.1678	70.6483	43.9126	21.1474	29.8911	58.532	36.2809	35.6502	34.2804	38.9865	29.9532	37.9816	32.3686	37.6456	35.6086	45.5826	22.3999	38.4292	42.0954	20.3021	21.7252	24.9815	33.3259	249.419	23.6512	27.298	18.8253	30.2818	45.1122	66.806	45.9121	67.944	25.3215
LOC100643653	845.788	668.425	681.995	634.724	765.191	832.237	929.449	1239.79	724.145	704.912	937.536	510.363	767.143	493.048	495.538	577.054	529.271	740.842	707.912	789.478	716.102	1125.23	429.49	978.52	867.403	1039.09	388.641	295.266	259.808	350.497	257.337	684.938	583.086	437.935	544.296	622.317	613.588	658.074	697.97	668.335
LOC100648054	871.599	782.586	751.377	773.998	701.984	579.331	587.064	595.494	1148.03	2091.62	1841.59	1882.03	1853.1	2230.81	1765.87	2350.49	2475.05	441.976	430.727	456.318	458.439	386.947	1659.21	386.692	383.508	479.297	1666.22	1339.06	1493.9	1412.33	182.115	534.516	513.203	1821.1	478.297	1770.94	1709.21	1795.36	1876.49	715.142
LOC100645373	771.004	1010.08	998.157	911.75	943.32	886.151	910.565	842.32	479.231	574.33	493.44	637.677	552.941	558.167	539.506	634.188	519.82	822.714	724.075	915.005	906.003	801.194	784.021	793.426	835.248	844.862	378.49	856.171	895.588	964.153	376.108	951.723	1013.3	858.036	1111.11	825.901	694.783	760.419	609.025	1038.18
LOC100642693	1600.25	1383.18	1152.69	1000.03	1362.79	1489.99	1413.88	1638.67	1166.87	963.765	1165.75	1110.4	1145.73	1054.94	1038.61	1167.82	1096.35	1701.34	1576.64	1435.27	1330.14	1685.47	984.585	1723.61	1760.69	1720	970.151	940.11	843.127	777.988	308.804	1430.42	1352.89	997.739	1418.59	1050.3	1013.4	1126.76	1130.34	1266.08
LOC105665918	105.889	74.4532	67.8053	95.1325	70.8687	96.065	81.2857	78.5034	7.06483	12.7115	13.2171	2.21416	3.73609	1.86056	4.75336	10.2841	3.54423	92.522	80.8119	90.79	63.5792	91.3955	6.07768	95.4941	84.7012	87.1449	8.70091	1.97502	12.4908	12.6409	91.0576	43.5181	61.1476	7.92643	70.6575	4.62689	5.13892	3.82601	6.17673	69.0587
LOC100647619	320.976	287.059	237.319	167.433	200.156	199.972	169.961	222.78	171.911	138.671	77.5405	159.419	153.179	140.472	172.309	198.826	138.225	328.154	357.997	225.001	292.799	294.365	157.007	377.261	276.847	252.573	252.326	210.34	201.101	127.558	285.05	258.271	264.245	214.014	371.146	121.456	112.029	87.9982	93.8863	270.864
LOC105665892	10.5889	4.13629	3.15374	0	2.87306	1.96051	3.28427	3.53619	14.1297	12.7115	6.168	8.85662	7.47217	13.9542	8.31838	10.2841	15.3583	12.6469	10.5055	7.1053	5.85598	7.12173	4.05179	9.43152	9.41124	10.3392	0	4.93755	0	0	0	0	3.27576	3.96321	0	8.09706	17.4723	0	4.94138	0
LOC100644256	142.288	164.624	135.611	139.274	158.018	116.65	135.476	167.615	95.3752	82.0471	74.016	85.245	134.499	64.1892	85.5605	105.127	61.4333	157.088	125.258	123.948	149.746	130.565	80.0228	110.82	120.778	98.9612	60.9064	85.9134	63.7029	96.5302	91.0576	227.997	162.696	72.3286	139.762	63.6198	83.2506	90.8677	70.4147	159.602
LOC100651997	336.197	214.26	198.685	249.628	224.098	192.13	258.636	345.132	236.672	233.43	212.355	170.49	296.396	146.054	172.309	190.828	159.49	310.847	336.986	213.159	262.682	415.434	185.369	278.23	266.652	330.855	201.571	174.789	128.655	112.619	138.566	187.317	207.465	147.63	173.926	240.598	261.057	166.431	302.66	196.434
LOC100642963	25.1486	91.8257	67.8053	89.044	33.519	27.4471	45.1587	18.3882	80.068	11.5559	6.168	105.172	3.73609	12.0936	8.31838	7.99876	5.90704	32.6157	22.6273	33.9476	45.1747	15.4304	21.2719	18.863	32.1551	24.371	36.2538	16.7877	13.7398	12.6409	71.2625	74.7377	44.7688	26.7517	64.4459	8.09706	50.3615	13.391	66.7087	84.4051
LOC100644928	2037.7	2942.56	3118.26	2970.42	3196.75	2990.76	3018.25	2618.19	1855.69	2125.14	1745.54	2291.65	1641.39	1754.51	1667.24	1815.72	1429.5	2589.29	2442.94	2643.96	3167.25	2611.3	2176.82	2591.31	2705.73	2688.94	1440	2455.94	2198.37	2404.06	3060.33	3346.17	3776.96	2207.51	4053.88	2119.12	2237.49	2134.91	1772.72	3113.78
LOC100644442	946.383	913.293	1086.46	1028.19	811.16	947.907	917.133	793.521	2429.12	1607.43	1793.13	2355.86	1600.29	2188.95	2172.29	2045.4	1704.77	935.204	1180.66	929.216	1178.72	663.507	2106.93	771.026	748.978	744.424	5532.33	3300.26	4695.28	3709.52	27107.5	1280	1125.77	2182.74	1267.18	1875.05	1876.74	2060.31	2101.32	997.515
LOC100649332	14.5597	12.4089	6.30747	8.37166	16.2807	12.7433	10.6739	11.3158	77.7131	20.8007	271.392	8.85662	8.71753	161.868	183.004	7.99876	4.72564	9.98439	4.84871	23.6843	30.1165	13.0565	49.6344	15.3262	8.62697	17.7244	205.922	320.941	99.9261	114.917	35.6312	7.56837	8.73537	27.7425	3.88228	10.4105	8.22228	38.2601	686.852	12.2771
LOC110119404	302.445	67.0079	71.7475	84.4776	96.7263	86.2625	97.7071	107.5	158.959	110.937	107.499	106.279	163.142	164.659	159.238	130.266	103.964	125.138	90.5093	95.5269	76.1277	93.7694	80.0228	110.82	123.915	119.64	185.619	97.7635	81.19	81.591	0	72.8456	57.8718	132.768	62.1165	119.143	94.5562	149.214	127.241	71.3607
LOC100645286	565.182	638.643	592.902	544.158	609.088	546.982	506.599	608.932	375.613	388.279	479.342	263.485	358.664	245.594	269.753	260.531	271.724	415.351	376.583	474.476	477.68	741.846	375.804	662.564	614.084	600.414	163.867	198.49	182.365	164.331	106.894	457.886	434.585	301.204	486.838	321.569	261.057	257.299	323.661	621.529
LOC100645325	1035.73	470.71	499.867	495.45	433.832	434.253	459.798	381.201	257.866	284.276	171.823	257.949	295.151	285.596	383.834	305.096	285.901	439.313	370.119	453.95	436.689	334.721	308.949	370.187	352.922	460.096	378.49	430.554	345.994	325.215	791.805	398.285	497.916	324.984	469.756	249.852	337.113	279.299	235.951	486.48
LOC100651568	602.905	1026.63	1068.33	927.732	773.81	716.567	692.981	639.343	251.979	225.341	224.691	355.372	256.545	360.018	202.018	227.393	245.733	871.97	909.134	910.268	1009.74	682.499	336.299	555.281	665.846	691.251	298.731	347.604	307.273	342.453	1247.09	1021.73	996.924	342.818	993.088	307.688	370.003	329.993	210.009	959.149
LOC100642402	45.6646	61.2171	38.6333	35.7698	45.9689	48.0325	54.1905	52.3356	194.283	229.963	166.536	131.742	214.202	256.757	314.91	183.972	120.504	58.5751	37.9816	46.5792	44.3381	43.9173	198.538	54.2312	56.4675	70.8975	297.281	288.353	182.365	274.652	71.2625	48.2484	56.7799	168.437	77.6456	152.687	179.862	191.301	228.539	63.6875
LOC100650810	82.064	25.645	43.3639	47.9468	37.3497	49.0128	57.4748	68.602	68.2933	38.1346	27.3154	47.6044	49.8145	26.9781	36.8385	30.8524	35.4423	92.522	111.52	61.5793	54.3769	85.4607	19.246	75.4521	66.663	80.4983	30.4532	48.388	41.2195	66.6518	257.337	50.1405	58.9637	17.8345	31.0583	30.0748	21.5835	24.8691	21.0009	46.8065
LOC100650768	5.95625	1.65452	0.788434	0	1.91537	4.90128	0	3.53619	5.88736	1.15559	0	6.64247	1.24536	2.79084	9.50672	4.57072	1.18141	1.99688	16.1624	0	6.69255	7.12173	5.06474	4.71576	0.78427	0.738516	0	3.95004	0	2.29834	0	0	1.09192	0.990803	1.55291	3.47017	2.05557	0	1.23535	0.767319
LOC100645524	11868.8	57089.9	40065.1	24756.5	17978.6	19555.1	29316.2	12289.7	7116.63	24027.1	27059	80803.4	28442.8	7312.92	46089.8	37447.9	42335.8	3511.18	2420.32	6679.77	8638.4	7266.53	16811.9	6466.48	6034.96	9635.42	9663.81	8756.25	8356.32	12180	12815.4	31656.6	13464.5	17736.4	11917.8	13283.8	40989.1	33275.8	44214.3	26210.1
LOC100645523	82.7258	11.5816	8.67277	9.89378	13.4076	11.7631	8.21068	8.48685	158.959	132.893	151.557	190.417	179.332	313.504	238.856	117.696	177.211	9.98439	16.1624	16.579	22.5873	14.2435	261.34	11.7894	26.6652	48.0035	100.06	293.291	352.24	339.005	122.73	7.56837	14.195	238.784	17.8585	192.016	188.085	451.469	512.669	16.1137
LOC100649996	84.7112	185.306	196.32	196.353	157.06	131.354	125.623	84.8685	121.28	187.206	155.962	181.561	160.652	129.309	163.991	222.823	170.123	72.5532	74.3469	83.6847	87.8397	103.265	214.745	57.768	88.6226	84.1908	217.523	218.24	222.336	260.861	130.648	241.242	207.465	213.023	201.102	192.016	175.751	190.344	149.477	206.409
LOC100648862	414.952	327.594	365.833	334.105	344.767	343.089	324.322	361.398	421.535	672.555	669.668	470.508	526.788	532.119	491.973	637.616	634.417	320.166	240.819	228.159	242.605	268.252	472.034	259.367	257.241	217.862	374.139	433.517	435.928	438.983	75.2215	328.278	266.429	544.942	215.078	552.914	553.976	485.903	596.672	312.299
LOC100642283	275.973	291.195	321.681	301.38	358.174	319.563	308.722	266.629	422.712	636.732	727.824	602.25	521.807	510.723	521.681	494.781	526.908	195.694	191.524	271.58	243.441	225.521	741.478	212.209	233.713	260.696	491.601	497.705	552.092	494.143	134.607	307.465	310.106	685.636	358.723	614.22	576.587	559.554	558.376	270.096
LOC100648278	1297.14	1856.37	1713.27	1743.59	1755.44	1769.36	1834.27	1803.46	1271.67	1512.67	1732.33	1614.12	1483.23	1397.28	1315.49	1722.02	1451.95	1879.73	1794.83	1848.17	1818.7	1829.1	1724.04	1830.89	1821.08	1704.5	2170.88	1660.99	1788.68	1668.59	799.723	1861.82	2044.08	1673.47	2177.96	1620.57	1545.79	1657.62	1473.77	1866.12
LOC100648749	39.0466	37.2266	11.0381	21.3097	27.7729	30.3879	16.4214	28.9967	49.4538	52.0017	46.7006	21.0345	41.0969	43.7231	41.5919	50.2779	27.1724	28.6219	27.476	22.8949	20.0776	27.2999	27.3496	27.1156	21.9596	44.311	40.6042	25.6753	14.9889	26.4309	197.951	27.4353	13.1031	19.8161	11.6468	27.7614	38.028	27.7386	44.4724	17.6483
LOC100651487	24.4868	5.79081	1.57687	5.32742	5.74611	0.980255	2.4632	3.53619	17.6621	43.9126	19.3851	67.5318	44.833	29.7689	27.3318	39.9938	20.0839	0	0	1.57896	1.67314	1.18695	96.23	2.35788	0.78427	2.21555	43.5045	39.5004	32.476	68.9502	186.074	4.73023	5.45961	78.2735	6.98811	64.7765	30.8335	16.2605	14.8241	5.37123
LOC100643118	491.722	497.182	484.098	506.105	506.616	446.996	353.059	490.116	540.459	1018.08	877.618	760.563	799.522	815.854	789.058	819.302	968.755	269.579	231.93	299.212	260.173	284.869	911.653	301.809	267.436	279.159	577.16	562.881	652.018	569.988	31.6722	306.519	299.186	836.238	260.113	890.677	860.256	803.462	858.565	495.688
LOC105665917	111.845	43.0174	59.1325	25.115	67.9957	80.3809	76.3593	92.6481	96.5526	58.9353	48.4628	37.6407	58.532	118.145	43.9686	86.8437	69.7031	144.441	139.805	89.211	104.571	112.761	41.5308	133.22	105.876	84.1908	52.2055	41.4754	37.4723	50.5635	39.5903	71.8995	77.5264	45.577	36.4934	40.4853	66.806	50.6946	35.825	49.8758
LOC100648092	333.55	354.067	402.101	404.123	409.889	394.063	344.028	342.303	480.408	501.528	608.869	519.22	452.066	502.35	493.161	522.205	483.196	357.441	303.853	359.213	342.993	347.778	526.733	306.524	312.14	350.795	456.798	515.48	594.56	492.994	649.28	341.523	315.565	468.65	378.134	530.936	467.642	522.25	483.02	366.011
LOC105665952	74.7841	47.1537	36.268	52.5131	36.3921	55.8746	36.127	31.8257	65.9384	28.8898	22.9097	23.2486	18.6804	26.0478	29.7085	15.9975	30.7166	43.9313	44.4465	53.6845	54.3769	46.2912	37.4791	40.0839	39.9978	48.7421	29.003	31.6003	17.4871	24.1326	174.197	43.5181	38.2172	23.7793	29.5053	20.821	31.8613	22.9561	19.7655	39.9006
LOC110119443	7.27987	4.13629	1.57687	0.76106	4.78843	3.92102	8.21068	21.2171	29.4368	15.0227	15.8606	18.8203	27.398	15.8147	22.5785	13.7122	15.3583	5.99063	8.08119	6.31583	10.8754	42.7304	15.1942	28.2945	29.8023	21.417	31.9033	15.8002	14.9889	6.89502	0	8.51442	5.45961	16.8437	8.54102	16.1941	8.22228	8.60852	17.2948	2.30196
LOC100644440	766.371	807.404	746.647	852.387	772.852	705.784	764.414	706.53	201.348	93.6031	132.171	156.098	127.027	165.59	167.556	181.686	129.955	799.417	728.115	683.688	859.155	578.047	173.214	651.954	727.803	551.672	165.317	169.852	168.625	206.851	700.748	1072.82	1090.83	163.483	1042	173.509	140.807	163.562	144.535	831.774
LOC100645446	472.53	88.5166	112.746	127.858	141.737	135.275	110.023	286.431	1116.24	941.809	773.643	876.806	947.72	1102.38	1042.17	1040.98	1319.63	290.213	378.2	198.159	251.807	227.895	735.4	228.714	223.517	217.862	788.882	788.033	572.077	490.695	538.428	105.957	86.2618	769.854	85.4102	722.952	700.949	715.464	770.856	112.796
LOC100644258	223.69	153.87	174.244	125.575	146.526	147.038	148.613	191.661	174.266	129.426	150.675	162.74	194.276	164.659	206.771	170.259	197.295	238.96	241.628	172.896	180.699	229.082	161.059	222.82	239.202	197.922	166.767	140.226	162.38	164.331	11.8771	209.076	203.097	151.593	183.244	121.456	158.279	217.126	175.419	185.691
LOC100647420	268.693	543.509	545.596	477.185	515.235	449.937	432.703	519.82	186.04	199.918	219.404	192.632	232.883	132.1	185.381	203.397	128.774	392.719	400.019	540.793	489.392	535.316	253.237	537.596	558.401	581.951	137.764	201.452	219.837	206.851	649.28	526.002	531.766	214.014	618.836	256.793	188.085	246.778	142.065	524.079
LOC100644966	343.477	123.261	28.3836	60.1237	51.715	604.817	227.436	3843.13	1004.38	231.119	197.376	851.343	175.596	302.341	627.443	810.16	239.826	55.9126	550.329	127.895	62.7426	2067.67	723.244	3892.86	423.506	745.163	271.178	230.09	58.7066	58.6076	3491.86	3.78419	9.82729	549.896	3.88228	143.434	397.753	67.9117	586.789	29.1581
LOC100646658	324.285	264.723	316.95	195.592	328.486	365.635	327.606	372.714	399.163	335.122	281.084	226.951	399.761	343.273	327.982	282.242	349.697	897.929	899.436	713.688	684.313	559.055	230.952	673.174	761.527	586.382	378.49	343.654	308.522	324.066	273.173	422.883	402.919	256.618	388.228	313.472	239.474	380.688	378.016	299.255
LOC100645991	35.0757	14.0634	17.3455	10.6548	17.2383	13.7236	20.5267	21.2171	54.1637	23.1119	17.6229	17.7132	24.9072	14.8845	35.6502	23.9963	16.5397	75.2157	61.417	33.9476	35.9724	36.7956	13.1683	35.3682	29.018	39.1414	14.5015	23.7002	19.9852	13.79	7.91805	11.3526	7.64345	10.8988	5.43519	10.4105	22.6113	16.2605	24.7069	24.5542
LOC100642454	592.316	1324.44	1462.54	1412.53	913.632	1126.31	1055.07	928.603	657.029	458.771	485.51	911.125	640.116	624.217	1243	817.016	744.288	1899.03	2033.23	1460.53	1489.09	1057.58	1080.81	1198.98	723.097	857.417	1013.66	1264.01	1079.2	968.75	7767.61	1678.29	2027.7	833.266	1920.18	544.817	638.254	522.25	495.374	1368.9
LOC100642637	1398.4	1011.74	802.626	1009.93	1459.51	1336.09	1246.38	1229.18	1195.13	1289.64	1441.55	1217.79	1056.07	1494.03	1523.45	1517.48	1283.01	1060.34	943.883	1129.74	1337.67	1365	1297.59	1131.78	1432.08	1203.04	1698.13	1444.73	1322.77	1454.85	217.746	1295.14	1537.43	1455.49	1707.43	1176.39	1036.01	1062.67	1140.22	1019.77
LOC100647850	809.389	638.643	728.513	559.379	644.522	695.981	619.906	765.938	624.06	576.641	518.993	529.183	712.347	598.169	563.273	589.623	653.319	1070.99	1082.07	849.478	804.779	966.181	467.982	1075.19	981.906	932.007	751.178	674.47	662.01	584.927	415.698	659.394	619.119	518.19	556.719	564.481	588.921	598.771	611.496	685.983
LOC100647732	119.787	107.544	95.4005	101.982	80.4456	66.6574	73.8961	49.5066	95.3752	45.0681	67.848	76.3884	53.5506	66.0498	51.0986	71.9889	37.8051	65.2313	46.8709	89.211	59.3963	72.4042	97.243	73.0943	65.0944	60.5583	52.2055	79.0008	81.19	87.3369	31.6722	66.2232	65.5153	94.1263	85.4102	62.4631	93.5284	78.4332	33.3543	75.1973
LOC100645084	298.475	340.83	370.564	420.866	326.571	218.597	217.583	143.569	289.658	266.942	282.847	349.837	349.947	374.902	345.807	459.357	448.935	164.41	164.856	156.317	172.333	118.695	323.13	104.926	101.955	107.085	398.792	391.054	347.243	435.535	114.812	272.461	242.407	371.551	181.691	352.801	321.697	341.471	326.131	315.368
LOC100648396	10.5889	19.0269	25.2299	14.4601	28.7306	25.4866	36.127	25.4606	11.7747	11.5559	13.2171	23.2486	14.9443	8.37251	16.6368	5.7134	2.36282	9.98439	16.1624	10.2632	15.0582	17.8043	5.06474	18.863	23.5281	14.0318	7.25076	9.8751	8.74353	11.4917	19.7951	28.3814	33.8496	6.93562	22.5172	6.94034	15.4168	6.69552	13.5888	17.6483
LOC100648440	181.997	205.16	195.532	207.008	183.876	172.525	171.603	157.007	123.634	138.671	139.221	168.276	158.161	103.261	109.327	122.267	126.411	135.788	103.439	128.685	104.571	106.826	123.58	135.578	119.209	116.686	133.414	100.726	143.644	125.259	106.894	191.101	140.858	144.657	134.327	148.061	198.362	157.823	106.24	174.949
LOC110119414	27.134	22.336	12.6149	19.0265	13.4076	12.7433	13.9582	16.9737	7.06483	9.24475	4.40571	12.1779	12.4536	9.30279	2.37668	5.7134	9.45127	18.6375	11.3137	18.158	20.9142	23.7391	14.1813	18.863	26.6652	16.2474	2.9003	19.7502	7.49446	16.0884	0	17.0288	14.195	23.7793	17.082	17.3509	13.3612	5.73902	6.17673	18.4157
LOC100646226	113.831	79.4168	77.2665	98.1767	63.2073	60.7758	62.4012	83.454	29.4368	25.4231	42.2948	54.2468	42.3423	40.9323	54.6636	43.4219	40.1679	73.2189	80.8119	83.6847	62.7426	68.8433	28.3625	68.3785	53.3304	67.205	59.4562	26.6628	26.2306	40.2209	35.6312	89.8744	99.3648	38.6413	76.0927	45.1122	35.9725	20.0866	46.9431	71.3607
LOC100643484	58.2389	46.3265	44.9407	54.0353	44.0535	50.9733	34.4849	43.8487	56.5186	78.5804	105.737	92.9946	89.666	112.564	79.6188	114.268	90.9685	34.6126	42.8303	26.0528	40.1553	41.5434	96.23	17.6841	19.6068	19.2014	120.363	63.2007	87.4353	79.2927	15.8361	37.8419	32.7576	84.2183	23.2937	74.0303	59.6115	102.346	75.3561	32.9947
LOC100648021	516.209	450.856	438.369	508.388	436.705	408.766	417.103	542.451	357.951	450.681	383.297	383.049	526.788	432.58	362.444	395.367	490.285	512.532	477.598	442.897	455.093	474.782	376.816	396.124	462.72	457.88	475.65	382.166	321.013	302.232	59.3854	525.056	434.585	356.689	411.522	389.816	430.642	320.428	364.427	448.114
LOC105665904	1.98542	2.48177	3.94217	0.76106	0.957686	3.92102	0.821068	2.12171	2.35494	2.31119	2.64343	6.64247	2.49072	10.2331	3.56502	7.99876	8.26986	4.65938	3.23248	0	2.5097	0	4.05179	1.17894	3.13708	0.738516	7.25076	10.8626	12.4908	9.19336	35.6312	1.89209	2.18384	0.990803	3.88228	2.31345	5.13892	4.78251	2.47069	1.53464
LOC100647971	264.722	246.523	252.299	194.831	213.564	257.807	278.342	318.964	392.098	329.344	378.891	254.628	399.761	301.41	337.489	287.955	398.135	444.638	538.207	382.107	351.359	484.277	306.923	563.533	414.095	398.06	234.925	276.503	204.849	242.475	439.452	231.781	240.223	274.453	235.266	312.315	298.058	337.645	359.486	268.562
LOC100644134	1532.74	1311.2	1348.22	1426.23	1424.08	1186.11	1174.13	915.873	2801.2	2835.83	2785.29	3655.57	2210.52	2796.42	2960.15	3417.76	2693.61	1552.24	1581.49	1481.06	1702.42	1114.55	4798.33	1236.71	1114.45	1289.45	3364.35	4317.39	3096.46	3398.09	6184	1496.65	1504.67	3903.77	1707.43	2607.25	3186.13	2761.42	1985.2	1295.23
LOC100652041	480.471	43.0174	68.5937	89.044	97.6839	66.6574	79.6436	117.401	166.023	99.381	79.3028	142.813	115.819	146.054	178.251	127.98	134.681	280.229	227.89	188.685	186.555	141.248	115.476	186.272	91.7596	150.657	378.49	319.953	254.812	286.143	170.238	107.849	109.192	123.85	97.8335	121.456	94.5562	97.5633	172.948	106.657
LOC100646587	7.27987	5.79081	1.57687	6.84954	3.83074	1.96051	4.10534	2.82895	17.6621	8.08915	14.9794	6.64247	16.1897	13.0239	10.6951	6.85608	14.1769	14.6438	8.88931	4.73687	7.52911	5.93477	12.1554	3.53682	3.13708	2.95406	10.1511	6.91257	0	1.14917	0	3.78419	2.18384	13.8712	3.88228	17.3509	4.11114	6.69552	11.1181	1.53464
LOC100642997	43.6792	60.3899	40.2101	44.1415	30.6459	34.3089	44.3377	19.8027	44.7439	38.1346	37.008	68.6388	49.8145	42.7928	54.6636	60.5621	36.6237	20.6344	32.3248	18.158	30.1165	24.926	69.8934	27.1156	15.6854	31.0177	44.9547	60.2381	62.4538	60.906	0	36.8958	44.7688	35.6689	36.4934	50.8958	71.9449	43.0426	43.2371	29.1581
LOC100644059	692.911	725.505	662.284	622.547	696.237	637.166	667.528	912.336	498.07	610.153	726.943	539.147	592.792	459.558	535.941	596.479	598.974	660.301	594.776	621.319	657.543	823.746	596.626	769.848	668.198	695.682	465.499	408.829	472.151	465.414	285.05	635.743	604.924	612.316	639.8	563.324	604.338	721.203	533.669	734.325
LOC100644967	395.76	429.347	331.142	399.556	509.489	628.344	582.958	724.919	138.942	130.582	105.737	108.494	149.443	106.052	106.951	93.6998	121.685	384.732	379.816	443.687	459.276	694.368	100.282	736.837	752.9	652.11	159.517	130.351	138.647	108.022	344.435	442.75	436.769	129.795	458.886	97.1648	121.279	74.6072	109.946	385.194
LOC100642208	2.64722	0	0.788434	0.76106	1.91537	0	0.821068	2.12171	10.5972	4.62237	1.76229	0	11.2083	6.51195	2.37668	2.28536	2.36282	0	0	1.57896	0	0	4.05179	0	0.78427	3.69258	0	1.97502	1.24908	3.44751	0	0	0	3.96321	1.55291	3.47017	2.05557	4.78251	4.94138	3.06928
LOC105665928	4.63264	9.9271	7.0959	11.4159	7.66149	9.80255	7.38961	15.5592	4.70988	2.31119	1.76229	4.42831	1.24536	1.86056	4.75336	6.85608	4.72564	25.9594	16.9705	26.8423	25.9336	27.2999	3.03884	17.6841	19.6068	19.9399	0	1.97502	8.74353	1.14917	0	3.78419	6.55153	5.94482	6.98811	2.31345	7.19449	1.91301	1.23535	15.3464
LOC100648363	6.61806	5.79081	4.7306	2.28318	3.83074	2.94077	0	7.07238	73.0032	92.4475	63.4423	46.4973	102.12	47.4442	116.457	84.5583	69.7031	4.65938	1.61624	4.73687	0.836568	2.37391	39.505	2.35788	2.35281	2.21555	66.707	41.4754	38.7214	58.6076	0	3.78419	5.45961	85.2091	2.32937	52.0526	49.3337	77.4767	79.0621	0.767319
LOC100645715	7063.46	12660.4	11600.2	10138.8	11666.5	12667.8	12762.7	10592.3	9522.21	10451.2	9007.04	13281.6	8859.5	8869.28	8500.2	10062.4	6100.79	9748.76	8957.19	11035.3	13611	9322.34	14468.9	9913.7	11451.9	11245.4	7488.58	18710.4	18808.6	20989.6	66412.7	15289.1	18341	14482.6	20353.3	13840.2	13596.6	16276.8	11302.2	12223.4
LOC110119425	203.836	69.4897	68.5937	63.929	62.2496	49.0128	51.7273	68.602	127.167	84.3583	67.848	105.172	94.6475	97.6792	102.197	108.555	128.774	184.378	202.03	116.843	96.2053	112.761	113.45	127.325	103.524	107.085	116.012	114.551	139.897	95.3811	55.4264	70.9535	78.6183	81.2459	75.3163	91.3812	95.584	76.5202	93.8863	69.8261
LOC110119384	0.661806	1.65452	0	0	0.957686	0.980255	0	0	1.17747	3.46678	0	1.10708	0	0	4.75336	0	2.36282	0	0.808119	2.36843	0	0	1.01295	0	0	1.47703	0	2.96253	0	4.59668	0	0	0	0	0	0	3.08335	0	1.23535	0
LOC105665880	25.1486	54.599	27.5952	28.1592	32.5613	12.7433	22.1688	19.8027	18.8395	21.9563	22.0286	14.392	47.3237	26.9781	34.4619	17.1402	21.2654	24.6282	45.2547	33.9476	29.2799	35.6086	17.2201	29.4735	35.2922	29.5406	30.4532	20.7377	31.2269	48.2651	3.95903	67.1693	30.5738	21.7977	45.8109	24.2912	16.4446	20.0866	6.17673	20.7176
LOC100645124	52.9445	15.7179	19.7108	28.9203	17.2383	17.6446	15.6003	23.3388	121.28	85.5139	64.3234	64.2105	78.4578	270.711	235.291	213.681	315.436	103.172	151.926	98.6848	71.1083	30.8608	142.826	61.3049	35.2922	28.0636	111.662	137.264	89.9335	72.3977	63.3444	14.1907	6.55153	55.485	6.98811	37.0152	46.2503	66.9552	109.946	19.183
LOC110119435	9.92709	7.44532	3.15374	9.13272	9.57686	1.96051	4.92641	7.77961	21.1945	16.1783	24.672	14.392	18.6804	30.6992	14.2601	11.4268	25.991	11.9813	8.88931	7.89478	6.69255	9.49563	27.3496	12.9683	9.41124	6.64664	11.6012	40.4879	26.2306	41.3701	15.8361	6.62232	3.27576	16.8437	12.4233	17.3509	14.389	17.217	11.1181	9.20783
LOC100651040	3.97084	1.65452	0.788434	3.04424	2.87306	0.980255	3.28427	0.707238	10.5972	4.62237	2.64343	11.0708	16.1897	3.72111	4.75336	3.42804	1.18141	3.99376	2.42436	0.789478	1.67314	4.74782	13.1683	3.53682	1.56854	5.90813	8.70091	2.96253	1.24908	0	0	0.946046	0	11.8896	1.55291	0	8.22228	1.91301	11.1181	0.767319
LOC100645631	430.836	148.906	115.9	140.035	353.386	772.441	824.352	1877.72	655.851	422.947	665.263	356.479	367.382	185.125	209.148	174.83	212.654	371.419	559.218	294.475	340.483	2016.64	128.644	2043.1	1104.25	960.071	189.97	223.177	114.915	155.138	455.288	94.6046	52.4122	152.584	95.5041	515.899	436.809	410.34	563.318	201.038
LOC100648676	64.1952	30.6086	34.6911	23.5929	19.1537	14.7038	27.0952	24.0461	58.8736	21.9563	66.0857	36.5336	83.4392	67.9103	121.211	54.8487	81.5172	55.9126	33.941	41.8423	29.2799	27.2999	67.8675	29.4735	30.5865	25.8481	44.9547	47.4005	53.7103	34.4751	0	18.9209	7.64345	44.5862	12.4233	45.1122	29.8058	27.7386	43.2371	24.5542
LOC100648712	22.5014	9.09984	8.67277	21.3097	8.61917	10.7828	12.316	8.48685	10.5972	20.8007	25.5531	18.8203	14.9443	17.6753	21.3901	12.5695	15.3583	13.9781	10.5055	10.2632	6.69255	15.4304	33.4273	11.7894	14.9011	5.90813	15.9517	17.7752	1.24908	6.89502	3.95903	9.46046	6.55153	12.8804	6.21165	6.94034	7.19449	7.65202	16.0595	5.37123
LOC100645796	579.742	311.049	242.838	275.504	517.15	425.431	451.587	392.517	196.638	228.808	161.249	235.808	170.615	246.524	267.376	193.113	183.118	267.582	256.982	281.844	301.165	417.808	307.936	404.376	377.234	282.113	256.677	276.503	261.057	212.596	118.771	333.954	343.955	208.069	432.486	179.292	202.474	220.952	190.243	300.022
LOC100650643	41.6938	48.8082	74.9012	53.2742	90.9801	89.2032	89.4964	98.306	10.5972	6.93356	0.881143	2.21416	27.398	5.58167	11.8834	2.28536	8.26986	108.497	135.764	93.1584	82.8202	172.108	1.01295	152.083	146.659	106.346	10.1511	24.6878	13.7398	13.79	269.214	63.3851	69.883	4.95402	53.5755	3.47017	5.13892	4.78251	7.41207	60.6182
LOC100647338	225.014	313.531	297.24	304.424	222.183	225.459	229.078	233.388	70.6483	84.3583	103.975	154.991	88.4207	132.1	98.6322	85.701	122.867	320.166	328.096	311.844	241.768	267.065	128.644	215.746	247.829	209.739	88.4592	120.476	122.409	176.972	87.0986	294.22	257.693	141.685	287.289	139.964	127.445	120.519	56.8259	309.997
LOC100651159	376.568	442.583	510.117	461.963	466.393	448.957	370.302	256.02	1264.6	1104.75	1176.33	1321.85	1063.54	981.444	1276.28	1061.55	1078.63	378.741	412.949	443.687	460.949	322.852	1215.54	331.282	364.686	341.933	1703.93	1148.47	1488.9	1388.2	16956.5	476.807	480.445	1163.2	548.955	903.401	984.618	1084.67	883.272	481.876
LOC100649881	35.7375	97.6165	99.3427	85.2387	117.795	80.3809	160.108	120.938	1745.01	1469.91	1681.22	1503.41	1891.7	1702.41	1683.88	1846.57	1756.75	83.2032	64.6495	92.3689	101.225	93.7694	1426.23	111.999	146.659	92.3145	1785.14	1447.69	1661.27	1774.32	150.443	130.554	143.042	1408.92	166.162	1514.15	1652.68	1626.05	1639.3	114.331
LOC100647064	230.97	168.761	259.395	241.256	161.849	135.275	166.677	148.52	50.6313	97.0699	65.2045	74.1742	64.7588	94.8884	55.852	113.125	62.6147	101.175	102.631	109.737	125.485	100.891	60.7768	70.7364	101.955	127.025	92.8097	66.1632	63.7029	79.2927	47.5083	98.3888	105.916	50.531	85.4102	56.6794	75.0283	62.1727	74.1207	168.043
LOC100647262	1420.9	2034.23	2124.04	1835.68	1537.09	1880.13	1629.82	1686.76	1408.26	1846.64	1922.65	2454.39	1545.49	1970.33	1958.38	2163.09	1887.89	2329.69	2218.29	2106.33	2291.36	1613.07	2636.7	1733.04	1557.56	1605.53	1534.26	2587.28	3017.77	3061.39	1532.14	2051.03	2176.2	2324.42	2240.85	2095.98	1807.87	2339.61	1979.02	2090.94
LOC100651202	199.204	218.396	202.627	225.274	212.606	236.242	200.341	242.582	200.17	151.383	196.495	149.456	183.068	177.683	177.063	172.545	185.481	209.007	230.314	221.843	225.037	242.139	170.175	232.251	211.753	234.11	192.87	167.877	118.662	155.138	63.3444	228.943	246.774	161.501	225.949	197.8	173.696	157.823	140.829	237.869
LOC100645081	1971.52	1893.59	2117.73	1822.74	2780.16	2411.43	2921.36	2882.7	1159.81	1984.15	2093.59	1599.73	2032.43	1788	1561.48	1903.71	2483.32	2008.86	1566.13	1429.74	1415.47	2240.97	1416.1	1703.57	1861.07	1468.91	1113.72	1282.78	1287.8	1291.67	578.018	1517.46	1466.45	1406.94	1213.6	1632.14	1641.37	2102.39	2077.85	1918.3
LOC100651328	313.696	388.811	389.486	407.928	339.978	347.991	357.986	261.678	491.005	336.278	416.78	600.036	384.817	564.679	611.995	500.494	564.713	331.482	391.938	352.107	405.736	251.634	557.121	305.345	345.863	336.763	819.336	588.556	698.234	703.292	3309.75	368.012	422.574	556.831	420.839	459.219	358.697	371.123	450.901	359.105
LOC100648093	999.327	807.404	902.757	1012.97	840.848	912.618	994.313	1103.29	792.438	803.137	831.799	741.742	960.174	777.713	814.013	790.735	681.673	931.211	962.47	858.952	880.07	903.272	710.076	844.121	861.129	845.601	781.632	816.671	771.929	811.314	768.051	1018.89	884.456	701.489	853.326	854.819	858.2	919.199	779.503	958.382
LOC100652280	397.084	293.677	286.201	323.45	352.428	328.386	305.437	353.619	467.456	607.842	685.529	424.011	608.982	455.836	455.134	498.209	509.187	131.128	170.513	165.79	140.543	250.447	478.111	242.862	232.928	225.986	326.284	348.591	338.5	380.375	35.6312	184.479	176.891	472.613	175.479	655.862	604.338	553.815	552.2	239.404
LOC110119438	13.8979	6.61807	16.5571	3.04424	13.4076	9.80255	4.92641	12.7303	97.7301	62.402	27.3154	58.6751	72.231	46.5139	78.4304	46.8499	35.4423	33.9469	38.7897	22.1054	18.4045	11.8695	41.5308	15.3262	15.6854	31.0177	68.1571	79.0008	57.4575	55.1601	0	11.3526	13.1031	42.6045	6.98811	31.2315	29.8058	41.1296	42.0018	8.44051
LOC100651567	146.259	47.981	54.4019	52.5131	55.5458	41.1707	37.7691	68.602	117.747	68.18	104.856	118.457	100.874	59.5378	121.211	123.409	68.5217	58.5751	99.3986	127.895	59.3963	70.0303	124.593	93.1362	47.0562	87.1449	50.7553	105.664	69.9483	142.497	15.8361	82.306	62.2395	203.115	72.2104	112.202	109.973	93.7372	77.8268	56.7816
LOC105665912	14.5597	4.96355	3.15374	8.37166	5.74611	4.90128	10.6739	17.6809	61.2285	19.6451	7.04914	6.64247	23.6619	1.86056	3.56502	6.85608	4.72564	9.98439	7.27307	8.68426	7.52911	29.6739	13.1683	16.5052	16.4697	9.60071	18.852	1.97502	7.49446	2.29834	0	17.9749	14.195	1.98161	10.0939	8.09706	6.16671	6.69552	12.3535	4.60392
LOC100649809	0	2.48177	0	3.04424	0.957686	0.980255	0	3.53619	0	1.15559	0.881143	0	3.73609	0	0	0	0	0	3.23248	0.789478	0	0	0	4.71576	3.92135	2.21555	0	0	0	0	0	0.946046	0	2.97241	0	0	0	0	0	0
LOC100643286	589.007	871.93	884.623	929.254	763.275	786.165	696.266	598.323	323.805	288.898	182.396	304.446	166.878	267.92	134.282	181.686	141.769	567.779	602.857	724.741	696.861	562.616	388.972	523.449	687.021	635.124	203.021	300.203	286.038	386.121	863.068	852.388	994.74	376.505	1022.59	395.599	497.448	357.732	192.714	870.907
LOC100651486	0	0	0	0	0	0	0	0.707238	1.17747	0	0	0	0	0	0	0	0	0	0	0.789478	0	0	0	1.17894	0	0.738516	0	0	0	0	19.7951	0	0	0	0	0	1.02778	0	0	0
LOC100644136	43.0174	3.30903	10.2496	19.0265	10.5345	8.8223	18.0635	16.2665	55.3411	55.4685	40.5326	50.9256	53.5506	42.7928	35.6502	42.2792	41.3493	24.6282	19.3949	12.6317	17.5679	15.4304	68.8804	25.9367	18.0382	15.5088	29.003	17.7752	28.7288	24.1326	11.8771	12.2986	13.1031	45.577	4.65874	31.2315	26.7224	33.4776	25.9423	11.5098
LOC110119405	293.842	191.924	198.685	222.229	247.083	186.249	180.635	150.642	98.9076	128.271	121.598	157.205	64.7588	71.6314	129.529	135.979	127.592	278.232	311.126	269.212	255.99	235.017	223.861	225.177	166.265	225.247	120.363	197.502	126.157	155.138	910.576	216.645	216.2	176.363	241.478	74.0303	97.6396	92.7807	88.9449	184.924
LOC100647580	1.32361	1.65452	4.7306	2.28318	4.78843	4.90128	9.85282	5.6579	182.508	65.8688	61.68	28.784	104.61	60.4681	40.4036	55.9913	36.6237	7.32189	8.08119	13.4211	8.36568	17.8043	39.505	17.6841	8.62697	7.38516	42.0544	24.6878	29.9778	26.4309	0	2.83814	4.36769	52.5126	5.43519	41.642	42.1392	45.9121	35.825	4.60392
LOC100643892	448.705	449.201	473.06	467.291	481.716	425.431	491.82	485.165	1569.57	1777.3	1702.37	1588.66	1783.36	1497.75	2072.46	1668.31	1993.04	608.382	553.562	532.108	651.687	524.634	1805.07	496.334	447.034	527.3	761.33	1771.59	1712.48	1772.02	1536.1	521.272	579.81	1228.6	672.411	1071.13	1295.01	1628.92	1613.36	464.228
LOC105665900	17.8688	4.13629	3.94217	6.08848	4.78843	7.84204	4.92641	7.07238	0	3.46678	0.881143	0	6.22681	5.58167	1.18834	0	4.72564	15.3094	17.7786	11.8422	15.0582	7.12173	0	8.25258	3.92135	2.21555	0	2.96253	0	1.14917	7.91805	1.89209	1.09192	0.990803	3.88228	1.15672	1.02778	0	3.70604	7.67319
LOC100644254	2424.2	1798.46	1722.73	1691.84	1972.83	2126.17	2178.29	2468.97	1906.33	1726.46	2083.9	1557.66	1975.14	1703.34	1603.07	1413.5	1916.25	2607.92	2848.62	2385.8	2253.71	2885.49	1561.96	2678.55	3048.46	3088.47	2353.6	1849.61	1888.6	1727.2	7751.77	1911.96	1949.08	1349.47	1943.47	1978	1966.15	2655.25	2406.45	1922.9
LOC110119466	9.26529	2.48177	3.15374	3.04424	1.91537	1.96051	1.64214	0.707238	20.017	10.4003	19.3851	16.6062	19.9258	30.6992	34.4619	9.14144	35.4423	7.98751	1.61624	6.31583	2.5097	2.37391	18.2331	2.35788	2.35281	5.90813	14.5015	19.7502	17.4871	25.2817	11.8771	1.89209	0	29.7241	0	10.4105	13.3612	5.73902	7.41207	3.8366
LOC110119403	3.30903	0	0.788434	0.76106	1.91537	4.90128	0.821068	4.95066	0	1.15559	0	0	0	0	1.18834	0	0	1.33125	0	0	0	1.18695	0	3.53682	2.35281	3.69258	0	0	0	0	3.95903	0.946046	0	0	0	0	0	0	0	0
LOC100646469	86.6966	61.2171	63.8631	80.6723	89.0648	64.6968	60.759	62.9441	82.423	55.4685	60.7988	66.4247	58.532	97.6792	66.547	60.5621	70.8845	67.2282	59.8008	44.2108	56.0501	58.1608	68.8804	54.2312	72.1529	46.5265	39.1541	56.2881	57.4575	68.9502	134.607	79.4679	65.5153	65.393	59.7871	76.3437	66.806	85.1287	77.8268	66.7568
LOC110119391	7.94167	3.30903	3.94217	1.52212	0.957686	0	3.28427	2.12171	9.41977	2.31119	7.93028	3.32123	24.9072	16.745	11.8834	9.14144	2.36282	5.99063	3.23248	15.0001	4.18284	3.56086	5.06474	1.17894	3.92135	2.21555	5.80061	17.7752	3.74723	4.59668	0	1.89209	0	4.95402	3.88228	4.62689	10.2778	5.73902	8.64742	4.60392
LOC100645835	184.644	244.041	225.492	265.61	224.098	189.189	197.877	155.592	870.151	751.136	936.654	963.158	670.005	829.808	931.658	902.717	810.446	191.7	198.797	217.896	252.644	128.191	1019.03	140.294	185.088	209	1911.3	1190.94	1546.36	1277.88	5701	276.246	275.164	951.171	298.936	700.974	746.172	774.767	712.795	222.523
LOC100651128	671.071	410.32	463.599	420.105	373.497	319.563	312.827	300.576	927.847	758.069	884.667	839.165	674.986	1013.07	1042.17	946.139	1116.43	824.711	932.569	542.371	486.883	410.686	714.128	373.724	342.726	341.933	1094.86	1249.2	1027.99	1045.74	3373.09	402.07	447.688	729.231	454.227	852.505	693.755	975.633	1079.69	414.352
LOC100651081	142.95	261.414	260.183	250.389	313.163	347.991	339.922	605.395	170.733	211.474	289.896	125.1	201.749	119.076	120.022	106.269	140.588	179.719	164.048	277.107	214.161	559.055	162.072	557.638	372.528	386.982	62.3565	76.0383	77.4427	54.011	126.689	217.591	210.741	168.437	189.455	196.643	205.557	136.78	177.89	242.473
LOC110119460	11.2507	9.09984	7.88434	5.32742	7.66149	1.96051	3.28427	9.19409	22.3719	5.77797	1.76229	7.74955	3.73609	4.65139	4.75336	5.7134	1.18141	6.65626	4.0406	9.47374	8.36568	4.74782	11.1424	4.71576	3.13708	5.16961	8.70091	7.90008	16.238	10.3425	15.8361	3.78419	9.82729	3.96321	6.21165	5.78362	7.19449	0.956503	17.2948	5.37123
LOC100646538	346.125	325.112	270.433	264.088	267.194	229.38	266.847	239.754	513.377	763.847	748.971	767.205	765.897	681.894	742.712	735.886	817.535	226.313	214.152	213.949	185.718	207.717	655.377	156.799	198.42	206.046	690.272	611.269	710.724	666.518	51.4673	285.706	253.326	673.746	236.043	641.982	664.977	707.812	758.502	312.299
LOC100649770	489.075	484.773	496.713	364.548	421.382	397.984	413.818	481.629	961.994	1771.52	1495.3	1286.42	1935.29	1572.17	1300.04	1743.73	1552.37	505.21	392.746	436.581	423.303	390.508	1246.94	365.471	421.153	429.078	1344.29	1115.89	1346.5	1426.12	277.132	424.775	453.147	1279.13	381.24	1478.29	1491.32	1420.41	1412	471.134
LOC100645679	435.468	330.903	281.471	298.335	299.756	285.254	321.038	280.773	117.747	92.4475	101.331	123.993	120.8	139.542	155.673	118.839	95.6941	522.516	505.074	592.898	419.121	275.373	167.136	310.061	364.686	403.968	205.922	173.802	118.662	108.022	336.517	253.54	279.532	81.2459	402.981	92.5379	113.056	94.6937	133.417	303.858
LOC100650885	662.468	392.12	316.162	266.371	396.482	338.188	325.964	170.444	314.385	290.054	308.4	387.477	354.928	427.928	405.224	483.354	456.024	728.195	603.665	637.898	635.792	284.869	468.995	308.882	323.904	352.272	591.662	537.206	482.143	458.519	273.173	491.944	574.351	391.367	495.379	437.241	355.614	406.514	473.137	316.903
LOC100648165	1129.7	439.274	384.756	407.167	349.555	316.622	323.501	416.563	1178.65	1030.79	1138.44	1295.28	1073.5	1361.93	1220.43	1068.41	1405.88	461.944	602.049	423.16	377.292	348.965	1198.32	294.735	342.726	288.76	954.2	1276.85	916.822	877.965	253.378	267.731	266.429	1723.01	323.782	1209.93	863.339	1202.32	1152.58	380.59
LOC100642251	278.62	379.712	320.104	333.344	302.629	276.432	276.7	220.658	103.617	110.937	113.667	126.207	117.064	121.866	136.659	154.262	131.136	342.132	330.521	279.475	271.885	275.373	140.8	264.082	278.416	251.095	139.215	114.551	121.16	109.171	55.4264	273.407	251.142	112.952	283.407	113.359	95.584	142.519	132.182	333.017
LOC100648137	695.558	653.534	646.516	734.423	577.484	566.588	587.885	512.04	57.6961	62.402	44.9383	60.8893	49.8145	67.9103	53.4753	55.9913	41.3493	601.06	480.023	547.108	576.395	471.221	69.8934	369.008	476.052	437.202	50.7553	43.4505	73.6955	110.32	229.624	696.29	637.682	59.4482	547.402	62.4631	61.6671	57.3902	44.4724	667.568
LOC100646539	6.61806	5.79081	9.46121	0.76106	74.6995	120.571	156.824	347.961	360.306	287.743	800.077	78.6025	650.079	45.5836	68.9237	105.127	51.982	14.6438	22.6273	8.68426	13.3851	421.369	73.9452	363.113	315.277	299.099	290.03	85.9134	59.9557	43.6684	0	10.4065	12.0111	53.5034	6.21165	328.509	433.725	366.34	354.544	2.30196
LOC100644848	5333.5	4996.64	4524.82	3946.1	4805.67	4719.93	3946.05	3072.95	1549.55	1525.38	1512.92	1713.76	1729.81	2014.98	2016.61	2275.08	3013.77	7417.07	7161.55	6335.56	7524.09	5084.91	2213.29	4779.42	5104.82	4366.85	2014.26	1728.14	1642.54	1909.92	5027.96	6755.72	7120.42	1963.77	7893.46	1364.93	1182.98	1602.14	1248.93	5783.29
LOC110119469	0	0	0	0	0	0	0	0	7.06483	0	0	0	3.73609	0	0	0	0	0	0	0	0	0	0	0	0	2.95406	0	0	0	0	0	0	0	0	0	0	0	0	0	0
LOC100644679	475.177	494.7	510.117	519.043	442.451	620.502	509.062	514.869	1348.2	1184.48	1483.84	1072.76	980.1	1289.37	1197.85	1208.96	1184.95	606.385	559.218	536.845	630.772	434.425	1127.41	519.912	597.614	494.806	1586.47	1052.69	1237.83	1228.46	2846.54	501.405	549.236	1159.24	619.612	861.759	980.507	1198.5	1085.87	528.683
LOC100650156	858.362	1570.14	1429.43	1189.54	1361.83	1231.2	1316.17	1365.68	210.767	224.185	253.769	223.63	212.957	248.384	245.986	266.245	266.998	1314.61	1257.43	1376.06	1351.06	1521.68	261.34	1669.38	1459.53	1388.41	226.224	234.04	217.339	287.292	1682.59	1555.3	1595.3	305.167	1646.86	251.009	333.002	299.385	281.659	1453.3
LOC100643807	217.072	163.797	141.918	189.504	167.595	153.9	169.14	193.783	401.518	598.597	525.161	412.94	671.25	512.583	404.036	609.049	615.514	140.447	112.329	110.527	112.937	172.108	388.972	137.936	115.288	146.226	384.29	354.516	422.188	402.209	79.1805	119.202	100.457	453.788	118.798	434.928	547.809	521.294	627.556	131.212
LOC100648397	737.914	798.304	762.415	550.246	675.168	636.186	545.189	665.511	251.979	313.166	318.092	335.445	280.206	312.574	267.376	315.38	263.454	1005.76	909.134	825.794	892.618	878.346	394.037	850.015	772.506	787.258	204.471	530.293	460.909	483.8	1781.56	764.405	822.217	360.652	985.323	368.995	368.975	382.601	380.487	775.76
LOC100648364	811.374	1015.87	681.995	640.812	770.937	760.678	876.08	794.228	903.12	1194.88	1183.37	1309.67	1292.69	831.669	1393.92	980.42	874.242	559.126	579.421	687.635	832.385	908.02	798.203	987.951	865.834	1206.74	994.804	1031.95	854.368	933.126	736.379	876.985	659.52	815.431	809.844	965.864	1285.76	1223.37	1262.52	791.106
LOC100646659	259.428	273.822	280.682	371.397	293.052	253.886	248.784	219.951	427.422	440.281	566.575	541.361	452.066	517.235	596.547	541.63	587.16	190.369	231.93	273.159	268.538	212.465	620.937	226.356	240.771	230.417	671.42	510.543	527.11	483.8	213.787	289.49	324.301	531.071	312.135	440.712	368.975	489.729	444.724	294.651
LOC100646380	463.926	741.223	690.668	679.626	631.115	633.245	634.686	504.968	1524.82	1229.55	1122.58	1573.16	1204.26	1188.9	1239.44	1099.26	980.569	583.754	474.366	600.793	684.313	479.529	1645.03	486.902	636.828	585.643	1498.01	1717.28	1837.39	1772.02	1967.64	716.157	838.596	1343.53	823.044	1293.22	1551.96	1296.06	1282.29	697.493
LOC100645448	242.221	201.024	181.34	209.291	167.595	202.913	159.287	187.418	131.877	211.474	195.614	261.27	226.656	188.847	199.641	254.818	218.561	117.15	96.9743	76.5794	78.6374	89.0216	203.602	86.0626	87.054	85.6679	200.121	162.939	188.611	248.221	39.5903	139.069	78.6183	166.455	89.2925	207.053	257.974	229.561	244.598	178.785
LOC100643162	3076.74	11454.2	15950.8	6714.07	6956.63	8660.56	11523.7	10378.7	1335.25	2233.76	1987.86	2786.52	2097.19	1492.17	1820.54	2614.45	3525.32	26951.2	29792.1	18178.5	18517.4	15140.8	1916.5	16922.5	11624.5	12093.9	1094.86	2047.11	2088.46	2499.44	8781.12	11703.5	10456.2	1154.29	8110.86	2234.79	2335.13	2597.86	2121.09	11947.2
LOC100648477	595.625	655.189	608.671	584.494	514.277	738.132	720.898	682.484	367.371	348.989	339.24	483.793	302.623	414.904	396.906	415.936	413.493	792.761	872.769	720.794	764.623	694.368	397.075	760.416	751.331	753.286	316.133	380.191	363.481	417.149	601.772	681.153	575.443	450.816	628.93	402.54	461.475	380.688	445.96	658.36
LOC100646908	768.357	618.789	729.301	770.193	647.396	749.895	725.003	645.708	466.279	537.351	689.935	472.722	432.141	585.145	538.318	561.056	624.965	646.988	667.506	664.741	646.667	652.825	614.859	661.385	618.005	641.032	762.78	623.119	686.992	630.894	475.083	595.063	628.947	564.758	677.07	452.279	453.253	470.599	616.438	720.513
LOC100650813	253.472	143.943	86.7277	126.336	139.822	124.492	128.087	89.8192	98.9076	99.381	87.2331	107.387	93.4021	89.3067	102.197	86.8437	66.1589	49.2563	62.2252	110.527	102.898	55.7868	129.657	73.0943	87.8383	126.286	163.867	162.939	142.395	126.409	79.1805	149.475	157.237	119.887	175.479	97.1648	61.6671	135.823	96.357	119.702
LOC100645327	614.818	660.152	640.208	648.423	632.073	695.981	697.908	679.655	1017.33	1102.44	1349.03	1046.19	902.887	854.926	922.152	819.302	1043.18	764.804	773.37	680.53	750.402	784.577	1083.85	786.353	626.632	751.071	804.834	1062.56	1280.3	1067.58	878.904	611.146	652.969	1013.59	632.812	1100.04	964.062	1121.98	891.92	627.667
LOC100652040	232.956	245.696	171.879	152.212	202.072	155.861	113.307	77.0889	107.15	62.402	44.9383	86.3521	46.0784	87.4462	85.5605	76.5596	37.8051	128.466	93.7418	213.949	168.15	86.6477	64.8286	117.894	119.993	136.625	118.912	142.201	126.157	108.022	661.157	242.188	295.911	79.2643	489.944	126.083	144.918	95.6503	108.71	241.706
LOC110119428	1.32361	0	1.57687	1.52212	1.91537	0.980255	0.821068	0	2.35494	1.15559	6.168	1.10708	6.22681	4.65139	0	3.42804	10.6327	1.33125	4.0406	1.57896	0.836568	2.37391	4.05179	0	2.35281	2.21555	0	3.95004	3.74723	4.59668	0	1.89209	0	6.93562	0	3.47017	0	2.86951	0	2.30196
LOC100644680	1023.81	1972.18	1968.72	1743.59	1854.08	1783.08	1874.5	1507.12	538.104	641.354	564.812	716.28	537.996	626.077	513.363	550.772	451.298	1790.53	1802.91	1953.96	2069.67	1667.67	652.338	1665.84	1887.74	1680.12	571.36	854.196	908.078	721.678	5012.13	2035.89	2218.78	626.188	2644.61	635.041	645.449	668.595	541.081	1930.58
LOC100645633	295.166	229.151	212.877	276.265	173.341	154.88	137.939	142.862	74.1807	75.1136	59.9177	56.461	85.93	104.191	48.7219	69.7035	59.0704	157.088	133.34	124.738	112.937	91.3955	54.6992	94.3152	94.1124	110.039	63.8067	45.4255	68.6992	56.3093	79.1805	165.558	144.134	68.3654	143.644	69.4034	91.4729	62.1727	64.238	202.572
LOC100646026	3816.64	1906.83	1578.44	1925.48	1708.51	1453.72	1752.16	1729.9	2937.79	2855.47	2648.71	3179.53	3642.68	3179.69	3891.81	3445.18	3027.95	1645.43	1169.35	1872.64	1552.67	1356.69	2830.18	1606.89	1685.4	1932.7	3589.12	2959.57	3444.95	3022.32	427.575	1939.39	1918.51	3750.19	1833.21	3624.01	3396.83	3776.27	3332.96	2189.93
LOC100646416	521.503	603.071	550.327	638.529	698.153	638.146	603.485	541.037	357.951	266.942	296.064	367.55	241.6	252.105	248.363	260.531	204.384	545.813	597.2	633.951	611.531	551.934	355.545	636.627	677.61	652.11	343.686	376.241	392.21	348.198	696.789	682.099	698.83	312.103	715.116	253.322	336.086	291.733	193.949	593.138
LOC100643163	49.6355	34.7448	30.7489	30.4424	41.1805	45.0917	27.9163	50.9211	69.4708	56.6241	70.4914	69.7459	87.1753	91.1673	78.4304	82.273	60.2518	68.5595	46.0628	40.2634	37.6456	46.2912	74.9581	30.6524	39.2135	48.0035	88.4592	71.1007	63.7029	58.6076	23.7542	44.4642	29.4819	65.393	30.2818	50.8958	77.0839	88.9547	55.5906	35.2967
LOC100648824	84.0494	115.816	120.63	140.035	148.441	115.67	122.339	83.454	259.044	332.811	367.436	230.272	257.79	293.038	194.888	201.112	173.667	59.9063	52.5277	96.3163	114.61	91.3955	295.781	73.0943	91.7596	108.562	334.985	267.615	327.258	321.767	138.566	151.367	151.777	283.37	150.633	254.479	277.502	349.123	307.601	134.281
LOC100644606	287.224	418.593	458.868	546.441	437.662	322.504	314.469	282.895	188.395	147.916	173.585	152.777	154.425	165.59	172.309	179.401	184.3	358.107	252.133	330.002	354.705	220.773	141.813	223.999	265.083	280.636	226.224	175.777	211.094	186.165	764.092	468.293	430.217	180.326	326.888	172.352	145.945	153.997	148.241	437.372
LOC100642757	843.803	1107.7	1197.63	1098.97	1051.54	1126.31	1109.26	904.557	6151.11	5563.03	8201.67	6778.64	4870.61	6592.88	7055.17	6681.25	7244.4	1108.27	1344.71	1164.48	1171.2	942.442	7380.34	1095.23	1032.88	989.612	5989.13	5230.84	5564.63	5129.89	6639.29	1075.65	1026.41	6498.68	1149.16	5975.63	6243.79	6634.3	6953.76	1164.79
LOC100651524	1975.49	8179.1	7704.58	6346.48	5243.33	5375.72	5219.53	3918.1	3036.7	3314.24	3032.89	4153.76	2493.21	3093.18	3326.16	3759.42	3276.05	6305.47	6252.42	5312.4	6174.71	3331.78	3894.78	3460.19	4427.99	4041.9	4594.08	4044.84	5198.66	5065.54	30005.5	8220.2	8039.82	3763.07	8997.58	2892.97	3059.72	3219.59	2437.34	7872.7
LOC100647185	7.94167	4.13629	0	2.28318	3.83074	2.94077	1.64214	6.36514	20.017	12.7115	2.64343	4.42831	17.4351	7.44223	8.31838	3.42804	1.18141	0.665626	0.808119	5.52635	0	0	9.11653	3.53682	3.92135	5.90813	1.45015	2.96253	1.24908	1.14917	0	2.83814	0	3.96321	1.55291	5.78362	2.05557	4.78251	8.64742	2.30196
LOC100649211	12357.9	13008.6	10531.9	12900	11993.1	8273.35	8972.63	5790.86	5326.88	5603.47	5303.6	7348.78	4697.5	4924.89	5675.51	6396.72	4527.16	6457.24	7660.97	9917.42	13946.4	5865.93	6587.2	7568.79	9574.37	10820.7	4480.97	6905.66	8057.79	9702.44	68166.5	14168.9	15975.9	7054.52	21304.4	5322.08	4840.87	4928.86	3272.43	11680.1
LOC110119413	14.5597	28.954	21.2877	22.8318	12.4499	8.8223	11.495	12.023	9.41977	2.31119	3.52457	11.0708	13.699	13.0239	14.2601	9.14144	14.1769	17.9719	12.1218	22.8949	20.9142	8.30868	24.3107	12.9683	4.70562	8.12368	29.003	25.6753	19.9852	14.9392	83.1396	16.0828	22.9303	11.8896	26.3995	8.09706	6.16671	9.56503	13.5888	11.5098
LOC100642692	217.734	154.697	151.379	229.079	308.375	260.748	221.688	294.211	182.508	1127.86	1000.98	287.84	754.689	665.149	303.027	525.633	692.306	42.6001	54.144	55.2635	70.2717	130.565	389.985	81.3468	43.9191	98.2226	320.483	307.116	322.262	281.547	11.8771	66.2232	57.8718	509.273	59.0107	881.423	906.506	860.852	1036.46	151.162
LOC100647218	25.8104	14.0634	15.7687	15.9823	9.57686	13.7236	21.3478	26.1678	22.3719	20.8007	17.6229	28.784	31.134	26.9781	13.0717	37.7085	25.991	19.3032	15.3543	12.6317	14.2217	10.6826	16.2072	4.71576	14.9011	14.0318	26.1027	27.6503	18.7361	25.2817	35.6312	11.3526	12.0111	10.8988	8.54102	25.4479	16.4446	27.7386	37.0604	15.3464
LOC100650203	146.921	191.924	249.934	153.734	99.5993	260.748	266.847	415.856	188.395	144.449	182.396	211.452	118.309	68.8406	74.8654	116.553	115.778	321.497	262.639	281.844	210.815	358.46	138.774	508.123	395.272	381.813	76.858	171.827	158.633	174.674	380.067	188.263	186.719	124.841	176.256	192.016	183.973	170.257	180.36	156.533
LOC100645797	368.626	301.949	316.162	318.884	258.575	297.017	337.459	413.734	1876.89	1467.6	1460.93	1073.87	1713.62	1415.88	1214.48	1247.81	1164.87	370.754	364.462	359.213	331.281	443.921	1314.81	367.829	413.31	420.954	1187.67	977.635	1137.91	1061.83	150.443	360.444	310.106	1258.32	298.159	1375.34	1291.93	1253.02	1426.82	324.576
LOC100645795	522.165	608.862	546.385	559.379	508.531	558.746	597.738	500.724	274.351	383.657	431.76	402.976	327.53	453.976	471.771	501.637	503.28	589.079	526.894	510.003	509.47	473.595	471.021	453.892	514.481	448.279	445.196	657.682	534.605	602.165	316.722	617.768	586.362	445.862	513.238	379.405	460.448	488.773	422.488	542.495
LOC100647809	822.625	651.052	807.356	576.883	460.647	644.028	619.085	504.26	917.25	799.671	297.826	959.837	887.943	662.358	728.452	755.312	1109.34	1367.86	1297.84	903.952	848.28	652.825	497.357	477.471	622.711	484.467	1071.66	1096.14	1296.54	1315.8	154.402	755.891	638.774	426.045	438.698	691.721	743.088	735.55	768.385	783.433
LOC100648323	138.979	126.571	123.784	148.407	120.668	116.65	108.381	79.9178	299.078	229.963	208.831	230.272	295.151	269.781	294.708	231.964	277.631	95.8501	103.439	116.843	92.8591	75.9651	218.797	89.5994	91.7596	80.4983	221.873	133.314	202.35	180.42	95.0166	106.903	79.7103	250.673	76.0927	248.696	230.224	219.996	207.538	109.727
LOC100646829	227.661	229.151	268.067	298.335	218.352	174.485	190.488	149.934	251.979	329.344	336.596	406.298	308.85	319.086	356.502	335.948	336.702	160.416	153.543	153.159	140.543	112.761	315.027	106.105	122.346	127.025	340.786	292.303	296.031	290.74	106.894	186.371	150.685	333.901	187.126	300.748	323.752	279.299	329.837	203.34
LOC110119395	5.95625	0.827258	3.15374	0	0.957686	0	1.64214	0	1.17747	0	0	2.21416	0	1.86056	2.37668	0	0	1.33125	0	0.789478	1.67314	1.18695	0	0	0	0	1.45015	0	1.24908	0	0	0.946046	0	0	1.55291	0	0	0	1.23535	0
LOC100643935	489.736	545.99	584.229	420.866	498.954	408.766	417.924	514.162	465.101	1071.24	764.832	732.886	919.077	823.297	645.269	869.58	873.061	381.404	313.55	342.634	331.281	367.956	686.778	344.25	363.901	291.714	413.293	600.406	654.516	615.955	55.4264	442.75	352.691	773.817	285.736	824.744	815.033	743.202	937.627	542.495
LOC105665627	38.3848	1.65452	1.57687	7.6106	1.91537	1.96051	1.64214	2.12171	61.2285	45.0681	14.9794	325.481	7.47217	21.3964	38.0269	10.2841	15.3583	5.32501	1.61624	7.1053	3.34627	1.18695	12.1554	1.17894	2.35281	3.69258	37.7039	48.388	66.201	14.9392	11.8771	0.946046	4.36769	21.7977	1.55291	38.1719	11.3056	104.259	19.7655	3.8366
LOC100644523	201.189	224.187	162.417	186.46	163.764	170.564	144.508	178.224	24.7269	17.3339	26.4343	33.2123	27.398	31.6295	34.4619	30.8524	29.5352	152.428	299.812	222.633	174.006	186.352	20.2589	226.356	201.557	189.06	79.7583	71.1007	64.952	50.5635	281.091	195.832	181.259	21.7977	194.114	15.0374	19.5279	32.5211	24.7069	205.642
LOC100644607	977.488	797.477	778.973	603.52	801.583	883.21	824.352	1114.61	1350.56	1174.08	1104.95	1140.29	1501.91	964.699	1092.08	1008.99	1238.12	1255.37	1294.61	1067.37	984.641	1400.61	916.717	1483.11	1253.26	1341.15	1134.02	926.285	980.525	894.054	304.845	912.935	937.96	903.613	1076.17	1212.25	1423.48	1343.89	1294.64	896.996
LOC100649451	285.238	287.059	315.374	382.813	325.613	311.721	243.036	273.701	155.426	433.348	437.928	331.016	357.419	400.02	256.681	393.082	422.944	161.747	130.107	168.948	158.948	169.734	368.713	156.799	166.265	169.12	294.381	282.428	318.514	318.32	110.853	249.756	199.822	398.303	162.279	483.51	412.142	452.426	374.31	310.764
LOC100646145	16042.2	4025.44	5273.83	4851	3193.88	3645.57	5152.2	4429.43	38579.8	1406.36	1823.96	23984.8	1401.03	4541.62	1767.06	1871.71	1897.34	9125.07	14564.7	5838.19	4703.19	12444	12427.9	11679.8	6842.76	7306.88	25100.7	5397.73	3333.78	2524.73	295248	5042.43	4261.77	9228.34	6377.81	5722.31	21368.7	1284.58	25252.9	4774.26
LOC100649961	66.1806	36.3994	25.2299	28.1592	17.2383	14.7038	34.4849	24.0461	157.781	187.206	74.8971	181.561	174.351	154.426	180.628	163.403	158.309	47.9251	48.4871	52.1056	35.1359	29.6739	113.45	35.3682	44.7034	34.7103	91.3595	168.864	212.343	114.917	3.95903	28.3814	29.4819	214.014	20.9643	112.202	132.584	142.519	140.829	26.0889
LOC100643609	27.7959	10.7544	15.7687	22.0707	22.0268	14.7038	17.2424	12.023	8.2423	5.77797	5.28686	2.21416	11.2083	20.4661	15.4484	13.7122	2.36282	18.6375	23.4355	24.4738	15.8948	22.5521	12.1554	22.3999	16.4697	15.5088	21.7523	8.88759	13.7398	3.44751	55.4264	13.2446	13.1031	8.91723	26.3995	2.31345	7.19449	18.1735	4.94138	18.4157
LOC110119407	185.968	133.189	135.611	158.3	142.695	197.031	139.582	125.888	394.453	370.946	343.646	312.196	310.095	334.9	383.834	332.52	413.493	191.035	185.059	131.053	137.197	207.717	299.832	154.441	155.286	161.735	349.486	262.678	198.603	236.729	273.173	140.961	159.421	372.542	125.786	322.726	274.419	321.385	311.307	149.627
LOC105665884	1018.52	1224.34	1308.01	1293.04	971.093	1161.6	1076.42	785.741	1046.77	852.828	1045.92	1256.53	866.772	1053.08	1204.98	1144.97	1059.72	1181.49	1208.14	1272.64	1355.24	891.403	1275.3	1004.46	952.888	913.544	2301.39	1627.42	2014.76	1592.75	21212.5	1277.16	1280.82	1195.9	1414.7	912.655	889.034	1056.94	1005.57	1226.94
LOC100648249	21.1778	33.0903	29.9605	18.2654	26.8152	21.5656	27.9163	41.727	34.1467	80.8915	58.1554	34.3194	41.0969	13.9542	7.13004	17.1402	28.3538	37.2751	37.1735	37.1055	38.4821	80.7129	16.2072	80.1679	33.7236	58.3428	13.0514	10.8626	6.24538	27.5801	15.8361	35.9498	25.1142	28.7333	28.7289	18.5076	19.5279	21.9996	18.5302	24.5542
LOC100647969	15.2215	3.30903	6.30747	3.04424	2.87306	8.8223	9.85282	5.6579	4.70988	5.77797	3.52457	6.64247	14.9443	7.44223	14.2601	2.28536	8.26986	7.98751	12.1218	11.8422	10.8754	5.93477	10.1295	18.863	21.9596	10.3392	0	4.93755	4.99631	3.44751	71.2625	3.78419	5.45961	2.97241	8.54102	1.15672	11.3056	4.78251	11.1181	5.37123
LOC100652282	37.0611	69.4897	84.3624	77.6281	81.4033	84.302	86.2121	57.2862	30.6142	31.201	37.8891	18.8203	23.6619	19.5358	14.2601	19.4256	15.3583	60.572	53.3359	64.7372	92.8591	66.4694	24.3107	70.7364	77.6428	73.1131	23.2024	19.7502	27.4797	13.79	641.362	70.9535	89.5375	15.8529	95.5041	21.9777	16.4446	21.0431	18.5302	67.5241
LOC100648206	118.463	162.97	158.475	182.654	151.314	196.051	159.287	154.178	234.317	205.696	240.552	194.846	175.596	240.012	185.381	187.4	224.468	197.691	206.07	184.738	212.488	174.482	251.211	202.778	189.793	197.922	207.372	189.602	161.131	222.939	122.73	205.292	236.947	237.793	237.596	263.733	234.335	224.778	179.125	164.206
LOC100649929	1606.2	1580.06	1392.37	1318.16	1558.15	1349.81	1464.79	1635.13	1168.05	1835.08	1755.24	1492.34	1738.52	1555.43	2003.54	1795.15	1987.13	1717.98	1566.13	1713.96	1527.57	1528.8	1437.37	1490.18	1418.75	1429.03	1426.95	1411.15	1472.66	1611.14	106.894	1703.83	1783.11	1441.62	1791.28	1341.8	1335.09	1642.31	1788.78	1544.61
LOC100645164	237.588	201.024	211.3	221.468	232.718	245.064	238.11	202.27	463.924	578.952	699.627	601.143	542.978	492.117	583.475	622.761	601.337	304.191	287.69	289.738	302.001	225.521	509.513	249.935	261.946	259.219	645.317	583.619	660.761	614.806	6635.33	225.159	226.028	506.301	249.242	448.809	460.448	572.945	481.785	234.032
LOC100650404	210.454	245.696	290.144	324.973	377.328	433.273	465.546	399.589	219.01	272.72	386.822	151.67	264.017	195.358	190.134	206.825	150.039	250.275	334.561	337.897	299.491	477.156	202.589	435.029	422.722	468.958	236.375	154.052	178.618	189.613	787.846	308.411	328.668	198.161	334.653	197.8	199.39	224.778	264.364	323.041
LOC100647500	432.159	411.147	439.946	410.211	394.566	397.003	356.344	343.01	770.066	933.72	1068.83	764.991	655.06	656.777	708.251	666.183	693.487	338.804	321.631	338.686	410.755	345.404	768.827	328.924	312.924	361.134	861.39	714.957	885.595	806.717	320.681	396.393	429.125	788.679	411.522	743.773	678.338	778.593	758.502	402.075
LOC100646862	191.924	238.25	194.743	199.398	253.787	205.854	220.867	141.448	76.5356	56.6241	42.2948	25.4628	64.7588	56.747	58.2287	58.2767	25.991	177.057	294.155	296.844	252.644	192.287	64.8286	235.788	225.086	205.307	69.6073	61.2256	52.4612	82.7402	625.526	357.605	390.908	35.6689	406.087	38.1719	43.167	43.9991	45.7078	233.265
LOC110119426	1.32361	0.827258	0	0	0	0	0.821068	0	2.35494	0	0	0	0	0	1.18834	1.14268	0	0.665626	0.808119	1.57896	1.67314	10.6826	0	1.17894	4.70562	1.47703	1.45015	1.97502	2.49815	1.14917	0	0	5.45961	1.98161	3.10583	2.31345	3.08335	0	0	2.30196
LOC100642636	416.276	641.125	621.286	528.937	498.954	625.403	604.306	550.938	857.199	700.29	896.122	782.704	719.819	720.036	974.439	740.457	789.181	530.504	669.931	635.53	660.889	599.412	862.018	654.311	597.614	639.555	807.734	797.908	844.376	790.629	3761.08	507.081	594.005	689.599	673.188	731.049	701.977	705.899	779.503	628.434
LOC110119448	13.8979	1.65452	4.7306	5.32742	5.74611	5.88153	2.4632	16.9737	2.35494	10.4003	20.2663	12.1779	24.9072	26.9781	10.6951	11.4268	15.3583	7.32189	6.46495	9.47374	1.67314	5.93477	4.05179	2.35788	1.56854	5.90813	2.9003	4.93755	4.99631	5.74585	0	0	0	7.92643	0.776456	12.724	9.25006	5.73902	14.8241	2.30196
LOC100649501	191.262	243.214	238.107	226.796	190.579	211.735	187.204	186.711	101.263	85.5139	71.3725	78.6025	41.0969	98.6095	47.5336	58.2767	36.6237	138.45	152.734	166.58	173.17	181.604	96.23	165.052	182.735	160.258	68.1571	88.8759	126.157	109.171	534.469	229.889	207.465	102.053	220.514	90.2244	109.973	101.389	84.0035	217.919
LOC100649626	411.643	560.054	551.115	554.052	476.927	419.549	381.797	374.129	485.118	509.617	568.337	521.434	518.07	494.908	501.479	459.357	516.276	431.326	500.226	498.161	474.334	409.499	601.691	460.965	407.036	396.583	419.094	326.866	417.191	366.585	1631.12	407.746	433.493	628.169	520.226	348.174	458.392	466.773	469.431	509.5
LOC100650884	1254.12	398.738	426.543	329.539	559.288	533.259	504.136	686.728	1258.72	948.742	1034.46	798.203	960.174	1572.17	1392.73	1235.24	2186.79	2091.4	2379.1	1341.32	1072.48	1467.08	881.264	1083.45	1000.73	944.562	1595.17	1974.03	1492.65	1219.27	166.279	521.272	563.431	1024.49	630.483	1122.02	815.033	1067.46	822.74	567.816
LOC100643119	144.936	100.926	100.92	138.513	113.007	69.5981	82.9279	85.5757	76.5356	160.627	125.122	109.601	161.897	142.333	141.412	157.69	186.663	50.5876	75.9632	56.8424	40.1553	71.2173	124.593	61.3049	51.7618	61.2968	114.562	105.664	119.911	102.276	39.5903	71.8995	63.3314	117.906	53.5755	152.687	159.307	145.388	121.064	105.123
LOC100644132	19.1924	6.61807	6.30747	6.08848	3.83074	0	6.56854	8.48685	14.1297	20.8007	7.93028	7.74955	6.22681	1.86056	2.37668	4.57072	0	8.65314	8.88931	8.68426	4.18284	5.93477	9.11653	7.07364	13.3326	8.86219	4.35045	10.8626	3.74723	6.89502	7.91805	2.83814	3.27576	10.8988	1.55291	8.09706	11.3056	11.478	7.41207	5.37123
LOC100649020	27.134	6.61807	18.134	10.6548	8.61917	4.90128	6.56854	6.36514	20.017	6.93356	3.52457	12.1779	6.22681	0	7.13004	2.28536	5.90704	7.32189	4.84871	5.52635	4.18284	3.56086	24.3107	3.53682	6.27416	3.69258	20.3021	24.6878	11.2417	18.3867	190.033	6.62232	15.2869	12.8804	16.3056	11.5672	18.5001	14.3475	8.64742	6.13855
LOC105665905	0.661806	0	0	0	0.957686	0	0	0	0	1.15559	0	2.21416	0	0	0	0	1.18141	5.32501	2.42436	2.36843	0.836568	1.18695	0	0	0	0.738516	2.9003	1.97502	0	0	0	0	0	0.990803	0	3.47017	0	0.956503	0	0
LOC100645491	264.722	297.813	338.238	339.433	385.947	426.411	369.481	253.898	1754.43	1482.63	2355.29	1441.42	1242.87	1536.82	1208.54	1459.2	1342.08	262.257	276.377	314.212	362.234	434.425	1325.95	311.24	367.039	386.244	2974.26	1441.76	1693.75	1368.66	24074.8	364.228	353.782	1313.81	399.099	1824.15	1622.87	2136.83	1995.08	290.814
LOC100646258	281.268	209.296	245.203	286.159	277.729	262.708	275.879	335.231	344.999	351.3	433.522	304.446	387.307	329.319	386.21	403.366	418.219	296.204	351.532	288.949	301.165	315.73	324.143	339.535	231.36	303.53	390.091	237.99	214.841	239.027	197.951	257.325	241.315	300.213	166.938	366.681	254.891	278.342	337.249	222.523
LOC100647337	195.233	232.46	300.393	274.743	231.76	237.222	251.247	243.29	71.8257	140.982	75.7783	133.956	95.8929	121.866	83.1838	109.697	133.499	418.679	377.392	274.738	274.394	315.73	100.282	284.124	231.36	194.23	92.8097	142.201	82.439	111.469	102.935	266.785	260.969	91.1539	187.126	83.2841	104.834	79.3897	101.298	280.072
LOC100652076	367.302	518.691	502.232	542.636	628.242	653.83	620.727	581.349	483.941	649.444	660.857	590.073	569.13	469.791	562.085	539.345	421.763	331.482	275.569	427.108	347.176	474.782	618.911	651.954	541.147	544.286	485.801	570.781	663.26	558.496	205.869	467.347	548.144	687.618	545.849	635.041	564.254	593.988	417.547	493.386
LOC100649576	3585	2705.13	2870.69	2108.14	2849.11	1904.64	2197.18	1985.92	1053.84	1298.89	976.306	1884.25	1153.2	1731.25	1856.19	1900.28	1929.24	6591.03	6420.51	4305.02	3869.13	2956.7	1425.22	2746.93	2800.63	2371.38	1908.4	2596.16	2358.26	2362.69	2513.98	2311.19	2517.97	1281.11	2237.75	1474.82	1429.65	1866.14	1619.54	2671.81
LOC100644559	191.924	161.315	41.787	59.3627	346.682	215.656	221.688	169.737	64.7609	68.18	56.3931	42.069	107.101	47.4442	42.7802	44.5645	38.9865	60.572	76.7713	112.895	57.7232	151.93	83.0617	193.346	147.443	221.555	111.662	138.251	107.421	125.259	63.3444	162.72	155.053	72.3286	406.087	90.2244	112.029	180.779	75.3561	222.523
LOC100648943	833.876	929.838	852.297	944.475	771.895	749.895	806.289	763.817	360.306	277.342	395.633	426.225	282.697	331.179	388.587	415.936	471.382	833.364	754.783	724.741	715.266	778.642	376.816	712.079	687.021	579.735	387.19	248.853	304.775	344.751	494.878	804.139	798.194	362.634	868.855	325.039	323.752	328.08	308.836	825.636
LOC100646784	104.565	129.88	107.227	140.796	134.076	91.1637	75.5383	53.0428	23.5494	27.7342	17.6229	29.8911	29.8887	63.2589	33.2735	37.7085	61.4333	60.572	53.3359	63.1583	61.0695	34.4217	50.6474	18.863	45.4877	38.4028	33.3535	52.338	39.9704	34.4751	43.5493	96.4967	98.2729	51.5218	76.8692	47.4257	23.6391	29.6516	27.1776	129.677
LOC100644173	699.529	787.55	788.434	813.573	915.547	848.901	862.943	831.711	1098.58	1149.82	1361.37	1071.65	1024.93	925.627	975.627	917.572	1050.27	718.876	872.769	807.636	855.809	932.946	1051.44	890.099	929.36	853.725	854.139	991.46	1030.49	942.319	2442.72	829.683	973.994	973.96	990.758	1187.95	1027.78	1044.5	900.567	752.74
LOC100651837	11.2507	1.65452	2.3653	2.28318	1.91537	1.96051	1.64214	0.707238	24.7269	8.08915	10.5737	8.85662	13.699	12.0936	15.4484	10.2841	7.08845	0	1.61624	1.57896	2.5097	2.37391	10.1295	1.17894	1.56854	2.95406	5.80061	12.8376	19.9852	19.5359	95.0166	1.89209	3.27576	14.8621	4.65874	9.25379	15.4168	26.7821	13.5888	0.767319
LOC105665874	31.7667	9.09984	17.3455	22.8318	12.4499	12.7433	22.1688	18.3882	42.389	24.2675	14.9794	19.9274	41.0969	22.3267	21.3901	19.4256	21.2654	26.625	18.5867	10.2632	21.7508	10.6826	16.2072	15.3262	19.6068	16.9859	34.8036	63.2007	38.7214	52.8618	31.6722	20.813	14.195	32.6965	18.635	24.2912	29.8058	17.217	45.7078	12.2771
LOC110119377	13.8979	5.79081	7.0959	10.6548	13.4076	8.8223	5.74748	34.6546	22.3719	17.3339	7.04914	5.53539	16.1897	18.6056	9.50672	14.8548	10.6327	14.6438	16.1624	17.3685	9.20225	35.6086	10.1295	54.2312	21.9596	26.5866	5.80061	10.8626	6.24538	3.44751	0	9.46046	2.18384	11.8896	6.98811	15.0374	5.13892	7.65202	12.3535	6.90587
LOC100644725	26.4722	23.1632	11.0381	21.3097	25.8575	20.5854	14.7792	15.5592	21.1945	6.93356	2.64343	13.2849	2.49072	9.30279	3.56502	11.4268	4.72564	26.625	26.6679	24.4738	22.5873	18.9913	5.06474	18.863	29.8023	23.6325	5.80061	6.91257	1.24908	6.89502	3.95903	16.0828	9.82729	9.90803	21.7408	6.94034	8.22228	8.60852	4.94138	10.7425
LOC100651955	866.304	923.22	1010.77	818.9	1274.68	988.097	865.406	920.823	699.418	465.704	357.744	469.401	547.959	479.093	446.816	377.085	290.627	869.308	701.447	1075.27	1371.97	765.585	402.14	750.984	1479.13	1496.23	387.19	400.929	289.786	313.723	2098.28	1150.39	1131.23	513.236	1556.8	581.832	822.228	496.425	697.97	1288.33
LOC100645447	467.897	498.837	567.672	597.432	503.743	493.068	495.925	456.875	261.399	242.675	235.265	240.236	236.619	306.992	221.031	260.531	266.998	296.869	248.093	334.739	282.76	244.513	276.535	284.124	324.688	281.375	204.471	197.502	231.079	206.851	233.583	502.351	374.529	260.581	329.217	217.464	239.474	255.386	231.01	491.852
LOC100650241	592.978	885.994	974.504	909.467	792.006	882.23	816.142	817.567	450.971	449.526	437.928	459.437	449.576	422.346	374.327	430.79	400.498	1037.05	1251.78	1058.69	1180.4	1017.22	460.891	1097.59	858.776	1046.48	452.447	383.154	373.474	479.204	8302.08	944.154	880.089	398.303	1042.78	425.674	398.781	398.862	399.017	955.312
LOC105665878	78.7549	58.7353	64.6516	63.929	71.8264	81.3612	102.634	253.898	61.2285	43.9126	41.4137	37.6407	102.12	20.4661	23.7668	21.7109	31.898	35.2782	50.9115	25.2633	20.0776	532.942	26.3366	234.609	306.65	182.413	63.8067	19.7502	29.9778	17.2375	356.312	54.8707	38.2172	38.6413	35.717	57.8362	24.6668	42.0861	81.5328	36.8313
LOC100644439	2990.7	4869.24	4874.89	4130.27	3573.13	3595.58	3192.31	2884.82	4850	4853.49	5922.16	6186.35	4431	5914.71	6293.45	6391.01	6412.69	4233.38	4442.23	4032.65	4695.66	2802.4	6609.48	3087.64	2504.96	2689.68	7236.26	6144.29	6640.09	6611.17	126047	4159.77	4730.2	6364.92	5793.92	4643.09	4513	5311.46	4807.97	4799.58
LOC100643651	334.212	323.458	423.389	518.282	307.417	319.563	373.586	335.231	48.2763	151.383	149.794	145.027	140.726	149.775	129.529	161.118	152.402	287.55	264.255	247.107	265.192	218.4	104.334	174.483	203.91	194.23	92.8097	117.514	144.893	147.094	166.279	316.926	246.774	123.85	180.914	90.2244	105.862	117.65	103.769	366.011
LOC100644443	311.049	345.794	371.352	395.751	367.751	306.82	307.901	302.698	223.719	487.66	492.559	358.693	364.891	346.994	285.202	341.661	383.958	235.632	202.03	231.317	199.103	185.165	359.596	179.199	162.344	180.198	200.121	253.79	219.837	234.431	193.992	287.598	276.256	336.873	239.925	375.935	433.725	383.558	416.312	346.061
LOC105665913	93.9765	97.6165	105.65	96.6546	66.0803	65.6771	62.4012	104.671	526.33	421.792	303.994	241.343	458.293	257.687	211.524	212.539	258.729	62.5688	63.0333	78.9478	56.0501	79.5259	239.056	95.4941	63.5259	93.7915	211.722	192.565	197.354	216.044	71.2625	85.1442	68.791	212.032	79.975	283.397	222.002	292.69	218.656	73.6626
LOC100646261	123.758	174.551	179.763	178.088	133.118	138.216	137.939	204.392	156.604	144.449	130.409	89.6733	135.744	119.076	122.399	84.5583	157.127	119.813	94.5499	138.948	117.12	141.248	112.437	127.325	126.268	129.979	87.0091	144.176	139.897	137.9	19.7951	162.72	158.329	122.86	201.879	113.359	121.279	82.2592	92.6509	122.004
LOC100651201	684.969	796.65	834.951	770.193	704.857	749.895	690.518	715.017	1316.41	1192.57	1112	1090.47	1259.06	1026.1	1045.74	1016.99	887.238	754.154	662.658	761.057	834.895	667.068	1102.09	786.353	739.567	773.965	1113.72	854.196	978.027	1036.55	1076.86	896.852	894.284	1032.42	948.83	936.946	1020.59	1002.41	867.213	761.948
LOC100648557	108.536	37.2266	47.306	35.7698	59.3765	34.3089	40.2323	63.6514	104.795	57.7797	52.8686	52.0327	62.2681	34.4203	30.8968	38.8511	36.6237	53.9157	26.6679	23.6843	38.4821	48.6651	23.2978	76.6311	70.5843	43.5724	33.3535	15.8002	31.2269	44.8176	0	33.1116	32.7576	18.8253	39.5993	49.7391	24.6668	61.2162	28.413	42.2026
LOC100644681	787.549	1378.21	1317.47	1446.01	2030.29	1408.63	1580.56	842.32	668.804	503.839	433.522	813.702	457.048	621.426	634.573	620.475	420.582	860.654	744.278	978.953	1126.86	616.029	616.885	614.228	1222.68	892.127	1332.69	945.047	1029.24	868.772	3709.61	1834.38	2165.28	744.093	2389.16	508.958	659.838	576.771	555.906	1303.68
LOC100650243	40.3702	43.8447	36.268	24.3539	45.0112	26.4669	29.5585	25.4606	144.829	123.649	127.766	108.494	99.6289	84.6553	115.269	65.1328	92.1499	21.9657	32.3248	26.8423	28.4433	30.8608	124.593	27.1156	36.0764	47.265	101.511	110.601	67.4501	99.9777	265.255	33.1116	44.7688	111.961	48.1403	76.3437	86.3339	98.5198	135.888	43.7372
LOC100643485	140.965	32.2631	55.9788	105.787	62.2496	70.5784	48.443	50.9211	97.7301	57.7797	109.262	66.4247	73.4763	70.7012	89.1255	77.7023	85.0614	52.5845	40.406	37.895	50.1941	47.4782	77.997	38.905	44.7034	39.1414	121.813	46.413	101.175	81.591	59.3854	44.4642	64.4234	100.071	41.9286	55.5227	87.3617	122.432	87.7096	49.1084
LOC100648750	11.2507	7.44532	3.15374	3.8053	7.66149	3.92102	4.10534	10.6086	11.7747	8.08915	22.0286	14.392	16.1897	10.2331	14.2601	15.9975	8.26986	7.98751	8.88931	7.89478	9.20225	7.12173	17.2201	9.43152	4.70562	12.5548	14.5015	10.8626	3.74723	16.0884	0	9.46046	8.73537	24.7701	6.21165	23.1345	15.4168	15.304	11.1181	11.5098
LOC100650118	117.801	291.195	309.854	283.114	363.921	406.806	408.071	311.185	194.283	198.762	220.286	170.49	184.314	173.962	177.063	187.4	131.136	321.497	256.174	291.317	345.503	364.395	182.331	318.314	329.394	325.686	166.767	164.914	186.112	153.989	423.616	392.609	471.71	146.639	519.449	183.919	160.334	163.562	155.654	323.041
LOC100648164	201.851	349.103	335.084	339.433	396.482	390.142	399.039	258.849	752.404	822.783	771	646.534	592.792	685.615	720.134	710.747	610.788	250.275	327.288	290.528	372.273	306.234	783.008	286.482	392.919	349.318	742.478	705.082	745.699	661.922	2383.33	335.846	489.181	782.735	484.509	712.542	661.893	630.335	794.327	309.997
LOC100650528	610.847	447.547	437.581	451.309	458.731	367.596	402.323	355.033	774.776	835.494	733.992	922.196	858.054	863.299	1011.28	983.848	1118.79	561.788	481.639	442.897	476.007	397.63	958.248	281.767	386.645	370.735	1178.97	1154.4	1175.38	1145.72	3571.04	481.538	477.17	834.256	447.239	756.497	797.561	897.199	914.156	395.937
LOC105665962	2.64722	0	2.3653	0.76106	0.957686	0	0.821068	1.41448	0	2.31119	0	2.21416	0	1.86056	1.18834	1.14268	1.18141	0	3.23248	2.36843	0	0	1.01295	1.17894	0	1.47703	0	0	0	0	0	3.78419	6.55153	0.990803	0.776456	0	3.08335	0	1.23535	0.767319
LOC110119436	486.427	972.028	694.61	630.919	715.391	541.101	620.727	592.665	128.344	119.026	71.3725	109.601	74.7217	87.4462	80.8071	89.1291	54.3448	620.363	504.266	737.373	842.424	553.121	116.489	588.291	502.717	525.085	43.5045	128.376	116.164	102.276	1757.81	850.496	1160.71	120.878	1483.81	134.18	154.168	142.519	77.8268	924.62
LOC100647774	102.58	210.951	210.512	214.619	262.406	252.906	197.877	223.487	94.1977	100.537	114.549	102.958	88.4207	76.2828	103.386	97.1278	64.9775	143.11	122.834	224.212	194.92	183.978	94.2041	228.714	253.319	225.986	76.858	54.3131	78.6918	65.5027	43.5493	227.051	277.348	71.3378	251.572	127.24	92.5006	82.2592	84.0035	215.617
LOC100642881	356.052	463.265	387.121	401.079	456.816	441.115	454.051	436.366	222.542	224.185	235.265	247.985	216.693	244.663	221.031	221.68	194.932	370.754	363.654	399.476	443.381	446.295	164.097	469.218	454.093	511.792	255.227	178.739	238.574	243.624	704.707	483.43	503.376	259.59	551.284	230.188	185.001	209.474	190.243	410.516
LOC105665955	119.787	59.5626	47.306	58.6016	66.0803	62.7363	51.7273	33.9474	52.9862	76.2692	108.381	46.4973	41.0969	120.006	110.516	43.4219	63.7961	67.8938	91.3174	42.6318	59.3963	32.0478	100.282	57.768	43.9191	48.0035	55.1058	76.0383	53.7103	58.6076	182.115	50.1405	84.0779	41.6137	61.3401	25.4479	53.4448	49.7381	45.7078	71.3607
LOC100650117	87.3584	133.189	123.784	112.637	110.134	109.789	144.508	83.454	191.928	159.472	241.433	216.987	139.481	161.868	211.524	244.534	158.309	99.1783	102.631	130.264	138.034	99.7042	250.198	132.041	124.699	132.194	192.87	166.889	193.607	228.685	589.895	118.256	144.134	244.728	154.515	174.665	182.946	145.388	140.829	159.602
LOC100650363	136.994	107.544	100.92	143.079	87.1494	97.0453	133.834	113.865	80.068	54.3129	29.0777	61.9964	67.2495	22.3267	33.2735	45.7072	12.9955	77.8782	79.1957	94.7374	79.474	86.6477	32.4143	58.947	76.8585	103.392	63.8067	48.388	46.2158	34.4751	23.7542	119.202	88.4456	49.5402	95.5041	40.4853	59.6115	52.6076	39.5311	78.2666
LOC100642962	182.658	192.751	257.029	251.15	235.591	230.36	210.193	210.05	194.283	220.718	205.306	191.525	202.994	220.476	212.713	193.113	152.402	207.675	192.332	176.843	224.2	163.8	202.589	170.946	176.461	190.537	133.414	233.052	178.618	165.48	170.238	196.778	234.763	182.308	225.949	137.65	187.057	159.736	147.006	251.681
LOC105665925	79.4167	78.5895	99.3427	88.2829	84.2763	79.4007	74.7172	68.602	32.9692	41.6014	29.9588	37.6407	26.1526	28.8386	39.2152	29.7097	30.7166	99.1783	108.288	64.7372	66.0889	83.0868	33.4273	68.3785	59.6045	63.5124	43.5045	28.6378	31.2269	37.9226	71.2625	65.2772	78.6183	40.6229	56.6813	34.7017	62.6949	31.5646	21.0009	72.8953
LOC100648711	0	0	0	0	0	0.980255	0	1.41448	3.53241	0	0	0	0	2.79084	0	2.28536	1.18141	0	0	0	0	0	0	0	0	0	2.9003	0	7.49446	0	0	0	0	0	0	0	0	0	0	0
LOC100644557	152.877	33.9176	35.4795	44.9025	88.1071	62.7363	36.9481	61.5297	202.525	98.2254	65.2045	160.526	122.045	163.729	186.569	196.541	275.268	111.16	178.594	105.79	91.1859	104.452	154.981	140.294	83.9169	77.5442	60.9064	149.114	127.406	106.873	35.6312	32.1656	33.8496	142.676	29.5053	172.352	89.4173	65.9987	95.1216	46.0392
LOC100651566	673.057	523.654	532.981	447.503	335.19	371.517	408.071	292.796	156.604	121.337	137.458	225.844	129.518	234.43	229.35	293.669	220.923	658.97	652.152	588.951	610.695	376.264	230.952	344.25	367.039	413.569	288.58	465.117	390.961	419.447	795.764	511.811	527.398	235.811	613.401	205.897	214.807	207.561	271.776	485.713
LOC100646624	13.8979	12.4089	6.30747	21.3097	14995.4	43895.8	32182.6	98857.7	493.36	280.809	947.228	164.955	286.433	6.51195	20.2018	23.9963	5.90704	2.6625	6.46495	26.8423	7.52911	76838.7	15.1942	52910.8	18019.4	42872.3	72.5076	10.8626	7.49446	17.2375	518.632	36.8958	5.45961	8.91723	10.8704	104.105	551.92	253.473	198.891	4.60392
LOC100642728	374.582	373.093	365.833	474.901	310.29	394.063	390.007	330.987	177.798	206.851	202.663	153.884	202.994	239.082	207.959	237.678	225.649	406.032	471.133	422.371	510.307	326.412	161.059	366.65	365.47	360.396	240.725	158.989	219.837	176.972	768.051	456.94	470.618	140.694	431.71	94.8513	118.195	177.909	148.241	408.214
LOC100642403	846.45	894.266	968.197	1024.39	922.251	787.145	825.173	826.761	593.445	641.354	660.857	795.989	727.291	769.34	740.336	711.89	753.739	788.101	718.418	731.846	842.424	664.694	757.685	657.848	732.509	655.802	658.369	630.032	653.267	744.662	578.018	1024.57	923.765	714.369	930.195	610.75	684.505	744.159	646.086	1017.47
LOC100650561	103.904	17.3724	9.46121	7.6106	16.2807	3.92102	7.38961	50.9211	87.1329	50.8461	21.1474	263.485	47.3237	67.9103	133.094	124.552	48.4378	5.32501	63.8414	38.6844	20.9142	15.4304	304.897	24.7577	14.1169	17.7244	92.8097	212.315	81.19	56.3093	23.7542	23.6512	5.45961	161.501	9.31748	41.642	90.4451	15.304	74.1207	15.3464
LOC100645632	233.618	172.07	184.494	236.69	172.383	224.478	239.752	153.471	124.812	98.2254	115.43	83.0309	97.1382	113.494	99.8206	91.4144	98.0569	147.769	222.233	224.212	253.48	167.361	125.605	149.725	216.459	234.848	175.468	110.601	148.64	126.409	3523.53	257.325	272.98	121.869	246.137	109.889	85.3061	87.0417	98.8277	216.384
LOC100647100	244.206	599.762	631.535	473.379	508.531	451.898	444.198	383.323	97.7301	38.1346	41.4137	55.3539	51.0598	58.6075	60.6053	59.4194	31.898	619.698	665.89	491.845	622.407	441.547	42.5438	510.481	414.095	406.184	52.2055	108.626	99.9261	119.514	1559.86	603.578	788.367	59.4482	855.655	63.6198	55.5004	58.3467	35.825	605.415
LOC100648942	1371.26	1379.04	1142.44	942.192	1350.34	1398.82	1288.26	1279.39	359.129	380.19	319.855	319.946	316.322	288.386	389.775	333.663	355.604	3003.97	3001.35	2361.33	2084.73	2186.37	305.91	2089.08	2192.82	1942.3	759.879	413.767	423.437	363.138	1195.63	1720.86	1786.38	304.177	1906.2	325.039	246.668	341.471	274.247	1487.83
LOC100646740	197.88	292.022	255.453	267.893	347.64	359.754	360.449	408.783	217.832	206.851	296.064	167.169	205.485	184.195	191.323	185.114	174.848	372.751	428.303	342.634	400.716	478.343	191.447	466.86	453.308	500.714	227.674	164.914	198.603	193.06	1278.77	322.602	341.771	147.63	384.346	194.33	195.279	160.692	231.01	303.091
LOC100645492	740.561	1253.3	1212.61	1241.29	1084.1	1216.5	1374.47	1106.83	438.019	285.432	280.203	508.149	307.604	316.295	312.533	353.088	354.423	1128.24	1339.86	1170.8	1336	1023.15	325.156	1157.72	995.239	1016.94	433.595	442.405	425.935	436.684	823.478	1404.88	1552.71	358.671	1603.38	320.412	431.67	355.819	313.778	1208.53
LOC110119468	0	1.65452	0	0	0	0.980255	0.821068	1.41448	1.17747	0	0	0	13.699	4.65139	0	0	1.18141	0	1.61624	0	0	2.37391	1.01295	0	0.78427	0	0	0	1.24908	1.14917	0	0	0	1.98161	0	0	0	0.956503	2.47069	0
LOC100651161	129.714	167.106	205.781	216.141	155.145	206.834	173.245	164.079	312.03	364.012	438.809	267.913	349.947	250.245	284.013	356.516	336.702	151.097	174.554	141.317	177.352	237.391	343.389	167.409	141.953	156.565	285.68	255.765	303.526	236.729	51.4673	157.99	153.961	247.701	166.938	335.45	327.863	227.648	279.188	184.924
LOC105665894	5239.52	2836.67	2999.2	3012.28	3191.97	2104.61	2601.96	2301.35	2301.96	2284.61	1652.14	2640.38	2011.26	2294.07	2286.37	2653.3	2462.06	2161.95	2788.01	2621.07	3115.38	1675.98	2239.63	2017.17	2023.42	2581.85	1921.45	2661.34	2742.97	2525.87	7605.29	2752.05	3001.69	2281.82	3906.35	2064.75	2384.46	2012.48	2081.56	2178.42
LOC100650242	9.26529	4.13629	5.51904	5.32742	7.66149	6.86179	1.64214	12.023	21.1945	15.0227	3.52457	0	22.4165	7.44223	4.75336	7.99876	10.6327	20.6344	17.7786	13.4211	7.52911	13.0565	6.07768	15.3262	16.4697	11.0777	0	0.98751	23.7324	3.44751	3.95903	7.56837	6.55153	3.96321	3.88228	6.94034	0	11.478	2.47069	3.06928
LOC100649625	2018.51	1812.52	2038.1	1898.84	1958.47	1950.71	1858.9	1429.33	6931.77	4947.1	6362.73	5933.94	5035	6122.16	7031.41	6276.74	5246.64	1731.96	1996.05	1993.43	2267.94	1473.01	6554.78	1505.51	1673.63	1667.57	9726.17	6817.77	7455.74	6351.46	129258	2179.69	2325.79	5721.89	2549.11	4705.55	4867.59	5495.11	5523.23	1859.21
LOC105665927	197.88	291.195	301.97	333.344	321.782	403.865	343.206	462.533	394.453	411.391	506.657	352.051	322.549	254.896	237.668	281.099	213.835	193.032	247.284	266.054	286.106	421.369	480.137	464.502	339.589	472.65	295.831	380.191	429.682	367.734	847.232	304.627	331.944	456.76	405.31	468.473	493.337	417.035	268.07	267.027
LOC105665951	166.775	131.534	114.323	133.947	168.553	108.808	110.023	84.8685	826.585	963.765	851.184	865.735	698.648	809.342	1042.17	846.726	812.809	91.8564	120.41	108.159	119.629	102.078	953.184	74.2732	85.4855	93.7915	825.136	711.007	584.568	648.132	514.673	92.7125	117.927	922.438	107.151	726.422	742.061	722.159	700.441	116.633
LOC110119432	3.97084	0.827258	0.788434	3.04424	4.78843	0.980255	2.4632	1.41448	12.9522	10.4003	9.69257	3.32123	34.8701	5.58167	9.50672	10.2841	7.08845	5.32501	4.84871	3.15791	2.5097	3.56086	4.05179	7.07364	2.35281	1.47703	7.25076	4.93755	4.99631	9.19336	31.6722	3.78419	4.36769	10.8988	2.32937	8.09706	3.08335	9.56503	4.94138	2.30196
LOC100651525	54.9299	44.6719	47.306	51.7521	31.6036	35.2892	39.4113	39.6053	24.7269	20.8007	27.3154	35.4265	42.3423	46.5139	29.7085	33.1377	49.6192	15.3094	16.1624	18.158	12.5485	29.6739	24.3107	22.3999	14.9011	27.3251	46.4048	50.363	31.2269	39.0718	7.91805	23.6512	16.3788	44.5862	15.5291	53.2093	54.4726	52.6076	30.8836	36.064
LOC100649413	195.233	67.0079	62.2863	57.8406	88.1071	60.7758	37.7691	104.671	183.685	179.117	62.5611	61.9964	158.161	54.8864	64.1704	82.273	42.5307	95.8501	96.9743	64.7372	68.5986	143.621	61.7898	132.041	154.501	155.827	53.6556	28.6378	49.9631	51.7126	300.886	33.1116	53.5041	51.5218	45.0345	133.023	163.418	116.693	119.829	89.7764
LOC100644329	436.792	613.826	726.148	767.909	638.776	566.588	534.515	400.296	222.542	266.942	285.49	430.653	313.831	537.701	442.062	476.498	645.049	475.257	394.362	374.213	307.021	258.756	458.865	211.03	232.928	217.862	443.746	417.717	425.935	475.756	340.476	521.272	411.654	467.659	323.782	417.577	356.641	374.949	397.781	639.177
LOC105665866	180.011	279.613	254.664	248.106	286.348	269.57	288.195	277.237	181.331	242.675	288.134	243.557	198.013	185.125	282.825	222.823	238.645	294.872	317.591	273.159	251.807	389.321	219.81	312.419	305.865	310.915	266.828	211.327	236.075	224.088	649.28	245.972	288.267	205.096	293.501	226.718	260.03	280.255	266.835	264.725
LOC100642490	0.661806	0	1.57687	0.76106	0.957686	0	0	2.82895	3.53241	0	0	1.10708	0	0.930279	1.18834	0	0	1.99688	0	0.789478	0.836568	2.37391	0	1.17894	3.13708	0.738516	0	0	0	0	0	0.946046	1.09192	0	2.32937	0	2.05557	0.956503	0	0
LOC100643486	31.7667	13.2361	16.5571	10.6548	24.8998	24.5064	12.316	16.9737	77.7131	35.8234	29.9588	49.8185	66.0042	35.3506	65.3587	87.9864	50.8006	6.65626	8.88931	16.579	15.0582	7.12173	50.6474	5.8947	14.9011	17.7244	50.7553	38.5129	64.952	29.8784	19.7951	6.62232	9.82729	102.053	6.98811	45.1122	52.417	62.1727	50.6492	13.8117
LOC100644019	103.904	68.6624	63.0747	53.2742	77.5725	78.4204	62.4012	55.8718	248.446	152.538	141.864	171.597	136.99	195.358	199.641	125.695	184.3	63.2345	49.2953	75.0004	54.3769	48.6651	203.602	53.0523	79.2113	54.6502	174.018	247.865	206.098	170.077	775.969	63.3851	56.7799	217.977	71.434	120.299	109.973	170.257	137.123	89.009
LOC100645165	127.729	143.116	154.533	129.38	108.218	130.374	139.582	142.155	65.9384	55.4685	35.2457	27.677	58.532	66.9801	28.5202	14.8548	27.1724	151.097	160.008	133.422	136.361	183.978	29.3755	170.946	175.677	186.845	46.4048	36.5379	43.7177	44.8176	75.2215	136.231	107.008	52.5126	135.103	45.1122	78.1116	43.9991	25.9423	147.325
LOC110119392	0.661806	0	0	0.76106	0	0	0	0	2.35494	1.15559	0	0	0	0	0	0	0	1.33125	0	1.57896	0	0	0	0	1.56854	0	1.45015	0	0	0	0	0	0	0	0.776456	0	1.02778	0	1.23535	2.30196
LOC110119467	1.32361	2.48177	0	0.76106	1.91537	0	0	0.707238	11.7747	19.6451	14.0983	7.74955	17.4351	16.745	14.2601	2.28536	5.90704	0.665626	2.42436	0.789478	0	0	11.1424	0	0	0.738516	14.5015	8.88759	6.24538	3.44751	0	0	0	16.8437	1.55291	9.25379	12.3334	11.478	9.88277	0
LOC100648251	120.449	130.707	156.898	152.973	181.96	180.367	165.035	247.533	34.1467	38.1346	38.7703	19.9274	54.7959	26.9781	23.7668	22.8536	22.4468	104.503	113.137	116.053	137.197	261.13	20.2589	229.893	187.441	175.767	29.003	17.7752	17.4871	25.2817	51.4673	118.256	102.641	41.6137	121.127	45.1122	30.8335	21.9996	30.8836	127.375
LOC100650484	44960.5	116569	104113	75623.5	110374	90681.5	102471	68602.8	18289.7	25072.9	17170.8	48245.4	20238.4	28764.2	30860	39790.4	30208.6	103308	80967.9	99014	120897	56375.6	28770.7	68186.3	79148.6	68536.5	30575	46829.7	43921.3	47836.5	53070.8	132933	132013	30215.5	144902	26966.7	29813	28316.3	23723.6	110084
LOC105665959	54.9299	41.3629	49.6713	44.1415	35.4344	37.2497	27.9163	57.2862	409.76	208.007	122.479	189.31	524.297	111.633	240.045	158.833	171.304	40.6032	51.7196	34.737	33.4627	84.2737	206.641	43.6208	55.6832	50.9576	392.991	147.139	209.845	127.558	1053.1	38.7879	20.7465	157.538	34.1641	212.837	254.891	269.734	226.068	21.4849
LOC110119463	37.7229	48.8082	46.5176	44.9025	32.5613	35.2892	28.7374	31.1185	18.8395	24.2675	11.4549	30.9982	37.3609	12.0936	20.2018	11.4268	16.5397	20.6344	22.6273	18.158	18.4045	20.1782	19.246	43.6208	31.3708	32.4947	18.852	13.8251	29.9778	24.1326	31.6722	26.4893	46.9526	23.7793	18.635	25.4479	23.6391	14.3475	9.88277	23.7869
LOC100649061	231.632	253.141	288.567	246.583	226.014	199.972	191.309	202.977	197.815	752.291	757.783	525.862	696.157	811.203	444.439	684.466	904.959	182.382	174.554	127.895	157.275	164.987	612.833	120.252	127.836	138.841	494.502	438.455	514.619	597.568	71.2625	186.371	129.939	648.976	122.68	662.803	657.782	688.682	863.507	237.869
LOC100647147	58.9007	608.862	669.38	452.07	407.974	473.463	597.738	376.25	29.4368	21.9563	23.7908	34.3194	38.6062	57.6773	33.2735	38.8511	31.898	818.054	802.462	785.531	638.301	422.556	40.5179	497.512	763.879	581.212	73.9577	35.5504	44.9667	64.3535	122.73	454.102	379.989	28.7333	389.005	39.3286	52.417	45.9121	34.5897	679.845
LOC100649733	251.486	205.16	256.241	238.973	216.437	221.538	227.436	205.099	301.433	239.208	294.302	238.022	229.147	213.034	232.915	241.106	257.547	275.569	263.447	258.949	235.912	254.008	229.939	234.609	217.243	188.322	290.03	213.302	246.068	224.088	277.132	190.155	170.34	219.958	177.809	239.442	227.14	238.169	208.773	229.428
LOC110119385	4.63264	3.30903	9.46121	6.08848	3.83074	6.86179	6.56854	9.90133	7.06483	8.08915	5.28686	6.64247	7.47217	6.51195	11.8834	7.99876	4.72564	9.31876	12.9299	10.2632	4.18284	13.0565	5.06474	15.3262	9.41124	7.38516	4.35045	8.88759	4.99631	6.89502	15.8361	1.89209	2.18384	5.94482	0.776456	10.4105	3.08335	3.82601	11.1181	1.53464
LOC100646108	127.729	150.561	126.938	152.212	196.326	151.94	144.508	137.204	482.763	796.204	846.778	311.089	613.963	393.508	361.255	508.493	466.656	93.1876	95.358	87.6321	76.9643	98.5172	366.687	91.9573	130.189	99.6997	258.127	170.839	217.339	226.386	23.7542	123.932	101.549	388.395	100.163	600.339	511.837	463.904	433.606	138.117
LOC105665949	493.046	296.986	192.378	255.716	299.756	232.32	272.595	243.29	242.559	213.785	167.417	199.274	273.98	224.197	225.785	263.959	223.286	226.313	215.768	312.633	250.134	269.439	184.356	254.651	302.728	342.671	268.278	207.377	277.295	268.906	102.935	255.432	323.209	316.066	302.818	247.539	242.557	251.56	193.949	309.23
LOC100645560	107.874	132.361	109.592	98.9378	87.1494	112.729	110.023	110.329	110.682	95.9143	71.3725	112.922	118.309	60.4681	95.0672	76.5596	56.7076	69.2251	73.5388	61.5793	78.6374	106.826	74.9581	106.105	128.62	119.64	43.5045	66.1632	54.9594	59.7568	47.5083	103.119	98.2729	73.3194	73.7634	75.187	79.1394	85.1287	75.3561	75.9646
LOC100649213	112.507	114.162	130.092	130.902	135.991	116.65	147.792	144.984	308.497	312.01	500.489	212.559	235.373	194.428	174.686	206.825	220.923	76.547	85.6606	116.843	107.081	156.678	245.133	180.378	142.737	177.982	169.668	195.527	243.57	186.165	79.1805	82.306	109.192	214.014	110.257	327.353	294.974	278.342	298.954	111.261
LOC100644678	870.275	877.721	942.967	729.856	644.522	729.31	873.616	777.961	1039.71	755.758	933.13	1282	713.592	1395.42	1247.76	1076.4	1352.71	2132	2090.6	1170.8	1018.1	1108.62	1145.64	1016.25	850.149	773.226	1112.27	1385.48	1285.3	1097.46	593.854	878.877	718.484	974.951	703.469	882.58	786.255	1074.15	1428.06	926.922
LOC100646468	40.3702	64.5261	52.0366	51.7521	70.8687	66.6574	50.0852	57.2862	83.6004	72.8024	57.2743	58.6751	64.7588	52.0956	112.892	86.8437	61.4333	55.9126	50.9115	75.0004	70.2717	39.1695	62.8027	47.1576	74.5057	59.0813	50.7553	79.9883	59.9557	52.8618	0	105.011	65.5153	66.3838	65.2223	56.6794	72.9727	72.6942	82.7682	70.5934
LOC100642927	69.4896	97.6165	104.862	121.77	78.5302	82.3414	77.1804	57.2862	52.9862	60.0909	73.1348	73.0672	49.8145	106.982	80.8071	117.696	131.136	59.2407	35.5572	41.0529	36.809	40.3564	72.9322	40.0839	29.018	31.0177	47.855	58.2631	54.9594	37.9226	11.8771	45.4102	53.5041	77.2827	42.7051	72.8736	58.5837	34.4341	58.0613	86.7071
LOC100642249	201.189	285.404	301.97	296.052	371.582	454.838	427.776	374.129	321.45	333.967	425.592	285.626	288.924	246.524	231.726	215.967	184.3	225.647	257.79	300.002	307.857	409.499	400.114	383.155	366.254	453.449	255.227	321.928	378.47	344.751	1353.99	315.033	360.334	365.606	356.393	380.562	394.669	336.689	378.016	291.581
LOC105665909	0.661806	0	0	0	0	0.980255	0	0	1.17747	0	0	2.21416	1.24536	0.930279	0	0	0	2.6625	0	1.57896	0	0	1.01295	0	1.56854	0	0	0	0	0	0	0.946046	0	0	0.776456	0	0	0	2.47069	0
LOC100645716	25.1486	22.336	51.2482	23.5929	16.2807	22.5459	34.4849	33.2402	90.6653	68.18	74.016	111.815	117.064	97.6792	131.906	67.4181	126.411	57.2438	56.5683	78.9478	48.521	34.4217	90.1523	58.947	30.5865	42.0954	111.662	105.664	93.6807	63.2043	51.4673	34.0577	38.2172	103.044	24.0701	63.6198	74.0005	90.8677	96.357	27.6235
LOC100649295	1196.55	1151.54	1269.38	1111.91	1090.8	1135.14	1124.86	1033.27	1038.53	983.41	1035.34	1213.36	886.698	1003.77	998.206	1079.83	1057.36	1325.93	1456.23	1282.11	1252.34	1179.83	1397.87	1310.98	1225.81	1153.56	1328.34	1321.29	1690	1496.22	1674.67	1308.38	1308.12	1329.66	1372.77	1141.69	1039.09	1136.32	1045.1	1272.22
LOC100650563	252.81	433.483	443.1	405.645	494.166	440.135	435.166	463.241	403.873	368.634	455.551	363.122	295.151	321.876	373.139	380.513	321.343	479.251	421.03	489.476	473.498	556.682	477.098	515.197	522.324	528.039	397.341	377.229	345.994	403.358	296.927	461.671	450.963	440.908	497.709	480.04	420.364	329.993	318.719	448.114
LOC100643611	713.427	1243.37	1106.17	1090.6	888.732	742.053	841.595	536.793	710.015	560.463	547.189	898.947	525.543	780.504	634.573	707.319	673.403	808.736	880.042	874.742	965.4	516.325	984.585	419.702	711.333	649.894	1065.86	1199.82	1356.5	1300.86	1144.16	1238.37	1427.14	998.73	1358.8	781.945	703.005	729.811	649.792	1224.64
LOC100652161	25066.6	20939.6	21754.5	18681	22926	24228	23187	18783.5	50262.7	46170.6	45694.3	45651.5	47079.7	50707.6	55475.3	54324.2	45048.3	19464.9	21798.2	22714.9	25885.1	18361	49397.4	21338.8	21701.5	22891.8	54570.6	52287.7	46643	51528.8	318417	23163.9	28619.3	51324.6	32747	39901.2	41121.7	49704.7	50416.9	22055.1
LOC100648899	213.102	253.141	229.434	226.796	215.479	211.735	243.036	226.316	116.57	93.6031	92.52	91.8875	98.3836	114.424	91.5022	83.4157	98.0569	287.55	291.731	246.317	242.605	261.13	91.1653	262.904	273.71	251.834	124.713	111.589	88.6844	128.707	27.7132	288.544	283.9	99.0803	252.348	138.807	94.5562	110.954	88.9449	233.265
LOC110119464	0.661806	0	0	0	4.78843	0	2.4632	0.707238	8.2423	0	0	1.10708	1.24536	0	2.37668	0	0	5.32501	5.65683	0.789478	3.34627	0	0	1.17894	0.78427	7.38516	1.45015	0	4.99631	0	3.95903	3.78419	3.27576	1.98161	0.776456	1.15672	3.08335	0.956503	0	0.767319
LOC100647775	248.177	287.059	261.76	276.265	272.94	342.109	344.028	312.599	326.159	411.391	484.628	295.59	353.683	312.574	424.237	322.236	335.52	288.216	353.148	290.528	312.876	409.499	308.949	476.292	284.69	373.689	430.695	321.928	359.734	373.48	245.46	241.242	266.429	352.726	288.065	371.308	330.947	332.863	355.78	283.141
LOC100646025	230.309	114.162	123.784	133.185	143.653	171.545	164.214	200.148	114.215	53.1573	58.1554	46.4973	95.8929	102.331	42.7802	67.4181	57.889	185.71	167.281	220.264	153.929	232.643	111.424	267.619	189.793	214.908	63.8067	96.776	67.4501	73.5468	241.501	96.4967	105.916	57.4666	107.927	85.5975	87.3617	78.4332	74.1207	104.355
LOC100642491	19.8542	10.7544	14.9802	19.0265	12.4499	22.5459	26.2742	42.4343	44.7439	15.0227	29.9588	26.5699	33.6248	13.9542	103.386	18.2829	16.5397	35.9438	15.3543	22.1054	21.7508	27.2999	11.1424	54.2312	30.5865	33.2332	26.1027	20.7377	16.238	34.4751	51.4673	10.4065	8.73537	37.6505	4.65874	42.7988	30.8335	26.7821	39.5311	17.6483
LOC100646710	373.92	469.055	432.85	469.574	450.112	524.437	414.639	351.497	1011.45	1072.39	1527.9	912.232	997.535	1008.42	1023.16	1021.56	829.349	279.563	238.395	304.739	425.813	435.612	1084.87	361.934	458.014	481.512	1300.79	848.271	983.023	1028.51	2628.79	418.152	430.217	923.429	500.814	908.028	1042.17	1038.76	1047.57	433.535
LOC100642928	154.201	230.805	194.743	209.291	204.945	170.564	173.245	97.5988	107.15	95.9143	49.344	107.387	53.5506	89.3067	95.0672	109.697	70.8845	154.425	157.583	195.791	196.594	145.995	96.23	135.578	153.717	162.474	160.967	144.176	173.622	172.375	542.387	210.022	248.958	108.988	229.055	65.9332	78.1116	61.2162	66.7087	203.34
LOC100646260	2440.08	3821.93	4185.8	4000.13	3201.54	4055.32	4122.58	4041.86	1872.18	1820.06	1497.94	2740.02	1465.79	1959.17	1828.86	2160.81	1736.67	5237.81	5548.55	4838.71	5042.83	4274.22	2721.79	4900.85	4110.36	4534.49	2330.39	2825.27	3236.36	3465.9	20634.4	4325.32	4560.96	2519.61	4367.57	2092.51	2403.99	2269.78	1635.6	3989.29
LOC100645909	101.256	84.3803	96.1889	85.2387	87.1494	99.0058	98.5282	99.7205	214.3	150.227	163.893	143.92	138.235	313.504	291.143	127.98	166.579	149.1	126.067	112.106	137.197	79.5259	188.408	99.0309	68.2315	80.4983	246.526	228.115	197.354	150.541	752.215	100.281	115.744	182.308	122.68	130.71	120.251	216.17	240.892	92.8456
LOC100642518	243.545	318.494	362.68	365.309	341.894	232.32	286.553	180.346	289.658	559.307	544.546	340.98	475.728	440.022	367.197	428.505	496.192	202.35	181.019	221.843	199.94	186.352	340.35	129.683	174.108	163.212	501.752	386.117	405.95	379.226	197.951	351.929	298.095	368.579	247.69	481.197	351.502	435.209	418.782	329.947
LOC100647970	58.2389	23.1632	18.9224	35.0088	42.1382	25.4866	20.5267	21.9244	24.7269	162.939	81.9463	95.2087	93.4021	140.472	86.7488	84.5583	124.048	17.9719	12.9299	15.7896	11.712	8.30868	111.424	15.3262	10.9798	21.417	46.4048	58.2631	42.4686	42.5193	23.7542	18.9209	27.298	91.1539	13.9762	65.9332	86.3339	65.9987	75.3561	25.3215
LOC100647810	45.0028	23.1632	11.8265	35.7698	5.74611	16.6643	10.6739	16.2665	34.1467	16.1783	35.2457	40.9619	24.9072	40.002	73.6771	15.9975	33.0794	47.9251	42.8303	45.0003	23.4239	2.37391	49.6344	15.3262	16.4697	10.3392	18.852	36.5379	9.99261	59.7568	15.8361	23.6512	8.73537	4.95402	11.6468	25.4479	30.8335	35.3906	21.0009	32.2274
LOC100651998	984.106	1024.15	1022.6	938.387	853.298	1019.47	1028.8	1129.46	1540.13	1436.4	1859.21	1427.02	1594.06	1476.35	1529.39	1846.57	1812.28	1289.98	1352.79	1097.37	1228.92	1336.51	1393.82	1410.01	1149.74	1286.5	1302.24	1340.05	1352.75	1374.41	613.649	974.428	1010.03	1252.38	1016.38	1286.28	1201.48	1380.23	1403.35	1095.73
LOC100652236	543.343	484.773	514.059	579.167	421.382	460.72	458.156	420.806	1160.99	1118.61	1270.61	1409.31	1024.93	1256.81	1392.73	1402.07	1364.53	567.779	699.831	529.74	624.08	486.651	1255.04	464.502	480.758	438.679	1532.81	1372.64	1498.89	1343.38	1041.22	584.657	608.2	1245.44	588.554	1035.27	984.618	1121.98	1003.1	540.96
LOC110119440	355.39	341.658	310.643	302.141	278.687	378.379	368.66	464.655	503.958	462.237	694.34	452.795	534.26	413.044	395.717	413.65	505.643	356.11	392.746	296.844	327.098	446.295	447.723	521.091	393.704	377.382	348.036	363.404	333.503	363.138	479.042	326.386	292.635	331.919	289.618	527.466	418.308	432.339	459.549	310.764
LOC100650927	105.227	56.2536	37.0564	24.3539	39.2651	16.6643	7.38961	33.2402	84.7779	91.2919	14.0983	676.425	29.8887	74.4223	178.251	362.23	141.769	7.98751	25.8598	22.1054	6.69255	27.2999	443.671	20.042	10.9798	68.682	226.224	255.765	142.395	51.7126	67.3035	200.562	42.5849	456.76	12.4233	65.9332	253.863	13.391	18.5302	34.5294
LOC100643574	593.64	368.957	287.778	380.53	409.889	330.346	353.88	323.208	386.21	298.143	338.359	424.011	435.877	478.163	446.816	356.516	407.586	390.722	404.868	620.53	508.633	344.217	523.694	314.777	350.569	359.657	727.976	727.795	555.839	803.269	368.189	483.43	571.075	463.696	573.025	294.964	382.336	571.032	471.902	378.288
LOC100649379	293.842	294.504	293.297	375.964	349.555	256.827	326.785	314.013	188.395	182.584	194.732	162.74	211.711	194.428	161.614	133.694	152.402	252.938	217.384	231.317	243.441	274.186	135.735	282.945	258.809	265.866	150.816	159.977	128.655	162.033	273.173	271.515	293.727	156.547	266.325	139.964	154.168	175.996	170.478	279.304
LOC100646027	5029.73	34054.9	41670.3	24085.3	22714.4	35912.6	35761.6	41500	1415.32	3556.92	3291.07	6831.78	3828.24	2658.74	3065.92	4748.98	3590.3	46249.7	50865.4	31887.8	36764.7	44230.7	4409.36	56689.3	32570.7	33680	3647.13	3688.35	4204.39	5657.36	142719	37291.3	34299.4	2908.01	40038	5388.02	5320.84	5777.28	3538.03	33966.9
LOC110119158	9.26529	10.7544	11.8265	22.0707	30.6459	17.6446	28.7374	43.8487	9.41977	46.2237	49.344	30.9982	36.1155	34.4203	14.2601	26.2816	41.3493	9.98439	8.88931	8.68426	11.712	22.5521	2.02589	33.0103	18.8225	25.8481	8.70091	10.8626	14.9889	24.1326	3.95903	6.62232	2.18384	21.7977	6.21165	31.2315	14.389	39.2166	40.7664	21.4849
LOC105665875	56.9153	8.27258	14.9802	7.6106	13.4076	12.7433	18.8846	27.5823	21.1945	11.5559	21.1474	13.2849	12.4536	8.37251	17.8251	7.99876	21.2654	33.2813	58.9927	28.4212	17.5679	54.5999	15.1942	34.1892	50.9776	40.6184	13.0514	4.93755	4.99631	24.1326	39.5903	6.62232	3.27576	11.8896	3.10583	18.5076	13.3612	28.6951	6.17673	15.3464
LOC100652077	250.825	307.74	336.661	322.689	333.275	297.017	279.163	243.29	74.1807	82.0471	111.905	128.421	69.7403	114.424	116.457	111.983	106.327	200.353	180.211	207.633	203.286	187.539	132.696	148.546	179.598	149.18	118.912	125.414	109.919	142.497	55.4264	277.192	252.234	136.731	231.384	117.986	141.834	99.4763	102.534	305.393
LOC100648208	10.5889	3.30903	4.7306	3.04424	1.91537	9.80255	0.821068	6.36514	10.5972	6.93356	5.28686	11.0708	18.6804	11.1633	15.4484	14.8548	14.1769	7.98751	3.23248	3.15791	9.20225	8.30868	5.06474	2.35788	15.6854	8.12368	15.9517	4.93755	8.74353	13.79	0	5.67628	6.55153	8.91723	3.88228	8.09706	7.19449	3.82601	13.5888	3.06928
LOC100651446	12586.2	19962.6	17773.7	11672.4	13454.5	12420.8	13126.4	8648.1	3832.67	4784.16	3239.08	6540.62	4092.26	6283.1	6198.38	7683.38	7053.01	22464.2	24040.7	19716.4	21822.7	10709.9	5930.81	12500.3	14087.1	13192.9	5925.32	7122.91	7638.1	8559.01	11433.7	23269	24996.3	4927.27	27754.4	4195.44	4046.39	4590.26	4016.11	20326.3
LOC100643610	10.5889	4.96355	11.0381	4.56636	4.78843	3.92102	5.74748	4.95066	2.35494	5.77797	0.881143	13.2849	2.49072	4.65139	3.56502	3.42804	1.18141	18.6375	8.88931	3.15791	1.67314	1.18695	11.1424	2.35788	3.13708	2.21555	7.25076	1.97502	1.24908	8.04419	0	16.0828	8.73537	1.98161	8.54102	2.31345	5.13892	0.956503	8.64742	4.60392
LOC100649091	70.8133	91.8257	79.6318	81.4334	64.1649	74.4994	82.9279	69.3093	70.6483	58.9353	75.7783	46.4973	63.5134	40.9323	57.0403	75.4169	100.42	72.5532	63.0333	56.8424	66.0889	86.6477	65.8416	71.9153	76.8585	87.8834	49.3051	75.0508	74.9446	55.1601	11.8771	87.9823	92.8133	67.3746	83.8573	69.4034	89.4173	55.4771	55.5906	60.6182
LOC105665957	266.708	301.949	311.431	333.344	272.94	250.945	278.342	168.323	300.255	223.03	297.826	405.191	268.998	318.155	298.273	252.532	313.073	244.285	301.428	270.002	317.896	194.66	352.506	207.493	208.616	243.71	427.795	319.953	357.236	451.624	570.1	250.702	259.877	273.462	275.642	245.225	262.085	255.386	266.835	307.695
LOC100648979	203.836	148.079	152.168	175.044	167.595	245.064	247.141	275.823	43.5664	30.0454	29.0777	30.9982	27.398	34.4203	29.7085	26.2816	35.4423	189.038	214.152	213.159	203.286	353.712	40.5179	358.398	317.629	310.177	42.0544	41.4754	49.9631	47.1159	233.583	182.587	198.73	19.8161	183.244	33.545	65.7782	26.7821	32.119	191.062
LOC110119470	462.602	445.892	350.065	331.061	428.085	427.391	442.556	447.681	754.759	494.594	347.17	427.332	703.629	410.253	476.524	461.643	297.715	388.726	505.074	431.845	439.198	439.173	355.545	455.071	555.263	493.329	443.746	501.655	479.645	461.966	538.428	432.343	412.746	359.662	538.861	687.094	610.504	452.426	485.491	336.853
LOC100647849	9.26529	1.65452	3.15374	0	1.91537	5.88153	1.64214	12.023	5.88736	2.31119	5.28686	1.10708	7.47217	10.2331	8.31838	2.28536	4.72564	16.6406	17.7786	7.1053	7.52911	18.9913	1.01295	10.6105	17.2539	6.64664	4.35045	2.96253	1.24908	0	3.95903	1.89209	0	2.97241	1.55291	0	0	0.956503	8.64742	2.30196
LOC100646741	726.663	806.577	796.318	850.865	850.425	781.263	782.478	780.79	715.902	870.162	949.872	1073.87	651.324	903.3	800.941	858.153	811.628	769.464	682.052	650.53	692.678	709.799	1114.24	655.49	679.962	688.297	732.326	1085.27	953.045	1030.81	748.256	803.193	869.169	1153.3	772.574	1110.45	1077.12	1225.28	933.921	848.655
LOC105665941	5.29445	18.1997	16.5571	9.89378	19.1537	15.6841	19.7056	11.3158	3.53241	1.15559	1.76229	2.21416	4.98145	0.930279	0	0	3.54423	11.9813	12.9299	16.579	14.2217	10.6826	1.01295	12.9683	19.6068	22.1555	1.45015	0.98751	0	0	0	9.46046	7.64345	0.990803	6.98811	4.62689	0	0.956503	0	10.7425
LOC100650116	4947.66	7323.72	7431.78	5395.91	6577.39	7674.42	7526.73	7268.28	10362.9	16674.1	14140.6	15429.3	14930.6	17858.6	17358.1	18883.9	17631.3	8988.61	8418.18	6723.99	7156	5532.39	14542.9	6793.05	6032.61	5236.82	9919.04	15815	14730.4	18723.4	4691.45	9010.14	8419.8	15208.8	7829.79	12848.9	14753.9	18065.5	20130	7406.17
LOC105665882	10.5889	9.9271	7.88434	3.04424	5.74611	9.80255	13.9582	4.95066	18.8395	17.3339	2.64343	15.4991	38.6062	15.8147	17.8251	6.85608	11.8141	34.6126	28.2842	11.8422	9.20225	5.93477	12.1554	12.9683	11.7641	10.3392	13.0514	10.8626	11.2417	25.2817	0	17.0288	4.36769	9.90803	7.76456	13.8807	11.3056	24.8691	19.7655	9.20783
LOC100651445	1285.89	660.979	703.283	587.538	849.467	731.27	777.551	1582.09	177.798	139.827	103.094	88.5662	154.425	104.191	91.5022	126.838	128.774	1286.66	1312.39	901.584	918.552	1740.07	64.8286	1432.41	1319.14	1397.27	102.961	130.351	151.138	94.2319	498.837	766.297	852.791	64.4022	885.937	126.083	109.973	115.737	109.946	819.497
LOC100644802	1996.67	2442.89	2401.57	1884.38	1783.21	1952.67	2409.01	2026.94	1767.38	1333.55	1603.68	2397.93	1090.94	2184.29	2374.3	2077.39	2516.4	6725.48	6306.56	3551.86	3227.48	3432.67	1963.09	2812.95	2447.71	2104.77	2294.14	2736.39	2618.06	2055.86	2015.14	2402.96	2295.22	1909.28	2009.47	1650.64	1593.07	1880.48	2424.98	2561.31
LOC110119454	1.98542	0	0	0	0	1.96051	0	2.12171	2.35494	0	0.881143	0	2.49072	0.930279	0	0	0	0	0	1.57896	0.836568	0	0	0	0	0.738516	0	0	0	0	11.8771	0	0	0	1.55291	2.31345	3.08335	0	2.47069	0
LOC105665876	82.064	105.062	112.746	85.2387	62.2496	59.7956	55.0116	85.5757	90.6653	135.204	84.5897	78.6025	100.874	92.0976	117.646	97.1278	170.123	164.41	178.594	131.843	98.715	143.621	101.295	108.462	71.3686	79.0212	108.761	137.264	99.9261	101.127	1330.23	96.4967	116.836	127.814	107.927	86.7543	68.8616	86.0852	72.8854	98.9842
LOC100646742	1398.4	2244.35	2318	2124.12	2019.76	2353.59	2266.97	1615.33	836.004	830.872	882.905	840.272	661.287	1013.07	844.91	890.148	1006.56	2032.82	2210.21	2003.7	2453.65	1665.3	934.951	2013.63	1936.36	1945.99	1106.47	1104.04	973.03	1054.94	8602.97	2476.75	2759.29	952.162	2821.64	1087.32	1067.87	1151.63	807.916	2229.06
LOC110119380	11.2507	3.30903	9.46121	11.4159	10.5345	14.7038	4.92641	14.852	10.5972	16.1783	3.52457	14.392	16.1897	7.44223	8.31838	7.99876	14.1769	7.98751	13.738	11.8422	10.0388	18.9913	9.11653	17.6841	9.41124	5.90813	20.3021	9.8751	4.99631	11.4917	11.8771	3.78419	7.64345	8.91723	14.7527	11.5672	6.16671	9.56503	6.17673	8.44051
LOC100650646	491.06	216.742	201.839	247.344	223.141	219.577	221.688	182.467	284.948	151.383	135.696	176.025	191.786	244.663	179.439	162.261	167.76	212.335	197.989	279.475	275.231	189.913	348.454	198.062	203.126	239.279	252.326	274.528	237.324	242.475	241.501	212.86	226.028	223.922	225.949	195.486	179.862	210.431	192.714	211.013
LOC100643530	0	0	0.788434	0	0.957686	0.980255	0	0	7.06483	2.31119	2.64343	0	3.73609	9.30279	2.37668	2.28536	4.72564	0	1.61624	0.789478	0	1.18695	4.05179	0	0.78427	1.47703	7.25076	0	1.24908	8.04419	0	0.946046	2.18384	2.97241	0.776456	1.15672	7.19449	5.73902	1.23535	2.30196
LOC100645989	134.347	60.3899	63.0747	80.6723	102.472	148.999	174.888	332.402	182.508	97.0699	158.606	125.1	74.7217	105.121	120.022	101.699	75.6102	77.2126	99.3986	117.632	144.726	295.552	80.0228	218.104	180.382	156.565	160.967	112.576	106.171	65.5027	312.763	90.8204	91.7214	105.025	73.7634	107.575	96.6118	73.6507	111.181	101.286
LOC100647899	15.8833	16.5452	16.5571	15.9823	24.8998	9.80255	10.6739	29.704	16.4846	13.8671	7.04914	7.74955	3.73609	1.86056	17.8251	9.14144	16.5397	6.65626	4.84871	12.6317	10.0388	15.4304	7.09063	7.07364	7.05843	20.6785	11.6012	3.95004	17.4871	11.4917	3.95903	5.67628	9.82729	4.95402	6.98811	6.94034	10.2778	15.304	22.2362	16.881
LOC110119459	0.661806	0	1.57687	0	0	1.96051	0.821068	1.41448	5.88736	1.15559	0.881143	0	6.22681	0	0	1.14268	1.18141	0	0	0	0	1.18695	3.03884	3.53682	3.92135	1.47703	0	0.98751	0	0	0	0	2.18384	0.990803	0	2.31345	1.02778	0.956503	4.94138	0
LOC100651921	76.1077	67.8352	95.4005	68.4954	92.8955	54.8943	75.5383	67.8948	91.8427	95.9143	72.2537	99.637	99.6289	100.47	111.704	90.2717	92.1499	84.5345	101.823	122.369	97.0419	75.9651	133.709	101.389	79.2113	124.071	65.2568	150.102	109.919	129.856	59.3854	76.6297	51.3203	151.593	54.3519	127.24	63.7227	98.5198	103.769	64.4548
LOC100650886	412.305	792.513	750.589	745.839	478.843	439.154	519.736	398.882	622.882	278.498	208.831	637.677	281.452	367.46	379.08	446.788	402.86	933.208	744.278	711.32	941.139	518.699	340.35	530.523	674.473	640.293	442.296	276.503	299.778	303.381	5269.46	678.315	614.752	395.331	521.779	434.928	453.253	254.43	529.963	708.236
LOC100646109	452.675	697.379	697.764	665.166	655.057	665.593	550.116	533.257	494.538	561.618	594.771	567.931	407.233	498.629	451.569	396.51	453.661	396.047	400.019	412.897	418.284	337.095	594.6	397.303	405.468	399.537	356.737	551.031	598.308	563.093	233.583	613.984	565.615	580.611	587.777	637.355	646.477	596.858	573.2	672.939
LOC100651327	486.427	382.193	371.352	229.079	329.444	431.312	348.133	413.027	581.671	654.066	554.239	640.998	759.671	645.613	865.111	749.598	856.521	718.21	602.049	472.108	424.977	542.438	583.458	514.018	435.27	423.908	732.326	850.246	871.855	848.087	142.525	485.322	407.287	631.142	409.969	602.653	657.782	626.509	632.497	355.269
LOC110119402	0	0	1.57687	0.76106	0	0	0	0	3.53241	4.62237	0	0	0	0	0	0	0	1.33125	0.808119	0	0	0	1.01295	0	0.78427	0	0	0	0	0	0	0	0	0	0.776456	1.15672	0	0	0	0
LOC100649093	59.5625	32.2631	28.3836	32.7256	32.5613	29.4077	36.9481	45.9704	71.8257	20.8007	51.9874	26.5699	32.3794	54.8864	35.6502	25.139	22.4468	68.5595	46.8709	56.0529	41.8284	90.2085	29.3755	82.5258	65.8787	73.1131	39.1541	30.6128	19.9852	11.4917	39.5903	19.867	27.298	42.6045	24.8466	25.4479	68.8616	43.0426	58.0613	24.5542
LOC100645375	136.994	263.068	240.472	229.84	260.491	278.392	248.784	232.681	162.491	208.007	228.216	154.991	196.767	121.866	142.601	147.406	150.039	180.385	171.321	209.212	232.566	248.073	177.266	239.325	257.241	231.894	153.716	161.952	174.871	152.84	118.771	308.411	294.819	189.243	319.9	189.703	228.168	172.17	151.948	259.354
LOC105665950	6815.28	4741.02	3976.86	4679.76	3870.01	3692.62	4963.36	4817	12217.4	12381	10036.2	12289.7	14636.7	11862.9	11632.7	12197	13233	5269.1	4266.87	5498.72	4234.71	4295.59	10551.9	4784.14	4907.96	5137.12	13683.6	10557.5	13811	11477.9	669.076	5375.43	5116.74	14765	4396.3	11527.9	11625.3	12036.6	11487.5	5549.25
LOC110119400	193.909	167.933	123.784	105.026	165.68	171.545	142.866	191.661	257.866	218.407	283.728	158.312	343.72	172.102	183.004	179.401	271.724	206.344	227.89	198.948	201.613	250.447	163.085	319.493	244.692	246.664	158.067	131.339	126.157	118.364	126.689	173.126	160.512	162.492	197.22	208.21	162.39	218.083	159.36	161.904
LOC100650685	1207.8	700.688	668.592	587.538	760.402	835.177	769.341	1194.52	2263.1	1588.94	1458.29	937.695	2003.79	1408.44	1398.68	1431.78	1709.5	2883.49	2817.1	1831.59	1471.52	2100.91	1027.13	1775.48	1518.35	1521.34	1496.56	1532.62	1603.81	1251.45	142.525	1174.99	1242.61	1225.62	1206.61	1299	1248.76	1210.93	1378.65	1009.79
LOC100643808	318.991	431.829	468.33	438.37	412.763	437.194	366.196	361.398	1521.29	1539.25	1927.06	1843.28	1478.24	1586.12	1805.09	1430.64	1183.77	258.929	312.742	346.581	413.265	370.33	1632.87	410.271	258.809	341.933	2183.93	1745.92	1919.83	1739.84	3424.56	469.239	488.089	1537.73	572.248	1580.08	1657.82	1637.53	1748.01	455.788
LOC100643363	115.816	141.461	156.11	150.69	126.415	150.959	128.908	125.888	89.4878	117.871	160.368	151.67	120.8	128.378	121.211	121.124	152.402	117.816	123.642	103.422	123.812	161.426	115.476	135.578	105.092	112.993	240.725	112.576	166.127	118.364	98.9757	140.015	103.733	89.1723	109.48	91.3812	88.3895	96.6068	98.8277	132.746
LOC100642519	372.597	478.155	518.001	461.963	476.927	473.463	433.524	427.171	458.036	450.681	450.264	486.007	372.363	466.07	465.829	478.783	378.051	368.091	429.111	461.055	419.121	436.799	601.691	404.376	426.643	403.968	433.595	492.768	439.675	502.187	423.616	450.318	493.548	560.795	538.861	448.809	435.781	386.427	431.136	448.114
LOC100649844	224.352	71.9715	78.0549	108.832	56.5035	79.4007	102.634	79.9178	55.3411	26.5786	22.0286	34.3194	34.8701	24.1872	23.7668	19.4256	22.4468	87.8626	71.1145	108.159	99.5516	56.9738	33.4273	78.9889	100.387	118.901	34.8036	28.6378	24.9815	26.4309	19.7951	74.7377	73.1587	34.6781	53.5755	23.1345	21.5835	18.1735	27.1776	69.0587
LOC100650962	298.475	371.439	343.757	280.07	281.56	213.696	238.931	206.513	109.505	128.271	117.192	170.49	201.749	176.753	142.601	197.684	305.985	284.888	282.034	262.107	194.92	197.034	113.45	150.904	136.463	169.859	100.06	158.002	164.878	99.9777	43.5493	240.296	171.432	126.823	184.797	174.665	176.779	153.04	210.009	338.388
LOC100649998	284.577	162.97	135.611	171.238	211.649	180.367	227.436	188.125	76.5356	63.5576	75.7783	46.4973	98.3836	78.1434	78.4304	75.4169	134.681	288.882	294.155	248.686	246.788	338.282	99.2689	331.282	310.571	302.792	43.5045	61.2256	48.714	59.7568	35.6312	134.339	175.799	51.5218	155.291	83.2841	44.1947	52.6076	65.4733	168.81
LOC100651130	1054.26	1276.46	1198.42	1277.06	1199.98	1012.6	932.733	683.191	1586.05	1736.86	1555.22	2019.31	1481.98	1764.74	2026.12	1899.13	1664.6	669.62	614.17	761.057	924.408	669.442	2108.96	537.596	776.428	756.24	2507.31	2204.12	2520.64	2136.31	954.125	1220.4	1324.5	2058.89	1504	1907.44	1914.76	1775.27	1802.37	1193.95
LOC105665972	3.30903	2.48177	0.788434	3.8053	2.87306	4.90128	0.821068	1.41448	5.88736	4.62237	0	0	13.699	2.79084	2.37668	10.2841	0	4.65938	4.0406	7.1053	2.5097	4.74782	2.02589	0	7.8427	15.5088	4.35045	0	2.49815	0	23.7542	2.83814	0	5.94482	1.55291	2.31345	6.16671	1.91301	1.23535	2.30196
LOC100645005	5.29445	1.65452	6.30747	9.13272	3.83074	2.94077	3.28427	9.19409	2.35494	10.4003	6.168	12.1779	2.49072	5.58167	3.56502	6.85608	7.08845	3.99376	5.65683	3.94739	2.5097	2.37391	8.10358	2.35788	1.56854	2.95406	8.70091	4.93755	3.74723	8.04419	3.95903	0.946046	4.36769	2.97241	0.776456	2.31345	1.02778	1.91301	2.47069	3.06928
LOC100650079	847.112	886.821	709.59	521.326	799.668	744.014	725.824	702.994	1745.01	1495.34	1001.86	1216.68	1702.41	1370.3	1467.6	1354.08	1420.05	1237.4	1431.99	1039.74	1064.11	871.224	1033.21	871.236	1089.35	1247.35	1294.99	1432.88	1327.77	1238.8	459.247	1101.2	1193.47	1431.71	1333.95	1189.11	1208.68	1063.63	1234.11	943.035
LOC100650442	1422.88	1093.64	1200.78	1336.42	1062.07	966.532	894.964	1024.08	1153.92	2147.09	2094.48	1628.51	2019.98	2779.67	2408.76	2551.61	3104.74	1177.49	992.37	881.058	834.058	659.947	2075.53	692.038	790.545	682.389	1580.67	1635.32	1518.88	1510.01	368.189	876.039	757.793	2036.1	581.566	1565.05	1551.96	1876.66	2286.63	1066.57
LOC100647027	144.274	142.288	134.822	123.292	107.261	130.374	131.371	72.1382	511.022	532.729	490.796	499.292	508.108	605.611	532.376	535.917	569.439	171.066	180.211	138.948	148.073	125.817	423.412	99.0309	123.915	129.979	826.586	532.268	630.784	506.784	1211.46	131.5	144.134	536.025	134.327	387.502	414.197	528.946	438.548	129.677
LOC100651682	2916.58	2347.76	2155.58	1595.18	1696.06	1597.82	2095.37	1663.42	1177.47	1316.22	952.515	1951.78	1402.28	1856.84	1999.98	2119.67	1727.22	2046.8	2351.63	2282.38	2513.89	1194.08	1399.89	1252.03	1788.92	2025.01	2405.8	2487.54	2219.61	2169.63	1682.59	2539.19	2465.56	1296.96	2875.22	1592.81	1585.87	1687.27	1911.08	1881.47
LOC105665958	39.0466	38.0539	46.5176	50.991	57.4611	42.151	37.7691	44.556	58.8736	35.8234	24.672	26.5699	66.0042	23.257	19.0134	25.139	29.5352	85.8658	113.137	74.2109	69.4352	83.0868	33.4273	61.3049	94.1124	97.4841	14.5015	25.6753	32.476	26.4309	63.3444	35.9498	37.1253	42.6045	42.7051	52.0526	64.7504	34.4341	53.1199	52.945
LOC110119420	0	7.44532	24.4414	3.04424	9.57686	10.7828	27.0952	33.9474	4.70988	0	10.5737	8.85662	8.71753	6.51195	11.8834	7.99876	14.1769	50.5876	63.0333	29.2107	22.5873	60.5347	9.11653	66.0206	32.9394	31.7562	4.35045	21.7252	3.74723	8.04419	0	11.3526	9.82729	7.92643	1.55291	10.4105	7.19449	11.478	12.3535	7.67319
LOC105665944	18.5306	19.8542	22.8646	21.3097	22.0268	33.3287	20.5267	34.6546	18.8395	13.8671	29.0777	8.85662	29.8887	18.6056	14.2601	4.57072	14.1769	12.6469	7.27307	19.737	10.0388	27.2999	11.1424	24.7577	27.4495	31.0177	10.1511	6.91257	3.74723	4.59668	0	8.51442	13.1031	8.91723	9.31748	18.5076	15.4168	15.304	13.5888	18.4157
LOC100643080	440.101	484.773	419.447	419.344	281.56	362.694	391.649	357.862	217.832	86.6695	202.663	265.699	108.346	193.498	168.744	154.262	105.145	363.432	386.281	425.529	321.242	271.813	191.447	357.219	353.706	273.251	240.725	232.065	183.614	229.834	403.821	440.858	349.415	279.407	327.665	257.949	201.446	161.649	187.773	396.704
LOC100650766	369.95	674.215	569.249	343.999	580.358	493.068	473.756	418.685	85.9554	52.0017	16.7417	81.9238	49.8145	35.3506	21.3901	29.7097	66.1589	1345.9	1495.83	975.005	991.333	659.947	52.6733	753.342	665.061	679.435	34.8036	62.2131	46.2158	67.801	193.992	854.28	883.364	40.6229	1098.69	62.4631	95.584	43.9991	40.7664	854.026
LOC100643201	82.7258	169.588	207.358	184.176	222.183	266.629	250.426	215	443.907	503.839	674.955	528.076	530.524	484.675	663.094	619.333	492.647	121.81	155.159	153.948	158.948	238.578	492.292	246.398	254.104	219.339	1083.26	551.031	761.937	550.452	2521.9	205.292	179.075	529.089	242.254	495.078	509.781	541.38	604.084	155.766
LOC100646144	36.3993	36.3994	26.0183	22.8318	31.6036	32.3484	63.2222	151.349	491.005	358.234	178.872	197.06	655.06	91.1673	187.758	103.984	121.685	24.6282	57.3765	28.4212	26.7702	475.969	129.657	192.167	250.967	137.364	217.523	105.664	81.19	102.276	162.32	23.6512	18.5627	124.841	17.082	225.561	194.251	346.254	363.192	18.4157
LOC100650560	1942.4	2074.76	1732.19	1444.49	1796.62	1643.89	1821.13	1918.74	1354.09	1213.37	927.843	1431.45	1328.8	1091.22	1368.97	1374.64	1322	2343.67	2441.33	2372.38	2211.05	2371.53	1198.32	2258.85	2397.51	2398.7	1202.18	1514.84	1405.21	1578.96	688.871	2202.4	2260.28	1340.56	2864.35	1046.83	1275.48	1223.37	1087.1	2139.29
LOC100652119	55.5917	45.4992	67.0169	66.2122	57.4611	59.7956	50.0852	55.8718	121.28	158.316	192.97	156.098	110.837	125.588	117.646	146.263	134.681	61.9032	59.8008	78.1583	71.1083	51.039	126.618	62.4838	76.0742	59.0813	145.015	99.7385	138.647	140.199	79.1805	70.0074	80.8022	179.335	78.4221	145.747	146.973	151.127	138.359	54.4797
LOC100648022	741.223	905.848	843.624	749.644	607.173	581.291	824.352	659.853	927.847	791.582	775.405	887.877	1012.48	947.024	1039.8	1142.68	1160.14	1266.69	1455.42	1351.59	1130.2	900.898	865.057	913.678	923.87	968.933	597.462	869.997	623.289	829.7	4738.95	880.769	793.827	741.121	757.821	660.489	637.227	699.203	641.144	966.822
LOC100649381	583.051	613.826	696.187	695.609	598.554	776.362	720.077	815.445	567.541	588.197	577.148	639.891	521.807	485.605	573.968	531.346	472.564	848.007	1014.19	765.004	880.07	954.311	642.209	969.088	841.522	883.265	667.07	660.644	592.062	672.264	1468.8	658.448	633.314	617.271	722.104	506.645	504.642	642.77	512.669	636.875
LOC100648944	254.134	110.025	62.2863	101.221	96.7263	105.868	91.1386	70.0165	362.661	411.391	720.775	194.846	217.938	780.504	617.937	185.114	216.198	95.8501	113.945	90.0005	122.976	64.0955	357.57	94.3152	82.3484	73.8516	221.873	237.99	251.064	160.884	289.009	71.8995	70.9749	213.023	79.975	183.919	242.557	185.561	200.126	101.286
LOC105665869	3.97084	0	0.788434	0	1.91537	0.980255	0	0.707238	3.53241	3.46678	0	0	0	0	3.56502	6.85608	2.36282	0.665626	0	0.789478	0	0	0	3.53682	1.56854	2.21555	1.45015	2.96253	2.49815	2.29834	15.8361	0.946046	2.18384	1.98161	1.55291	2.31345	0	2.86951	2.47069	0.767319
LOC100644640	360.023	323.458	265.702	305.185	215.479	232.32	211.836	263.092	873.683	686.423	879.38	743.956	808.24	680.034	786.681	780.451	832.893	281.56	336.986	257.37	262.682	321.665	833.656	328.924	237.634	239.279	697.523	587.569	594.56	636.64	154.402	225.159	226.028	709.415	232.16	618.847	651.616	835.983	805.445	290.814
LOC100644888	183.32	140.634	167.936	192.548	169.51	175.466	151.898	169.737	124.812	302.765	378.01	216.987	255.299	291.177	236.48	277.671	349.697	80.5407	81.62	75.0004	55.2135	102.078	233.991	58.947	63.5259	81.2368	139.215	158.989	194.856	173.525	83.1396	94.6046	99.3648	228.876	42.7051	289.181	265.168	263.995	265.599	131.979
LOC100643767	0.661806	0	1.57687	1.52212	1.91537	0	0	0	10.5972	1.15559	0.881143	1.10708	8.71753	3.72111	8.31838	6.85608	5.90704	1.33125	1.61624	2.36843	0.836568	1.18695	5.06474	1.17894	1.56854	1.47703	5.80061	0.98751	6.24538	2.29834	0	4.73023	1.09192	1.98161	1.55291	4.62689	9.25006	0.956503	6.17673	3.8366
LOC110119396	59.5625	29.7813	22.8646	47.1857	48.842	35.2892	41.8745	31.8257	48.2763	31.201	47.5817	53.1397	44.833	40.9323	71.3004	53.706	30.7166	29.2875	32.3248	41.0529	40.1553	22.5521	73.9452	45.9786	30.5865	31.0177	30.4532	74.0633	49.9631	42.5193	170.238	48.2484	36.0334	54.4942	59.0107	46.2689	24.6668	38.2601	55.5906	38.366
LOC100646785	111.845	124.916	118.265	146.885	102.472	168.604	111.665	123.767	308.497	288.898	375.367	415.154	260.281	384.205	362.444	367.943	419.4	183.713	228.698	217.106	156.438	178.043	369.726	161.515	139.6	158.781	568.459	379.204	407.199	424.044	174.197	99.3349	116.836	362.634	86.9631	357.428	335.058	319.472	303.895	142.721
LOC105665976	0	0	0	0	0	0	0	0	0	0	0	0	0	0	2.37668	0	0	0.665626	1.61624	0	0	0	0	2.35788	0	0	2.9003	1.97502	0	0	0	0	0	0	0	0	0	0	0	0
ENSRNA049756374	1.32361	0	0	0.76106	0	0	0.821068	1.41448	5.88736	1.15559	3.52457	0	1.24536	0.930279	1.18834	2.28536	1.18141	0.665626	0	2.36843	0	0	0	0	0.78427	3.69258	0	0	1.24908	0	102.935	0	0	0	0	0	3.08335	3.82601	1.23535	0
ENSRNA049756375	0	0	0	0	0	0	0	0.707238	0	0	0	0	0	0	0	0	0	0	0	0	0	0	2.02589	0	0	0	1.45015	0	0	2.29834	0	0	0	0	0	0	2.05557	3.82601	2.47069	0
LOC105666257	26.4722	41.3629	33.1142	28.1592	47.8843	38.23	42.6955	54.4573	479.231	927.942	796.553	761.67	840.619	911.673	814.013	913.002	958.123	73.8845	42.0222	42.6318	34.2993	61.7216	722.232	60.1259	67.4473	51.6961	743.928	952.947	909.328	905.546	67.3035	52.9786	37.1253	791.652	55.1284	815.49	862.312	995.719	1067.34	27.6235
LOC100650368	163.466	174.551	138.764	166.672	138.864	156.841	156.003	167.615	65.9384	109.781	99.5691	91.8875	82.1939	94.8884	95.0672	101.699	106.327	154.425	157.583	146.843	138.87	173.295	110.411	188.63	189.793	172.813	89.9094	101.714	67.4501	89.6352	122.73	143.799	169.248	102.053	176.256	142.277	134.64	88.9547	103.769	122.004
LOC100649221	383.186	254.796	265.702	218.424	283.475	323.484	286.553	320.379	107.15	135.204	119.835	89.6733	107.101	90.237	114.081	137.122	131.136	517.857	460.628	375.792	358.051	360.834	98.2559	389.05	370.176	362.611	153.716	147.139	107.421	140.199	162.32	342.469	346.139	80.2551	243.031	121.456	109.973	154.953	129.711	274.7
LOC100647936	193.247	82.7258	49.6713	55.5574	138.864	143.117	118.234	146.398	261.399	135.204	170.061	221.416	146.953	158.147	210.336	149.691	154.765	74.5501	84.8525	81.3162	74.4546	174.482	187.395	182.736	105.092	121.855	214.622	267.615	122.409	142.497	328.599	65.2772	39.3092	126.823	52.799	152.687	155.196	93.7372	184.067	67.5241
LOC100643585	425.541	204.333	172.667	171.238	173.341	169.584	243.857	207.928	115.392	137.516	88.1143	179.347	178.087	170.241	152.108	150.834	109.871	131.128	107.48	159.475	117.956	103.265	94.2041	157.978	183.519	165.428	237.825	153.064	256.061	234.431	435.493	239.35	325.393	210.05	255.454	145.747	190.14	171.214	147.006	211.78
LOC105666245	6.61806	0.827258	4.7306	4.56636	0	0	0	2.12171	4.70988	6.93356	12.336	7.74955	16.1897	10.2331	14.2601	2.28536	18.9025	5.32501	6.46495	3.15791	2.5097	3.56086	6.07768	4.71576	3.13708	5.16961	0	3.95004	0	1.14917	7.91805	1.89209	0	7.92643	0	1.15672	6.16671	12.4345	16.0595	2.30196
LOC100649700	553.27	305.258	238.895	344.76	367.751	291.136	293.121	273.701	303.788	179.117	183.278	266.806	244.091	228.849	217.466	170.259	157.127	209.672	220.616	297.633	204.959	261.13	253.237	188.63	246.261	295.406	188.52	409.817	274.797	473.458	190.033	454.102	474.986	217.977	496.156	204.74	198.362	314.689	237.186	265.492
LOC105666202	11.2507	22.336	21.2877	14.4601	16.2807	12.7433	10.6739	17.6809	5.88736	5.77797	6.168	4.42831	1.24536	5.58167	7.13004	10.2841	3.54423	46.5938	52.5277	37.895	38.4821	41.5434	13.1683	47.1576	24.3124	33.2332	26.1027	21.7252	16.238	29.8784	63.3444	17.0288	33.8496	12.8804	22.5172	0	7.19449	6.69552	18.5302	16.881
LOC100650856	817.992	739.569	769.511	738.989	942.363	806.75	725.003	690.264	107.15	73.958	71.3725	87.4592	107.101	163.729	92.6905	111.983	82.6986	1134.23	1099.04	991.585	947.832	740.659	98.2559	713.258	723.882	689.774	159.517	189.602	164.878	155.138	1092.69	1016.05	1169.45	83.2275	1090.92	98.3215	81.195	122.432	124.77	828.705
LOC100648990	1197.87	1038.21	1004.46	989.378	780.514	922.42	839.953	927.188	923.137	738.424	753.377	1071.65	877.98	960.978	957.802	984.99	1078.63	1293.98	1267.94	1099.74	972.092	1156.09	912.666	1046.9	1112.88	930.53	1197.83	1027.01	1035.48	968.75	530.51	946.046	878.997	891.723	894.478	913.812	835.589	841.722	880.802	982.169
LOC100652168	150.23	178.688	164.783	231.362	139.822	161.742	192.13	128.717	374.436	325.877	324.26	303.339	287.679	380.484	385.022	339.376	274.087	143.775	210.919	179.212	199.94	182.791	301.858	169.767	188.225	195.707	593.112	284.403	246.068	302.232	7181.67	151.367	162.696	317.057	186.35	281.084	309.363	255.386	387.899	190.295
LOC100647390	0	0	0	0	0	0.980255	0	0	2.35494	1.15559	1.76229	0	1.24536	0	0	0	0	0	0	0	0	0	0	0	0.78427	0	0	0	1.24908	0	0	0	0	0	0	1.15672	1.02778	0	0	0
LOC100650852	147.583	141.461	114.323	132.424	196.326	182.327	183.098	132.253	48.2763	60.0909	54.6308	46.4973	43.5877	51.1653	45.1569	30.8524	40.1679	102.506	150.31	164.211	142.217	149.556	57.738	186.272	198.42	190.537	73.9577	32.5878	59.9557	56.3093	150.443	182.587	175.799	53.5034	220.514	52.0526	79.1394	44.9556	42.0018	115.865
LOC100647782	3.97084	0.827258	4.7306	2.28318	4.78843	6.86179	13.9582	6.36514	4.70988	3.46678	1.76229	2.21416	0	4.65139	0	1.14268	0	0.665626	4.84871	6.31583	5.01941	11.8695	0	10.6105	7.8427	11.8163	0	4.93755	4.99631	0	0	0	4.36769	0	4.65874	1.15672	5.13892	0	2.47069	4.60392
LOC100647305	0	0.827258	0	0	0	0	0	2.12171	1.17747	0	0	0	1.24536	0.930279	0	0	0	0.665626	0	0.789478	0	0	0	1.17894	3.13708	0.738516	0	0.98751	0	0	0	0	0	1.98161	0.776456	0	0	0	0	0
LOC100644027	84.0494	91.8257	85.9393	79.1502	68.9534	51.9535	80.4647	98.306	141.297	71.6468	62.5611	52.0327	74.7217	63.2589	72.4887	63.9901	92.1499	93.8533	58.9927	75.7899	52.7038	92.5824	60.7768	61.3049	69.8001	56.8657	47.855	47.4005	36.2232	52.8618	7.91805	83.2521	65.5153	60.439	45.0345	79.8139	55.5004	47.8251	34.5897	71.3607
LOC110119731	0	0	0	0	0	0	0	0	3.53241	0	0	0	0	0	4.75336	0	0	0	0	0	0	0	0	0	0	0	1.45015	0	2.49815	0	0	0	0	0	0	1.15672	0	3.82601	2.47069	0
LOC110119674	7.94167	2.48177	3.15374	6.84954	4.78843	3.92102	0.821068	4.24343	3.53241	0	0	3.32123	4.98145	3.72111	1.18834	10.2841	0	1.33125	2.42436	2.36843	1.67314	0	6.07768	5.8947	0.78427	2.95406	8.70091	4.93755	6.24538	18.3867	83.1396	0.946046	5.45961	0.990803	3.88228	4.62689	0	2.86951	0	2.30196
LOC100645209	1131.03	3452.98	3331.13	2648.49	2680.56	2557.49	2785.06	1663.42	487.473	417.169	373.604	478.258	352.437	487.466	376.704	326.807	348.516	2918.1	2982.77	3303.97	3177.29	1912.18	362.635	2041.92	2704.95	2256.17	472.749	569.793	624.538	596.419	613.649	3922.31	3978.96	360.652	3991.76	476.57	581.726	523.207	481.785	3538.11
LOC100650213	44.341	11.5816	15.7687	12.938	20.1114	16.6643	40.2323	43.1415	25.9044	20.8007	37.008	13.2849	37.3609	25.1175	20.2018	14.8548	23.6282	76.547	58.1846	31.5791	39.3187	18.9913	7.09063	25.9367	35.2922	34.7103	7.25076	24.6878	21.2343	13.79	0	28.3814	20.7465	16.8437	24.0701	12.724	6.16671	21.0431	33.3543	19.9503
LOC100649892	1.32361	1.65452	1.57687	0.76106	2.87306	0.980255	1.64214	6.36514	4.70988	4.62237	1.76229	0	2.49072	0.930279	3.56502	4.57072	4.72564	5.99063	4.84871	2.36843	2.5097	5.93477	0	1.17894	7.8427	3.69258	2.9003	1.97502	1.24908	4.59668	0	1.89209	2.18384	0.990803	2.32937	1.15672	3.08335	0.956503	0	0
LOC105666239	508.929	712.269	994.215	722.246	396.482	671.475	691.339	971.037	1073.85	1087.41	749.852	675.318	896.66	998.189	859.17	759.882	1137.7	1933.64	1951.61	1352.38	1136.06	1876.57	854.928	1147.11	857.208	752.548	1473.35	1486.2	1408.96	1136.53	249.419	799.409	809.114	676.719	775.68	1181.01	1179.9	1145.89	1075.99	903.902
LOC100651813	203.174	284.577	234.165	208.53	269.11	225.459	242.215	208.635	434.487	309.699	329.547	292.269	374.854	288.386	319.663	229.679	200.839	161.081	192.332	228.159	260.173	208.904	392.011	240.504	247.829	285.067	336.435	310.078	321.013	259.712	847.232	316.926	316.657	333.901	351.735	367.838	341.225	344.341	364.427	273.933
LOC100644028	91.991	134.016	124.573	124.053	111.092	97.0453	109.202	80.6251	102.44	82.0471	86.352	85.245	78.4578	168.38	125.964	105.127	88.6057	133.125	156.775	177.633	168.987	116.322	116.489	119.073	127.836	112.254	88.4592	108.626	123.659	93.0827	265.255	126.77	134.306	133.758	181.691	90.2244	106.89	96.6068	85.2389	118.167
LOC100643457	1292.51	1487.41	1314.32	1238.24	1257.44	1174.35	1357.23	1109.66	980.833	999.588	1074.11	1194.54	1093.43	882.834	1322.62	1250.09	1291.28	1540.92	1517.65	1325.53	1413.8	1395.86	968.378	1121.17	1323.85	1368.47	1627.07	1166.25	1192.87	1264.09	407.78	1398.26	1628.05	1125.55	1679.48	964.707	1060.67	1070.33	1093.28	1341.27
LOC100642528	253.472	269.686	266.491	285.397	268.152	363.675	325.964	346.546	468.633	551.218	680.242	452.795	480.71	441.882	484.843	453.644	565.895	314.841	307.893	311.844	289.453	417.808	573.328	458.607	361.549	357.442	455.348	582.631	597.058	517.126	205.869	254.486	236.947	548.905	257.784	535.563	485.114	546.163	439.783	250.146
LOC100651812	164.128	65.3534	58.3441	44.9025	61.2919	76.4599	73.8961	100.428	546.347	345.522	400.92	678.639	438.367	405.601	512.174	572.483	395.772	61.9032	56.5683	65.5267	46.0112	59.3477	425.438	80.1679	76.0742	52.4346	536.556	372.291	299.778	307.977	122.73	58.6549	28.39	548.905	38.0464	323.883	486.142	310.863	437.312	42.2026
LOC105666288	1.32361	0	0	0.76106	0	0.980255	0	0.707238	2.35494	0	0	0	0	0	0	0	0	1.33125	8.88931	0.789478	0.836568	0	0	0	0	0.738516	0	0	0	1.14917	0	3.78419	0	0	0	0	2.05557	0	1.23535	1.53464
LOC100645020	635.334	423.556	383.179	300.619	445.324	389.161	454.051	381.908	178.976	167.561	126.885	149.456	252.808	186.056	193.699	211.396	263.454	963.826	833.171	828.952	888.435	549.56	204.615	439.744	683.884	609.276	201.571	270.578	246.068	268.906	233.583	710.481	822.217	156.547	851.773	219.777	216.863	204.692	170.478	440.441
LOC100651845	212.44	192.751	247.568	256.477	188.664	195.071	166.677	183.175	254.334	394.057	425.592	395.227	371.118	333.04	389.775	394.225	401.679	139.781	132.532	133.422	124.649	155.491	303.884	154.441	138.032	123.332	240.725	225.152	324.76	337.856	19.7951	167.45	168.156	299.223	116.468	342.39	458.392	389.297	379.251	224.825
LOC100650570	386.495	206.815	259.395	281.592	193.453	221.538	214.299	202.27	482.763	699.134	652.927	613.321	696.157	953.536	859.17	894.719	1038.46	358.107	294.963	245.528	221.691	262.317	623.976	218.104	169.402	192.014	636.616	511.53	612.047	505.635	63.3444	166.504	143.042	701.489	127.339	570.265	571.448	556.684	706.618	222.523
LOC100645999	1634	1150.72	1073.06	909.467	1277.55	1411.57	1339.98	1618.16	1661.41	1318.53	1312.02	1274.25	1596.55	1368.44	1415.31	1271.8	1490.94	1836.46	1752.81	1638.17	1617.09	2258.77	1271.25	2359.06	2148.12	2109.2	1477.7	1267.96	1307.78	1258.34	562.182	1367.04	1376.91	1288.04	1595.62	1336.02	1340.23	1649.97	1308.23	1297.54
LOC100652203	34.4139	48.8082	58.3441	42.6194	42.1382	55.8746	44.3377	48.7994	193.105	214.94	224.691	307.768	220.429	250.245	225.785	316.522	303.622	67.2282	71.1145	67.8951	66.0889	46.2912	262.353	60.1259	35.2922	58.3428	298.731	316.991	324.76	344.751	178.156	54.8707	66.6072	255.627	69.8811	203.583	220.974	211.387	190.243	50.6431
LOC100645092	33.7521	40.5357	26.8067	28.9203	37.3497	41.1707	37.7691	43.8487	63.5834	27.7342	21.1474	26.5699	34.8701	15.8147	13.0717	33.1377	20.0839	23.2969	16.1624	24.4738	23.4239	70.0303	27.3496	42.4418	39.2135	31.7562	30.4532	19.7502	21.2343	26.4309	11.8771	29.3274	24.0223	12.8804	21.7408	39.3286	33.9169	25.8256	19.7655	23.7869
LOC100646033	552.608	750.323	755.32	758.016	743.164	851.842	859.658	729.869	280.238	213.785	279.322	216.987	191.786	259.548	143.789	174.83	157.127	623.026	593.159	671.056	859.992	792.885	266.405	818.184	857.992	791.689	263.928	277.49	257.31	275.801	712.625	819.276	870.261	291.296	962.029	379.405	387.475	331.906	186.537	754.275
LOC100652167	113.831	137.325	114.323	132.424	179.087	169.584	206.088	169.737	44.7439	45.0681	58.1554	85.245	51.0598	41.8625	80.8071	52.5633	75.6102	164.41	168.089	202.896	189.901	302.673	61.7898	259.367	231.36	269.558	52.2055	56.2881	37.4723	41.3701	83.1396	142.853	181.259	49.5402	195.667	69.4034	64.7504	50.6946	69.1794	117.4
LOC100651339	476.5	665.943	656.765	582.972	586.104	493.068	512.346	464.655	228.429	205.696	193.851	254.628	230.392	186.056	169.933	259.388	179.574	502.548	405.676	479.213	657.543	348.965	262.353	392.587	493.306	464.527	230.574	295.266	389.712	293.038	1124.36	775.758	856.066	290.305	875.843	216.307	197.335	253.473	205.067	595.44
LOC100652289	0	0	0	0	0	0	0	0	0	0	0	0	0	0	0	0	0	0	0	0	0	0	0	0	0	0.738516	0	1.97502	1.24908	0	0	466.401	0	5.94482	0.776456	1.15672	0	0	0	0
LOC110119720	13.2361	11.5816	8.67277	15.9823	6.7038	11.7631	9.85282	11.3158	51.8087	21.9563	14.9794	42.069	24.9072	25.1175	22.5785	19.4256	12.9955	30.6188	20.203	23.6843	29.2799	10.6826	24.3107	11.7894	12.5483	21.417	21.7523	43.4505	12.4908	16.0884	0	2.83814	10.9192	14.8621	6.98811	11.5672	23.6391	23.9126	23.4716	8.44051
LOC100650168	456.646	286.231	332.719	334.866	351.471	465.621	387.544	527.599	466.279	336.278	386.822	562.396	444.594	497.699	535.941	521.062	552.899	557.129	654.576	416.844	463.459	528.195	531.797	521.091	376.45	399.537	578.61	529.306	529.608	576.883	292.968	427.613	387.632	451.806	312.135	477.727	433.725	464.86	487.962	359.873
LOC100646308	771.666	1005.12	954.793	837.166	911.717	818.513	872.795	1039.64	93.0202	104.003	86.352	110.708	100.874	75.3526	65.3587	85.701	94.5127	909.911	909.942	906.321	905.167	1184.58	118.515	1158.9	1023.47	1100.39	63.8067	135.289	131.153	137.9	190.033	1016.05	981.637	92.1447	1139.84	105.262	121.279	112.867	111.181	994.446
LOC100645091	2.64722	0.827258	1.57687	0	0.957686	0	1.64214	3.53619	0	0	8.81143	1.10708	2.49072	2.79084	4.75336	3.42804	0	3.99376	4.0406	5.52635	3.34627	2.37391	3.03884	1.17894	6.27416	2.95406	1.45015	0	0	1.14917	39.5903	2.83814	0	0	0.776456	9.25379	0	0	1.23535	2.30196
LOC100648174	1.32361	0	0	0	0	0	0	2.12171	2.35494	0	0	0	1.24536	1.86056	0	0	1.18141	2.6625	0.808119	0.789478	0	0	0	0	0.78427	0.738516	0	0.98751	0	0	15.8361	0	1.09192	2.97241	0.776456	1.15672	0	0	0	0
LOC100649306	338.845	175.379	96.9774	207.008	210.691	170.564	309.543	290.675	55.3411	35.8234	30.84	63.1034	72.231	41.8625	39.2152	31.995	66.1589	211.003	188.292	245.528	133.014	251.634	53.6862	247.577	380.371	358.18	37.7039	39.5004	66.201	71.2485	71.2625	152.313	146.317	77.2827	149.856	71.7169	69.8894	64.0857	64.238	148.86
LOC100646233	471.206	933.147	855.451	668.972	706.772	410.727	439.271	396.76	93.0202	83.2027	49.344	135.064	63.5134	118.145	124.776	81.1303	82.6986	763.473	743.469	940.268	819	351.338	180.305	425.597	373.313	504.406	242.175	207.377	202.35	279.248	2719.85	923.341	994.74	182.308	1275.72	117.986	129.501	110.954	100.063	848.655
LOC100647780	90.0056	76.935	80.4202	233.645	84.2763	103.907	73.8961	57.2862	60.051	48.5349	68.7291	211.452	66.0042	151.635	109.327	303.953	41.3493	17.9719	30.7085	28.4212	83.6568	26.113	134.722	35.3682	62.7416	52.4346	69.6073	102.701	114.915	63.2043	3329.54	116.364	174.707	144.657	260.889	93.6946	93.5284	65.0422	66.7087	95.9149
LOC100646511	545.328	500.491	461.234	486.317	399.355	373.477	357.986	446.267	665.271	1279.24	1087.33	1139.18	1526.81	1119.13	993.452	1120.97	1235.75	280.229	240.011	332.37	274.394	321.665	1117.28	354.861	316.845	368.52	823.686	1033.92	1162.89	1159.51	316.722	391.663	342.863	1146.36	391.334	1169.45	1119.26	1207.11	1190.87	413.585
LOC100651691	414.952	392.948	403.678	388.902	459.689	393.082	390.007	381.201	356.774	389.435	395.633	322.16	368.627	373.042	426.614	385.083	487.922	475.923	448.506	385.265	388.168	376.264	343.389	298.272	374.881	374.428	317.583	309.091	277.295	290.74	166.279	423.829	418.206	346.781	405.31	422.204	392.614	394.079	395.311	405.912
LOC100648333	120.449	43.0174	37.8448	55.5574	39.2651	29.4077	30.3795	46.6777	171.911	110.937	120.717	50.9256	127.027	90.237	120.022	101.699	115.778	63.9001	65.4576	72.632	64.4157	58.1608	72.9322	56.5891	59.6045	62.7739	46.4048	102.701	44.9667	85.0385	98.9757	30.2735	16.3788	65.393	25.6231	108.732	97.6396	83.2157	76.5914	46.0392
LOC100649341	4038.34	2722.51	2881.73	2554.88	1509.31	1668.39	1654.45	1964	1862.76	1811.97	1279.42	2747.77	1544.25	2498.73	2762.89	2655.59	4225.9	8629.18	9164.88	5599.77	4095	2626.73	2563.77	1641.08	1327.77	1822.66	3480.36	4178.16	3877.13	3686.54	4659.77	2233.62	2547.45	2063.84	2215.23	1695.76	1301.18	2315.69	1865.37	3644.77
LOC100650972	373.92	362.339	402.101	357.698	321.782	320.543	339.922	232.681	259.044	260.009	363.912	425.118	270.243	528.398	544.26	429.648	614.333	762.807	782.259	560.529	559.664	290.804	399.101	280.588	330.962	350.057	336.435	581.644	303.526	357.392	657.198	366.12	395.275	374.524	323.782	218.621	288.808	388.34	302.66	501.827
LOC100649663	125.743	103.407	58.3441	58.6016	56.5035	62.7363	65.6854	75.6744	130.699	86.6695	69.6103	80.8167	120.8	78.1434	72.4887	92.5571	114.597	99.1783	71.9226	105.79	120.466	87.8346	80.0228	95.4941	75.29	104.869	75.4079	77.0258	102.424	72.3977	83.1396	93.6586	72.0668	68.3654	94.7277	86.7543	91.4729	109.998	80.2975	72.128
LOC110119704	1.32361	0	0	0.76106	0.957686	0.980255	0	1.41448	4.70988	1.15559	0.881143	1.10708	1.24536	0	0	3.42804	1.18141	0	0	0.789478	0	2.37391	3.03884	0	0	0.738516	4.35045	0	2.49815	2.29834	27.7132	0	2.18384	1.98161	1.55291	5.78362	0	0	6.17673	0
LOC100648527	72.1369	100.098	135.611	89.044	113.007	137.236	120.697	183.882	148.361	143.294	124.241	152.777	114.573	138.612	120.022	125.695	120.504	123.806	122.834	112.106	106.244	157.865	127.631	139.115	112.935	225.247	107.311	144.176	153.636	139.05	221.705	137.177	111.376	129.795	109.48	136.493	135.668	116.693	117.358	107.425
LOC110119660	6.61806	0.827258	1.57687	4.56636	1.91537	0.980255	0.821068	1.41448	21.1945	27.7342	22.0286	15.4991	26.1526	20.4661	3.56502	13.7122	18.9025	2.6625	2.42436	4.73687	12.5485	4.74782	12.1554	1.17894	3.13708	3.69258	5.80061	8.88759	6.24538	19.5359	0	1.89209	3.27576	17.8345	1.55291	21.9777	18.5001	9.56503	14.8241	3.06928
LOC100646551	420.247	507.937	457.292	419.344	430.959	389.161	388.365	387.566	547.524	775.403	755.139	633.249	967.646	601.89	775.986	781.593	765.553	284.888	268.296	302.37	276.904	294.365	588.522	274.693	311.355	292.452	551.058	429.567	498.381	511.38	79.1805	314.087	304.646	671.765	246.137	640.825	750.283	683.899	690.558	350.665
LOC100644144	420.247	531.1	533.77	611.892	575.569	691.08	701.192	579.935	90.6653	62.402	67.848	53.1397	59.7774	69.7709	57.0403	75.4169	59.0704	606.385	624.676	566.056	689.332	559.055	43.5567	504.586	652.513	615.184	133.414	168.864	164.878	173.525	1159.99	610.2	564.523	47.5586	587.777	42.7988	80.1672	51.6511	77.8268	591.603
LOC100646631	597.611	559.227	566.884	573.078	847.552	911.637	845.7	955.478	1012.63	1202.97	1694.44	907.804	1288.95	987.026	1049.3	1176.96	1196.77	493.894	467.901	403.423	429.996	733.538	884.303	641.343	639.965	612.968	894.743	668.544	664.509	696.397	249.419	443.696	448.78	1047.28	385.122	1086.16	1203.54	1193.72	1336.64	537.123
LOC100642344	113.169	379.712	374.506	391.946	343.809	397.984	395.755	410.198	222.542	369.79	376.248	235.808	353.683	240.942	311.345	233.107	218.561	163.744	153.543	258.159	218.344	344.217	354.532	308.882	314.492	298.361	217.523	171.827	229.83	249.37	47.5083	374.634	386.54	290.305	407.64	285.711	326.836	258.256	391.605	358.338
LOC105666248	277.297	312.704	298.816	335.627	326.571	213.696	219.225	205.806	48.2763	101.692	140.983	129.528	108.346	168.38	97.4439	105.127	157.127	143.11	147.078	146.053	141.38	106.826	112.437	121.431	113.719	138.841	88.4592	135.289	96.1789	132.154	154.402	271.515	186.719	131.777	166.162	141.12	129.501	148.258	119.829	258.587
LOC100642463	121.111	126.571	151.379	168.194	188.664	198.012	180.635	198.734	370.903	543.129	522.518	220.309	587.811	200.01	193.699	222.823	157.127	69.8907	58.1846	73.4215	99.5516	182.791	256.276	194.525	218.027	204.569	285.68	122.451	167.376	213.746	102.935	143.799	155.053	204.105	128.892	441.868	638.254	478.251	376.78	133.514
LOC100650612	96.6237	84.3803	85.9393	101.982	70.8687	79.4007	94.4228	77.0889	73.0032	64.7132	75.7783	94.1016	78.4578	97.6792	57.0403	78.8449	70.8845	62.5688	39.5978	54.474	61.0695	67.6564	53.6862	71.9153	42.3506	48.7421	120.363	83.9384	81.19	74.696	126.689	70.9535	79.7103	49.5402	76.8692	70.5601	57.556	65.9987	74.1207	79.8012
LOC100643248	0	0	0	0	0	0	0	0	3.53241	0	0	1.10708	1.24536	0.930279	0	2.28536	2.36282	0	0	0	0	0	0	0	0	0	0	0	0	0	0	0	0	1.98161	0	1.15672	0	0.956503	0	0
LOC105666268	101.918	107.544	137.976	139.274	88.1071	103.907	106.739	94.0626	226.074	234.585	287.252	263.485	240.355	259.548	226.973	271.958	264.636	143.11	201.222	161.843	182.372	112.761	220.823	109.641	100.387	127.763	232.024	253.79	332.254	210.298	411.739	100.281	109.192	235.811	87.7396	188.546	183.973	221.909	150.712	136.583
LOC100648256	32.4285	22.336	19.7108	15.2212	25.8575	16.6643	12.316	17.6809	73.0032	28.8898	12.336	35.4265	23.6619	39.0717	41.5919	22.8536	18.9025	26.625	20.203	28.4212	28.4433	24.926	31.4014	24.7577	29.8023	22.894	30.4532	55.3006	48.714	44.8176	15.8361	10.4065	22.9303	29.7241	19.4114	24.2912	34.9447	21.0431	33.3543	10.7425
LOC105666267	0.661806	0	0	0	0	0	0	0	7.06483	3.46678	0	0	3.73609	0	0	0	0	0	0	0.789478	0	0	0	1.17894	0	0	1.45015	0	0	0	7.91805	0	0	0	0.776456	0	0	0	0	0
LOC100650851	70.1514	42.1902	45.7292	66.2122	48.842	34.3089	28.7374	31.8257	42.389	94.7587	103.094	78.6025	82.1939	143.263	76.0538	70.8462	140.588	29.9532	24.2436	33.9476	25.9336	30.8608	113.45	17.6841	27.4495	19.2014	36.2538	58.2631	89.9335	86.1877	3.95903	24.5972	19.6546	85.2091	16.3056	80.9706	77.0839	87.9982	76.5914	39.9006
LOC100650091	817.331	679.179	702.495	748.122	656.972	634.225	665.065	699.458	811.278	888.651	1058.25	976.443	868.017	1180.52	967.309	1048.98	1331.45	738.845	719.226	651.319	650.85	720.481	1062.58	564.712	696.432	705.283	846.888	1004.3	1071.71	912.441	296.927	603.578	676.991	1088.89	628.153	931.162	1068.9	1110.5	1169.87	682.914
LOC105666273	0.661806	2.48177	0	0.76106	1.91537	0	2.4632	0.707238	2.35494	3.46678	1.76229	0	2.49072	1.86056	0	1.14268	0	1.33125	0	1.57896	0	0	2.02589	5.8947	0.78427	0	1.45015	0	0	0	0	0.946046	1.09192	0	0	1.15672	0	0	2.47069	0.767319
LOC100644531	444.734	388.811	364.256	356.937	493.208	397.984	417.924	371.3	57.6961	122.493	134.815	139.492	118.309	201.87	148.542	146.263	139.406	379.407	259.406	303.949	363.907	302.673	124.593	277.051	277.632	254.788	168.218	159.977	144.893	158.585	47.5083	407.746	345.047	150.602	274.866	143.434	136.695	226.691	208.773	461.926
LOC100647513	232.956	261.414	260.972	267.132	245.168	310.741	241.394	161.25	290.835	283.12	309.281	244.664	211.711	272.572	223.408	279.957	290.627	189.703	223.041	241.58	255.99	210.091	274.509	193.346	232.144	197.184	414.743	279.465	369.727	383.823	182.115	265.839	305.738	248.692	258.56	319.256	349.447	264.951	292.777	271.631
LOC100647071	726.001	795.822	826.279	784.653	793.921	794.987	757.846	755.33	561.654	522.328	504.014	634.356	560.413	660.498	677.354	625.046	715.934	1084.97	989.946	807.636	835.732	611.281	652.338	613.049	650.16	536.901	706.224	659.657	726.962	596.419	237.542	961.183	894.284	683.654	871.96	561.011	552.948	589.206	699.206	792.641
LOC100646630	75.4459	128.225	138.764	129.38	178.13	116.65	123.16	92.6481	142.474	147.916	170.942	114.029	128.272	183.265	108.139	126.838	96.8755	129.131	116.369	165.001	167.314	83.0868	133.709	87.2415	130.189	150.657	134.864	141.214	167.376	135.602	712.625	140.961	143.042	145.648	145.197	156.158	143.89	136.78	122.299	151.929
LOC100649103	67.5042	38.0539	55.1904	82.9555	65.1226	49.0128	49.2641	51.6283	38.8565	35.8234	44.9383	38.7477	43.5877	35.3506	21.3901	42.2792	37.8051	74.5501	85.6606	68.6846	87.8397	68.8433	44.5697	53.0523	57.2517	63.5124	37.7039	32.5878	58.7066	37.9226	190.033	45.4102	52.4122	35.6689	42.7051	33.545	24.6668	50.6946	43.2371	51.4104
LOC100647228	86.0348	29.7813	34.6911	38.053	45.9689	36.2694	43.5166	51.6283	89.4878	136.36	87.2331	68.6388	118.309	66.0498	122.399	114.268	55.5262	37.2751	64.6495	42.6318	58.5598	41.5434	59.7639	57.768	82.3484	104.131	129.063	79.0008	64.952	50.5635	257.337	45.4102	68.791	76.2919	86.9631	109.889	98.6673	159.736	112.416	27.6235
LOC100647191	540.034	859.521	834.951	742.794	874.367	1055.73	983.64	790.692	3155.62	3402.07	5488.64	2417.86	2873.05	2449.42	2898.36	2882.98	2438.43	593.073	732.156	772.11	811.471	900.898	2925.39	983.236	895.637	960.071	3313.6	2220.91	2721.74	2290.29	37808.7	768.19	817.849	3022.94	1094.8	3162.48	3011.41	3146.89	3248.96	818.73
LOC100650493	185.306	178.688	162.417	182.654	190.579	163.703	139.582	146.398	100.085	93.6031	118.954	128.421	139.481	173.032	142.601	116.553	145.313	201.019	226.273	182.369	164.804	186.352	115.476	154.441	156.854	209.739	195.77	120.476	161.131	134.453	83.1396	192.993	215.108	123.85	159.174	108.732	102.778	125.302	116.123	171.112
LOC100651610	1029.77	1152.37	1190.54	1235.96	1023.77	1140.04	1101.87	829.59	1440.05	1053.9	1271.49	1429.24	1112.11	1505.19	1417.69	1312.94	1149.51	990.451	1124.9	1095.01	1322.61	735.912	1248.96	800.5	879.951	878.096	2627.67	1756.78	2332.03	2094.94	9885.69	1320.68	1424.96	1224.63	1503.22	998.252	1108.98	1327.63	1116.75	1157.12
LOC100643945	1227.65	2322.94	1997.1	1375.24	2186.4	1810.53	1911.45	2045.33	2976.65	3482.96	2582.63	2731.16	4058.63	2630.83	3052.85	3500.03	3083.48	2161.29	1722.1	2317.12	2403.46	1920.49	3003.39	2149.21	2413.98	2068.58	2727.73	2878.59	2871.63	3068.28	1864.7	2693.39	2861.93	2755.42	3270.43	2596.84	3046.35	2809.25	3475.03	2294.28
LOC100652011	211.116	145.597	162.417	198.637	122.584	172.525	165.035	194.49	76.5356	161.783	141.864	154.991	165.633	145.123	163.991	154.262	179.574	107.831	119.602	127.106	105.408	155.491	153.968	135.578	152.148	155.827	176.918	164.914	157.384	153.989	23.7542	124.878	121.203	149.611	93.1748	183.919	210.696	219.039	197.655	140.419
LOC100651337	121.772	275.477	257.029	270.176	316.994	334.267	330.069	238.339	4038.73	719.935	722.537	2862.9	704.875	1026.1	968.497	740.457	673.403	204.347	201.222	264.475	244.278	163.8	1620.72	162.694	269.789	214.17	4679.64	1558.29	1064.21	868.772	23738.3	401.124	385.448	1589.25	496.932	1185.64	3701.05	597.814	2547.28	271.631
LOC110119673	23.825	3.30903	7.88434	9.89378	7.66149	12.7433	21.3478	13.4375	4.70988	11.5559	1.76229	11.0708	1.24536	12.0936	7.13004	11.4268	9.45127	14.6438	14.5461	17.3685	20.9142	17.8043	5.06474	7.07364	12.5483	19.2014	2.9003	0.98751	8.74353	10.3425	39.5903	10.4065	9.82729	5.94482	6.21165	10.4105	1.02778	2.86951	9.88277	9.20783
LOC100649852	119.787	152.216	131.668	92.0882	138.864	79.4007	89.4964	125.181	195.46	136.36	116.311	131.742	173.105	217.685	196.076	123.409	129.955	304.857	281.225	187.896	476.844	214.839	166.123	165.052	210.969	138.103	133.414	167.877	122.409	181.569	15.8361	227.051	352.691	203.115	298.159	96.008	155.196	183.648	189.008	217.919
LOC100643211	1872.91	2542.16	2416.55	2356.24	2183.52	1983.06	2082.23	1558.75	1042.06	1070.08	1186.9	1822.25	1005.01	1815.9	1644.66	1837.43	1572.46	2329.03	2234.45	2278.43	2293.87	1522.86	1840.53	1599.82	1738.73	1535.37	1580.67	2045.13	1630.04	1907.62	2300.19	2338.63	2269.01	1764.62	2391.49	1406.58	1494.4	1648.05	1397.18	2507.6
LOC100648254	9.26529	1.65452	4.7306	9.13272	3.83074	4.90128	6.56854	2.12171	22.3719	9.24475	14.9794	6.64247	34.8701	15.8147	16.6368	18.2829	27.1724	9.98439	3.23248	0	5.01941	5.93477	8.10358	8.25258	5.48989	7.38516	1.45015	7.90008	2.49815	4.59668	0	4.73023	0	8.91723	0.776456	12.724	19.5279	5.73902	3.70604	1.53464
LOC100646069	0	0	0	0	0	0	0	0	1.17747	1.15559	0	0	0	0	1.18834	2.28536	0	0.665626	2.42436	0	0	0	0	0	0	0	2.9003	0	0	0	0	0	0	0	0	1.15672	0	0	0	0
LOC110119710	3.97084	0.827258	0	0.76106	0.957686	0.980255	0.821068	0.707238	17.6621	32.3566	7.04914	6.64247	11.2083	5.58167	8.31838	9.14144	9.45127	3.99376	0.808119	1.57896	1.67314	2.37391	1.01295	1.17894	0.78427	3.69258	10.1511	9.8751	13.7398	1.14917	0	0	2.18384	8.91723	0	12.724	15.4168	0.956503	14.8241	2.30196
LOC100649423	793.505	1685.95	1214.98	2009.96	3019.58	1795.83	2381.92	1379.11	1838.03	2475.28	1845.11	2597.21	2689.98	2392.68	2021.37	2614.45	2712.51	1576.87	1971	1436.06	1478.22	1932.36	2224.43	1926.39	1971.66	2283.49	1853.29	1705.43	2162.15	2166.18	33659.6	1007.54	901.927	2550.33	1517.97	1145.16	2264.21	1142.06	1156.28	1990.43
LOC100646119	0.661806	0.827258	0	0	1.91537	0.980255	3.28427	0	2.35494	0	0	0	3.73609	0	0	3.42804	3.54423	3.32813	0	1.57896	0	3.56086	0	0	1.56854	0	5.80061	0	1.24908	1.14917	15.8361	0	0	0	0	1.15672	2.05557	0	2.47069	1.53464
LOC110119700	35.7375	8.27258	11.0381	16.7433	3.83074	9.80255	5.74748	4.24343	35.3241	38.1346	14.0983	26.5699	33.6248	33.49	27.3318	27.4243	28.3538	16.6406	16.9705	13.4211	16.7314	17.8043	29.3755	9.43152	10.1955	7.38516	8.70091	28.6378	22.4834	14.9392	0	8.51442	8.73537	45.577	7.76456	11.5672	22.6113	26.7821	9.88277	6.13855
LOC100643373	217.072	294.504	370.564	318.884	335.19	496.009	462.261	427.879	435.664	914.074	1298.8	417.368	768.388	541.422	501.479	567.912	505.643	211.669	250.517	258.949	217.508	333.534	448.736	371.366	349.785	362.611	749.728	478.942	515.869	489.546	245.46	319.764	301.37	488.466	292.724	615.377	618.726	748.941	756.032	290.047
LOC100648719	485.766	865.312	701.706	613.414	761.36	624.423	665.065	792.813	229.607	261.164	251.126	262.378	191.786	215.825	265	346.232	275.268	1091.63	943.075	1079.22	1123.51	859.355	215.758	796.963	897.205	898.036	201.571	307.116	249.815	237.878	209.828	1035.92	956.523	204.105	1067.63	222.091	204.529	252.517	255.717	854.794
LOC100646387	21.1778	21.5087	12.6149	8.37166	13.4076	12.7433	22.1688	21.2171	48.2763	6.93356	7.04914	14.392	17.4351	19.5358	4.75336	9.14144	15.3583	34.6126	33.1329	45.7897	16.7314	27.2999	5.06474	42.4418	32.9394	33.9717	4.35045	7.90008	6.24538	4.59668	27.7132	23.6512	19.6546	7.92643	10.8704	6.94034	13.3612	14.3475	9.88277	10.7425
LOC100646836	1133.01	1491.55	1557.95	1126.37	1475.79	1289.04	1188.09	1106.83	694.708	726.868	649.402	810.381	815.712	943.302	1049.3	983.848	826.986	1875.73	1821.5	1818.17	1867.22	1284.28	863.031	1406.47	1614.03	1433.46	929.547	1263.03	1170.38	1303.16	2474.39	1623.42	1704.49	848.128	2128.27	764.594	760.561	1106.67	915.391	1616.74
LOC100645384	844.465	592.317	451.773	605.043	502.785	496.009	568.179	444.145	542.814	426.414	370.961	473.829	581.584	355.366	407.601	409.08	485.559	557.129	838.019	761.057	536.24	532.942	446.71	544.67	541.931	630.693	642.417	721.87	645.772	782.584	633.444	428.559	420.39	423.073	500.038	352.801	396.725	345.297	474.373	656.825
LOC100649186	82.064	74.4532	119.842	117.203	113.965	66.6574	68.1487	72.8455	63.5834	153.694	86.352	105.172	70.9856	134.89	106.951	170.259	173.667	55.247	50.1034	73.4215	61.906	52.226	106.359	49.5155	33.7236	32.4947	114.562	94.801	98.677	95.3811	67.3035	57.7088	53.5041	142.676	45.0345	144.59	116.14	109.998	112.416	101.286
LOC100646310	358.037	397.084	360.314	306.707	488.42	441.115	440.914	449.803	1126.84	1379.78	1337.57	900.054	1058.56	906.091	1128.92	1022.7	941.583	378.741	386.281	463.424	408.245	646.89	868.096	491.618	555.263	472.65	1164.47	1207.73	1202.86	1057.24	748.256	320.71	283.9	818.404	452.674	1472.51	1385.45	1207.11	1193.34	346.828
LOC100646835	1128.38	801.613	930.352	658.317	635.903	714.606	785.762	850.807	414.47	301.61	282.847	363.122	310.095	263.269	240.045	263.959	375.688	1610.15	1411.78	1320.8	1371.14	1071.82	226.9	1161.26	945.046	1086.36	391.541	258.728	302.276	302.232	1326.27	838.197	954.339	236.802	812.95	264.89	371.03	255.386	370.604	887.788
LOC100647307	236.927	321.803	231.011	242.778	293.052	276.432	344.849	379.787	182.508	135.204	153.319	139.492	163.142	113.494	194.888	101.699	119.322	402.038	391.13	354.476	332.954	589.916	152.955	558.817	472.131	426.124	95.71	187.627	111.168	168.928	589.895	351.929	322.117	122.86	354.064	167.725	153.14	153.997	164.301	309.23
LOC100651254	197.218	151.388	145.072	168.955	203.987	136.255	178.172	127.303	317.917	172.183	208.831	452.795	170.615	257.687	167.556	197.684	122.867	142.444	201.222	178.422	173.17	157.865	249.185	229.893	135.679	206.785	303.082	347.604	272.299	205.701	154.402	180.695	184.535	230.857	144.421	167.725	267.224	162.605	407.664	143.489
LOC100644773	434.807	213.433	206.57	296.813	182.918	155.861	185.561	186.003	4278.93	2915.56	3723.71	3616.82	3926.63	3739.72	4196.03	4009.67	5745.19	141.778	144.653	206.054	200.776	167.361	3966.7	130.862	134.895	228.201	3094.62	3323.96	3423.72	4331.22	146.484	238.404	216.2	3656.06	164.609	3176.36	2987.77	2825.51	2737.53	145.791
LOC110119715	0	0	0.788434	0.76106	0	0	0	0.707238	2.35494	3.46678	0	1.10708	1.24536	2.79084	1.18834	0	3.54423	0.665626	0	0.789478	0.836568	0	3.03884	0	0.78427	0	0	0	2.49815	2.29834	0	0	0	2.97241	0	1.15672	5.13892	2.86951	2.47069	0.767319
LOC100651256	15.2215	4.13629	3.94217	6.08848	0.957686	3.92102	2.4632	3.53619	1.17747	5.77797	4.40571	1.10708	7.47217	2.79084	1.18834	1.14268	0	3.99376	4.84871	3.94739	4.18284	2.37391	0	1.17894	3.92135	5.16961	0	1.97502	3.74723	2.29834	0	3.78419	0	1.98161	4.65874	4.62689	3.08335	0	3.70604	3.06928
LOC100644569	10517.4	8992.3	8693.27	6561.1	9380.53	9527.1	11972	13015.3	23753.1	22646.2	19919.1	21869.2	25800.2	24538.9	25175	28083.7	22297.9	13998.1	13957.8	10738.5	11051.1	15426.8	17503.7	17849.1	13862	12920.3	32757.5	23847.4	25527.4	25204.7	9378.93	10356.4	11823.3	21657	10878.9	18851.1	21869.2	25483.1	21695.1	9698.92
LOC100642378	240.897	224.187	230.223	287.681	240.379	225.459	210.193	200.148	118.925	179.117	119.835	161.633	178.087	184.195	125.964	138.264	183.118	108.497	88.085	126.317	116.283	89.0216	157.007	91.9573	126.268	126.286	189.97	165.902	127.406	148.243	356.312	192.047	108.1	151.593	102.492	173.509	164.446	180.779	200.126	186.459
LOC100643294	336.197	249.005	263.337	261.044	235.591	274.471	234.825	280.773	420.357	553.529	493.44	422.904	681.213	435.37	461.076	494.781	499.736	206.344	165.664	180.001	172.333	217.213	366.687	218.104	203.126	209.739	323.384	390.067	448.418	442.43	71.2625	210.968	164.88	424.064	149.856	511.272	520.059	475.382	570.73	268.562
LOC100643494	97.2855	98.4437	109.592	159.823	110.134	101.947	82.9279	86.9902	16.4846	32.3566	33.4834	26.5699	31.134	26.9781	21.3901	22.8536	31.898	49.2563	32.3248	55.2635	53.5404	26.113	24.3107	35.3682	54.1147	45.0495	43.5045	42.4629	32.476	42.5193	126.689	138.123	80.8022	38.6413	79.1985	32.3883	18.5001	25.8256	24.7069	112.029
LOC100645499	287.886	445.892	424.177	422.388	341.894	338.188	328.427	253.898	275.528	233.43	180.634	364.229	219.184	295.829	286.39	313.094	233.919	516.526	505.883	447.634	511.143	306.234	251.211	352.503	287.043	341.933	504.653	432.529	417.191	398.762	1460.88	530.732	576.534	269.499	591.66	198.956	207.613	261.125	286.6	395.937
LOC100650123	31.7667	12.4089	11.8265	9.13272	47.8843	39.2102	34.4849	28.9967	203.702	174.495	193.851	48.7114	115.819	37.2111	30.8968	34.2804	29.5352	18.6375	12.1218	23.6843	19.2411	64.0955	61.7898	54.2312	46.272	36.9258	34.8036	44.438	37.4723	12.6409	83.1396	10.4065	15.2869	41.6137	20.1879	277.614	196.307	84.1722	116.123	23.7869
LOC100652049	268.031	420.247	406.043	415.539	319.867	331.326	261.921	241.168	881.926	806.604	1014.2	931.053	694.912	823.297	923.34	873.008	837.619	278.897	275.569	325.265	371.436	194.66	978.507	198.062	282.337	279.898	1218.13	943.072	1024.24	861.877	1005.59	380.311	402.919	1029.44	413.851	692.877	706.088	666.682	659.675	339.922
LOC100652048	240.236	283.75	239.684	288.442	243.252	225.459	242.215	295.625	16.4846	24.2675	17.6229	19.9274	21.1711	18.6056	26.1435	15.9975	7.08845	191.035	160.008	167.369	155.602	218.4	18.2331	196.883	207.047	197.922	15.9517	20.7377	23.7324	33.3259	114.812	240.296	197.638	19.8161	171.597	15.0374	17.4723	11.478	14.8241	270.096
LOC100642969	178.026	113.334	104.862	124.053	122.584	118.611	111.665	126.596	154.249	128.271	145.389	128.421	154.425	146.984	130.717	165.689	160.672	179.719	161.624	151.58	152.255	150.743	105.347	123.789	130.189	160.997	198.671	145.164	149.889	142.497	39.5903	143.799	150.685	130.786	100.939	164.255	115.112	166.431	147.006	118.167
LOC100651089	713.427	963.756	941.39	797.591	826.483	918.499	883.469	675.412	473.343	330.5	301.351	338.766	353.683	593.518	560.896	526.776	489.103	2051.46	2116.46	1639.75	1704.93	1178.65	384.92	1285.04	1153.66	1104.82	390.091	431.542	348.492	473.458	16837.7	1297.03	1346.34	362.634	1303.67	281.084	272.363	386.427	297.718	1024.37
LOC105666219	0	0.827258	0	0.76106	0	2.94077	0	2.12171	3.53241	3.46678	0.881143	0	3.73609	0	0	0	0	7.98751	4.84871	6.31583	4.18284	2.37391	1.01295	0	3.13708	1.47703	0	0.98751	1.24908	3.44751	0	0.946046	4.36769	4.95402	1.55291	0	0	0.956503	0	1.53464
LOC100649890	5.29445	16.5452	10.2496	21.3097	8.61917	4.90128	4.92641	7.77961	18.8395	8.08915	4.40571	14.392	64.7588	12.0936	8.31838	22.8536	14.1769	13.9781	4.0406	15.0001	15.0582	13.0565	33.4273	17.6841	12.5483	6.64664	43.5045	18.7627	23.7324	9.19336	574.059	28.3814	24.0223	25.7609	31.0583	20.821	20.5557	27.7386	25.9423	15.3464
LOC100644857	1226.33	1232.61	1115.63	1129.41	1195.19	1191.99	1377.75	1166.23	1065.61	940.653	1164.87	1041.76	909.114	999.119	1024.35	1070.69	1011.29	1208.11	1204.1	1188.16	1301.7	1121.67	909.627	1055.15	1242.28	1275.42	1061.51	1100.09	991.767	938.871	740.338	1386.9	1237.15	912.53	1254.75	927.692	984.618	1012.94	1062.4	1196.25
LOC100649185	274.65	198.542	198.685	229.84	229.845	181.347	202.804	216.415	164.846	584.73	592.128	363.122	582.829	427.928	262.623	468.499	506.824	111.16	153.543	122.369	99.5516	189.913	371.752	187.451	104.308	108.562	249.426	273.54	298.529	302.232	3.95903	135.285	128.847	432.981	77.6456	424.518	437.836	417.992	403.958	200.27
LOC110119713	0	2.48177	0.788434	3.04424	0	0	1.64214	2.12171	4.70988	2.31119	0	0	0	0	0	0	1.18141	0	0	0.789478	0	0	1.01295	1.17894	0.78427	0	2.9003	0	1.24908	0	0	0	1.09192	0	2.32937	2.31345	0	0.956503	0	1.53464
LOC100642500	33.7521	34.7448	23.653	41.0972	26.8152	20.5854	22.1688	25.4606	80.068	8.08915	25.5531	26.5699	23.6619	38.1414	55.852	54.8487	36.6237	48.5907	44.4465	52.895	42.665	39.1695	176.253	25.9367	16.4697	33.9717	110.212	131.339	24.9815	65.5027	19.7951	21.7591	36.0334	47.5586	36.4934	26.6046	39.0558	35.3906	28.413	35.2967
LOC100648647	55.5917	43.0174	62.2863	65.4512	111.092	193.11	151.898	395.346	130.699	108.626	111.905	153.884	58.532	128.378	114.081	122.267	77.973	71.8876	68.6901	58.4214	71.9449	307.421	88.1264	246.398	95.681	511.053	87.0091	101.714	98.677	97.6794	102.935	60.547	56.7799	119.887	50.4697	116.829	115.112	98.5198	75.3561	63.6875
LOC110119662	23.1632	9.9271	8.67277	8.37166	7.66149	11.7631	12.316	19.0954	1.17747	1.15559	5.28686	5.53539	1.24536	0	0	0	1.18141	13.9781	21.0111	18.9475	29.2799	27.2999	0	9.43152	18.0382	22.1555	0	1.97502	0	1.14917	0	17.9749	13.1031	1.98161	10.0939	5.78362	0	2.86951	0	15.3464
LOC100648794	331.565	530.273	461.234	442.937	512.362	546.982	592.811	471.727	433.309	374.412	348.051	525.862	322.549	463.279	420.672	479.926	413.493	635.007	726.499	626.056	692.678	659.947	500.396	631.912	664.277	667.619	450.997	523.38	539.601	521.723	1203.54	457.886	580.902	511.255	557.496	465.003	486.142	435.209	422.488	448.114
LOC100642891	1792.83	2724.99	2485.93	2742.1	2105.95	1893.85	2000.94	1748.29	712.37	670.244	447.62	1125.9	605.246	564.679	560.896	658.184	601.337	2005.53	1847.36	2268.96	2328.17	1769.75	921.782	1770.77	2257.91	2303.43	868.641	1150.45	1245.33	1185.94	2153.71	2695.29	2822.62	1029.44	2873.66	1098.89	963.034	832.157	568.259	2493.79
LOC100644570	176.702	270.513	267.279	261.805	293.052	329.366	302.974	658.438	446.262	454.148	640.591	246.878	499.39	253.036	237.668	215.967	173.667	161.081	139.805	223.422	148.073	456.977	333.26	413.808	363.117	437.94	160.967	140.226	147.391	124.11	87.0986	218.537	212.925	289.315	197.996	549.444	442.975	309.907	326.131	244.008
LOC110119690	0	0	0	0.76106	0	0.980255	1.64214	1.41448	0	1.15559	0	0	0	0	0	0	0	0	0	0	0	2.37391	0	0	1.56854	0.738516	2.9003	0	1.24908	0	0	1.89209	0	0	0	3.47017	2.05557	1.91301	0	0
LOC100646918	31.7667	50.4628	60.7094	55.5574	135.991	159.782	142.045	149.227	40.034	19.6451	14.0983	23.2486	11.2083	18.6056	19.0134	10.2841	4.72564	37.9407	46.0628	100.264	119.629	77.152	4.05179	139.115	264.299	155.827	13.0514	11.8501	13.7398	17.2375	43.5493	78.5218	62.2395	16.8437	156.068	13.8807	16.4446	36.3471	39.5311	56.7816
LOC100647157	425.541	437.62	494.348	477.185	410.847	304.859	339.922	273.701	127.167	128.271	129.528	170.49	140.726	167.45	139.036	186.257	191.388	268.247	214.152	269.212	244.278	213.652	159.033	181.557	231.36	189.06	176.918	111.589	169.874	153.989	83.1396	358.552	313.381	163.483	239.925	138.807	125.39	133.91	171.713	424.328
LOC110119689	15.8833	6.61807	2.3653	5.32742	6.7038	5.88153	4.92641	6.36514	4.70988	6.93356	2.64343	2.21416	2.49072	4.65139	4.75336	2.28536	0	5.99063	8.88931	3.15791	5.85598	10.6826	4.05179	3.53682	3.92135	9.60071	0	2.96253	3.74723	6.89502	0	4.73023	12.0111	3.96321	6.98811	1.15672	5.13892	6.69552	2.47069	3.06928
LOC100642496	956.972	1235.1	953.216	750.405	2321.43	2123.23	2060.06	3321.19	1684.96	2305.41	1843.35	1004.12	2219.23	1313.55	1147.94	1342.65	1424.78	1720.64	1546.74	1523.69	1453.96	3630.89	1205.41	3064.06	2985.72	2572.99	1263.08	1489.17	1471.41	1774.32	376.108	1326.36	1555.99	1277.15	1482.26	2266.02	2321.77	2646.64	2306.39	1371.2
LOC100648481	321.638	252.314	206.57	217.663	264.321	254.866	287.374	324.622	209.59	226.496	209.712	250.2	271.489	176.753	273.318	273.101	307.166	372.751	416.181	300.002	276.067	428.49	220.823	373.724	363.901	284.329	333.535	339.704	274.797	291.889	67.3035	334.9	292.635	223.922	266.325	200.113	220.974	185.561	229.774	241.706
LOC100651653	432.159	475.673	342.18	295.291	406.059	338.188	380.155	390.395	167.201	157.161	83.7085	120.672	148.198	146.984	142.601	193.113	178.393	766.135	801.654	649.741	519.509	464.099	101.295	426.776	418.8	495.544	140.665	166.889	141.146	158.585	114.812	698.182	682.451	158.529	585.448	165.411	142.862	144.432	170.478	504.896
LOC100649667	546.652	743.705	518.789	806.723	870.536	466.602	566.537	471.727	228.429	176.806	165.655	138.385	202.994	216.755	175.874	165.689	159.49	424.004	661.041	819.478	694.352	530.569	153.968	580.038	788.976	900.251	140.665	269.59	234.826	293.038	585.936	698.182	828.768	144.657	1033.46	160.785	136.695	128.171	155.654	741.23
LOC100645531	977.488	833.049	694.61	516.76	887.775	928.302	901.533	1277.27	1866.29	2045.4	2730.66	1582.01	1831.93	1927.54	1935.81	2276.22	2271.85	1452.4	1419.87	1116.32	1123.51	1772.12	1550.82	1749.55	1426.59	1485.89	1203.63	1718.27	1907.34	2048.97	193.992	869.417	952.155	1512.96	1029.58	1843.82	1834.6	1919.7	2201.39	860.165
LOC100643903	356.713	339.176	366.622	385.096	477.885	610.699	477.041	686.02	115.392	240.363	268.748	152.777	191.786	172.102	130.717	193.113	185.481	251.607	256.174	303.16	272.721	671.816	151.942	642.522	519.971	457.141	201.571	128.376	142.395	124.11	154.402	373.688	351.599	139.703	347.076	233.658	186.029	201.822	242.128	365.244
LOC105666233	188.615	114.162	162.417	182.654	169.51	196.051	165.856	151.349	40.034	28.8898	32.6023	36.5336	14.9443	34.4203	20.2018	27.4243	24.8096	161.747	202.03	239.212	201.613	161.426	22.2848	147.367	196.852	171.336	34.8036	42.4629	37.4723	28.7292	150.443	190.155	193.27	27.7425	162.279	21.9777	32.8891	14.3475	23.4716	161.904
LOC100646190	1809.38	2207.95	1779.5	1495.48	1821.52	1901.7	1879.42	1940.66	181.331	287.743	190.327	243.557	328.775	224.197	298.273	239.963	230.375	2124.68	2072.02	2197.12	2261.24	2658.78	229.939	2677.37	2581.03	2601.05	268.278	377.229	308.522	378.077	661.157	2169.28	2205.68	193.207	2910.16	247.539	287.78	287.907	312.542	1995.8
LOC100645295	226.338	90.1711	70.1706	63.929	122.584	103.907	114.95	137.911	62.406	46.2237	64.3234	40.9619	63.5134	68.8406	35.6502	63.9901	37.8051	96.5158	100.207	112.895	143.053	124.63	26.3366	130.862	162.344	174.29	27.5529	85.9134	32.476	65.5027	601.772	73.7916	53.5041	57.4666	82.3044	60.1496	47.2781	67.9117	80.2975	86.7071
LOC100646838	1097.94	1167.26	1039.94	1047.22	1289.04	1426.27	1399.92	1198.06	660.561	560.463	686.41	572.359	511.844	544.213	551.39	519.92	602.518	1048.36	1058.64	1038.95	1218.04	1305.65	597.639	1276.79	1396.79	1344.1	510.453	741.62	593.311	587.226	1318.36	1171.21	1220.77	619.252	1275.72	608.437	552.948	629.379	623.85	1173.23
LOC100651652	162.804	311.049	338.238	356.937	346.682	392.102	398.218	393.224	83.6004	86.6695	129.528	52.0327	114.573	53.0259	59.417	58.2767	60.2518	314.175	261.831	349.739	390.677	468.847	90.1523	458.607	453.308	457.88	66.707	75.0508	93.6807	89.6352	261.296	391.663	426.941	71.3378	410.745	108.732	104.834	102.346	98.8277	330.715
LOC100650695	522.165	442.583	469.907	592.866	486.504	481.305	485.251	459.704	203.702	160.627	252.888	236.915	186.804	206.522	223.408	251.39	225.649	286.219	245.668	277.896	325.425	328.786	217.784	300.63	329.394	293.191	226.224	200.465	179.867	173.525	285.05	429.505	371.253	235.811	337.759	235.972	196.307	189.387	228.539	419.724
LOC100651929	631.363	728.814	784.492	736.706	984.501	1347.85	1292.36	1338.09	737.097	733.802	1117.29	466.08	656.306	526.538	389.775	495.923	495.01	756.151	766.905	753.952	847.444	1563.22	567.251	1575.06	1273.66	1381.03	252.326	547.081	388.463	504.485	613.649	716.157	765.437	611.326	830.032	842.095	644.421	989.024	798.033	765.017
LOC100646957	534.078	566.672	614.978	623.308	622.496	640.107	618.264	670.461	251.979	382.501	484.628	322.16	363.646	453.976	341.054	404.509	408.767	424.669	411.333	417.634	468.478	487.838	366.687	425.597	522.324	426.862	256.677	297.241	306.024	312.574	324.64	522.218	511.019	332.91	463.544	341.233	360.752	362.514	415.076	527.916
LOC100647272	156.848	140.634	158.475	136.23	127.372	99.986	134.655	86.283	174.266	116.715	80.184	120.672	134.499	106.982	162.803	91.4144	151.22	133.125	176.17	135.79	145.563	137.687	122.567	132.041	137.247	124.071	179.819	216.265	236.075	193.06	91.0576	100.281	99.3648	113.942	100.939	114.516	111.001	109.041	87.7096	143.489
LOC105666308	1.98542	0	0	2.28318	1.91537	1.96051	3.28427	0.707238	5.88736	0	1.76229	2.21416	0	0	1.18834	1.14268	0	2.6625	2.42436	1.57896	0.836568	0	0	1.17894	1.56854	2.21555	0	5.92506	2.49815	0	0	0.946046	0	2.97241	0.776456	0	0	0	0	0.767319
LOC100647430	140.303	94.3074	89.8815	126.336	91.9378	73.5191	91.9596	86.9902	730.032	1313.91	1237.12	787.133	1229.17	1017.72	879.372	986.133	1056.18	69.8907	91.3174	84.4742	67.762	87.8346	876.2	93.1362	57.2517	84.9294	419.094	565.843	630.784	564.242	19.7951	66.2232	55.688	892.714	62.1165	1134.75	970.229	1187.02	1051.28	102.821
LOC110119671	1.32361	3.30903	2.3653	2.28318	2.87306	2.94077	4.10534	2.82895	1.17747	0	0.881143	1.10708	0	0	1.18834	0	3.54423	4.65938	0.808119	1.57896	3.34627	7.12173	4.05179	2.35788	7.8427	1.47703	0	0.98751	2.49815	4.59668	0	0	3.27576	5.94482	4.65874	1.15672	3.08335	0	0	1.53464
LOC100652320	1002.64	1758.75	1862.28	1664.44	1335.01	1449.8	1472.18	1404.57	1688.49	1940.24	1687.39	2333.72	1519.34	1779.62	2036.81	2096.82	2300.2	1895.7	1959.69	1740.8	1829.57	1367.37	2071.48	1367.57	1296.4	1200.09	1419.7	2302.87	2669.28	2643.09	2363.54	2045.35	2041.89	2067.81	2116.62	1671.47	1621.84	1924.48	1492.3	1780.18
LOC100648950	126.405	28.954	19.7108	28.9203	27.7729	17.6446	27.9163	28.2895	40.034	25.4231	22.9097	29.8911	33.6248	23.257	20.2018	25.139	35.4423	34.6126	58.1846	45.7897	33.4627	22.5521	30.3884	23.5788	24.3124	31.7562	29.003	45.4255	27.4797	44.8176	55.4264	20.813	24.0223	38.6413	16.3056	30.0748	31.8613	21.9996	17.2948	16.1137
LOC100648290	189.938	130.707	71.7475	87.5219	136.949	167.624	124.802	275.115	38.8565	32.3566	10.5737	34.3194	38.6062	30.6992	20.2018	38.8511	35.4423	216.328	242.436	248.686	212.488	156.678	17.2201	133.22	290.964	237.802	39.1541	34.5629	38.7214	34.4751	19.7951	91.7665	169.248	27.7425	179.361	24.2912	20.5557	28.6951	14.8241	164.974
LOC105666285	5146.87	5193.53	6031.52	5337.31	6443.31	7336.23	7397.82	5911.8	12849.7	11434.6	19352.5	8351.8	10327.8	9591.17	9692.1	10334.4	10903.2	5202.53	5588.95	4940.55	5248.63	6893.83	9299.87	6813.09	6725.12	6388.9	10185.9	7610.74	7645.6	7142.09	8808.83	4870.25	5334.04	9172.86	5389.38	11276.9	10211	12391.5	13529.5	5289.9
LOC100650451	168.099	242.387	279.106	230.601	218.352	207.814	208.551	267.336	251.979	213.785	165.655	245.771	196.767	225.127	211.524	213.681	189.025	228.975	224.657	251.844	277.741	300.299	229.939	265.261	221.949	265.127	216.073	178.739	181.116	153.989	67.3035	252.594	250.05	217.977	225.949	218.621	214.807	177.909	208.773	267.027
LOC100648760	51.6209	52.9445	35.4795	50.991	52.6727	58.8153	62.4012	116.694	45.9214	28.8898	31.7211	36.5336	38.6062	39.0717	64.1704	28.567	46.0749	41.9344	57.3765	48.9476	55.2135	54.5999	43.5567	77.81	56.4675	84.9294	20.3021	33.5753	32.476	31.0276	336.517	50.1405	28.39	18.8253	45.0345	39.3286	51.3892	28.6951	29.6483	30.6928
LOC100646355	82.064	124.916	180.551	123.292	106.303	170.564	216.762	191.661	237.849	253.075	378.01	272.341	322.549	372.111	409.977	354.231	380.414	165.075	265.063	142.896	143.89	268.252	270.457	273.514	239.202	161.735	291.48	295.266	258.559	451.624	1350.03	122.986	146.317	257.609	138.986	189.703	170.612	282.168	256.952	134.281
LOC105666263	17.207	10.7544	13.4034	11.4159	12.4499	5.88153	1.64214	9.19409	10.5972	11.5559	8.81143	14.392	29.8887	7.44223	29.7085	31.995	16.5397	14.6438	14.5461	18.9475	19.2411	5.93477	8.10358	5.8947	10.1955	20.6785	26.1027	12.8376	23.7324	5.74585	7.91805	16.0828	7.64345	14.8621	10.8704	38.1719	15.4168	9.56503	19.7655	12.2771
LOC100643089	618.789	731.296	771.088	799.874	684.745	605.798	642.075	565.79	229.607	244.986	264.343	277.877	252.808	304.201	314.91	351.946	309.529	498.554	484.871	491.055	569.703	433.238	302.871	414.987	543.499	423.17	236.375	217.252	218.588	241.326	269.214	758.729	766.529	270.489	660.764	292.651	270.307	244.865	242.128	743.532
LOC100648759	779.608	736.26	724.571	678.865	659.845	656.771	701.192	710.774	1430.63	1755.35	1763.17	1652.87	1763.43	1744.27	1399.86	1752.87	1852.45	613.042	454.163	570.003	556.318	522.26	1632.87	620.122	526.245	573.088	1038.31	1851.58	2007.27	2289.15	114.812	717.103	774.172	1538.72	693.376	1770.94	1636.23	1721.7	1702.31	649.152
LOC105666266	8.60348	8.27258	6.30747	10.6548	8.61917	7.84204	4.10534	12.7303	20.017	28.8898	19.3851	16.6062	14.9443	11.1633	21.3901	23.9963	44.8935	16.6406	13.738	11.0527	25.9336	17.8043	10.1295	16.5052	23.5281	12.5548	5.80061	10.8626	6.24538	8.04419	15.8361	4.73023	3.27576	5.94482	2.32937	23.1345	16.4446	8.60852	4.94138	13.8117
LOC100643661	179.349	161.315	146.649	194.831	187.706	202.913	187.204	187.418	123.634	83.2027	107.499	69.7459	58.532	80.9342	72.4887	78.8449	79.1544	155.756	164.048	159.475	184.882	169.734	89.1394	229.893	223.517	186.106	75.4079	68.1382	61.2047	72.3977	83.1396	157.044	167.064	65.393	155.291	69.4034	80.1672	63.1292	76.5914	155.766
LOC100646956	21.1778	30.6086	15.7687	16.7433	20.1114	31.3682	23.811	44.556	65.9384	31.201	38.7703	19.9274	24.9072	17.6753	61.7937	6.85608	15.3583	9.31876	11.3137	22.1054	18.4045	39.1695	23.2978	29.4735	30.5865	33.9717	20.3021	64.1882	7.49446	17.2375	23.7542	17.9749	14.195	13.8712	13.9762	15.0374	18.5001	31.5646	37.0604	23.0196
LOC100651960	2285.88	2292.33	2385.8	1672.05	3715.82	3803.39	5024.12	5652.95	1135.08	1254.97	1921.77	445.045	1719.84	607.472	421.861	541.63	379.232	2185.25	2156.06	2777.38	3008.3	7073.06	699.947	6999.36	5467.15	6891.83	1126.77	928.26	835.632	735.468	2347.7	2239.29	2663.2	580.611	2737.79	1879.68	1712.29	1598.32	1445.35	2533.69
LOC100643009	1276.62	1380.69	1556.37	1497	1266.06	1331.19	1269.37	929.31	1800.35	1447.96	1597.51	1807.86	1382.35	1943.35	1879.95	1638.6	1535.83	1307.96	1415.02	1410.8	1631.31	814.251	1702.76	900.71	995.239	997.735	3573.17	2524.08	3106.45	2756.86	17019.9	1736.94	1763.45	1626.9	1874.37	1245.79	1266.23	1642.31	1572.6	1397.29
LOC100648221	6044.27	7340.26	6903.53	5606.73	7672.98	8052.8	7888.82	8834.1	5616.54	7082.63	9648.51	5078.17	6152.09	3936.01	4653.54	5081.5	4863.86	7667.35	7726.43	7011.36	7016.3	10954.4	7269.92	10938.2	8103.08	8488.5	3803.75	6307.23	5076.25	5926.27	6773.89	6965.74	7380.3	6805.83	8308.08	8181.51	7144.13	6950.9	6804.28	7434.56
LOC100646594	2310.37	1989.56	1878.84	1641.61	1626.15	1638.99	1724.24	1893.98	547.524	476.105	514.587	523.648	546.714	642.822	500.291	599.907	727.748	3138.43	2768.62	2366.07	2202.68	2100.91	552.056	2073.75	2137.92	1883.22	487.251	516.468	524.612	580.331	653.239	2081.3	1977.47	510.264	1957.45	561.011	448.114	541.38	678.205	1930.58
LOC100649853	210.454	298.64	284.625	293.769	199.199	181.347	244.678	264.507	37.6791	43.9126	33.4834	58.6751	47.3237	55.8167	51.0986	49.1353	55.5262	358.107	366.078	339.476	297.818	230.269	59.7639	233.43	202.342	208.262	55.1058	71.1007	69.9483	87.3369	324.64	330.17	301.37	55.485	220.514	56.6794	37.0003	42.0861	32.119	280.839
LOC100644974	315.681	417.765	301.97	308.99	461.604	354.852	366.196	364.227	118.925	177.961	184.159	133.956	178.087	167.45	162.803	148.548	147.676	310.847	316.783	388.423	314.55	439.173	102.308	417.345	364.686	383.29	169.668	168.864	156.135	183.867	249.419	361.39	360.334	128.804	430.933	112.202	156.223	195.127	226.068	411.283
LOC105666270	2.64722	4.96355	3.94217	3.04424	6.7038	10.7828	9.85282	2.12171	7.06483	3.46678	10.5737	5.53539	9.96289	2.79084	7.13004	14.8548	0	13.3125	11.3137	6.31583	10.0388	8.30868	3.03884	2.35788	10.9798	13.2933	1.45015	7.90008	3.74723	2.29834	0	0	6.55153	6.93562	6.98811	16.1941	11.3056	4.78251	7.41207	3.8366
LOC100651575	458.632	354.894	293.297	273.221	364.878	383.28	325.964	487.287	312.03	219.563	218.523	222.523	205.485	285.596	308.968	260.531	271.724	445.304	459.82	433.423	415.774	587.542	223.861	593.007	497.227	435.724	250.876	231.077	179.867	206.851	67.3035	363.282	343.955	198.161	366.487	240.598	230.224	285.038	242.128	337.62
LOC100642375	63.5334	113.334	124.573	118.725	149.399	198.012	162.571	382.616	94.1977	98.2254	118.954	71.9601	109.592	54.8864	47.5336	37.7085	50.8006	55.247	59.8008	105.001	94.5322	345.404	98.2559	364.292	202.342	247.403	43.5045	25.6753	49.9631	39.0718	15.8361	76.6297	97.181	126.823	78.4221	89.0677	102.778	78.4332	81.5328	122.004
LOC100644214	379.877	277.959	319.316	299.858	281.56	241.143	220.867	231.974	230.784	181.428	183.278	158.312	211.711	278.153	207.959	207.968	203.202	398.044	341.834	288.949	235.912	283.682	209.68	258.188	240.771	224.509	137.764	133.314	153.636	182.718	79.1805	243.134	238.039	226.894	200.326	188.546	130.529	172.17	175.419	306.16
LOC100645456	133.023	11.5816	7.0959	12.938	8.61917	0.980255	6.56854	1.41448	805.39	48.5349	18.504	564.61	17.4351	91.1673	23.7668	76.5596	34.2609	1.33125	4.84871	10.2632	1.67314	1.18695	174.227	11.7894	5.48989	12.5548	352.387	93.8135	27.4797	26.4309	0	19.867	6.55153	102.053	19.4114	326.196	600.226	11.478	315.013	12.2771
LOC100646716	332.227	363.166	383.179	420.866	345.725	314.662	375.228	319.671	97.7301	100.537	164.774	87.4592	123.291	101.4	115.269	124.552	124.048	251.607	229.506	228.159	232.566	227.895	142.826	240.504	247.045	225.986	65.2568	79.0008	51.2121	104.574	122.73	299.897	255.51	136.731	259.336	157.314	127.445	109.998	116.123	398.239
LOC100647667	402.378	1402.2	1211.82	866.086	1109	818.513	1057.54	1094.1	556.944	476.105	393.871	680.853	584.075	502.35	505.044	563.341	470.201	861.986	848.525	1203.16	1300.03	1097.93	652.338	1056.33	1180.33	1230.37	572.81	609.294	639.527	622.85	407.78	1426.64	1431.51	463.696	1850.3	488.137	607.421	486.86	644.851	1305.21
LOC100646870	495.031	621.271	750.589	500.016	536.304	523.456	498.388	541.744	207.235	157.161	183.278	240.236	246.582	259.548	236.48	230.821	366.237	1083.64	1082.07	830.531	957.871	543.625	208.667	807.574	479.973	682.389	200.121	314.028	293.533	319.469	14949.3	806.977	692.278	257.609	805.962	197.8	212.751	222.865	250.775	589.301
LOC100644490	2099.91	3290.83	3365.82	2707.09	2821.34	2582.97	2546.95	2278.01	1443.58	2077.76	2173.78	2017.1	1678.75	2008.47	2251.9	2464.76	2388.81	3228.29	2901.96	2777.38	3312.81	1992.9	2059.32	2092.62	1939.5	2130.62	1554.56	2090.56	2322.03	2401.76	3757.12	3409.55	3416.62	2008.36	3806.97	1901.65	1830.48	2019.18	2013.61	3198.19
LOC100645258	187.291	603.071	607.094	420.105	500.87	553.844	591.169	868.488	113.037	102.848	59.0365	60.8893	175.596	85.5856	65.3587	67.4181	109.871	1352.55	1150.76	899.216	700.208	719.294	43.5567	694.395	685.452	686.081	60.9064	78.0133	63.7029	41.3701	205.869	692.506	696.646	83.2275	580.789	218.621	164.446	115.737	98.8277	699.795
LOC100651340	504.296	682.488	632.324	382.052	592.807	517.575	706.94	783.619	794.793	1004.21	1117.29	854.664	1137.02	771.201	1283.41	1148.39	1229.85	1157.52	1009.34	958.426	950.341	813.064	784.021	815.826	705.059	771.011	1084.71	1088.24	1242.83	1149.17	368.189	714.265	765.437	903.613	938.736	825.901	904.451	849.374	875.86	753.507
LOC100648989	324.285	283.75	320.893	322.689	277.729	294.077	251.247	244.704	758.291	773.092	884.667	864.628	737.254	865.159	880.56	877.579	969.937	393.385	421.03	373.423	352.195	271.813	806.306	265.261	270.573	262.912	954.2	762.358	908.078	820.507	142.525	246.918	304.646	636.096	246.913	824.744	725.616	768.072	868.448	295.418
LOC100649266	2745.83	2339.49	2262.81	1710.86	2261.1	2353.59	2287.5	2456.24	1939.29	1934.46	1850.4	2045.88	2037.41	1825.21	1998.79	2215.66	2153.71	4028.37	4144.03	3176.86	3187.32	2924.66	1752.4	3279.81	3337.07	3160.85	1835.89	2195.24	2154.66	2224.79	680.953	2878.82	2780.03	1727.96	2931.12	1987.25	1992.87	2107.18	1953.08	2577.43
LOC100650007	2438.09	1170.57	1132.98	1560.17	848.509	1014.56	1250.49	1195.94	1241.05	1016.92	1130.51	1808.97	1013.72	1806.6	1428.38	1390.64	2021.39	1558.23	1679.27	1489.75	1259.87	1302.09	1510.3	1613.97	1213.27	1391.36	1673.47	1435.84	1906.09	1248	558.223	1193.91	1191.29	1824.07	851.773	1508.37	1299.12	1673.88	1157.52	1276.05
LOC100643249	13.2361	1.65452	1.57687	1.52212	1.91537	8.8223	0	4.24343	281.416	0	23.7908	3.32123	12.4536	0.930279	121.211	3.42804	9.45127	2.6625	1.61624	1.57896	0	3.56086	4.05179	0	3.92135	2.21555	5.80061	156.027	0	37.9226	122.73	1.89209	0	1.98161	0.776456	1.15672	5.13892	1.91301	49.4138	10.7425
LOC100646001	516.209	866.139	810.51	749.644	866.706	917.519	862.943	963.965	1388.24	1543.87	1964.95	1278.68	1455.83	1164.71	1247.76	1277.52	1182.59	761.476	835.595	761.057	879.233	974.489	1466.75	1101.13	876.814	945.301	1187.67	1259.08	1174.13	1185.94	4430.15	749.269	741.415	1287.05	916.995	1304.78	1318.65	1406.06	1509.59	801.081
LOC100643820	142.288	150.561	187.647	250.389	168.553	168.604	165.035	157.714	194.283	226.496	252.007	257.949	198.013	252.105	270.941	273.101	207.928	79.2095	113.137	131.053	126.322	96.1433	209.68	108.462	123.915	106.346	282.78	251.815	303.526	239.027	122.73	160.828	173.615	287.333	131.998	298.435	247.696	234.343	242.128	183.389
LOC100646837	367.302	325.94	383.179	424.671	321.782	347.01	348.954	294.211	213.122	203.384	245.839	270.127	191.786	226.988	185.381	218.252	165.397	355.444	325.672	317.37	346.339	261.13	269.444	239.325	243.908	261.435	207.372	218.24	251.064	313.723	170.238	384.095	352.691	219.958	364.934	210.524	209.668	250.604	203.832	350.665
LOC100646267	551.284	661.807	622.863	632.441	755.614	828.316	856.374	920.116	96.5526	67.0244	91.6388	85.245	68.4949	66.9801	59.417	51.4206	86.2428	649.651	700.639	696.32	727.814	983.985	62.8027	878.31	879.951	844.124	114.562	94.801	112.417	96.5302	439.452	754.945	761.069	76.2919	809.844	123.769	131.556	105.215	96.357	631.504
LOC100649304	61.548	49.6355	40.2101	22.8318	33.519	35.2892	47.6219	62.2369	35.3241	27.7342	15.8606	49.8185	89.666	19.5358	135.471	29.7097	30.7166	168.403	75.9632	78.9478	41.8284	42.7304	80.0228	51.8733	91.7596	36.9258	47.855	39.5004	21.2343	39.0718	23.7542	46.3563	48.0445	55.485	49.6932	21.9777	48.3059	19.1301	60.5319	49.8758
LOC100649146	342.154	421.074	520.366	520.565	509.489	577.37	609.233	751.086	778.308	734.957	790.385	634.356	633.889	463.279	509.798	470.784	500.917	513.198	539.824	452.371	470.151	783.39	602.704	835.868	766.232	714.884	448.097	639.907	667.007	617.104	1215.42	452.21	488.089	618.261	451.898	616.534	752.339	686.769	563.318	474.971
LOC105666281	50.9591	61.2171	60.7094	48.7078	44.0535	73.5191	59.938	61.5297	85.9554	78.5804	72.2537	60.8893	95.8929	64.1892	53.4753	83.4157	103.964	80.5407	71.1145	81.3162	70.2717	91.3955	68.8804	99.0309	79.9956	86.4064	82.6586	72.0882	78.6918	74.696	67.3035	58.6549	56.7799	87.1907	65.2223	60.1496	47.2781	76.5202	59.2966	52.945
LOC100651931	7.94167	5.79081	3.94217	8.37166	9.57686	6.86179	1.64214	2.12171	34.1467	8.08915	20.2663	3.32123	19.9258	10.2331	8.31838	18.2829	9.45127	5.99063	3.23248	3.15791	2.5097	4.74782	12.1554	2.35788	0.78427	5.16961	8.70091	11.8501	6.24538	18.3867	15.8361	6.62232	2.18384	6.93562	5.43519	10.4105	5.13892	3.82601	11.1181	5.37123
LOC100647429	6.61806	3.30903	1.57687	4.56636	4.78843	7.84204	3.28427	3.53619	18.8395	12.7115	8.81143	13.2849	37.3609	13.9542	4.75336	11.4268	8.26986	1.33125	3.23248	5.52635	4.18284	3.56086	4.05179	3.53682	4.70562	6.64664	13.0514	7.90008	14.9889	12.6409	15.8361	12.2986	1.09192	15.8529	3.88228	11.5672	5.13892	13.391	13.5888	3.8366
LOC100649510	199.204	216.742	226.281	244.3	246.125	198.992	213.478	144.984	289.658	317.788	340.121	380.835	231.637	382.344	490.784	371.371	311.892	168.403	136.572	202.896	195.757	142.435	373.778	134.399	141.169	165.428	590.212	402.904	512.121	341.303	6191.92	225.159	247.866	369.57	304.371	326.196	300.113	330.95	282.894	197.968
LOC100650490	29.1195	11.5816	11.0381	14.4601	12.4499	19.6051	14.7792	26.1678	91.8427	47.3793	57.2743	40.9619	75.9671	53.0259	55.852	55.9913	64.9775	51.2532	40.406	37.895	26.7702	46.2912	45.5826	42.4418	44.7034	54.6502	40.6042	58.2631	71.1973	48.2651	0	33.1116	27.298	60.439	43.4816	72.8736	82.2228	85.1287	59.2966	20.7176
LOC100646872	684.307	560.881	513.27	433.804	582.273	622.462	659.318	860.708	419.18	317.788	442.334	311.089	396.025	421.416	370.762	342.804	440.665	843.348	830.746	1087.11	807.288	927.011	331.234	950.225	769.369	807.937	304.532	362.416	308.522	257.414	427.575	614.93	564.523	271.48	625.047	307.688	317.586	354.862	447.195	557.074
LOC100650819	288.547	359.857	372.929	379.769	330.402	347.991	357.165	301.283	348.531	426.414	429.998	504.828	322.549	354.436	404.036	389.654	340.246	246.282	215.768	247.107	281.087	267.065	524.707	291.198	273.71	234.848	432.145	443.392	632.033	504.485	419.657	315.033	362.518	405.239	378.134	476.57	422.42	337.645	368.133	311.532
LOC100645293	5373.87	5038	6617.32	3167.53	3982.06	4179.81	4074.14	4500.86	2124.16	2650.93	1853.04	2603.85	1920.35	2373.14	2916.19	2643.02	3864.39	11680.4	12519.4	6417.67	8574.82	6203.02	2320.66	6829.6	5380.09	5591.31	2107.07	3445.42	3355.02	4035.88	3891.72	6057.53	6385.56	2113.38	6609.97	2304.19	2123.4	2635.16	1914.79	5655.14
LOC100646070	1906	1760.41	1618.65	1557.89	2132.77	2039.91	2087.98	2799.25	4610.98	4510.28	6127.47	2766.59	3871.83	3601.11	3671.97	2840.7	3161.45	2146.64	2565.78	2118.17	1991.87	2959.08	3044.92	3332.86	2514.37	2612.13	3241.09	2834.15	2409.47	2544.26	25571.4	1243.1	1111.58	2873.33	1271.06	4312.27	4980.65	4639.04	4733.85	1677.36
LOC100648409	313.696	625.407	640.208	598.193	469.266	432.293	367.017	506.382	211.945	271.564	192.97	297.804	266.507	207.452	237.668	252.532	203.202	409.36	373.351	450.003	465.968	489.025	301.858	464.502	499.58	491.113	195.77	330.816	345.994	320.618	225.665	549.653	526.306	293.278	670.858	353.957	308.335	209.474	200.126	545.564
LOC100645457	7.94167	4.13629	0.788434	3.8053	1.91537	1.96051	0	6.36514	17.6621	8.08915	5.28686	14.392	11.2083	5.58167	2.37668	10.2841	11.8141	23.9625	23.4355	6.31583	5.01941	9.49563	17.2201	12.9683	6.27416	8.12368	11.6012	2.96253	4.99631	10.3425	23.7542	0	2.18384	2.97241	2.32937	27.7614	21.5835	11.478	7.41207	3.06928
LOC105666243	242.221	326.767	347.699	366.07	307.417	252.906	275.879	195.198	280.238	303.921	391.227	313.303	282.697	295.829	299.462	362.23	346.153	230.972	187.484	237.633	233.403	150.743	307.936	187.451	183.519	194.968	255.227	247.865	266.053	258.563	134.607	326.386	348.323	338.855	319.124	334.293	321.697	216.17	287.836	373.684
LOC105666294	476.5	517.864	501.444	531.981	519.066	595.015	591.169	609.639	519.265	443.748	542.784	476.044	567.885	546.074	502.668	534.774	495.01	481.913	496.993	480.003	563.01	663.507	536.862	640.164	701.138	624.046	513.354	520.418	449.667	468.861	233.583	467.347	561.248	480.54	560.601	515.899	515.948	598.771	596.672	465.763
LOC110119701	2.64722	6.61807	1.57687	3.8053	0	1.96051	3.28427	4.95066	21.1945	3.46678	1.76229	1.10708	8.71753	0.930279	2.37668	10.2841	1.18141	0	4.0406	7.1053	0	3.56086	2.02589	5.8947	5.48989	9.60071	0	0.98751	3.74723	0	0	0	2.18384	1.98161	1.55291	6.94034	4.11114	1.91301	1.23535	4.60392
LOC100643252	372.597	641.125	671.746	564.706	433.832	455.819	461.44	369.178	167.201	223.03	143.626	243.557	179.332	204.661	223.408	223.965	236.282	867.311	695.79	805.268	714.429	473.595	255.263	456.25	477.621	459.357	255.227	239.965	311.02	274.652	637.403	540.192	505.56	235.811	481.403	157.314	155.196	154.953	151.948	555.539
LOC100645566	347.448	313.531	232.588	255.716	314.121	425.431	381.797	274.408	322.627	228.808	313.687	188.203	262.771	225.127	225.785	193.113	184.3	224.316	149.502	313.423	354.705	296.739	200.564	287.661	426.643	379.597	375.589	306.128	287.288	310.276	411.739	378.419	481.537	177.354	519.449	350.487	475.864	527.989	510.198	316.903
LOC105666253	611.509	1045.65	1036	1021.34	1102.3	1047.89	1077.24	795.642	803.035	903.674	942.822	789.347	711.102	720.966	764.103	700.463	656.863	798.751	759.632	926.058	911.023	871.224	1036.25	799.321	943.477	980.749	722.175	960.847	984.272	975.645	886.822	1068.09	1244.79	956.125	1373.55	749.557	802.7	757.55	846.212	1035.88
LOC100644732	97.9473	60.3899	78.0549	69.2565	66.0803	64.6968	41.8745	56.579	125.989	109.781	78.4217	68.6388	95.8929	80.004	84.3721	74.2742	74.4288	57.9095	57.3765	40.2634	43.5015	96.1433	74.9581	75.4521	77.6428	53.9117	62.3565	76.0383	59.9557	75.8452	27.7132	48.2484	42.5849	66.3838	45.0345	58.9929	78.1116	69.8247	79.0621	49.8758
LOC100645336	109.198	117.471	98.5542	121.009	97.6839	79.4007	87.0332	76.3817	105.972	105.159	105.737	112.922	114.573	144.193	125.964	142.835	137.043	135.788	127.683	108.159	138.87	110.387	112.437	124.968	106.661	126.286	150.816	138.251	144.893	150.541	47.5083	105.957	107.008	126.823	76.0927	131.866	118.195	117.65	116.123	101.286
LOC100647190	166.113	225.841	144.283	174.283	258.575	290.156	302.153	584.178	120.102	130.582	191.208	86.3521	188.05	42.7928	70.1121	75.4169	74.4288	268.913	271.528	232.896	255.153	508.016	46.5956	506.944	421.937	562.011	137.764	88.8759	54.9594	43.6684	158.361	220.429	266.429	62.4206	267.877	128.396	128.473	144.432	128.476	220.221
LOC100649969	382.524	577.426	655.188	607.326	611.961	613.64	596.917	512.747	786.551	718.779	829.155	747.278	656.306	634.45	787.869	772.452	720.659	649.651	732.156	752.373	650.013	576.86	764.775	535.239	598.398	533.947	1498.01	971.71	789.416	845.789	1492.55	619.66	643.142	797.597	677.846	593.399	796.533	559.554	804.21	584.697
LOC100649668	1174.04	1035.73	1093.56	1228.35	806.371	844.98	849.805	792.813	455.681	399.835	366.555	490.436	376.099	513.514	683.295	602.193	621.421	1202.79	1125.71	992.374	939.466	691.994	395.05	680.248	807.798	748.117	524.955	473.017	535.854	527.469	130.648	959.291	866.985	446.852	736.857	292.651	348.419	356.775	317.484	1042.79
LOC100645337	558.564	593.144	732.455	460.441	485.547	496.009	565.716	642.172	418.002	293.521	311.924	337.659	347.456	390.717	369.574	270.815	490.285	2752.36	3016.71	1742.38	1235.61	839.177	366.687	1010.35	648.592	672.05	332.085	403.892	370.976	348.198	269.214	588.441	529.582	353.717	501.591	290.338	371.03	306.081	365.662	738.161
LOC100650090	513.562	632.853	603.152	650.706	580.358	509.733	511.525	525.478	418.002	364.012	474.936	399.655	405.988	399.09	392.152	428.505	313.073	396.047	296.58	424.739	445.054	408.312	420.373	361.934	453.308	437.202	323.384	398.954	415.942	350.497	542.387	614.93	579.81	422.082	555.166	371.308	377.197	430.426	352.074	593.905
LOC105666284	62.8716	23.9905	41.787	56.3184	33.519	25.4866	36.127	24.7533	10.5972	4.62237	5.28686	17.7132	6.22681	10.2331	10.6951	10.2841	8.26986	32.6157	25.8598	33.1581	45.1747	21.3652	8.10358	17.6841	39.9978	38.4028	10.1511	23.7002	4.99631	35.6243	15.8361	49.1944	41.493	16.8437	40.3757	9.25379	22.6113	10.5215	11.1181	51.4104
LOC100643619	170.746	142.288	153.745	191.026	199.199	171.545	150.255	205.099	115.392	520.017	474.055	233.593	454.557	329.319	185.381	323.379	418.219	41.9344	47.679	61.5793	43.5015	83.0868	229.939	88.4205	50.9776	76.0672	120.363	148.127	143.644	172.375	7.91805	49.1944	38.2172	302.195	47.3638	373.622	357.669	354.862	521.316	114.331
LOC100642766	165.452	196.06	180.551	203.203	218.352	173.505	206.088	173.98	125.989	121.337	177.991	142.813	164.388	160.938	165.179	165.689	134.681	90.5251	128.491	146.843	182.372	142.435	190.434	136.757	153.717	172.813	194.32	137.264	176.12	141.348	384.026	186.371	169.248	162.492	182.467	139.964	175.751	174.083	151.948	192.597
LOC100647428	753.797	1044.83	1092.77	1129.41	911.717	1142.98	1048.5	824.639	4109.37	3886.26	4388.97	3493.94	3346.29	3445.75	3258.43	2869.27	3198.07	901.923	1023.08	1049.22	1110.96	849.859	3390.34	985.593	922.302	991.827	4218.49	3072.14	3168.91	3017.72	13338	1040.65	964.166	3448.99	1141.39	3007.48	3689.75	3458.71	2982.12	1073.48
LOC100643776	540.696	593.971	629.17	596.671	617.707	609.719	591.99	635.807	815.987	725.713	715.488	873.485	795.786	871.671	804.506	820.444	878.968	740.176	770.946	682.899	671.764	670.629	760.724	688.501	751.331	666.88	880.242	708.045	638.278	765.347	403.821	667.909	706.473	690.59	718.999	632.728	746.172	688.682	798.033	624.598
LOC100648061	227.661	225.014	298.028	250.389	190.579	182.327	185.561	251.777	180.153	248.453	237.027	209.238	222.92	241.872	175.874	221.68	236.282	277.566	214.96	189.475	209.142	166.174	194.486	163.873	170.971	160.258	188.52	247.865	236.075	233.281	110.853	196.778	170.34	205.096	143.644	219.777	219.946	172.17	231.01	262.423
LOC100645957	161.481	186.96	208.147	226.796	170.468	129.394	146.15	158.421	3.53241	15.0227	5.28686	3.32123	11.2083	16.745	5.9417	19.4256	21.2654	80.5407	71.1145	56.8424	61.906	67.6564	29.3755	55.4102	56.4675	63.5124	14.5015	7.90008	17.4871	22.9834	106.894	111.633	100.457	16.8437	52.799	23.1345	12.3334	14.3475	8.64742	148.093
LOC100645603	522.827	661.807	637.055	649.945	707.73	740.093	727.466	688.142	996.14	1129.01	1633.64	1237.71	1090.94	1076.33	1164.57	1218.1	1343.26	774.789	849.333	742.899	890.108	731.164	1385.71	897.173	693.295	824.922	851.239	1195.87	1272.81	1222.72	2351.66	594.117	631.13	1380.19	765.586	1324.45	1060.67	1445.28	1174.81	613.088
LOC100650608	192.586	244.868	266.491	281.592	287.306	327.405	295.585	326.744	666.449	677.178	798.315	543.575	587.811	537.701	553.766	588.48	536.36	212.335	233.546	288.16	275.231	388.134	691.843	409.092	307.434	304.269	507.553	524.368	514.619	421.745	170.238	237.458	231.487	662.847	223.619	697.504	707.116	594.945	591.731	247.077
LOC100648291	43.0174	81.0713	72.5359	40.3362	37.3497	43.1312	36.9481	32.5329	23.5494	11.5559	27.3154	25.4628	18.6804	32.5597	39.2152	39.9938	54.3448	77.8782	62.2252	58.4214	92.0225	42.7304	28.3625	40.0839	54.8989	42.0954	29.003	29.6253	31.2269	42.5193	249.419	110.687	105.916	32.6965	104.045	21.9777	23.6391	31.5646	21.0009	61.3855
LOC100646153	34.4139	6.61807	9.46121	15.2212	15.323	15.6841	17.2424	28.9967	63.5834	47.3793	66.9668	40.9619	51.0598	54.8864	60.6053	81.1303	77.973	38.6063	37.1735	22.8949	15.8948	20.1782	48.6215	7.07364	18.0382	14.7703	34.8036	46.413	51.2121	56.3093	0	13.2446	14.195	53.5034	5.43519	54.366	49.3337	55.4771	39.5311	21.4849
LOC100648255	1.32361	0	0	0.76106	0	0	0	2.12171	4.70988	3.46678	0.881143	2.21416	0	3.72111	5.9417	3.42804	0	0.665626	0	0	0	1.18695	0	1.17894	1.56854	0	2.9003	4.93755	1.24908	0	0	0	0	2.97241	0.776456	1.15672	4.11114	4.78251	2.47069	0
LOC100647668	2.64722	0.827258	0.788434	3.04424	0	2.94077	4.92641	3.53619	0	0	0	0	0	0	1.18834	0	0	4.65938	28.2842	3.94739	7.52911	0	1.01295	3.53682	2.35281	2.95406	7.25076	0.98751	0	0	0	2.83814	5.45961	0	0	0	0	0	1.23535	1.53464
LOC100644029	792.844	730.469	726.936	604.282	723.053	836.158	917.133	891.827	654.674	610.153	779.811	588.966	612.718	659.567	764.103	797.591	805.721	1403.14	1212.99	1625.54	1215.53	1033.84	554.082	1119.99	958.378	1092.27	625.015	732.733	650.769	606.761	118.771	906.312	838.596	514.227	914.666	599.183	532.393	627.466	623.85	817.195
LOC105666213	221.705	363.166	372.929	355.415	307.417	234.281	261.1	210.05	124.812	123.649	112.786	108.494	100.874	113.494	121.211	103.984	113.415	256.266	273.952	307.896	342.993	249.26	122.567	225.177	206.263	231.894	116.012	145.164	106.171	109.171	1540.06	296.112	341.771	132.768	296.606	91.3812	98.6673	102.346	121.064	346.828
LOC110119661	5.29445	2.48177	0	0	5.74611	6.86179	4.10534	9.19409	9.41977	3.46678	4.40571	0	9.96289	2.79084	5.9417	2.28536	3.54423	20.6344	10.5055	8.68426	7.52911	27.2999	0	16.5052	20.391	5.90813	0	1.97502	1.24908	0	0	7.56837	3.27576	0	3.10583	5.78362	4.11114	5.73902	3.70604	2.30196
LOC100643210	33.7521	11.5816	11.8265	8.37166	7.66149	10.7828	20.5267	7.77961	4.70988	0	2.64343	0	4.98145	0.930279	2.37668	4.57072	3.54423	32.6157	18.5867	17.3685	19.2411	22.5521	1.01295	22.3999	14.9011	8.12368	4.35045	0	3.74723	0	146.484	17.9749	12.0111	0.990803	11.6468	9.25379	4.11114	0.956503	2.47069	15.3464
LOC100652201	482.457	398.738	385.544	408.689	957.686	661.672	598.559	525.478	173.088	127.115	100.45	198.167	140.726	287.456	343.43	142.835	204.384	560.457	638.414	476.845	424.14	451.043	278.561	247.577	639.965	380.336	539.456	514.493	372.225	297.635	574.059	369.904	578.718	238.784	343.194	286.867	198.362	260.169	223.598	425.095
LOC100650212	399.069	271.341	339.027	438.37	278.687	235.261	247.963	277.237	61.2285	179.117	158.606	183.775	215.448	243.733	139.036	179.401	217.379	151.097	147.886	154.738	148.909	140.061	171.188	117.894	120.778	149.18	163.867	94.801	141.146	156.287	51.4673	205.292	157.237	182.308	118.021	150.374	151.084	156.866	150.712	309.23
LOC100646955	221.705	218.396	250.722	225.274	262.406	190.17	218.404	253.898	394.453	561.618	618.562	445.045	625.172	480.954	493.161	502.779	584.797	194.363	170.513	146.053	166.477	239.765	389.985	277.051	181.166	189.06	271.178	267.615	293.533	294.187	19.7951	232.727	172.524	421.091	160.726	465.003	514.92	421.818	444.724	218.686
LOC105666220	33.0903	39.7084	33.9027	25.876	55.5458	34.3089	28.7374	59.408	5.88736	2.31119	0.881143	3.32123	12.4536	11.1633	7.13004	2.28536	1.18141	73.2189	54.144	65.5267	68.5986	72.4042	9.11653	69.5574	87.8383	84.9294	4.35045	8.88759	2.49815	16.0884	7.91805	105.011	78.6183	9.90803	105.598	13.8807	12.3334	10.5215	12.3535	48.3411
LOC100646597	1471.19	1418.75	1375.03	1458.19	1384.81	1447.84	1471.35	1550.97	204.88	246.141	265.224	254.628	184.314	240.942	238.856	221.68	270.543	1343.9	1235.61	1185.01	1231.43	1450.46	209.68	1431.23	1319.93	1245.14	337.885	248.853	226.083	217.193	1084.77	1443.67	1397.66	237.793	1347.15	212.837	270.307	280.255	260.658	1353.55
LOC100647666	204.498	356.548	359.526	308.229	287.306	327.405	265.205	258.849	441.552	335.122	429.116	365.336	332.512	329.319	370.762	395.367	366.237	267.582	307.085	288.16	382.312	263.504	351.493	347.787	296.454	244.449	517.704	324.891	423.437	341.303	7514.23	291.382	329.76	398.303	340.864	310.002	302.169	287.907	331.073	333.784
LOC100649778	1464.58	1808.39	1797.63	1704.77	1747.78	1902.68	1950.86	1840.94	1642.57	1716.06	2093.59	1496.77	1699.92	1654.04	1660.11	1758.59	1690.6	1659.41	1731.8	1628.69	1775.2	1806.54	1572.09	1954.68	1979.5	1831.52	1241.33	1386.46	1224.09	1396.24	744.297	1914.8	1892.3	1606.09	2009.47	1658.74	1568.4	1696.84	1767.78	1864.59
LOC100645259	76.7695	45.4992	70.959	88.2829	134.076	122.532	106.739	73.5527	173.088	182.584	168.298	131.742	132.008	140.472	127.152	129.123	139.406	50.5876	28.2842	56.8424	56.0501	115.135	172.201	81.3468	161.56	104.131	197.221	139.239	198.603	183.867	241.501	68.1153	75.3426	168.437	83.0808	121.456	158.279	121.476	130.947	56.0143
LOC105666242	558.564	552.608	611.825	537.308	440.535	377.398	293.121	221.365	580.493	990.344	930.486	968.693	661.287	830.739	1152.69	1250.09	1142.42	760.81	723.267	571.582	709.41	515.138	851.889	374.903	498.796	505.145	1205.08	1171.19	1324.02	1245.7	5269.46	371.796	516.479	1015.57	487.615	1091.95	787.283	1155.46	859.801	493.386
LOC100647391	726.663	924.047	857.816	917.077	884.902	767.54	850.627	832.419	224.897	221.874	244.958	193.739	257.79	273.502	237.668	283.385	300.078	812.064	820.241	761.057	834.058	668.255	237.03	714.437	757.605	705.283	461.148	273.54	326.009	332.11	692.83	1116.33	1134.51	269.499	1007.06	197.8	243.585	232.43	227.304	867.838
LOC100648450	58.9007	14.0634	25.2299	14.4601	16.2807	24.5064	8.21068	16.2665	235.494	86.6695	80.184	48.7114	83.4392	71.6314	134.282	79.9876	92.1499	38.6063	25.0517	39.4739	26.7702	36.7956	41.5308	30.6524	39.9978	26.5866	29.003	142.201	38.7214	89.6352	174.197	9.46046	6.55153	54.4942	7.76456	54.366	98.6673	69.8247	46.9431	32.2274
LOC100648761	689.602	231.632	234.165	165.15	357.217	410.727	408.892	345.839	551.056	544.285	518.112	308.875	620.19	437.231	480.089	457.072	648.593	656.973	717.61	480.003	451.747	532.942	282.612	608.333	514.481	610.014	462.598	405.867	404.701	360.839	166.279	339.631	365.794	327.956	348.629	397.913	469.698	522.25	445.96	283.141
LOC100643584	491.06	881.857	749.801	609.609	598.554	564.627	737.319	592.665	261.399	362.856	244.076	263.485	267.753	293.038	263.811	306.238	479.652	990.451	961.662	744.478	619.06	475.969	290.716	457.429	446.25	426.862	307.432	294.278	266.053	260.861	142.525	1248.78	1139.97	272.471	984.547	274.143	282.641	249.647	247.069	893.16
LOC105666216	215.749	188.615	167.936	205.486	148.441	162.722	144.508	130.132	418.002	269.253	303.994	376.407	316.322	410.253	415.919	393.082	477.289	231.638	284.458	204.475	252.644	132.939	351.493	169.767	168.618	189.06	374.139	378.216	322.262	320.618	106.894	161.774	150.685	292.287	134.327	271.83	253.863	343.384	298.954	199.503
LOC100643052	27.134	104.235	101.708	93.6104	90.9801	105.868	88.6754	77.7961	90.6653	125.96	148.913	119.564	82.1939	83.7251	99.8206	116.553	99.2383	50.5876	48.4871	75.7899	72.7814	74.7781	114.463	56.5891	90.9754	55.3887	113.112	88.8759	84.9372	124.11	332.558	100.281	100.457	112.952	125.786	130.71	95.584	108.085	74.1207	105.89
LOC100645532	20.516	23.1632	31.5374	34.2477	29.6883	15.6841	29.5585	14.1448	28.2593	23.1119	47.5817	35.4265	28.6433	26.0478	32.0852	34.2804	24.8096	11.9813	18.5867	16.579	20.9142	13.0565	29.3755	10.6105	29.8023	15.5088	24.6526	36.5379	44.9667	28.7292	31.6722	27.4353	15.2869	44.5862	22.5172	21.9777	33.9169	21.9996	32.119	21.4849
LOC100648568	3451.32	4748.46	4794.47	3745.18	4140.08	3986.7	4271.2	3228.54	1356.45	1748.41	1719.11	2403.47	1333.78	1747.06	1904.91	1953.98	1616.17	4373.16	4152.12	3920.55	4517.47	3010.12	2083.63	3111.22	3776.26	3544.88	1725.68	2398.66	2516.89	2732.73	1702.38	5082.16	5762.07	2013.31	5899.52	1949.08	1731.82	2158.83	1555.3	4392.9
LOC105666287	5.95625	2.48177	3.15374	3.04424	2.87306	2.94077	6.56854	2.12171	35.3241	33.5122	29.9588	24.3557	27.398	26.0478	46.3453	18.2829	31.898	1.33125	0.808119	4.73687	2.5097	3.56086	16.2072	4.71576	3.13708	3.69258	21.7523	20.7377	32.476	20.6851	11.8771	1.89209	3.27576	25.7609	0	21.9777	33.9169	13.391	37.0604	2.30196
LOC105666301	187.953	184.479	197.897	229.079	189.622	194.091	168.319	115.28	863.086	604.375	674.074	623.285	572.866	778.643	784.304	754.169	684.036	139.116	134.148	198.948	204.123	131.752	651.325	116.715	140.384	149.18	1303.69	728.783	883.097	718.231	2917.8	223.267	250.05	681.673	302.042	470.786	511.837	599.727	705.382	231.73
LOC100647155	1098.6	1583.37	1394.74	1352.4	1939.31	1937.96	2032.96	1899.64	1315.24	2400.17	2282.16	1574.27	1704.9	1305.18	1660.11	1823.72	1733.13	1414.46	1298.65	1242.64	1313.41	1924.05	1340.13	1787.27	1861.07	1758.41	1355.89	1178.1	1157.89	1228.46	708.666	1616.79	1634.61	1600.15	1598.72	1827.62	1901.4	1869.96	2054.38	1450.23
LOC100650453	579.08	772.659	740.339	787.697	616.75	574.43	640.433	456.168	233.139	188.362	175.347	313.303	195.522	214.894	188.946	269.673	190.207	501.882	487.296	636.319	750.402	394.069	377.829	425.597	511.344	571.611	324.834	400.929	363.481	419.447	395.903	814.546	925.949	361.643	909.23	301.905	344.308	267.821	191.479	699.795
LOC100642736	248.177	144.77	177.398	117.964	163.764	162.722	183.919	166.201	136.587	139.827	110.143	136.171	156.916	148.845	160.426	148.548	166.579	301.529	265.063	213.949	231.729	187.539	138.774	196.883	187.441	191.276	155.166	120.476	126.157	151.69	0	166.504	189.994	124.841	185.573	130.71	129.501	154.953	153.183	174.181
LOC100650693	270.017	325.112	327.2	286.92	258.575	288.195	354.701	289.967	1045.59	865.54	1017.72	769.419	794.541	629.799	823.52	692.464	863.61	440.644	456.587	372.634	333.791	405.938	760.724	393.766	370.176	343.41	865.74	643.857	738.204	657.325	954.125	270.569	254.418	743.103	278.748	689.407	688.616	689.638	678.205	337.62
LOC100651092	52.2827	84.3803	49.6713	34.2477	53.6304	41.1707	74.7172	55.8718	377.968	469.171	400.039	395.227	445.839	266.06	325.605	357.659	283.538	73.8845	44.4465	57.6319	51.8672	56.9738	295.781	43.6208	35.2922	49.4806	159.517	598.431	538.352	583.778	27.7132	88.9284	53.5041	285.351	65.9988	425.674	458.392	473.469	347.132	54.4797
LOC100651093	86.6966	90.1711	73.3243	117.203	109.176	95.0848	74.7172	86.9902	161.314	112.093	119.835	142.813	138.235	107.912	177.063	132.551	139.406	101.841	88.085	89.211	73.618	99.7042	153.968	83.7047	105.092	96.0071	155.166	144.176	109.919	132.154	79.1805	97.4428	90.6295	143.666	104.045	133.023	129.501	111.911	95.1216	96.6822
LOC100651048	8.60348	5.79081	3.15374	7.6106	11.4922	11.7631	6.56854	10.6086	8.2423	0	1.76229	4.42831	3.73609	3.72111	0	2.28536	1.18141	16.6406	20.203	17.3685	12.5485	14.2435	1.01295	12.9683	9.41124	12.5548	10.1511	0.98751	1.24908	4.59668	0	9.46046	3.27576	0.990803	7.76456	1.15672	3.08335	2.86951	1.23535	6.90587
LOC110119691	34.4139	27.2995	23.653	21.3097	34.4767	27.4471	16.4214	28.9967	16.4846	17.3339	15.8606	16.6062	14.9443	13.0239	35.6502	15.9975	15.3583	56.5782	77.5794	44.2108	35.9724	70.0303	10.1295	77.81	49.409	53.9117	40.6042	36.5379	34.9741	22.9834	150.443	26.4893	31.6657	14.8621	30.2818	17.3509	16.4446	15.304	7.41207	33.762
LOC100646429	76.1077	35.5721	40.2101	45.6636	27.7729	28.4274	48.443	42.4343	42.389	33.5122	59.9177	52.0327	58.532	79.0737	55.852	65.1328	111.052	27.9563	54.144	41.0529	28.4433	43.9173	58.751	22.3999	20.391	37.6643	37.7039	26.6628	39.9704	22.9834	11.8771	26.4893	25.1142	51.5218	20.1879	57.8362	54.4726	58.3467	53.1199	48.3411
LOC100650696	883.511	1267.36	1067.54	844.776	1068.78	1037.11	1040.29	930.725	785.373	973.01	927.843	990.835	960.174	830.739	1080.2	1164.39	1284.19	938.533	933.377	774.478	872.541	751.342	997.753	795.784	879.951	769.534	654.018	992.448	850.621	940.021	166.279	1270.54	1097.38	1109.7	1095.58	660.489	772.894	908.677	948.746	1076.55
LOC100650971	790.858	758.596	786.857	758.016	694.322	650.889	674.097	862.123	941.977	1286.18	1337.57	1043.97	1454.58	1025.17	1169.33	1221.53	1395.24	764.804	647.303	592.898	639.975	788.138	875.187	802.858	650.16	632.17	851.239	690.27	818.145	902.098	257.337	650.88	592.913	1074.03	628.153	1027.17	1028.81	1000.5	1253.88	690.587
LOC100642733	906.674	1265.71	1446.78	1302.17	1826.31	1910.52	1954.96	1402.45	1899.26	1612.05	2729.78	1215.57	1523.08	1344.25	1165.76	1422.64	1417.69	1413.79	1595.23	1611.32	1612.07	1945.42	1176.03	1757.8	1925.38	1802.72	2479.76	1345.98	1663.77	1361.77	78388.7	1292.3	1518.86	1225.62	1595.62	1528.03	1384.43	1576.32	1666.48	1341.27
LOC100649664	573.124	496.355	443.888	474.901	448.197	484.246	479.504	613.882	886.636	953.365	1058.25	934.374	871.753	867.95	860.358	863.866	981.751	568.445	569.724	502.108	511.143	623.151	772.879	595.364	565.459	556.841	859.94	906.534	924.316	883.711	312.763	512.757	484.813	833.266	500.038	873.326	962.007	1003.37	1010.51	442.743
LOC100643495	1565.17	1366.63	1076.21	1309.02	1110.92	1134.16	1348.19	1434.99	520.442	414.858	347.17	503.721	433.386	331.179	381.457	457.072	465.475	2089.4	2204.55	1863.17	1622.11	1944.23	509.513	1899.27	1712.85	1849.24	429.245	594.481	503.378	552.751	973.921	1641.39	1601.85	517.199	1411.6	521.682	446.059	443.817	349.603	1338.97
LOC100645568	107.874	100.098	114.323	114.159	89.0648	95.0848	90.3175	77.0889	108.327	77.4248	88.9954	143.92	83.4392	138.612	92.6905	97.1278	115.778	94.5189	142.229	127.895	95.3688	68.8433	138.774	60.1259	88.6226	67.9435	133.414	138.251	176.12	117.215	241.501	91.7665	97.181	102.053	102.492	91.3812	94.5562	100.433	96.357	91.311
LOC110119695	190.6	194.406	220.761	206.247	172.383	154.88	146.15	130.132	96.5526	76.2692	65.2045	47.6044	39.8516	76.2828	74.8654	74.2742	89.7871	244.285	256.174	197.37	184.045	213.652	48.6215	187.451	207.047	172.074	82.6586	77.0258	94.9298	55.1601	372.149	143.799	180.167	54.4942	175.479	69.4034	40.0836	67.9117	58.0613	182.622
LOC100650494	932.485	1130.86	1054.14	957.413	654.099	675.396	725.824	680.363	352.064	224.185	309.281	411.833	285.188	229.779	345.807	351.946	382.776	1375.85	1160.46	1227.64	1243.14	707.425	385.933	703.827	864.266	821.23	349.486	448.33	455.913	503.336	578.018	1221.35	1291.74	379.478	1219.81	411.794	356.641	319.472	311.307	1070.41
LOC100650969	148.245	97.6165	105.65	125.575	117.795	93.1243	89.4964	84.1613	44.7439	174.495	88.1143	92.9946	112.083	147.914	98.6322	188.542	146.495	45.2626	45.2547	55.2635	64.4157	51.039	88.1264	54.2312	61.1731	52.4346	79.7583	98.751	111.168	103.425	35.6312	74.7377	61.1476	135.74	52.799	127.24	162.39	137.736	150.712	143.489
LOC100643979	0	0.827258	0	0	0.957686	0.980255	0	0	0	4.62237	0	0	0	0	1.18834	1.14268	0	1.99688	1.61624	2.36843	1.67314	0	2.02589	0	0.78427	0	1.45015	2.96253	0	1.14917	0	0	1.09192	0	0	0	0	0	2.47069	0
LOC100649545	150.892	96.7892	106.439	132.424	117.795	97.0453	84.57	89.8192	64.7609	53.1573	93.4011	78.6025	72.231	104.191	62.982	122.267	111.052	99.1783	83.2363	67.1056	42.665	65.2825	64.8286	44.7997	38.4292	62.0354	65.2568	103.689	101.175	97.6794	27.7132	66.2232	65.5153	100.071	55.1284	63.6198	81.195	75.5637	85.2389	126.608
LOC100642734	4148.86	1306.24	1374.24	1464.28	1387.69	1808.57	1385.14	966.794	2111.21	1378.62	1359.6	2006.03	1618.97	2396.4	2104.55	2136.81	2053.29	2409.57	2986.81	1578.17	1856.34	1366.18	1863.82	1445.38	1889.31	1680.12	3510.82	3045.48	2737.98	2415.55	2957.39	1426.64	1657.54	1691.3	1510.21	2041.62	1872.62	2382.65	2085.26	1145.61
LOC100644853	392.451	181.17	267.279	287.681	234.633	213.696	236.468	246.826	20.017	5.77797	1.76229	18.8203	4.98145	10.2331	14.2601	9.14144	5.90704	278.897	294.963	242.37	306.184	243.326	13.1683	282.945	210.969	293.191	18.852	35.5504	27.4797	12.6409	9022.62	243.134	153.961	13.8712	217.408	15.0374	15.4168	5.73902	23.4716	179.553
LOC100643855	215.087	109.198	71.7475	113.398	197.283	176.446	187.204	128.717	101.263	54.3129	44.9383	60.8893	93.4021	123.727	65.3587	27.4243	31.898	113.156	135.764	175.264	124.649	128.191	127.631	116.715	123.13	144.749	305.982	519.43	177.369	241.326	122.73	291.382	181.259	89.1723	183.244	70.5601	78.1116	142.519	197.655	106.657
LOC100643583	0.661806	0.827258	1.57687	10.6548	6.7038	0.980255	0.821068	1.41448	23.5494	11.5559	13.2171	8.85662	8.71753	18.6056	23.7668	25.139	12.9955	1.33125	9.69743	5.52635	9.20225	2.37391	19.246	1.17894	0.78427	0.738516	89.9094	23.7002	34.9741	43.6684	744.297	4.73023	5.45961	21.7977	7.76456	19.6643	19.5279	11.478	8.64742	3.06928
LOC100646192	11617.3	14641.6	15565.3	14658.8	12381.9	13252.1	12748.7	12020.9	25111.9	19871.6	21027.6	27835.3	19268.2	27232	28732.9	25342.4	26702.2	17462	19599.3	17388.3	18437.1	13701	28747.4	14492.7	12681.7	12543	32152.8	30704.7	30567.4	28651.1	90253.9	13798.1	15152.6	25883.7	17297.9	20040.2	20211.4	22298.9	21140.5	14616.7
LOC100649422	125.743	106.716	145.86	176.566	106.303	105.868	94.4228	74.9672	130.699	184.895	179.753	142.813	206.73	142.333	118.834	142.835	147.676	55.9126	52.5277	56.8424	48.521	52.226	120.541	35.3682	44.7034	39.8799	133.414	109.614	88.6844	82.7402	43.5493	84.1981	81.8941	130.786	39.5993	189.703	185.001	154.953	169.242	103.588
LOC100642649	146.259	192.751	201.051	194.07	154.187	172.525	165.035	172.566	208.412	338.589	437.047	368.657	338.738	354.436	354.125	309.666	398.135	117.816	127.683	156.317	145.563	166.174	332.247	163.873	132.542	113.731	332.085	258.728	283.54	275.801	39.5903	139.069	103.733	371.551	117.245	414.107	342.252	349.123	318.719	154.998
LOC100646750	588.346	803.268	685.937	723.007	657.93	625.403	654.391	657.731	226.074	158.316	217.642	251.307	170.615	216.755	232.915	174.83	177.211	585.085	589.927	629.214	691.842	808.316	256.276	749.806	725.45	596.721	175.468	258.728	204.849	225.237	1120.4	626.283	678.083	233.83	757.045	259.106	275.446	257.299	187.773	650.687
LOC100643005	314.358	409.493	424.177	426.194	356.259	426.411	334.996	265.214	827.762	879.407	963.089	1119.26	792.05	904.231	1045.74	890.148	897.871	414.685	459.82	410.529	453.42	362.021	1162.86	297.093	341.942	367.781	1899.7	1118.85	1359	1168.71	1278.77	337.739	341.771	1098.8	406.087	831.684	853.061	864.678	878.331	408.214
LOC100644264	491.06	550.127	642.574	585.255	610.046	650.889	612.517	409.491	1117.42	981.099	1099.67	1136.97	861.79	1240.99	1087.33	1077.55	836.437	422.007	487.296	530.529	693.515	350.151	1129.44	427.955	530.951	480.035	2237.58	1512.87	1541.36	1524.95	27907.2	746.431	769.804	1112.67	886.713	818.96	809.894	1101.89	1078.46	575.489
LOC100649586	272.664	211.778	191.589	197.876	178.13	188.209	165.035	213.586	108.327	79.7359	86.352	121.779	84.6846	86.5159	77.2421	62.8474	88.6057	174.394	142.229	151.58	138.034	138.874	82.0487	127.325	166.265	132.933	84.1088	114.551	67.4501	119.514	3.95903	199.616	212.925	93.1355	169.267	123.769	94.5562	75.5637	119.829	168.81
LOC100650571	675.704	933.147	906.699	817.378	905.971	887.131	867.869	959.014	428.599	340.9	398.276	350.944	418.442	458.627	375.515	427.362	473.745	1081.64	1048.94	953.69	958.707	1038.58	382.894	1098.77	1145.03	882.527	466.949	364.391	331.005	376.928	201.91	1045.38	969.626	376.505	972.9	392.129	378.225	342.428	403.958	956.08
LOC100647987	228.323	278.786	266.491	265.61	266.237	237.222	266.026	194.49	381.501	498.061	471.411	416.261	494.409	488.396	420.672	498.209	433.577	163.744	148.694	167.369	182.372	225.521	401.127	219.283	214.106	198.661	332.085	369.329	362.232	382.673	75.2215	234.619	223.844	464.687	229.055	409.48	505.67	505.99	511.433	231.73
LOC100650738	248.839	173.724	167.148	217.663	239.421	228.399	229.899	253.898	62.406	85.5139	146.27	53.1397	105.856	71.6314	55.852	75.4169	66.1589	81.872	94.5499	91.5795	86.1665	149.556	70.9063	156.799	129.405	124.071	42.0544	50.363	54.9594	47.1159	23.7542	131.5	94.9971	60.439	93.1748	117.986	82.2228	111.911	77.8268	140.419
LOC100650249	3.97084	0.827258	2.3653	4.56636	5.74611	0.980255	4.92641	2.82895	0	5.77797	0	8.85662	3.73609	2.79084	0	9.14144	11.8141	2.6625	0	3.94739	1.67314	7.12173	5.06474	4.71576	2.35281	1.47703	10.1511	5.92506	2.49815	19.5359	0	1.89209	1.09192	2.97241	3.88228	0	7.19449	4.78251	1.23535	3.06928
LOC100648371	17.8688	12.4089	14.9802	39.5751	30.6459	22.5459	12.316	19.8027	22.3719	24.2675	12.336	12.1779	8.71753	10.2331	10.6951	28.567	5.90704	31.2844	28.2842	20.5264	22.5873	22.5521	21.2719	14.1473	12.5483	14.0318	27.5529	13.8251	31.2269	16.0884	19.7951	20.813	19.6546	16.8437	19.4114	13.8807	8.22228	9.56503	16.0595	31.4601
LOC100651213	123.758	316.84	350.065	306.707	579.4	672.455	683.129	624.491	522.797	561.618	474.936	495.971	374.854	365.599	376.704	314.237	279.994	303.525	311.126	348.16	359.724	581.608	458.865	518.733	666.63	511.792	456.798	395.004	485.891	422.894	629.485	384.095	369.069	496.392	433.263	484.667	431.67	430.426	434.842	349.898
LOC100646121	708.133	820.64	876.738	722.246	846.594	873.407	900.712	1052.37	455.681	442.592	505.776	480.472	384.817	373.042	293.52	415.936	328.432	1149.54	1199.25	1032.64	1108.45	1483.69	554.082	1473.67	1171.7	1118.85	308.882	567.818	613.296	630.894	1049.14	771.028	861.526	469.641	958.147	650.079	537.531	571.988	413.841	887.788
LOC100649106	2181.31	1210.28	1423.12	1340.99	2200.76	2686.88	2415.58	3558.11	1049.13	1229.55	1360.48	862.414	1391.07	1013.07	667.847	1082.12	1144.79	4184.12	4865.68	2714.23	2787.44	6174.54	1150.71	5517.44	3825.67	3147.56	867.191	880.859	1022.99	887.159	1840.95	1703.83	1707.76	1090.87	1508.65	1554.64	1281.65	1732.23	1061.16	2024.96
LOC100644413	175.379	171.242	98.5542	142.318	187.706	244.084	230.72	231.974	176.621	104.003	148.913	184.882	117.064	104.191	163.991	126.838	134.681	187.707	219.808	139.738	174.006	357.273	137.761	314.777	309.003	263.65	162.417	153.064	96.1789	147.094	253.378	187.317	181.259	152.584	162.279	178.135	137.723	191.301	116.123	138.885
LOC100651811	7.27987	2.48177	3.94217	3.8053	3.83074	4.90128	0.821068	1.41448	3.53241	0	0	0	6.22681	0	0	0	0	1.33125	2.42436	0.789478	0	4.74782	2.02589	4.71576	3.13708	5.90813	2.9003	6.91257	1.24908	3.44751	0	1.89209	2.18384	0	2.32937	4.62689	2.05557	0	0	0
LOC100643212	143.612	115.816	105.65	117.203	98.6416	117.631	117.413	130.839	121.28	161.783	116.311	85.245	173.105	114.424	120.022	141.692	181.937	189.703	198.797	130.264	153.929	144.808	87.1135	123.789	118.425	143.272	91.3595	65.1757	79.9409	87.3369	51.4673	132.446	81.8941	73.3194	71.434	97.1648	71.9449	65.9987	81.5328	135.048
LOC100644734	209.131	324.285	279.106	160.584	796.794	904.776	921.238	2338.83	1215.15	1608.59	1910.32	662.033	1816.98	578.633	659.529	547.344	590.704	764.804	763.672	431.845	423.303	3080.15	593.587	3000.4	1686.97	1548.67	713.475	1064.54	816.896	669.966	320.681	418.152	541.593	702.48	288.842	1013.29	1599.23	3012.03	3051.3	389.798
LOC100643778	720.045	754.459	715.898	748.122	642.607	592.074	673.276	547.402	540.459	405.613	388.584	596.715	481.955	573.052	467.018	498.209	505.643	784.107	758.016	773.689	620.734	625.525	636.131	598.901	566.243	503.668	506.103	835.434	665.758	774.54	233.583	627.229	708.657	658.884	649.118	658.176	671.144	565.293	380.487	744.3
LOC100650246	499.664	618.789	608.671	544.919	615.792	581.291	572.284	686.02	472.166	417.169	450.264	401.869	432.141	373.972	411.166	444.503	386.321	488.569	425.879	470.529	470.151	574.486	374.791	581.217	659.571	612.968	279.879	287.365	334.752	274.652	110.853	546.815	499.008	414.156	560.601	431.458	435.781	381.645	466.961	591.603
LOC100646353	9.26529	5.79081	3.94217	3.8053	7.66149	12.7433	7.38961	17.6809	49.4538	68.18	72.2537	7.74955	67.2495	30.6992	28.5202	29.7097	35.4423	22.6313	18.5867	13.4211	11.712	14.2435	13.1683	8.25258	23.5281	25.1095	14.5015	14.8127	2.49815	10.3425	11.8771	2.83814	4.36769	3.96321	2.32937	35.8584	9.25006	44.9556	40.7664	8.44051
LOC100651573	64.857	22.336	16.5571	12.938	39.2651	38.23	41.0534	57.2862	103.617	180.273	87.2331	76.3884	173.105	139.542	97.4439	91.4144	101.601	105.835	89.7012	41.8423	50.1941	150.743	60.7768	172.125	99.6023	73.8516	113.112	113.564	67.4501	80.4419	0	20.813	20.7465	40.6229	18.635	64.7765	72.9727	121.476	198.891	16.881
LOC100645767	110.522	177.861	156.898	175.044	172.383	143.117	130.55	119.523	68.2933	65.8688	87.2331	68.6388	53.5506	89.3067	64.1704	60.5621	59.0704	146.438	147.078	168.159	201.613	142.435	96.23	135.578	140.384	122.594	75.4079	104.676	123.659	64.3535	158.361	177.857	163.788	113.942	160.726	53.2093	61.6671	67.9117	43.2371	153.464
LOC110119683	135.008	118.298	116.688	109.593	127.372	87.2427	128.908	86.9902	47.0988	56.6241	32.6023	49.8185	39.8516	34.4203	27.3318	37.7085	35.4423	110.494	116.369	135.79	108.754	103.265	36.4661	110.82	109.014	118.901	17.4018	33.5753	29.9778	56.3093	300.886	136.231	124.479	21.7977	137.433	26.6046	33.9169	36.3471	24.7069	130.444
LOC105666231	126.405	140.634	211.3	108.832	185.791	145.078	139.582	148.52	1257.54	812.382	1252.1	591.18	1057.31	2148.94	1944.12	1107.26	2182.06	536.495	591.543	380.528	336.3	302.673	660.442	372.545	232.144	255.527	540.906	961.835	709.475	721.678	83.1396	161.774	148.501	677.71	150.633	706.758	625.921	1013.89	1331.7	219.453
LOC100647308	18.5306	15.7179	12.6149	10.6548	12.4499	18.6249	9.03175	9.19409	23.5494	9.24475	17.6229	40.9619	26.1526	25.1175	23.7668	28.567	30.7166	11.3156	11.3137	18.9475	10.8754	13.0565	17.2201	10.6105	8.62697	15.5088	33.3535	51.3505	41.2195	31.0276	91.0576	10.4065	7.64345	38.6413	6.21165	12.724	9.25006	22.9561	16.0595	14.5791
LOC110119656	31.1049	9.9271	6.30747	18.2654	6.7038	8.8223	2.4632	4.95066	12.9522	12.7115	7.93028	19.9274	14.9443	15.8147	13.0717	7.99876	16.5397	1.33125	6.46495	2.36843	6.69255	0	18.2331	4.71576	5.48989	5.90813	62.3565	8.88759	23.7324	36.7734	31.6722	2.83814	13.1031	24.7701	10.0939	23.1345	11.3056	17.217	4.94138	3.06928
LOC100651535	46.3264	76.1078	54.4019	90.5661	65.1226	46.072	49.2641	29.704	52.9862	28.8898	22.0286	84.1379	22.4165	26.0478	27.3318	46.8499	15.3583	27.9563	15.3543	45.0003	45.1747	18.9913	35.4532	14.1473	31.3708	35.4488	95.71	43.4505	79.9409	55.1601	1635.08	79.4679	68.791	48.5494	87.7396	39.3286	76.0561	30.6081	51.8845	56.7816
LOC100642616	7.94167	8.27258	7.88434	4.56636	17.2383	8.8223	13.9582	16.9737	30.6142	13.8671	18.504	3.32123	11.2083	6.51195	11.8834	0	3.54423	17.9719	11.3137	5.52635	10.0388	15.4304	10.1295	24.7577	27.4495	11.8163	14.5015	6.91257	12.4908	4.59668	146.484	4.73023	3.27576	11.8896	7.76456	38.1719	18.5001	11.478	21.0009	3.06928
LOC100646191	400.393	579.081	596.056	609.609	660.803	544.042	597.738	593.372	1230.46	1651.34	1847.76	1387.17	1356.2	1141.45	1361.84	1311.8	1033.73	377.41	425.879	523.424	542.096	548.373	1649.08	593.007	530.951	620.354	1126.77	1115.89	1187.87	1142.27	4089.67	592.225	666.072	1452.52	706.575	1274.71	1276.51	1219.54	1235.35	550.168
LOC100651495	379.215	259.759	284.625	256.477	257.617	263.689	258.636	261.678	80.068	64.7132	84.5897	81.9238	74.7217	125.588	106.951	83.4157	120.504	372.085	350.724	272.37	255.153	219.587	90.1523	235.788	232.928	234.11	72.5076	91.8385	78.6918	103.425	35.6312	286.652	274.072	89.1723	204.208	86.7543	87.3617	58.3467	98.8277	270.864
LOC100651576	389.804	583.217	693.822	624.83	658.888	861.644	753.741	653.488	562.831	477.26	531.329	535.826	378.59	486.536	439.686	428.505	415.856	587.748	588.311	644.214	743.709	597.038	505.461	695.574	743.488	688.297	513.354	393.029	483.393	438.983	874.945	720.887	777.448	466.668	812.95	554.071	602.282	486.86	483.02	677.543
LOC100643738	93.3147	118.298	107.227	109.593	105.345	75.4797	108.381	106.793	134.232	162.939	150.675	115.136	254.054	82.7948	121.211	122.267	116.959	67.2282	44.4465	55.2635	69.4352	71.2173	120.541	69.5574	72.1529	90.8375	124.713	107.639	132.402	104.574	15.8361	105.011	75.3426	115.924	75.3163	142.277	153.14	118.606	132.182	113.563
LOC100646513	401.054	339.176	312.22	331.822	337.105	377.398	406.429	487.994	297.9	246.141	259.056	225.844	307.604	239.082	248.363	220.537	243.37	394.716	398.403	333.16	387.331	591.103	220.823	626.017	522.324	494.067	214.622	250.828	173.622	244.773	95.0166	411.53	375.621	231.848	392.11	260.263	310.391	252.517	275.482	347.596
LOC100648526	726.001	852.903	797.107	734.423	680.915	636.186	587.064	484.458	214.3	143.294	133.934	157.205	151.934	216.755	200.829	205.682	202.021	794.092	781.451	699.478	738.69	454.603	168.149	445.639	623.495	486.682	195.77	334.766	239.823	316.022	1144.16	811.708	966.35	194.197	1028.03	158.471	166.501	152.084	153.183	783.433
LOC105666302	90.6674	73.626	93.0352	98.1767	107.261	86.2625	80.4647	83.454	50.6313	34.6678	65.2045	66.4247	53.5506	91.1673	60.6053	47.9926	60.2518	97.1814	96.1662	121.58	102.061	85.4607	59.7639	84.8836	79.9956	89.3604	76.858	80.9758	57.4575	80.4419	51.4673	88.9284	87.3537	55.485	100.163	86.7543	57.556	67.9117	33.3543	86.7071
LOC100651458	3800.09	3206.45	3946.9	2457.46	2506.26	3621.06	3528.95	4532.69	707.66	855.139	1053.85	1052.83	864.281	1084.7	939.977	1103.83	1044.37	4364.51	4450.31	3549.49	3586.37	4963.84	817.449	5612.93	4032.72	4276.75	1819.94	1429.91	1421.45	1257.19	7260.85	3185.34	3501.79	736.167	3278.2	1128.96	1552.98	1275.02	1551.59	2711.71
LOC100650609	751.812	1456.8	1226.8	1270.97	1300.54	1162.58	1257.06	1239.08	639.367	838.961	821.225	823.666	863.036	702.36	693.99	714.175	727.748	1150.2	968.935	1245.01	1216.37	1181.02	790.099	1122.35	1298.75	1203.78	671.42	740.633	798.16	829.7	692.83	1578.95	1613.86	787.689	1495.45	787.729	870.534	857.983	716.501	1354.32
LOC100644970	5301.07	5660.1	6011.02	5438.53	4691.7	5160.06	4947.76	5245.58	3079.09	2507.64	2788.82	3656.68	2760.97	2988.05	3061.16	3415.47	3111.83	6786.06	8056.95	6709.77	7140.11	5968.01	3483.53	6961.64	5399.7	5830.58	3023.57	3293.35	3306.3	3517.61	78115.6	5668.71	6032.86	3278.57	6990.44	2865.2	2845.94	3078.03	2901.83	5487.87
LOC110119659	13.8979	4.13629	12.6149	16.7433	6.7038	14.7038	15.6003	14.852	18.8395	12.7115	15.8606	22.1416	27.398	18.6056	17.8251	17.1402	9.45127	19.9688	26.6679	18.9475	8.36568	22.5521	5.06474	16.5052	11.7641	18.4629	30.4532	9.8751	9.99261	9.19336	87.0986	7.56837	6.55153	8.91723	6.21165	18.5076	3.08335	10.5215	4.94138	13.8117
LOC100643902	147.583	175.379	175.821	200.159	161.849	183.308	213.478	180.346	71.8257	60.0909	65.2045	43.176	78.4578	55.8167	36.8385	25.139	48.4378	185.044	227.081	165.79	186.555	144.808	48.6215	163.873	177.245	196.445	66.707	60.2381	66.201	55.1601	324.64	154.206	163.788	32.6965	157.621	49.7391	44.1947	42.0861	45.7078	187.226
LOC105666269	5.29445	1.65452	6.30747	3.8053	5.74611	0.980255	0.821068	7.77961	15.3071	0	4.40571	9.9637	8.71753	7.44223	14.2601	4.57072	9.45127	3.99376	16.9705	4.73687	5.85598	5.93477	8.10358	3.53682	10.9798	2.21555	13.0514	14.8127	7.49446	8.04419	79.1805	9.46046	3.27576	2.97241	3.10583	5.78362	2.05557	4.78251	6.17673	5.37123
LOC100650733	633.348	1166.43	1012.35	887.396	1148.27	1059.66	1038.65	1180.38	1570.75	1762.28	1868.02	1280.89	1932.8	1335.88	1418.88	1580.33	1566.55	1354.55	1201.67	1250.53	1369.46	1421.97	1473.84	1407.65	1352.08	1372.16	1299.34	1177.11	1244.08	1227.31	479.042	1305.54	1194.56	1355.42	1287.36	1496.8	1372.09	1525.62	1581.24	1153.28
LOC100647906	101.256	81.8986	46.5176	60.8848	58.4188	51.9535	66.5065	71.431	105.972	121.337	66.0857	114.029	119.555	93.9581	159.238	139.407	109.871	105.835	72.7307	101.843	107.917	106.826	72.9322	84.8836	105.092	104.131	94.2598	74.0633	126.157	72.3977	0	75.6837	103.733	110.97	93.9512	86.7543	92.5006	97.5633	54.3552	98.9842
LOC100650694	330.241	330.903	393.428	414.778	266.237	391.122	390.828	327.451	599.333	540.818	587.722	512.577	567.885	683.755	545.448	563.341	597.793	489.235	554.37	469.739	431.669	385.76	536.862	390.229	436.839	382.551	1128.22	717.92	696.985	694.098	1215.42	347.199	379.989	630.151	384.346	600.339	563.226	561.467	523.787	350.665
LOC100651456	1180	1333.54	1388.43	1339.47	1232.54	1256.69	1269.37	1154.92	1760.32	1876.68	2265.42	2030.38	1607.76	1960.1	1898.97	1915.13	1700.05	1319.94	1368.15	1357.9	1504.99	1221.38	2355.1	1235.53	1209.34	1316.77	2473.96	2073.77	2242.09	2037.48	3666.06	1455.97	1495.93	2029.17	1594.84	1823	1786.29	1931.18	1820.9	1366.6
LOC100647512	28.4577	19.8542	18.9224	28.1592	14.3653	9.80255	12.316	19.0954	55.3411	55.4685	19.3851	33.2123	29.8887	11.1633	38.0269	11.4268	38.9865	17.3063	15.3543	18.9475	18.4045	3.56086	12.1554	11.7894	30.5865	11.0777	29.003	36.5379	46.2158	36.7734	0	22.7051	14.195	25.7609	21.7408	19.6643	46.2503	40.1731	27.1776	16.1137
LOC100650247	168.099	225.841	273.587	243.539	224.098	262.708	233.183	204.392	2385.56	2159.8	2501.56	2437.79	1795.81	2186.15	2363.61	2165.38	1913.88	203.682	246.476	227.37	258.5	172.108	2483.75	198.062	228.223	215.647	3832.75	2729.48	2880.37	2699.4	4109.47	270.569	250.05	2197.6	295.83	1728.14	1831.51	2188.48	2054.38	248.611
LOC100644492	12.5743	4.13629	3.94217	6.84954	4.78843	1.96051	4.92641	1.41448	3.53241	5.77797	0	2.21416	3.73609	7.44223	5.9417	1.14268	2.36282	2.6625	2.42436	3.94739	2.5097	3.56086	2.02589	2.35788	1.56854	5.90813	1.45015	8.88759	1.24908	2.29834	0	0	0	1.98161	0.776456	4.62689	2.05557	4.78251	3.70604	3.06928
LOC100647632	179.349	59.5626	36.268	52.5131	71.8264	38.23	48.443	67.1876	41.2115	25.4231	19.3851	89.6733	37.3609	33.49	60.6053	49.1353	30.7166	56.5782	131.723	84.4742	46.0112	43.9173	137.761	53.0523	51.7618	36.1873	87.0091	74.0633	38.7214	33.3259	7.91805	38.7879	37.1253	112.952	37.2699	26.6046	59.6115	21.0431	32.119	50.6431
LOC100644856	17.207	22.336	29.9605	24.3539	18.196	4.90128	18.8846	12.023	32.9692	42.757	33.4834	14.392	9.96289	29.7689	42.7802	28.567	34.2609	19.3032	22.6273	26.0528	25.097	17.8043	28.3625	16.5052	7.8427	12.5548	5.80061	30.6128	24.9815	21.8342	19.7951	22.7051	18.5627	20.8069	20.9643	30.0748	14.389	26.7821	22.2362	25.3215
LOC100647746	9058.8	5898.35	6360.3	6816.81	6789.03	8009.67	8869.18	8022.9	5906.19	5092.7	7541.7	5749.06	5624.05	6376.13	6037.95	6757.81	8002.86	9399.3	9279.63	6307.14	7341.72	8242.21	6172.9	8264.37	8274.84	7729.31	5818.01	5348.36	5142.45	5054.05	2133.92	8076.4	7884.76	6347.09	6659.67	6358.51	5561.34	6491.78	7195.89	6738.6
LOC100649888	387.157	407.011	319.316	350.088	268.152	262.708	260.279	272.286	193.105	116.715	121.598	160.526	128.272	186.056	200.829	195.398	218.561	583.754	590.735	454.739	466.805	405.938	188.408	407.913	363.901	322.732	191.42	166.889	191.109	185.016	209.828	357.605	369.069	145.648	354.841	151.531	108.945	170.257	127.241	420.491
LOC100650333	3.30903	0	1.57687	0.76106	2.87306	0.980255	3.28427	4.24343	3.53241	1.15559	0.881143	1.10708	0	0	0	0	0	0	0.808119	0.789478	0	2.37391	1.01295	0	4.70562	3.69258	0	0	0	0	31.6722	0	0	0	0.776456	3.47017	3.08335	0	2.47069	0.767319
LOC100652204	2474.49	1207.8	1034.43	1267.16	1539.96	1248.85	1365.44	1258.18	1148.03	1428.31	1178.09	1231.07	1468.28	1907.07	1843.12	1350.65	1396.43	1121.58	956.813	1354.74	1163.67	1027.9	1182.11	1173.04	1214.05	1207.47	1847.49	1265	1500.14	1493.92	193.992	1636.66	1719.78	1630.86	1448.09	1159.04	1174.76	1776.23	1529.36	1501.64
LOC100651413	295.827	192.751	182.917	305.946	174.299	228.399	260.279	199.441	382.678	306.232	372.723	354.265	322.549	382.344	472.959	398.795	432.396	252.272	301.428	262.107	236.749	236.204	293.755	253.472	261.162	290.237	569.91	317.978	413.444	355.093	4271.79	187.317	171.432	423.073	191.785	366.681	327.863	313.733	375.545	202.572
LOC100645844	119.787	188.615	198.685	224.513	260.491	212.715	171.603	239.046	117.747	135.204	218.523	75.2813	140.726	88.3765	53.4753	78.8449	95.6941	58.5751	62.2252	112.106	131.341	198.221	108.385	199.241	190.578	179.459	59.4562	71.1007	76.1937	81.591	0	161.774	157.237	143.666	141.315	165.411	195.279	151.127	135.888	190.295
LOC100643374	669.086	477.328	459.657	543.397	524.812	590.114	501.673	602.566	415.647	484.194	708.439	507.042	500.635	520.026	616.748	554.2	595.43	475.257	446.89	412.108	409.918	445.108	470.008	458.607	469.778	437.94	623.565	553.006	573.326	574.585	114.812	540.192	528.49	485.494	472.085	477.727	533.42	530.859	553.435	484.178
LOC100649069	209.131	106.716	113.534	161.345	247.083	222.518	309.543	288.553	231.962	138.671	179.753	168.276	217.938	216.755	212.713	125.695	116.959	127.8	155.967	131.843	92.8591	470.034	154.981	450.355	217.243	220.078	160.967	234.04	154.885	160.884	954.125	122.04	144.134	153.575	144.421	183.919	149.029	151.127	256.952	104.355
LOC100645647	80.7403	138.152	141.918	124.053	124.499	118.611	119.876	102.549	149.539	132.893	191.208	137.278	135.744	137.681	83.1838	130.266	147.676	108.497	108.288	115.264	127.995	108.013	187.395	110.82	119.209	110.777	91.3595	125.414	151.138	133.304	364.23	156.098	140.858	162.492	170.044	163.098	97.6396	173.127	119.829	136.583
LOC110119687	26.4722	38.8811	29.1721	27.3982	20.1114	10.7828	16.4214	19.0954	43.5664	86.6695	44.0571	97.4229	63.5134	53.0259	64.1704	63.9901	77.973	27.9563	25.0517	20.5264	25.9336	27.2999	48.6215	15.3262	15.6854	22.1555	87.0091	70.1132	92.4316	95.3811	0	31.2195	33.8496	66.3838	30.2818	38.1719	65.7782	49.7381	74.1207	26.8562
LOC105666290	11.9125	23.1632	15.7687	19.7876	9.57686	14.7038	15.6003	26.875	43.5664	12.7115	12.336	6.64247	53.5506	14.8845	13.0717	13.7122	9.45127	31.2844	33.941	28.4212	18.4045	30.8608	7.09063	20.042	18.0382	48.7421	5.80061	2.96253	14.9889	9.19336	229.624	28.3814	34.9415	14.8621	24.0701	47.4257	22.6113	21.9996	13.5888	23.7869
LOC105666214	171.408	140.634	156.898	181.893	163.764	185.268	171.603	185.296	236.672	209.162	258.175	218.094	219.184	215.825	171.121	259.388	204.384	131.128	168.089	165.001	155.602	210.091	287.677	188.63	221.949	185.368	284.23	188.614	204.849	168.928	1132.28	176.911	163.788	222.931	145.974	277.614	206.585	235.3	253.246	177.251
LOC100643705	329.579	420.247	458.868	356.937	350.513	329.366	348.954	437.78	856.021	1149.82	1084.69	717.387	1373.63	929.348	780.739	927.856	1085.71	372.751	380.624	363.949	312.876	354.899	848.85	335.998	250.182	341.933	514.804	474.005	519.616	628.596	142.525	283.814	278.44	814.44	250.795	1004.04	973.312	856.07	974.688	404.377
LOC100644454	52.2827	173.724	160.052	121.009	97.6839	168.604	128.087	236.217	51.8087	42.757	63.4423	116.243	49.8145	94.8884	120.022	82.273	53.1634	90.5251	198.797	191.843	104.571	67.6564	66.8545	206.314	214.106	128.502	129.063	123.439	51.2121	65.5027	3214.73	359.498	306.83	29.7241	295.83	34.7017	30.8335	96.6068	86.4742	117.4
LOC100647111	10483.7	14243.7	13409.7	13081.9	12668.3	14126.5	13227.4	9578.83	29154.2	22268.3	23419	28036.8	22544.8	23075.6	26740	27865.4	18928.5	10102.9	10828.8	10953.2	14359.7	7966.84	24836.5	10050.5	10925.7	10996.5	36530.8	25670.3	24117.2	25185.2	681697	14292.9	16787.2	22529.9	20254.6	20080.7	22084	23377.9	23199.8	12271
LOC100650737	3740.53	2490.05	2533.24	2079.22	2408.58	2720.21	2493.58	2488.06	2192.45	1634.01	2016.05	2480.96	1795.81	2862.47	2899.55	2412.2	2746.78	5918.75	5908.16	4860.82	4094.16	3473.03	2452.35	3517.96	2966.89	3168.23	2840.85	2819.34	2219.61	2336.26	736.379	3033.02	3280.13	2313.53	3164.06	2175.8	2255.99	2534.73	2969.77	2806.85
LOC100646552	2.64722	0	2.3653	0	0.957686	1.96051	0	0	15.3071	15.0227	1.76229	0	7.47217	3.72111	4.75336	3.42804	0	0.665626	0.808119	0	0	3.56086	0	4.71576	3.13708	2.21555	0	2.96253	1.24908	0	0	0.946046	0	0	2.32937	0	0	1.91301	0	0.767319
LOC110119679	4.63264	4.13629	8.67277	6.08848	9.57686	11.7631	11.495	2.12171	3.53241	3.46678	1.76229	12.1779	4.98145	0.930279	0	4.57072	2.36282	6.65626	4.84871	3.94739	9.20225	7.12173	13.1683	4.71576	7.05843	5.90813	2.9003	4.93755	2.49815	2.29834	23.7542	16.0828	21.8384	3.96321	9.31748	5.78362	5.13892	1.91301	6.17673	8.44051
LOC100647073	195.895	332.558	307.489	343.238	372.54	285.254	315.29	260.971	779.486	1021.54	900.528	1102.65	787.069	1043.77	1005.34	1205.53	793.907	317.504	257.79	239.212	316.223	197.034	1194.27	233.43	275.279	213.431	1155.77	1042.81	1219.1	1144.57	257.337	419.099	492.456	1090.87	361.052	886.05	984.618	922.068	896.861	336.086
LOC100652205	829.243	755.287	895.661	960.458	720.18	731.27	792.331	695.922	1190.42	1190.26	1077.64	1163.54	936.512	1087.5	1207.35	1147.25	1238.12	1031.72	1041.67	810.794	926.917	702.677	1164.89	635.448	749.762	747.378	1091.96	1233.4	1357.75	1254.89	1001.63	871.309	809.114	1061.15	725.987	1024.86	957.895	1082.76	1075.99	877.813
LOC100644185	1483.11	868.621	938.236	719.202	845.636	805.77	1039.47	2292.16	7340.35	14785.8	6150.37	6935.84	17121.2	7224.54	6405.15	9026.03	10740.2	1580.86	1124.9	871.584	888.435	1783.99	5751.52	1543.23	1181.11	1165.38	6499.58	6340.8	7835.46	7060.5	75.2215	1019.84	809.114	5644.61	746.951	10071.6	10114.4	6744.3	7372.54	811.056
LOC100642701	599.596	567.499	660.708	730.617	557.373	454.838	511.525	490.823	407.405	572.019	556.882	637.677	506.862	505.141	500.291	570.197	654.5	449.298	391.938	382.897	389.004	470.034	596.626	393.766	410.958	394.368	365.438	436.48	433.429	499.889	182.115	457.886	459.699	617.271	428.604	527.466	486.142	503.12	517.61	609.251
LOC100646871	582.389	478.983	504.598	480.99	463.52	492.088	539.442	516.991	515.732	689.889	526.923	746.171	556.677	830.739	639.327	697.035	719.478	658.304	617.403	570.003	603.166	486.651	757.685	459.786	568.596	494.067	633.716	765.32	841.877	835.446	475.083	635.743	512.111	718.332	490.72	724.109	708.144	877.113	636.203	511.802
LOC100645684	493.046	603.071	584.229	478.707	1056.33	1679.18	1562.49	2789.34	236.672	234.585	168.298	284.519	207.975	222.337	202.018	278.814	258.729	879.958	928.529	821.057	1034	2305.07	291.729	2397.96	1901.86	1485.16	308.882	260.703	262.306	255.116	332.558	877.931	936.868	240.765	867.302	223.248	272.363	196.083	211.244	731.255
LOC100644651	60.8862	66.1807	70.1706	66.9733	57.4611	52.9338	46.8009	51.6283	37.6791	45.0681	39.6514	44.2831	53.5506	64.1892	58.2287	47.9926	51.982	71.222	75.1551	108.948	71.1083	78.339	74.9581	70.7364	47.8405	55.3887	43.5045	57.2756	72.4464	93.0827	39.5903	55.8167	67.6991	69.3562	78.4221	58.9929	32.8891	49.7381	46.9431	71.3607
LOC100644452	136.994	204.333	167.148	118.725	148.441	198.992	202.804	244.704	608.753	531.573	380.654	407.405	787.069	374.902	414.731	457.072	526.908	412.022	387.897	381.318	368.09	334.721	371.752	397.303	290.964	293.929	375.589	395.004	400.953	473.458	209.828	257.325	314.473	398.303	359.499	458.062	519.031	322.341	378.016	190.295
LOC105666205	191.262	98.4437	122.207	79.1502	147.484	152.92	156.003	181.053	226.074	152.538	200.019	137.278	189.295	156.287	178.251	156.547	255.184	436.651	499.418	316.581	330.444	321.665	102.308	301.809	372.528	348.58	133.414	97.7635	152.387	143.646	138.566	157.99	165.972	173.391	198.773	179.292	146.973	174.083	163.066	140.419
LOC100647986	91.991	132.361	122.207	79.9113	98.6416	114.69	137.939	125.888	224.897	255.386	152.438	231.379	369.872	267.92	318.475	228.536	310.711	239.625	247.284	195.791	161.458	123.443	211.706	133.22	165.481	142.534	271.178	323.903	321.013	287.292	114.812	157.044	132.122	196.179	143.644	268.36	250.78	285.038	321.19	147.325
LOC100643496	97.2855	72.7987	103.285	85.9998	135.991	125.473	140.403	242.582	52.9862	90.1363	148.032	55.3539	94.6475	41.8625	38.0269	57.134	40.1679	27.9563	26.6679	60.7898	47.6844	115.135	59.7639	113.178	83.9169	136.625	53.6556	31.6003	42.4686	57.4585	47.5083	86.0902	64.4234	44.5862	70.6575	107.575	114.084	96.6068	108.71	82.1032
LOC100646794	52.9445	24.8177	26.0183	18.2654	17.2383	27.4471	22.1688	29.704	47.0988	23.1119	22.0286	15.4991	27.398	42.7928	39.2152	18.2829	60.2518	102.506	130.107	50.5266	51.8672	21.3652	17.2201	18.863	32.1551	52.4346	26.1027	34.5629	27.4797	37.9226	0	63.3851	64.4234	14.8621	93.9512	19.6643	26.7224	25.8256	17.2948	50.6431
LOC100649742	275.311	272.995	278.317	286.92	301.671	261.728	242.215	205.099	123.634	99.381	116.311	96.3158	115.819	126.518	144.977	132.551	119.322	278.897	282.842	229.738	231.729	193.474	93.1912	192.167	224.301	199.399	120.363	110.601	122.409	129.856	142.525	264.893	247.866	111.961	257.007	115.672	131.556	97.5633	103.769	252.448
LOC100651577	1.98542	1.65452	0.788434	0.76106	1.91537	0	0.821068	0.707238	12.9522	6.93356	11.4549	3.32123	9.96289	11.1633	8.31838	7.99876	3.54423	0.665626	0	0.789478	4.18284	0	5.06474	1.17894	0.78427	2.95406	5.80061	11.8501	6.24538	2.29834	0	0	0	3.96321	5.43519	10.4105	8.22228	7.65202	33.3543	0
LOC100650367	147.583	321.803	279.106	257.999	280.602	248.005	260.279	338.06	82.423	94.7587	68.7291	83.0309	123.291	69.7709	110.516	62.8474	77.973	218.325	202.838	307.896	286.106	434.425	119.528	327.745	322.335	332.332	82.6586	81.9634	81.19	102.276	154.402	383.149	365.794	123.85	432.486	102.948	127.445	93.7372	84.0035	315.368
LOC100645208	391.789	444.238	318.527	280.07	417.551	482.286	390.007	562.254	522.797	503.839	532.21	408.512	726.046	527.468	609.618	503.922	581.253	497.888	534.167	474.476	494.412	573.299	430.503	620.122	576.439	666.142	532.206	527.33	544.597	490.695	79.1805	438.019	441.136	384.432	564.484	529.779	524.17	651.378	643.615	356.803
LOC105666280	27.7959	38.0539	45.7292	22.8318	41.1805	62.7363	32.8427	43.1415	60.051	61.2465	40.5326	64.2105	61.0227	61.3984	62.982	70.8462	90.9685	43.9313	58.1846	44.2108	39.3187	46.2912	66.8545	64.8417	52.5461	48.0035	50.7553	59.2506	39.9704	35.6243	31.6722	38.7879	43.6769	53.5034	24.8466	56.6794	35.9725	57.3902	60.5319	42.9699
LOC100643817	180.673	360.685	418.658	299.097	334.232	340.149	268.489	264.507	309.675	417.169	451.145	410.726	408.479	519.095	585.852	551.915	425.307	326.822	382.24	425.529	435.852	286.056	430.503	262.904	345.863	315.346	527.855	485.855	540.85	517.126	25947.5	429.505	445.504	446.852	576.907	335.45	351.502	401.731	400.252	362.175
LOC100643703	3089.97	2043.33	2943.22	2334.93	2106.91	2014.42	2130.67	2434.31	907.83	799.671	581.554	728.457	810.73	1574.03	1215.67	1346.08	1492.12	4563.53	5285.1	3533.7	2811.71	3328.22	1060.56	3317.54	2279.87	2294.57	1466.1	1542.49	1186.62	1403.14	29827.3	1982.91	2350.91	901.631	2535.13	825.901	908.562	831.201	920.333	2352.6
LOC100649548	508.267	944.729	954.005	716.157	943.32	1035.15	964.755	751.794	1484.79	1239.95	1867.14	1949.56	1362.43	1547.98	1395.11	1797.44	1476.76	586.416	640.03	633.951	657.543	650.451	1518.41	725.048	754.468	749.594	1738.73	1863.43	1882.36	2060.46	692.83	902.528	954.339	1331.64	969.018	1323.29	1432.73	1471.1	1788.78	768.087
LOC100642735	3.30903	0	0.788434	2.28318	33.519	34.3089	39.4113	48.7994	48.2763	33.5122	46.7006	0	23.6619	0.930279	0	4.57072	5.90704	1.33125	2.42436	0.789478	3.34627	61.7216	3.03884	23.5788	43.1349	17.7244	2.9003	2.96253	0	9.19336	0	0	0	4.95402	0.776456	27.7614	12.3334	17.217	3.70604	1.53464
LOC100646717	21.1778	2.48177	2.3653	9.13272	2.87306	1.96051	5.74748	3.53619	16.4846	16.1783	26.4343	12.1779	17.4351	14.8845	14.2601	4.57072	11.8141	4.65938	3.23248	5.52635	4.18284	5.93477	16.2072	8.25258	6.27416	9.60071	11.6012	7.90008	17.4871	11.4917	15.8361	1.89209	4.36769	13.8712	12.4233	6.94034	14.389	10.5215	9.88277	8.44051
LOC100642256	1207.13	1364.98	1363.99	1368.39	2379.85	2491.81	3088.04	2534.03	820.697	1014.61	1238.89	895.626	779.596	712.593	711.816	765.596	609.607	1368.53	1473.2	1500.01	1522.55	2465.3	988.637	2288.32	2850.82	2757.62	759.879	950.972	856.866	820.507	1631.12	1634.77	1704.49	1019.54	1733.83	1144	1024.7	1226.24	1083.4	1415.7
LOC100651094	2170.72	1712.42	1118.79	1482.54	20792.3	18611.1	16740.8	22952	5355.14	2349.32	1986.1	4400.64	1945.26	2050.33	3644.64	2572.17	967.574	615.038	1927.36	926.058	595.637	18600.8	6089.84	10662.3	10150.8	12325.8	4698.49	5598.2	1786.18	3001.63	12526.4	2371.74	1440.24	3260.73	1383.65	3019.05	4174.86	2388.39	9564.05	787.27
LOC100644453	0	0	1.57687	0	0	0	0	0.707238	0	0	0	0	0	1.86056	0	0	0	0.665626	0	0	0	0	0	1.17894	0.78427	0	0	0	0	2.29834	0	0	0	0	0	1.15672	0	0	0	0
LOC100649547	1262.06	1644.59	1744.8	1619.54	1401.09	1737.99	1693.86	1457.62	8448.35	7212.06	8779.7	8575.43	6779.75	7306.41	8247.08	7836.5	6638.34	1379.18	1546.74	1371.32	1784.4	1200.01	9163.12	1493.72	1588.93	1478.51	13947.6	9733.89	11118	9800.12	31941.4	1993.32	2111.78	8072.08	2197.37	6569.03	6339.38	7702.71	7365.13	1601.4
LOC105666274	3.97084	0.827258	0	2.28318	0	0	1.64214	4.24343	0	0	0	2.21416	0	0	0	1.14268	0	7.32189	13.738	7.89478	3.34627	8.30868	0	7.07364	2.35281	8.12368	0	0	0	0	0	2.83814	0	0	0	1.15672	1.02778	0	3.70604	6.13855
LOC100642379	290.533	502.146	458.08	419.344	479.801	495.029	472.935	457.583	303.788	300.454	393.871	318.838	303.868	288.386	269.753	321.093	301.259	377.41	413.757	445.266	455.093	544.812	311.988	521.091	528.598	533.209	259.577	295.266	226.083	265.458	673.035	448.426	435.677	324.984	443.357	341.233	336.086	305.124	306.366	399.773
LOC110119693	0	0	0	0	0	0	0	1.41448	1.17747	0	0	0	1.24536	0	0	2.28536	0	0	0	0	0	0	0	2.35788	0	0.738516	7.25076	0	0	2.29834	0	0	0	1.98161	0	1.15672	2.05557	0	0	0
LOC105666209	219.058	310.222	339.027	244.3	248.998	216.636	239.752	256.02	23.5494	42.757	47.5817	23.2486	36.1155	21.3964	22.5785	20.5682	28.3538	418.013	359.613	341.055	273.558	287.243	33.4273	269.977	226.654	257.742	44.9547	52.338	46.2158	52.8618	3250.36	285.706	371.253	9.90803	413.075	28.9181	26.7224	20.0866	21.0009	319.972
LOC100647664	3122.4	3364.46	3916.15	3410.31	4272.24	4669.94	4331.96	3266.73	19023.2	15597	27941	12512.2	13479.8	12819.2	13310.6	14204.7	11843.6	3214.97	3752.1	3221.07	3869.13	4173.33	12858.4	4103.89	4350.35	4188.12	18886.8	10826.1	11608.9	10351.7	227284	3197.64	3450.47	12307.8	3807.74	17250.2	15022.1	17503	17675.3	3426.08
LOC100645918	386.495	433.483	368.199	308.229	464.478	545.022	506.599	523.356	426.245	345.522	378.891	388.584	383.571	426.998	409.977	367.943	342.609	400.707	424.262	382.107	408.245	697.929	362.635	689.68	574.086	598.198	538.006	414.754	364.73	414.85	170.238	413.422	431.309	396.321	437.921	370.152	386.447	379.731	447.195	371.383
LOC100648873	392.451	533.582	577.134	621.025	470.224	434.253	403.966	438.487	522.797	810.071	804.483	710.744	716.083	747.944	734.394	916.43	908.503	363.432	261.022	316.581	294.472	263.504	713.115	326.566	248.614	259.958	336.435	416.729	399.704	468.861	146.484	408.692	328.668	776.79	284.183	707.915	643.393	562.423	707.853	532.52
LOC100650006	332.888	416.111	404.467	366.07	391.693	371.517	350.596	304.819	845.424	568.552	655.57	533.612	702.384	466.07	514.551	425.077	440.665	256.932	314.358	272.37	353.868	343.03	492.292	288.84	373.313	357.442	609.064	425.617	540.85	441.281	6267.14	330.17	367.977	478.558	406.863	695.191	675.255	534.685	549.729	355.269
LOC100652132	1485.75	1648.73	1598.94	1500.81	1347.46	1416.47	1319.46	1331.73	936.089	952.209	1205.4	1156.9	1034.9	1485.65	1447.4	1482.06	1666.97	2012.85	2147.17	1786.59	1906.54	1510.99	1349.25	1637.55	1530.9	1505.1	1155.77	1080.34	1146.65	1243.4	510.714	1543	1560.36	1344.52	1712.09	979.745	1051.42	1013.89	1147.64	1693.47
LOC105666282	0	0	0	0	0	0.980255	0	1.41448	0	0	0	0	0	0	0	0	0	0	0.808119	0.789478	0.836568	3.56086	2.02589	1.17894	0	0	0	0	0	0	0	0.946046	0	0.990803	0	0	1.02778	0	0	0
LOC100642815	1102.57	1962.26	1847.3	1644.65	1787.04	1771.32	1867.11	1660.59	1231.63	1452.58	1624.83	1658.4	1308.88	1325.65	1510.38	1646.6	1524.02	2036.82	1866.75	1918.43	1987.69	1760.25	1635.91	1835.61	1950.48	1845.55	1048.46	1591.87	1468.91	1657.1	1702.38	2075.63	2202.41	1704.18	2358.87	1733.93	1808.9	1694.92	1657.83	2061.02
LOC100648603	1988.07	2536.37	2352.69	2185	1780.34	1497.83	1439.33	1388.31	1593.12	1105.9	1068.83	1668.37	1374.88	1388.91	1196.66	1715.16	1613.8	1899.7	1356.02	1377.64	1493.27	957.872	1352.28	1053.97	1112.88	951.947	1367.49	1235.38	1145.4	1374.41	811.6	2121.04	1716.5	1309.84	1417.03	1241.16	1324.81	1148.76	1263.76	2321.14
LOC100644216	1485.09	1937.44	1893.82	1461.23	1658.71	1598.8	1551	1601.89	1160.99	1050.43	1104.95	1594.19	962.665	1200.06	1619.71	1414.64	1383.43	2709.1	2880.14	2397.65	2696.26	1875.39	1116.27	2216.41	1976.36	1968.15	1200.73	1398.31	1275.31	1249.15	3951.11	2117.25	2317.06	1314.8	2615.88	991.312	1107.95	1043.54	1166.17	1896.05
LOC100650167	97.9473	62.8716	34.6911	47.1857	155.145	97.0453	241.394	225.609	372.081	284.276	318.974	73.0672	500.635	37.2111	54.6636	49.1353	33.0794	18.6375	21.0111	11.0527	25.9336	130.565	76.984	159.157	70.5843	97.4841	97.1601	86.9009	66.201	49.4143	118.771	32.1656	41.493	42.6045	56.6813	478.884	460.448	210.431	205.067	28.3908
LOC105666262	537.387	614.653	624.44	649.945	495.123	460.72	505.778	472.435	473.343	562.774	603.583	470.508	494.409	680.034	629.82	626.189	704.12	529.173	488.912	401.055	465.968	409.499	585.484	399.661	360.764	355.226	575.71	478.942	675.75	566.541	221.705	510.865	544.869	564.758	434.039	459.219	420.364	580.597	702.912	574.722
LOC100648645	365.317	1055.58	897.238	705.503	1259.36	1236.1	1261.98	1831.75	1133.9	758.069	766.594	479.365	991.308	321.876	343.43	414.793	339.064	613.042	654.576	855.005	880.906	2207.73	498.37	2046.64	1915.19	1769.48	387.19	407.842	399.704	435.535	1761.77	1174.04	1303.75	382.45	1561.45	1056.09	1011.34	1088.5	1010.51	1007.49
LOC100647546	1047.64	825.604	769.511	519.804	824.567	746.955	771.804	1002.86	951.397	676.022	642.353	749.492	762.161	666.079	735.582	876.436	1030.19	1249.38	1208.14	991.585	1038.18	1164.4	515.59	1002.1	1099.55	1014.72	609.064	670.519	649.52	636.64	150.443	844.819	898.651	635.105	920.101	700.974	756.45	656.161	738.737	774.225
LOC110119666	1.32361	0.827258	0	2.28318	2.87306	0	0	0	2.35494	3.46678	5.28686	1.10708	0	2.79084	3.56502	2.28536	1.18141	0.665626	0.808119	0	0.836568	3.56086	2.02589	4.71576	0.78427	0.738516	5.80061	1.97502	1.24908	2.29834	0	2.83814	1.09192	1.98161	1.55291	0	3.08335	0	2.47069	0
LOC100644070	204.498	133.189	179.763	194.07	201.114	163.703	160.929	168.323	230.784	348.989	427.354	331.016	281.452	313.504	285.202	295.954	290.627	127.8	167.281	123.159	141.38	130.565	257.289	128.504	133.326	150.657	274.079	292.303	256.061	237.878	83.1396	194.886	158.329	297.241	114.916	327.353	283.669	263.995	319.955	184.924
LOC100651217	2084.03	943.074	1031.27	1108.86	976.839	1222.38	1093.66	1146.43	2522.14	1878.99	2219.6	2540.74	2139.53	3054.1	2831.81	2695.58	3006.69	1896.37	2347.59	1667.38	1311.74	1340.07	2762.31	1292.12	1184.25	1189.75	3168.58	2532.96	2516.89	2312.13	3436.44	992.403	891.008	2466.11	907.677	2353.93	2429.68	2789.16	2799.29	1201.62
LOC100648718	174.055	195.233	226.281	200.92	214.522	207.814	201.162	177.517	561.654	703.756	785.979	667.568	547.959	585.145	600.112	538.202	446.573	105.169	102.631	123.948	166.477	156.678	634.105	140.294	156.07	172.813	633.716	507.58	488.389	586.076	118.771	201.508	205.281	576.648	203.432	695.191	668.06	580.597	712.795	168.81
LOC100642223	950.354	1982.11	1907.22	1752.72	2712.17	2578.07	2860.6	1843.06	1138.61	1250.35	1109.36	985.299	947.72	1042.84	1017.22	1022.7	981.751	1690.69	1466.74	1607.38	1647.2	1843.34	1248.96	1440.66	2182.62	1734.77	987.553	1178.1	1301.54	1210.08	1836.99	1989.54	2223.15	1157.26	2330.92	1373.03	1278.56	1275.02	1177.28	2040.3
LOC100642894	213.102	144.77	159.264	202.442	151.314	128.413	115.771	111.036	97.7301	142.138	170.061	148.348	139.481	146.984	117.646	129.123	153.583	69.8907	67.882	64.7372	72.7814	85.4607	168.149	43.6208	62.7416	48.0035	100.06	64.1882	111.168	87.3369	79.1805	117.31	74.2506	137.722	73.7634	146.904	120.251	113.824	156.889	129.677
LOC100651963	607.538	612.998	646.516	477.185	492.25	482.286	493.462	489.408	202.525	225.341	225.572	312.196	191.786	276.293	245.986	300.525	250.459	770.129	825.898	664.741	716.939	625.525	230.952	563.533	594.477	618.138	292.931	311.066	329.756	371.182	514.673	686.83	785.091	237.793	800.527	278.77	227.14	253.473	240.892	598.509
LOC100650855	839.17	704.824	674.111	716.918	640.692	664.613	624.833	783.619	1696.74	2045.4	1868.9	1662.83	2089.72	1561.94	1475.92	1482.06	1689.41	374.082	372.543	296.844	283.597	518.699	1725.05	495.155	346.648	372.212	1015.11	1197.85	1154.15	1331.89	122.73	441.804	412.746	1670.49	365.711	2109.86	2008.29	1825.01	2333.57	590.068
LOC100648648	406.349	328.422	278.317	213.097	355.301	317.603	339.922	375.543	1634.33	1554.27	1304.09	891.198	1516.85	883.765	1011.28	1088.97	1032.55	328.819	342.642	373.423	348.849	420.182	780.982	430.313	485.463	427.601	684.471	761.37	850.621	726.275	122.73	343.415	346.139	1020.53	395.216	1091.95	1098.7	1027.28	974.688	300.022
LOC105666305	5.95625	1.65452	3.15374	9.13272	22.0268	0.980255	3.28427	2.82895	5.88736	3.46678	14.9794	1.10708	3.73609	4.65139	17.8251	0	2.36282	3.32813	0	3.94739	4.18284	2.37391	0	2.35788	3.92135	3.69258	11.6012	15.8002	6.24538	5.74585	0	3.78419	3.27576	0.990803	2.32937	4.62689	1.02778	6.69552	1.23535	3.8366
LOC100644972	780.931	1036.55	1207.88	923.166	1108.04	1220.42	1132.25	1289.29	1482.44	2088.16	2014.29	1557.66	1911.63	1641.94	1662.49	2315.07	2203.33	1463.71	1431.18	1575.8	1656.4	1478.94	1602.48	1279.15	1428.94	1577.47	742.478	1150.45	1111.68	1276.73	1702.38	1058.63	1105.02	1529.8	1092.47	1923.63	1605.4	1912.05	1689.95	1132.56
LOC110119156	12.5743	8.27258	8.67277	9.13272	7.66149	5.88153	4.10534	8.48685	49.4538	23.1119	44.9383	19.9274	39.8516	44.6534	32.0852	20.5682	47.2564	9.31876	9.69743	3.15791	12.5485	4.74782	32.4143	4.71576	10.1955	15.5088	44.9547	31.6003	14.9889	22.9834	43.5493	6.62232	7.64345	29.7241	6.98811	33.545	33.9169	19.1301	30.8836	9.20783
LOC100652250	240.236	284.577	258.606	293.008	427.128	355.833	465.546	301.99	296.723	272.72	298.707	213.666	237.864	264.199	284.013	230.821	249.277	210.338	213.343	262.896	262.682	284.869	315.027	218.104	355.274	305.746	332.085	267.615	289.786	263.16	182.115	315.979	342.863	286.342	301.265	298.435	336.086	281.212	305.13	293.116
LOC100651255	10.5889	14.8906	33.1142	8.37166	16.2807	11.7631	22.9899	216.415	0	1.15559	0	0	2.49072	0.930279	0	0	0	25.2938	92.1256	107.369	25.097	15.4304	0	31.8314	22.7438	17.7244	0	0.98751	0	0	59.3854	16.0828	21.8384	0.990803	10.8704	3.47017	3.08335	0	0	21.4849
LOC100644098	5.29445	9.9271	4.7306	1.52212	12.4499	8.8223	10.6739	9.90133	0	2.31119	4.40571	4.42831	0	0.930279	3.56502	0	0	4.65938	12.9299	9.47374	10.8754	16.6174	0	12.9683	14.1169	16.9859	0	0.98751	7.49446	5.74585	0	13.2446	12.0111	0	13.1998	0	0	3.82601	2.47069	6.90587
LOC100648173	347.448	443.41	408.409	469.574	467.351	452.878	417.924	437.78	137.764	123.649	123.36	185.989	108.346	171.171	165.179	140.55	154.765	486.573	487.296	520.266	477.68	553.121	199.551	488.081	465.072	439.417	210.272	258.728	187.361	211.447	138.566	477.753	588.546	195.188	570.695	197.8	141.834	191.301	114.887	480.342
LOC100645094	491.722	623.753	597.633	668.972	675.168	584.232	594.453	489.408	1309.35	1131.33	1107.6	1311.89	1039.88	1040.98	1133.68	1082.12	1059.72	480.582	551.945	543.95	565.52	499.708	1282.39	484.544	631.338	590.074	1666.22	1378.56	1746.21	1433.01	21485.6	702.912	751.242	1256.34	745.398	1261.99	1244.65	1359.19	1106.87	652.989
LOC100650735	575.771	672.561	732.455	650.706	590.892	539.14	487.714	548.816	552.234	679.489	742.803	752.813	728.537	870.741	805.694	871.865	854.159	400.041	362.037	485.529	447.564	348.965	788.073	313.598	392.919	345.626	871.541	1018.12	1110.43	1089.41	1037.26	815.492	699.922	782.735	833.138	569.108	686.56	886.678	809.152	591.603
LOC100646352	440.101	570.808	483.31	490.123	533.431	476.404	445.84	489.408	571.073	532.729	472.292	503.721	509.353	468.86	518.116	414.793	424.126	652.313	623.06	555.003	542.096	648.077	418.347	638.985	617.221	611.491	407.493	354.516	380.968	328.662	174.197	550.599	599.465	420.101	692.599	415.264	402.892	354.862	359.486	522.544
LOC100647545	23.825	25.645	22.0761	10.6548	23.9421	27.4471	20.5267	16.9737	25.9044	33.5122	27.3154	11.0708	34.8701	15.8147	16.6368	17.1402	15.3583	8.65314	10.5055	9.47374	14.2217	24.926	14.1813	20.042	21.1753	22.1555	2.9003	6.91257	7.49446	3.44751	11.8771	17.9749	10.9192	16.8437	10.0939	32.3883	18.5001	20.0866	17.2948	19.183
LOC100648835	991.386	1363.32	1359.26	1353.93	1182.74	1073.38	1023.05	968.208	476.876	425.258	405.326	494.864	463.275	480.024	455.134	483.354	439.484	1274.67	1219.45	1147.9	1272.42	986.359	470.008	1055.15	1010.92	962.286	555.408	533.256	517.118	541.259	348.394	1517.46	1493.75	515.218	1573.88	458.062	404.947	505.99	415.076	1477.86
LOC100642258	234.279	272.168	289.355	313.557	273.898	320.543	287.374	275.115	169.556	244.986	248.482	172.704	229.147	181.404	191.323	233.107	282.357	197.691	170.513	215.528	215.835	221.96	216.771	206.314	244.692	240.756	166.767	188.614	258.559	205.701	67.3035	326.386	197.638	234.82	232.937	229.031	164.446	197.996	205.067	303.858
LOC100643819	901.38	1659.48	1678.58	1684.99	1525.59	1725.25	1705.36	1354.36	725.322	909.452	1145.49	948.766	721.064	835.39	866.3	983.848	906.141	1487.67	1562.9	1602.64	1708.27	1534.73	970.404	1479.57	1599.13	1546.45	928.097	961.835	1030.49	1085.97	2090.37	1741.67	1854.08	947.208	1955.12	879.11	822.228	859.896	804.21	1713.42
LOC100651292	140.965	201.851	219.185	191.787	285.39	302.899	275.058	353.619	253.156	294.676	431.76	138.385	210.466	173.962	217.466	118.839	144.132	144.441	174.554	171.317	172.333	366.769	270.457	267.619	229.791	234.848	153.716	208.365	157.384	125.259	162.32	164.612	160.512	219.958	177.809	328.509	247.696	276.429	329.837	218.686
LOC100645725	872.922	591.49	589.748	570.034	504.7	487.187	510.704	448.389	969.059	619.398	637.066	850.236	830.656	1045.63	1017.22	798.734	688.761	463.276	578.613	564.477	542.096	377.451	990.663	358.398	418.016	465.265	1139.82	993.435	850.621	1060.68	1211.46	512.757	503.376	977.923	580.013	710.228	842.784	745.115	841.27	579.326
LOC105666300	61.548	107.544	124.573	116.442	84.2763	101.947	95.2439	50.2139	93.0202	144.449	86.352	69.7459	90.9114	106.052	120.022	97.1278	69.7031	33.2813	27.476	61.5793	92.8591	40.3564	121.554	45.9786	86.2697	59.8198	182.719	102.701	168.625	151.69	581.977	123.932	121.203	122.86	175.479	108.732	121.279	74.6072	82.7682	113.563
[truncated: 10,037 more rows]
