# Supplementary material for: Localized Tissue-Specific Gene Expression and Gene Duplications are Important Sources of Social Morph Differences in a Social Bumblebee
Source: Mol Biol Evol. 2025 Mar 27;42(4):msaf063. doi: 10.1093/molbev/msaf063 (PMC11968646; doi:10.1093/molbev/msaf063)
Supplement: msaf063_Supplementary_Data [file msaf063_supplementary_data.zip › Supplementary table S2_differential gene expression between worker and queen samples.xls]

## Sheet: Table_S2a_brain
Supplementary table S2: differential gene expression between worker and queen samples
Manuscript name: Localised tissue-specific gene expression and gene duplications are important sources of social morph differences in a social bumblebee.
Author list: Hongfei Xu, Thomas J. Colgan
Supplementary table S2a: The differential gene expression between queen and worker bumblebee in brain. For each gene, we provide gene_id, baseMean (the average of the normalized count values, dividing by size factors, taken over all samples), log2 Fold Change, lfcSE (the standard error estimate for the log2 fold change estimate), stat (the value of the test statistic for the gene or transcript), …
gene_id	baseMean	log2FoldChange	lfcSE	stat	pvalue	padj	absL2FC
ENSRNA049756380	0.13697	-0.964647	2.68897	0.383691	0.535635	0.688585	0.964647
ENSRNA049756422	0.725385	0.488123	0.709898	0.547593	0.459303	0.620705	0.488123
ENSRNA049756427	0.31593	0.478045	1.10543	0.429377	0.512295	0.668604	0.478045
LOC110119452	65.5775	-0.22095	0.11583	3.63684	0.0565141	0.141026	0.22095
LOC100648785	755.143	-0.0200305	0.0324175	0.381746	0.53667	0.689201	0.0200305
LOC100646783	1386.68	-0.146531	0.0409852	12.7567	0.00035474	0.00245097	0.146531
LOC100652314	1421.87	0.0327489	0.0363421	0.811868	0.367569	0.534651	0.0327489
LOC100647146	315.442	-0.00855149	0.0360545	0.0562642	0.812501	0.891795	0.00855149
LOC105665908	38.3981	-0.11108	0.0982303	1.2778	0.258308	0.420837	0.11108
LOC100645197	520.953	-0.641261	0.1514	17.3836	3.05457640751748e-05	0.000325209	0.641261
LOC100644558	305.331	-0.0454541	0.0703879	0.416006	0.518937	0.674981	0.0454541
LOC100646660	1195.9	0.0045941	0.0382685	0.0144065	0.904462	0.94813	0.0045941
LOC100645874	622.355	0.0980925	0.0381261	6.61515	0.0101115	0.0361978	0.0980925
LOC100642607	1205.36	0.0493489	0.0475752	1.07562	0.299679	0.466488	0.0493489
LOC105665934	137.891	-0.272787	0.0864437	9.90024	0.00165257	0.00862084	0.272787
LOC100647656	1109.06	-0.0965338	0.0536209	3.22194	0.0726573	0.170078	0.0965338
LOC100642250	1773.08	0.235208	0.0396832	35.0731	3.17561094143182e-09	1.66974222472361e-07	0.235208
LOC100642756	1957.91	-0.0277091	0.0184265	2.26045	0.132715	0.263094	0.0277091
LOC100649258	20.572	0.15294	0.140081	1.19068	0.275193	0.440427	0.15294
LOC100650526	148.392	-0.125044	0.0955331	1.69619	0.192788	0.342853	0.125044
LOC100652193	593.154	0.0862331	0.0308126	7.82994	0.00513879	0.0212786	0.0862331
LOC100651641	223.887	0.0391502	0.0608782	0.412956	0.520473	0.676394	0.0391502
LOC105665871	78.2362	-0.00368171	0.0904146	0.00165271	0.967572	0.986359	0.00368171
LOC100650687	558.135	0.00153785	0.0271329	0.00320772	0.954835	0.978225	0.00153785
LOC100650155	18.3426	-0.378625	0.237767	2.41948	0.119835	0.244537	0.378625
LOC100643768	5.86037	-0.346052	0.224768	2.37214	0.123518	0.250231	0.346052
LOC100644925	286.566	-0.0290196	0.0567802	0.26063	0.609688	0.747409	0.0290196
LOC100647028	2305.95	-0.0576873	0.0186251	9.59135	0.00195496	0.00983835	0.0576873
LOC100646344	901.013	-0.120763	0.0666465	3.27869	0.0701849	0.166175	0.120763
LOC100652283	2244.39	0.111074	0.0272798	16.576	4.67391312888534e-05	0.00046435	0.111074
LOC100645990	2577.14	0.0541742	0.0252868	4.58989	0.032161	0.0899395	0.0541742
LOC100644724	373.285	0.0210867	0.0393634	0.286894	0.592218	0.734392	0.0210867
LOC100651250	1107.13	-0.0999562	0.0370178	7.28774	0.00694267	0.0268342	0.0999562
LOC110119401	0.327539	-0.452459	1.21825	0.0904431	0.763615	0.859799	0.452459
LOC100649500	2980.92	-0.0636029	0.0538451	1.39235	0.238009	0.397467	0.0636029
LOC100650322	8639.35	-0.069899	0.0378285	3.40852	0.0648606	0.156189	0.069899
LOC105665970	18.9653	-0.115201	0.156288	0.5416	0.46177	0.622874	0.115201
LOC100644806	509.847	-0.00885848	0.03164	0.0783771	0.779509	0.870747	0.00885848
LOC100649997	898.721	-0.176607	0.0636498	7.68493	0.00556837	0.022637	0.176607
LOC100649136	3380.03	-0.085881	0.0359471	5.6994	0.0169707	0.0549123	0.085881
LOC100645125	290.923	-0.825718	0.254044	9.58706	NA	NA	0.825718
LOC110119389	203.374	-0.137005	0.0789456	3.00692	0.0829095	0.187729	0.137005
LOC100649138	1693.71	0.0612148	0.0399035	2.34946	0.125326	0.252761	0.0612148
LOC105665893	822.564	-0.0429434	0.0519821	0.681362	0.409118	0.576283	0.0429434
LOC100643362	1570.86	0.111128	0.0253583	19.201	1.17653803034136e-05	0.000146699	0.111128
LOC100645376	417.413	0.101611	0.145134	0.480288	0.488292	0.646436	0.101611
LOC100651683	4029.94	-2.05267	0.582259	7.36475	NA	NA	2.05267
LOC100647536	933.765	0.0883136	0.0219744	16.1546	5.83777770149926e-05	0.000554291	0.0883136
LOC105665890	434.563	0.0443185	0.034697	1.63081	0.201591	0.353166	0.0443185
LOC100652120	12.2007	-0.555955	0.238655	5.35068	0.0207142	0.0641748	0.555955
LOC100642929	3460.43	-0.084285	0.023917	12.4114	0.00042673	0.00286207	0.084285
LOC100646586	609.828	0.0386602	0.0337303	1.31249	0.251944	0.413257	0.0386602
LOC100643891	0.696004	-0.707138	0.650629	1.25298	0.262983	0.426024	0.707138
LOC100646506	2.44808	-0.538496	0.394718	1.85707	0.172963	0.317213	0.538496
LOC100645246	913.931	-0.207184	0.0612201	11.3274	0.000763722	0.00463178	0.207184
LOC100645912	348.719	0.171482	0.0373787	21.0415	4.49432766265881e-06	6.70070962959611e-05	0.171482
LOC105665926	32.0451	0.331472	0.14022	5.58664	0.018098	0.057871	0.331472
LOC100652118	503.705	-0.0725398	0.0601718	1.45137	0.228309	0.3856	0.0725398
LOC110119383	0.764315	-1.77589	0.899066	3.54289	0.0598013	0.146991	1.77589
LOC100650157	1205.6	0.0189448	0.0265934	0.507309	0.476306	0.635227	0.0189448
LOC100642207	601.158	-0.00634301	0.033448	0.0359509	0.849617	0.915297	0.00634301
LOC100647263	131.489	-0.139297	0.0572454	5.91704	0.0149951	0.0495407	0.139297
LOC110119421	99.8374	-0.163042	0.0936345	3.00493	0.0830116	0.187911	0.163042
LOC105665920	7.60167	0.36654	0.19975	3.36399	0.0666366	0.15957	0.36654
LOC100650202	68.185	-0.143972	0.1006	2.04527	0.15268	0.29048	0.143972
LOC100646949	921.438	-0.20784	0.0507476	16.7446	4.2764807519317e-05	0.000430623	0.20784
LOC100645522	2792.07	-0.0984029	0.028583	11.8391	0.000579999	0.00369654	0.0984029
LOC100646110	1621.32	0.103075	0.0627648	2.69358	0.100753	0.215329	0.103075
LOC100648136	1754.17	-0.242801	0.0604637	16.0331	6.22445233529907e-05	0.000581105	0.242801
LOC100649732	734.693	0.0620713	0.0343434	3.26615	0.0707233	0.166882	0.0620713
LOC100649257	1194.5	0.188944	0.0420129	20.2062	6.95256966705071e-06	9.45125537544077e-05	0.188944
LOC110119410	0.380548	0.684704	0.95472	0.895593	0.343966	0.510681	0.684704
LOC105665977	46.6132	-0.107186	0.111303	0.923552	0.336544	0.503953	0.107186
LOC100646907	1335.19	-0.0222547	0.0377942	0.34616	0.556295	0.705318	0.0222547
LOC105665931	1.62696	-0.108143	0.421024	0.0651993	0.798459	0.88368	0.108143
LOC100643241	253.763	0.10957	0.0384503	8.12352	0.00436946	0.0186829	0.10957
LOC100647340	364.421	0.0853828	0.053463	2.54595	0.110578	0.230524	0.0853828
LOC100646782	7314.41	-0.0163269	0.043316	0.142048	0.706254	0.819551	0.0163269
LOC100652042	3107.79	0.180262	0.0438379	16.8701	4.0027038124954e-05	0.000408966	0.180262
LOC100652163	1911.17	0.0733312	0.0302477	5.87365	0.0153692	0.0505967	0.0733312
LOC100644441	56.3031	0.358545	0.0719217	24.9325	5.93732430402249e-07	1.27275680801805e-05	0.358545
LOC100644021	10.7522	0.468672	0.188777	6.16755	0.0130115	0.0443137	0.468672
LOC100647026	645.618	-0.111266	0.0360557	9.51592	0.00203697	0.010173	0.111266
LOC100646146	477.888	0.0479041	0.0360121	1.76756	0.183685	0.330781	0.0479041
LOC100646259	401.195	0.254808	0.121515	4.36391	NA	NA	0.254808
LOC100648250	6944.6	0.0280324	0.0330953	0.717171	0.397073	0.565068	0.0280324
LOC105665911	0.812747	0.765719	0.624571	1.52652	0.216635	0.372487	0.765719
LOC110119445	116.381	0.15164	0.0659739	5.2808	0.0215618	0.0662667	0.15164
LOC100646022	4490.29	-0.000528929	0.0371858	0.000202346	0.988651	0.997495	0.000528929
LOC105665873	79.0965	-0.0553223	0.0811177	0.464617	0.495474	0.653615	0.0553223
LOC100647696	33.638	-0.770201	0.402255	2.99903	0.0833145	0.18815	0.770201
LOC100649019	325.376	-0.0799331	0.0388522	4.23058	0.0397018	0.106435	0.0799331
LOC105665943	17.0838	-0.334308	0.141085	5.61335	0.0178242	0.057143	0.334308
LOC105665888	52.3143	0.0642586	0.0886294	0.524923	0.468749	0.629005	0.0642586
LOC100644485	1437.06	-0.189792	0.0405853	21.8157	3.00128062031276e-06	4.72240650742414e-05	0.189792
LOC105665862	2366.58	0.0662577	0.0492748	1.80522	0.179083	0.325147	0.0662577
LOC100643327	45.1083	-0.778268	0.244787	9.80751	0.001738	0.0089718	0.778268
LOC100645678	262.698	-0.831898	0.283884	7.34785	NA	NA	0.831898
LOC100647537	258.096	0.0705632	0.0673745	1.0933	0.295742	0.462457	0.0705632
LOC100646382	134.511	0.135083	0.123806	1.18104	0.277145	0.442598	0.135083
LOC100645083	5331.94	-0.176322	0.0592393	8.80909	0.00299734	0.0137779	0.176322
LOC110119146	390.223	-0.0525437	0.0408036	1.65723	0.197978	0.34869	0.0525437
LOC100643408	670.264	0.0632748	0.0485653	1.69519	0.192919	0.342977	0.0632748
LOC100645876	1196.36	-0.142092	0.0722454	3.84021	0.0500372	0.128104	0.142092
LOC105665939	0.600093	1.31504	0.633757	4.9241	0.0264847	0.0774664	1.31504
LOC100644560	1043.52	-0.0136723	0.0261358	0.273561	0.600953	0.741348	0.0136723
LOC100646143	241.748	0.11564	0.0457155	6.39358	0.0114534	0.0400762	0.11564
LOC100650323	1.20822	0.0240103	0.57913	0.00167339	0.96737	0.986359	0.0240103
LOC100647460	130.846	0.154027	0.0658869	5.45557	0.0195061	0.0613181	0.154027
LOC100647463	1915.1	-0.0614082	0.0378726	2.62769	0.105014	0.221491	0.0614082
LOC100647901	313.822	0.0951836	0.0449038	4.49227	0.0340483	0.0939448	0.0951836
LOC100651129	13.6836	-0.0700299	0.160271	0.190843	0.662216	0.786293	0.0700299
LOC110119457	103.298	0.0829347	0.0784972	1.11184	0.291683	0.458386	0.0829347
LOC110119379	31.8548	0.0195708	0.101967	0.0368115	0.847849	0.914292	0.0195708
LOC100651923	186.397	-0.26062	0.241208	1.10115	0.294013	0.460692	0.26062
LOC100644805	245.16	0.0910274	0.0479604	3.59878	0.057822	0.143423	0.0910274
LOC100643045	395.874	0.0349	0.0288844	1.45997	0.226936	0.384324	0.0349
LOC100644208	1044.79	0.0275969	0.0522875	0.27812	0.597936	0.739017	0.0275969
LOC100649331	1276.58	-0.0464149	0.0482752	0.921654	0.337041	0.504227	0.0464149
LOC100645753	157.989	0.186394	0.0745352	6.23523	0.0125234	0.0430061	0.186394
LOC110119424	164.094	-0.17033	0.0702828	5.84443	0.0156264	0.0512316	0.17033
LOC100650767	402.4	0.123395	0.0484507	6.47803	0.0109216	0.0385508	0.123395
LOC100644849	3.92167	0.701826	0.317407	4.8145	0.0282212	0.0813084	0.701826
LOC100644174	168.724	-0.281241	0.131054	4.58751	0.0322058	0.0899629	0.281241
LOC100642606	407.709	0.0358054	0.0316207	1.28213	0.257503	0.41983	0.0358054
LOC100642809	1165.75	-0.0143583	0.0303183	0.224065	0.63596	0.767139	0.0143583
LOC100647618	0.902774	1.21221	0.541501	5.16789	0.0230082	0.0696558	1.21221
LOC105665895	0.551347	-1.41648	0.669261	5.01595	0.0251148	0.0744228	1.41648
LOC100644723	291.791	-0.392014	0.173143	4.86702	NA	NA	0.392014
LOC100645126	440.138	0.0768866	0.038295	4.02958	0.0447091	0.117126	0.0768866
LOC100643972	1637.14	-0.101751	0.101819	0.994833	0.318564	0.485977	0.101751
LOC110119439	2.1661	0.320573	0.416707	0.591728	0.441752	0.605841	0.320573
LOC100647382	5619	-0.387467	0.0676195	32.4753	1.20719750449679e-08	4.9472906553771e-07	0.387467
LOC110119485	0.267024	1.23192	1.51211	1.20302	0.272719	0.437096	1.23192
LOC100642330	2318.25	-0.142153	0.0510957	7.73156	0.0054264	0.022173	0.142153
LOC100643082	30.4509	-0.160615	0.111453	2.07585	0.149646	0.28642	0.160615
LOC100643848	1156.76	0.008015	0.0254773	0.0989187	0.753131	0.852679	0.008015
LOC110119446	13.3369	0.40283	0.424158	0.814756	NA	NA	0.40283
LOC100646589	1073.25	0.0115346	0.050186	0.0527335	0.818373	0.896023	0.0115346
LOC110119397	0.360796	-0.127413	0.890364	0.0360611	0.849389	0.91515	0.127413
LOC100646948	2115.6	-0.0868422	0.0261243	11.0417	0.000890852	0.00525971	0.0868422
LOC100648476	109.041	0.0589738	0.0718258	0.673839	0.411716	0.579121	0.0589738
LOC100649176	319.621	-0.144542	0.0494499	8.53393	0.00348586	0.0155117	0.144542
LOC100649377	2524.91	0.0572601	0.0577468	0.977984	0.322697	0.490403	0.0572601
LOC100649883	365.149	-0.276102	0.0560597	24.2006	8.68042226352175e-07	1.77038657329456e-05	0.276102
LOC100643406	1089.48	-0.142182	0.114949	1.52351	0.21709	0.373038	0.142182
LOC100645082	725.358	-0.453145	0.0930843	23.3183	1.37287694684911e-06	2.56339352203132e-05	0.453145
LOC100650283	624.747	0.147461	0.0282357	27.2704	1.76899583996762e-07	4.58581316933002e-06	0.147461
LOC100650525	3338.23	-0.180815	0.0576321	9.81995	0.00172629	0.00891702	0.180815
LOC110119461	2.2918	-1.00118	0.40702	6.05286	0.0138838	0.0466573	1.00118
LOC100651760	925.838	-0.131836	0.0463809	8.06603	0.00451028	0.0191674	0.131836
LOC100645287	1327.66	-0.277395	0.0646109	18.1836	2.00593878203279e-05	0.000226547	0.277395
LOC100644368	1241.77	0.0335081	0.0316254	1.12116	0.289669	0.456323	0.0335081
LOC100643242	601.425	0.152583	0.0366696	17.2971	3.19679379402942e-05	0.000336812	0.152583
LOC100650078	135.071	-2.03425	0.417753	18.5341	NA	NA	2.03425
LOC100649380	148.652	0.0560797	0.0492414	1.29617	0.254915	0.416831	0.0560797
LOC100648514	402.98	0.099487	0.041814	5.65521	0.0174036	0.0560364	0.099487
LOC105665956	3.56479	-0.296686	0.302232	0.959358	0.327349	0.494706	0.296686
LOC100646417	804.497	-0.0550615	0.0855562	0.413535	0.520181	0.676205	0.0550615
LOC110119450	2.08829	1.89848	0.472082	15.4654	8.40306111037766e-05	0.000739297	1.89848
LOC110119398	213.807	0.0391516	0.0773748	0.255465	0.613253	0.749718	0.0391516
LOC100647219	76.65	0.00759258	0.088178	0.00738862	0.931501	0.965052	0.00759258
LOC100649843	19.2442	0.13791	0.155214	0.786106	0.37528	0.542599	0.13791
LOC100652237	5.76841	0.0913462	0.213533	0.182841	0.668943	0.791513	0.0913462
LOC100643765	1587.52	-0.00599123	0.0356483	0.0282043	0.866629	0.925141	0.00599123
LOC100644061	371.588	0.107857	0.0356389	9.15589	0.00247919	0.0118709	0.107857
LOC100645561	506.578	0.0309793	0.027569	1.26261	0.261157	0.42399	0.0309793
LOC100646023	1088.25	-0.00142526	0.0248083	0.00330114	0.954182	0.978048	0.00142526
LOC105665889	7.68862	0.610351	0.242807	6.26544	0.0123115	0.0424488	0.610351
LOC100648599	992.189	-0.280418	0.0906691	9.54231	0.00200789	0.0100502	0.280418
LOC100650769	421.405	-0.254665	0.0702896	13.061	0.00030151	0.00214756	0.254665
LOC100644294	1881.79	-0.0655285	0.025521	6.59071	0.0102512	0.0366252	0.0655285
LOC100647578	1739.17	0.205828	0.0480205	18.3229	1.86452671158588e-05	0.00021295	0.205828
LOC100642845	1407.06	-0.0555841	0.0353233	2.47335	0.115791	0.238286	0.0555841
LOC100651326	6610.8	0.0194264	0.0280695	0.478742	0.488993	0.646826	0.0194264
LOC100645875	1793.48	-0.24748	0.0674737	13.2773	0.000268645	0.00195469	0.24748
LOC100648864	494.878	0.040536	0.0288769	1.96991	0.160458	0.300255	0.040536
LOC100646024	383.967	0.0640567	0.0438717	2.12753	0.144674	0.279882	0.0640567
LOC100644257	2357.78	0.402295	0.220113	3.1453	0.076146	0.176209	0.402295
LOC100647502	95.9302	-0.284869	0.129444	4.81389	0.0282312	0.0813158	0.284869
LOC100644850	308.284	0.0960993	0.0823134	1.35657	0.244133	0.404782	0.0960993
LOC100647621	7824.25	-0.0370924	0.0605811	0.373206	0.541262	0.693293	0.0370924
LOC105665923	1.13521	0.725856	0.592938	1.49435	0.221543	0.378358	0.725856
LOC100647298	3026.29	-0.133674	0.0384892	12.0529	0.000517127	0.00335237	0.133674
LOC100643894	519.63	-0.0185957	0.0434769	0.182704	0.66906	0.791513	0.0185957
LOC105665960	36.9413	0.286407	0.103755	7.62566	0.00575435	0.0232069	0.286407
LOC100643243	605.191	0.116877	0.0602367	3.76286	0.052403	0.132939	0.116877
LOC100643806	591.764	0.0446516	0.0296184	2.2724	0.131696	0.262004	0.0446516
LOC100644761	2933.96	-0.0771648	0.0743192	1.07621	0.299547	0.466347	0.0771648
LOC100645676	4.57475	-0.00811115	0.253653	0.00101468	0.974588	0.990404	0.00811115
LOC100643650	2867.64	-0.3719	0.167413	4.90476	0.0267827	0.0781537	0.3719
LOC100647579	1.68523	-0.55381	0.428524	1.64098	0.200191	0.35131	0.55381
LOC100644926	8.57658	-0.458606	0.266466	2.90658	0.0882186	0.19593	0.458606
LOC100644682	1022.13	0.0860597	0.0261699	10.8144	0.00100713	0.00580181	0.0860597
LOC105665929	6.43554	0.347481	0.270367	1.6096	0.204548	0.357046	0.347481
LOC100643934	382.475	0.0557234	0.0409377	1.85215	0.173534	0.317945	0.0557234
LOC100649378	168.467	0.01317	0.0765915	0.0295482	0.863519	0.923501	0.01317
LOC100642370	308.597	-0.312329	0.0603895	26.7152	2.35756758040712e-07	5.8141163315925e-06	0.312329
LOC100645248	942.79	-0.1041	0.0435806	5.70097	0.0169556	0.0548792	0.1041
LOC100642332	4522.78	-0.283787	0.0444215	40.5715	1.8954749983123e-10	1.61289006154101e-08	0.283787
LOC100645794	267.391	0.0207548	0.0381691	0.295745	0.586562	0.730222	0.0207548
LOC105665932	2.01924	-1.19241	0.411753	8.51576	0.00352084	0.0156362	1.19241
LOC100650645	381.929	0.00831677	0.0443294	0.0351512	0.851279	0.916478	0.00831677
LOC100651006	3947.36	-0.0384546	0.0492752	0.608565	0.435329	0.600348	0.0384546
LOC100649623	1460.61	0.00923554	0.0429959	0.0460327	0.830116	0.90285	0.00923554
LOC100648898	12.464	-1.08854	0.300269	12.4055	0.000428076	0.00286592	1.08854
LOC105665898	5.01476	-0.176956	0.261148	0.455568	0.499703	0.656862	0.176956
LOC100648784	357.445	0.116529	0.0363073	10.3014	0.00132933	0.00728158	0.116529
LOC100647501	251.09	0.231718	0.0608016	14.509	0.000139493	0.00112431	0.231718
LOC110119382	1.96385	-0.312866	0.368589	0.719131	0.396429	0.564583	0.312866
LOC100647066	1017.83	-0.0125011	0.0802697	0.0241214	0.876576	0.931744	0.0125011
LOC100643044	1081.07	0.0343531	0.0261852	1.72006	0.189685	0.339012	0.0343531
LOC100649502	1491.6	0.0258886	0.0285371	0.822722	0.364386	0.531338	0.0258886
LOC100645490	6005.64	0.014664	0.0537058	0.0744789	0.784924	0.874686	0.014664
LOC100650644	865.397	0.00433066	0.0290852	0.0221489	0.881692	0.935041	0.00433066
LOC100651802	926.338	-0.0538742	0.0368192	2.13894	0.143601	0.278386	0.0538742
LOC100648438	4642.09	-0.38263	0.103834	13.3558	0.000257628	0.00188684	0.38263
LOC100649577	286.062	0.0888399	0.0487966	3.30978	0.0688689	0.163545	0.0888399
LOC100650324	183.551	-0.183447	0.113416	2.58747	0.107712	0.225927	0.183447
LOC100647099	1150.73	0.0602386	0.0258155	5.44453	0.0196296	0.0615677	0.0602386
LOC100648977	1625.5	0.0713613	0.0297382	5.75801	0.0164136	0.0533263	0.0713613
LOC100649810	3744.03	-0.102933	0.0661767	2.39281	0.121895	0.247696	0.102933
LOC100651681	1426.82	0.00988918	0.0237182	0.173785	0.67677	0.797252	0.00988918
LOC100644135	4872.79	-0.02495	0.0174165	2.05185	0.152021	0.289573	0.02495
LOC100644133	559.677	0.0540156	0.0319827	2.85208	0.0912556	0.200439	0.0540156
LOC100647695	2306.76	-0.437946	0.0548499	63.1785	1.88795667458445e-15	7.79446409318252e-13	0.437946
LOC100644803	1440.05	0.0627739	0.025235	6.18319	0.0128969	0.0440313	0.0627739
LOC100645288	285.212	0.0360651	0.0407205	0.784423	0.375792	0.543173	0.0360651
LOC100647776	456.077	0.13293	0.0385408	11.8953	0.000562749	0.00360412	0.13293
LOC100644328	327.203	0.0992979	0.0455177	4.75681	0.0291825	0.0832684	0.0992979
LOC100651248	1138.09	0.0582586	0.0419662	1.92277	0.165551	0.307362	0.0582586
LOC100649452	13.4128	0.218627	0.174248	1.55141	0.212927	0.36746	0.218627
LOC110119441	32.7232	-0.132885	0.112074	1.4066	0.235622	0.3949	0.132885
LOC100647731	1158.07	-0.187663	0.0552885	11.4922	0.000698894	0.00429233	0.187663
LOC100647900	4294.64	-0.00308652	0.0258441	0.0142612	0.904942	0.94813	0.00308652
LOC100647220	34.0068	-1.00225	0.335016	8.11991	NA	NA	1.00225
LOC100642209	313.767	-0.566501	0.10884	26.4935	2.64429971087294e-07	6.35258812006479e-06	0.566501
LOC100648597	1309	0.0903043	0.0274909	10.7905	0.00102024	0.0058622	0.0903043
LOC110119465	0.87929	-0.342527	0.625917	0.286079	0.592744	0.734964	0.342527
LOC105665903	201.273	-0.0609591	0.0569501	1.14551	0.284492	0.450907	0.0609591
LOC100642726	2624.91	-0.101372	0.0307956	10.8309	0.000998212	0.00576233	0.101372
LOC105665886	84.6646	-0.0207636	0.0755087	0.0755187	0.783465	0.873678	0.0207636
LOC100646381	565.452	0.0627434	0.0314229	3.98705	0.0458512	0.119528	0.0627434
LOC100648863	427.799	0.0176321	0.0284439	0.384299	0.535311	0.688249	0.0176321
LOC100647098	6809.93	-0.148248	0.0184903	64.2573	1.09188729601786e-15	4.68125680335043e-13	0.148248
LOC105665914	339.023	0.0979236	0.042578	5.28569	0.0215014	0.0661327	0.0979236
LOC100652075	1210.02	-0.17852	0.0979632	3.29174	0.069629	0.165104	0.17852
LOC110119388	5.73382	0.325288	0.259665	1.58059	0.208676	0.361985	0.325288
LOC100644804	977.349	-0.00402365	0.0332678	0.0146217	0.903754	0.94762	0.00402365
LOC100646505	1404.51	-0.174516	0.0474018	13.5071	0.00023766	0.00175328	0.174516
LOC100646415	1105.73	0.0473101	0.0251079	3.54912	0.0595769	0.146634	0.0473101
LOC100647339	0.734474	-1.9243	0.71178	6.98285	0.00822946	0.0307935	1.9243
LOC100648978	1860	-0.172856	0.0538356	10.2632	0.00135708	0.0074045	0.172856
LOC100646346	273.189	0.0555373	0.0405438	1.87415	0.171001	0.314338	0.0555373
LOC110119462	592.11	0.0117494	0.0626897	0.035033	0.851526	0.916567	0.0117494
LOC100644444	40047	-0.180539	0.0541407	11.0341	0.000894496	0.00527843	0.180539
LOC110119376	5.57236	0.530355	0.217275	6.00576	0.0142593	0.0477465	0.530355
LOC100643893	3706.45	0.0101905	0.0279566	0.132844	0.715502	0.826583	0.0101905
LOC100649139	1896.36	0.210341	0.0375429	31.3236	2.1840823525125e-08	8.22498850792461e-07	0.210341
LOC100645409	3901.07	-0.148681	0.0626797	5.61753	0.0177817	0.0570559	0.148681
LOC105665864	108.416	-0.154613	0.0711461	4.71473	0.0299052	0.0850174	0.154613
LOC100651602	1218.98	-0.0600427	0.0315202	3.62678	0.0568567	0.14169	0.0600427
LOC100651370	660.947	0.0423285	0.0306065	1.91162	0.166784	0.308776	0.0423285
LOC110119381	12.3988	-0.178603	0.219519	0.65292	0.419071	0.585181	0.178603
LOC100651719	3516.43	-0.0842314	0.0318595	6.98695	0.0082106	0.03075	0.0842314
LOC100647148	93.4162	-0.128948	0.0820495	2.47002	0.116036	0.238689	0.128948
LOC100645247	3535.15	0.0667921	0.0214596	9.68644	0.00185633	0.00944431	0.0667921
LOC100643849	1633.48	-0.208242	0.0678113	9.38829	0.00218376	0.0107519	0.208242
LOC100643407	488.35	0.106639	0.0622583	2.92629	0.0871476	0.194423	0.106639
LOC100647264	2124.25	0.0420246	0.0315801	1.7702	0.183358	0.330459	0.0420246
LOC100644562	2885.03	-0.0884076	0.0367439	5.78407	0.016172	0.0526796	0.0884076
LOC100649021	3028.45	-0.112601	0.0249339	20.3881	6.32225981049618e-06	8.71127689834375e-05	0.112601
LOC100650440	2929.76	-0.234704	0.0436683	28.8157	7.96031208902808e-08	2.36213500206969e-06	0.234704
LOC105665948	1.50838	-0.167073	0.459794	0.131228	0.717162	0.82781	0.167073
LOC100645049	674.083	-0.00290443	0.0407261	0.00507631	0.9432	0.970719	0.00290443
LOC100642284	2135.23	0.00532134	0.0171115	0.0966912	0.755837	0.854928	0.00532134
LOC100646107	83.9891	-0.108434	0.135524	0.635147	0.425473	0.590776	0.108434
LOC105665879	0.868523	-0.860152	0.645486	1.66113	0.197451	0.348037	0.860152
LOC110119430	1.42307	-0.636886	0.494463	1.63107	0.201556	0.353166	0.636886
LOC100643240	723.873	-0.0915626	0.0341476	7.18069	0.00736925	0.0281415	0.0915626
LOC105665867	2848.35	-0.0332064	0.0573533	0.334039	0.56329	0.711107	0.0332064
LOC100645408	7.79573	0.819451	0.224846	13.256	0.000271707	0.00197182	0.819451
LOC105665915	20.7474	-0.109148	0.12515	0.759299	0.383548	0.551026	0.109148
LOC100652313	439.373	0.0791746	0.041081	3.70993	0.0540896	0.136442	0.0791746
LOC100651371	1565.8	0.105417	0.0255146	17.0649	3.61242862226813e-05	0.000376334	0.105417
LOC100645198	19.7091	-0.168051	0.149484	1.26116	0.261431	0.424373	0.168051
LOC100649137	1.87833	0.259415	0.393099	0.434871	0.509608	0.665956	0.259415
LOC100642368	8.32628	-0.307973	0.341221	0.762107	NA	NA	0.307973
LOC110119455	20.6754	0.266473	0.116653	5.22639	0.0222467	0.0678292	0.266473
LOC100643531	835.971	0.112286	0.0293374	14.644	0.000129846	0.00106192	0.112286
LOC100645755	31.1285	-1.14048	0.275516	16.1831	NA	NA	1.14048
LOC105665945	1.29256	-1.76368	0.824474	3.99652	0.0455943	0.119082	1.76368
LOC100644018	6797.12	-0.0234011	0.0516766	0.205047	0.650678	0.777896	0.0234011
LOC100651922	4584.91	-0.268883	0.0475039	31.8136	1.69698878027866e-08	6.70171464359938e-07	0.268883
LOC100645374	1557.46	-0.035464	0.03737	0.900261	0.342712	0.509565	0.035464
LOC100647462	4878.53	0.0381152	0.049323	0.594671	0.440618	0.604948	0.0381152
LOC100649808	2193.32	-0.0600993	0.028796	4.35407	0.0369205	0.100477	0.0600993
LOC100643326	312.474	-0.133441	0.0868718	2.34304	0.125844	0.25353	0.133441
LOC100650883	16665.3	-0.240948	0.103403	5.39847	0.0201544	0.0628072	0.240948
LOC105665971	0.166942	0.117368	1.65647	0.00922774	0.923472	0.960435	0.117368
LOC100643612	1371.5	0.126162	0.0293607	18.4453	1.74853521303819e-05	0.00020388	0.126162
LOC100649692	297.694	0.0828892	0.03818	4.71339	0.0299285	0.0850551	0.0828892
LOC100648710	2246.01	0.0417308	0.0190483	4.80005	0.0284589	0.0818028	0.0417308
LOC110119419	57.663	-0.12057	0.122281	0.969638	0.32477	0.492351	0.12057
LOC110119449	40.363	-0.178928	0.10241	3.05229	0.0806234	0.184049	0.178928
LOC100647380	693.429	-0.0287944	0.0653423	0.193468	0.660046	0.784971	0.0287944
LOC100644253	1431.96	-0.0283004	0.037215	0.578087	0.447063	0.610874	0.0283004
LOC100645245	192.281	0.240216	0.0674433	12.6509	0.000375394	0.00256138	0.240216
LOC100647620	172.376	0.0298491	0.0844513	0.124416	0.724294	0.833193	0.0298491
LOC100643365	36.1638	-0.133458	0.103913	1.64973	0.198996	0.349931	0.133458
LOC100642880	526.195	-0.061436	0.0444647	1.90667	0.167334	0.309434	0.061436
LOC100651444	1221.07	-0.073546	0.0474597	2.39845	0.121456	0.247146	0.073546
LOC100645677	351.124	0.129477	0.0748135	2.98517	0.0840305	0.189306	0.129477
LOC100649771	1.08897	1.54187	1.20906	1.19404	0.274517	0.439535	1.54187
LOC100649259	279.239	0.0980422	0.0419865	5.4518	0.0195482	0.0613985	0.0980422
LOC100649092	202.169	-0.0741554	0.052157	2.01901	0.155341	0.293878	0.0741554
LOC100649624	1563.31	-0.0940636	0.0318577	8.7156	0.00315499	0.0143554	0.0940636
LOC100649693	659.019	0.542987	0.233085	5.0617	0.0244602	0.0727671	0.542987
LOC100645913	2079.24	-0.340348	0.113665	8.86227	0.00291125	0.0134822	0.340348
LOC100646909	4.34979	-0.691172	0.316301	4.64701	0.0311076	0.0876756	0.691172
LOC105665863	218.642	-0.170916	0.0513525	11.0674	0.000878566	0.00520005	0.170916
LOC100648675	992.333	0.0989345	0.0273355	13.0997	0.000295345	0.00211175	0.0989345
LOC110119456	14.5661	-0.100389	0.182871	0.293627	0.587906	0.731326	0.100389
LOC100648478	17.0727	-0.317107	0.192373	2.70165	0.100244	0.214435	0.317107
LOC100650325	1354.06	-0.209079	0.0555213	14.1011	0.000173244	0.00134388	0.209079
LOC100647461	827.268	0.0398953	0.0277685	2.06415	0.150799	0.288082	0.0398953
LOC100643694	154.049	-0.112299	0.0522594	4.61245	0.0317406	0.0890767	0.112299
LOC100649656	702.254	-0.0103037	0.0279392	0.135952	0.712339	0.824296	0.0103037
LOC100648513	1186	-0.243113	0.0453435	28.6544	8.6518245003769e-08	2.53939973493892e-06	0.243113
LOC100651284	270.413	-0.0832669	0.0503049	2.73831	0.0979682	0.211147	0.0832669
LOC100648475	348.612	-0.000783541	0.030913	0.000642635	0.979776	0.992421	0.000783541
LOC100648321	25.9722	0.0936241	0.127245	0.540808	0.462098	0.623099	0.0936241
LOC100647421	33.6828	0.539784	0.147638	13.3114	0.000263796	0.00193075	0.539784
LOC100644760	2832.12	0.0270439	0.0275077	0.966437	0.32557	0.492918	0.0270439
LOC100648361	104.689	0.110916	0.088805	1.55352	0.212616	0.367105	0.110916
LOC100646225	316.157	0.0886163	0.0411197	4.63875	0.0312577	0.0879651	0.0886163
LOC100648439	93.2203	0.21662	0.0860547	6.31083	0.0120003	0.0415168	0.21662
LOC100649333	290.362	0.153931	0.0433923	12.5819	0.000389492	0.00264091	0.153931
LOC100649960	144.375	-0.32245	0.199729	2.49521	NA	NA	0.32245
LOC100645834	1492.51	0.0302077	0.0406647	0.551635	0.457651	0.619181	0.0302077
LOC105665861	777.031	-0.108492	0.0304635	12.6766	0.00037026	0.00253831	0.108492
LOC105665902	5.27541	-0.122403	0.243425	0.252172	0.61555	0.751927	0.122403
LOC100651008	569.76	0.0719023	0.0317757	5.11778	0.0236819	0.0710777	0.0719023
LOC110119451	6.2079	1.0283	0.231361	20.1411	7.19352417514936e-06	9.73133664810557e-05	1.0283
LOC100644017	144.403	-0.153507	0.0989705	2.39759	0.121522	0.247236	0.153507
LOC100643449	268.367	0.0555388	0.0414601	1.7939	0.180451	0.327072	0.0555388
LOC105665954	334.068	0.0723751	0.0761872	0.897963	0.343328	0.510257	0.0723751
LOC100647848	2117.21	-0.0560326	0.0260908	4.60773	0.0318282	0.0892551	0.0560326
LOC100646910	22787	0.0051981	0.0307937	0.028473	0.866002	0.924845	0.0051981
LOC110119412	0.534722	-0.718903	0.771705	0.993935	0.318783	0.486091	0.718903
LOC100646345	1508.54	0.0380604	0.0588812	0.41723	0.518323	0.674561	0.0380604
LOC100644091	581.847	0.0301075	0.0554001	0.294522	0.587337	0.731024	0.0301075
LOC110119423	35.3598	0.49	0.144547	11.3599	0.000750475	0.00456136	0.49
LOC100651684	515.946	-0.152879	0.0733975	4.30339	0.0380366	0.102851	0.152879
LOC100652162	1373.26	-0.0578058	0.0579129	0.991844	0.319292	0.486694	0.0578058
LOC100649503	94.8645	-0.0415196	0.0662848	0.392031	0.531234	0.68514	0.0415196
LOC100649579	1153.67	-0.454578	0.192626	5.27361	NA	NA	0.454578
LOC100651249	1.16556	-0.0650024	0.471284	0.0185892	0.891551	0.940097	0.0650024
LOC110119418	12.7205	-0.111379	0.190905	0.338655	0.560606	0.708622	0.111379
LOC100651805	3126.08	-0.128426	0.0401709	10.215	0.00139301	0.00755983	0.128426
LOC105665966	12.7553	-0.433451	0.310918	1.90003	0.168075	0.310214	0.433451
LOC105665936	2.39492	0.275077	0.351912	0.608415	0.435385	0.600351	0.275077
LOC100646536	615.844	-0.0442702	0.0412456	1.15082	0.283377	0.449652	0.0442702
LOC100643652	1508.71	0.050645	0.0563591	0.802595	0.370319	0.537703	0.050645
LOC110119433	10.7817	-0.21039	0.165808	1.60537	0.205144	0.357471	0.21039
LOC100643933	93.5117	0.062795	0.0634679	0.977996	0.322694	0.490403	0.062795
LOC100645754	85.3866	0.220616	0.0681972	10.4652	0.00121644	0.00677646	0.220616
LOC100648279	142.273	0.10521	0.0541782	3.77124	0.0521408	0.132455	0.10521
LOC105665947	2973.66	0.000916219	0.0531335	0.000296508	0.986262	0.99573	0.000916219
LOC100644060	2959.31	-0.225404	0.0969433	5.22206	0.0223022	0.0679799	0.225404
LOC110119399	0.668812	-1.54761	0.62182	6.14106	0.0132078	0.0448278	1.54761
LOC100646414	1319.45	-0.0325807	0.0388236	0.703965	0.401455	0.568989	0.0325807
LOC100651640	1096.31	-0.0708582	0.0377508	3.51869	0.0606802	0.148366	0.0708582
LOC105665872	1471.65	-0.0103186	0.0323454	0.101711	0.749786	0.850057	0.0103186
LOC100642844	8616.85	0.300863	0.100339	8.83907	0.00294849	0.0136207	0.300863
LOC100648207	35.4027	-0.870062	0.271482	9.34674	0.00223382	0.0109538	0.870062
LOC100646297	412.181	0.0560611	0.0499051	1.25896	0.261848	0.424926	0.0560611
LOC105665975	21.7756	-0.810597	0.425142	3.39909	0.0652322	0.156881	0.810597
LOC100645047	31.0046	-0.652332	0.33938	3.24245	0.0717535	0.168617	0.652332
LOC100643200	265.512	-0.386674	0.0605851	40.6675	1.80467106950552e-10	1.55943165982776e-08	0.386674
LOC100651404	538.994	0.0775289	0.025111	9.53397	0.00201703	0.0100866	0.0775289
LOC100647903	3375.68	-0.337221	0.0713407	22.0742	2.62314856458212e-06	4.1950284542281e-05	0.337221
LOC110119442	0.203408	0.357818	1.26326	0.201083	0.653848	0.779978	0.357818
LOC100652194	1409.09	0.0858512	0.0373646	5.27364	0.0216507	0.0664483	0.0858512
LOC100651080	5773.44	0.00862196	0.017066	0.255206	0.613433	0.749856	0.00862196
LOC100646147	224.275	0.147652	0.0585621	6.34677	0.0117595	0.0408671	0.147652
LOC110119394	5.31953	0.0647737	0.249907	0.066922	0.795872	0.882131	0.0647737
LOC100648635	2871.05	-0.165571	0.0403777	16.7946	4.16510117226382e-05	0.00042182	0.165571
LOC100650926	1167.78	0.132187	0.0308015	18.413	1.77839049886871e-05	0.000205854	0.132187
LOC110119453	927.322	-0.0580092	0.0588025	0.972932	0.32395	0.491624	0.0580092
LOC100647297	1341.67	0.0701578	0.0275546	6.4824	0.0108948	0.0384681	0.0701578
LOC100648512	1775.85	0.066312	0.0226629	8.55734	0.00344131	0.0153503	0.066312
LOC105665922	0.235804	0.11737	1.08544	0.0107162	0.917551	0.95662	0.11737
LOC100648713	1044.9	-0.050552	0.0277746	3.31278	0.0687431	0.163351	0.050552
LOC105665946	6.28096	-0.639383	0.230687	7.70374	0.00551066	0.0224597	0.639383
LOC110119415	23.3616	0.0243226	0.105157	0.0535273	0.817035	0.895173	0.0243226
LOC100648053	421.085	0.106401	0.0398904	7.11319	0.00765189	0.028984	0.106401
LOC100650770	527.511	0.0525984	0.0276411	3.62013	0.0570843	0.142018	0.0525984
LOC100644561	672.261	-0.113382	0.0468823	5.84583	0.015614	0.051206	0.113382
LOC100644367	3899.77	-0.0146473	0.0238945	0.375585	0.539976	0.69217	0.0146473
LOC100644131	9129.26	-0.00903259	0.0375026	0.0579384	0.809785	0.889863	0.00903259
LOC100650039	425.861	0.157169	0.0422259	13.8457	0.000198449	0.00150526	0.157169
LOC100642808	1530.3	0.0388727	0.0384183	1.02174	0.312106	0.47901	0.0388727
LOC100643766	506.265	0.0663248	0.0507911	1.70412	0.19175	0.341443	0.0663248
LOC100647184	611.026	-0.057994	0.0619506	0.873446	0.350003	0.516616	0.057994
LOC100643364	1362.37	0.126512	0.0398277	10.0812	0.00149792	0.00800445	0.126512
LOC100643529	366.533	0.0223775	0.0344865	0.421056	0.516411	0.672794	0.0223775
LOC100649927	5709.03	-0.00483336	0.0342796	0.0198591	0.887931	0.938533	0.00483336
LOC100644255	719.716	0.00723707	0.0453998	0.0254036	0.873366	0.92982	0.00723707
LOC100651880	26.1769	-0.0595889	0.109416	0.296602	0.58602	0.730033	0.0595889
LOC100648023	132.197	0.000907701	0.0588945	0.000237422	0.987706	0.997008	0.000907701
LOC100651803	426.963	-0.36126	0.0714597	25.4324	4.58157926896519e-07	1.01331079585625e-05	0.36126
LOC100644404	117.547	0.0234877	0.0669934	0.122333	0.726518	0.834467	0.0234877
LOC100645911	759.074	0.0225649	0.0304619	0.548666	0.458863	0.620294	0.0225649
LOC100649535	932.51	0.0858752	0.0243801	12.4058	0.000428	0.00286592	0.0858752
LOC105665924	340.757	-0.0369208	0.0492078	0.56158	0.453624	0.61575	0.0369208
LOC100644020	482.201	0.0367889	0.0348981	1.11058	0.291955	0.458692	0.0367889
LOC100646863	4.27629	-0.886058	0.325708	7.30848	0.006863	0.0266093	0.886058
LOC100642882	9.31143	-0.277652	0.472434	0.305115	0.580693	0.725427	0.277652
LOC100651283	4555.35	-0.401844	0.075688	27.6807	1.43079761132937e-07	3.89002462768012e-06	0.401844
LOC100651523	83.3027	0.178521	0.0853317	4.36596	0.0366639	0.0998515	0.178521
LOC100644403	507.192	-0.0927096	0.0636091	2.12039	0.14535	0.280776	0.0927096
LOC100649882	1905.18	-0.173203	0.0529063	10.6798	0.0010831	0.00615674	0.173203
LOC100648827	2917.67	0.01615	0.0331687	0.236795	0.626531	0.759987	0.01615
LOC100645596	380.228	-0.589193	0.121428	22.9323	1.67812457568752e-06	2.9929687432302e-05	0.589193
LOC100651203	1071.2	-0.00313976	0.0302021	0.0108123	0.917183	0.956483	0.00313976
LOC100646467	195.793	-0.0395691	0.0639778	0.381919	0.536578	0.689201	0.0395691
LOC100645717	1155.1	-0.469872	0.0943502	24.337	8.08719475776537e-07	1.67561263875113e-05	0.469872
LOC105665963	37.7037	-0.0473287	0.0998576	0.224338	0.635755	0.767131	0.0473287
LOC100642846	210.322	0.0843066	0.0463015	3.31452	0.0686702	0.163212	0.0843066
LOC110119393	1.41807	0.132577	0.437964	0.0919627	0.761697	0.85816	0.132577
LOC100650362	437.147	-0.0248268	0.0505309	0.241042	0.623455	0.757538	0.0248268
LOC100642998	524.83	0.0698642	0.038763	3.24411	0.0716807	0.1685	0.0698642
LOC100652235	76.2702	0.220584	0.07716	8.16632	0.00426754	0.0183033	0.220584
LOC100642285	522.113	0.0459335	0.0508839	0.813706	0.367027	0.534175	0.0459335
LOC105665629	1860.85	0.0320471	0.0343118	0.871749	0.350472	0.516965	0.0320471
LOC100648826	341.326	-0.00110068	0.0633343	0.000298095	0.986225	0.99573	0.00110068
LOC100651954	9455.1	-0.0931672	0.0326894	8.11553	0.00438877	0.0187439	0.0931672
LOC100646623	2743.27	0.0245797	0.0304399	0.651496	0.419578	0.585703	0.0245797
LOC100646828	5.28009	0.31245	0.27071	1.32931	0.248929	0.410186	0.31245
LOC105665933	5.66241	-0.263731	0.234072	1.26999	0.259769	0.422352	0.263731
LOC100646708	1066.07	-0.0387353	0.0413727	0.875378	0.349471	0.516104	0.0387353
LOC100644927	2481.39	-0.162137	0.0377775	18.4013	1.78934401717003e-05	0.000206692	0.162137
LOC100646980	1133.01	-0.00178191	0.0268835	0.00439009	0.947173	0.973548	0.00178191
LOC100647265	589.176	-0.211821	0.0781131	7.30317	0.0068833	0.0266695	0.211821
LOC100644965	5250.04	-0.105931	0.0697241	2.2966	0.129658	0.258967	0.105931
LOC105665907	55.2731	0.0246463	0.112487	0.0478502	0.826847	0.901493	0.0246463
LOC105665901	4.48675	1.31938	0.545619	4.47787	0.0343364	0.0946346	1.31938
LOC100649578	309.595	0.0504755	0.0524645	0.92515	0.336126	0.503535	0.0504755
LOC100645562	852.207	0.00316772	0.0382939	0.0068436	0.934069	0.966573	0.00316772
LOC100648395	1007.35	-0.0512326	0.0378825	1.82775	0.176393	0.321599	0.0512326
LOC100642638	4.6304	0.0214567	0.260299	0.00679236	0.934316	0.966573	0.0214567
LOC105665921	31.4893	-1.83382	0.448995	15.4256	8.58189137511431e-05	0.000751472	1.83382
LOC100647065	43.0465	-1.26678	0.138751	82.2907	1.17471826462574e-19	1.0912153746486e-16	1.26678
LOC100642453	188.49	0.279548	0.0732043	14.5543	0.000136178	0.00110479	0.279548
LOC100648362	5858.99	-0.104983	0.0240368	19.062	1.26540726068979e-05	0.00015569	0.104983
LOC100643483	1163.62	0.0373824	0.0268272	1.94115	0.163544	0.304243	0.0373824
LOC100642727	213.593	0.0174741	0.0404473	0.186603	0.665759	0.788916	0.0174741
LOC100648596	1026.18	0.0598414	0.0317927	3.54036	0.0598925	0.147183	0.0598414
LOC100649772	1.3391	0.0818024	0.570331	0.0195284	0.888862	0.938894	0.0818024
LOC100650811	364.269	-0.00290303	0.0637641	0.00206183	0.963783	0.984178	0.00290303
LOC105665881	3.22168	0.618548	0.2795	4.94144	0.0262202	0.0768743	0.618548
LOC100646298	1614.84	0.124646	0.0330973	14.1774	0.000166358	0.00129497	0.124646
LOC100647931	1031.07	-0.107268	0.0704877	2.30723	0.128773	0.257984	0.107268
LOC100651007	1244.98	-0.0429849	0.0443874	0.934746	0.333633	0.501329	0.0429849
LOC100645595	10.9921	-1.47082	0.312347	21.652	3.26869734424967e-06	5.05845738706121e-05	1.47082
LOC110119429	11.1665	-0.117095	0.207558	0.316129	0.573943	0.719642	0.117095
LOC100649062	5268.57	-0.0176118	0.0334199	0.277667	0.598234	0.739148	0.0176118
LOC110119471	13.724	0.352754	0.15892	4.90837	0.0267269	0.0780602	0.352754
LOC100644293	3859.07	-0.285748	0.0542058	27.7444	1.38447002829165e-07	3.77382327711246e-06	0.285748
LOC100648322	793.949	-0.134027	0.0999479	1.78221	0.181879	0.328848	0.134027
LOC100649212	81.9686	0.322271	0.0908862	12.5098	0.000404826	0.00273325	0.322271
LOC100643042	638.228	0.00108887	0.0378086	0.000828987	0.97703	0.991259	0.00108887
LOC100646906	1820.58	0.00419052	0.0263141	0.0253431	0.873515	0.92982	0.00419052
LOC100645196	3885.3	-0.0978288	0.0453249	4.65278	0.0310034	0.0874696	0.0978288
LOC110119417	11.4063	-0.0855629	0.229611	0.138294	0.709983	0.822338	0.0855629
LOC100648825	2561.99	-0.146985	0.0421713	12.0987	0.000504583	0.00328347	0.146985
LOC100645123	467.004	3.16580309252436e-05	0.0417645	5.84538838666049e-07	0.99939	1	3.16580309252436e-05
LOC100648135	874.45	0.0165234	0.0254133	0.422772	0.515557	0.671811	0.0165234
LOC105665883	36.6548	0.200983	0.115657	3.01778	0.0823563	0.186742	0.200983
LOC100643653	3023.18	-0.0383475	0.0302402	1.608	0.204773	0.357159	0.0383475
LOC100648054	7993.49	-0.0305343	0.0369627	0.681293	0.409142	0.576283	0.0305343
LOC100645373	1295.14	-0.0100582	0.0391757	0.0658601	0.797463	0.883016	0.0100582
LOC100642693	3159.71	-0.189361	0.0274187	47.6328	5.14024497764722e-12	7.44133906049786e-10	0.189361
LOC105665918	355.943	0.0814919	0.0442237	3.39226	0.0655032	0.157465	0.0814919
LOC100647619	28.6647	-0.209668	0.192008	1.1889	0.275552	0.440875	0.209668
LOC105665892	254.317	-0.464457	0.127093	12.9073	0.000327302	0.00230549	0.464457
LOC100644256	1250.12	0.0074939	0.0428996	0.0304816	0.861402	0.922121	0.0074939
LOC100651997	574.43	-0.116272	0.049916	5.4231	0.019872	0.0621892	0.116272
LOC100642963	16.0558	-1.13426	0.464576	4.67103	NA	NA	1.13426
LOC100644928	5253.96	0.0279135	0.0281577	0.981668	0.321787	0.489671	0.0279135
LOC100644442	1782.49	0.211202	0.0447001	22.2358	2.41135961854355e-06	3.91013515386036e-05	0.211202
LOC100649332	41.8936	0.611235	0.0969572	39.9001	2.67295508284073e-10	2.1282450220304e-08	0.611235
LOC110119404	1735.6	0.111347	0.0592503	3.52819	0.0603334	0.148005	0.111347
LOC100645286	2010.9	0.0388501	0.0234887	2.73551	0.0981403	0.211404	0.0388501
LOC100645325	8266.1	-0.0267637	0.0402727	0.441416	0.50644	0.663377	0.0267637
LOC100651568	693.779	-0.0049479	0.0355662	0.0193485	0.889372	0.939165	0.0049479
LOC100642402	1511.78	-0.000236556	0.0592202	1.61598031809262e-05	0.996793	1	0.000236556
LOC100650810	151.34	0.0202997	0.0729386	0.0771458	0.781203	0.87213	0.0202997
LOC100650768	1975.68	0.0217155	0.0418137	0.269663	0.603558	0.743246	0.0217155
LOC100645524	66427.3	0.11032	0.1494	0.523608	0.469306	0.629299	0.11032
LOC100645523	1094.59	-0.281416	0.0846465	10.86	0.000982659	0.00568728	0.281416
LOC100649996	504.474	-0.0284831	0.0560886	0.257318	0.611969	0.748847	0.0284831
LOC100648862	1099.61	0.0175797	0.0280488	0.392451	0.531014	0.685014	0.0175797
LOC100642283	387.726	-0.00822403	0.0397081	0.0428807	0.83595	0.907247	0.00822403
LOC100648278	2251.53	0.0083559	0.0183445	0.207461	0.648765	0.776006	0.0083559
LOC100648749	68.2333	0.130811	0.0979678	1.77596	0.182646	0.329602	0.130811
LOC100651487	0.607357	-0.0504542	0.62849	0.0132663	0.908303	0.95078	0.0504542
LOC100643118	1895.62	-0.0139425	0.028907	0.232485	0.629687	0.762203	0.0139425
LOC105665917	522.551	0.142891	0.0649164	4.84378	0.027746	0.0803194	0.142891
LOC100648092	576	0.0813319	0.0410642	3.91807	0.0477698	0.123546	0.0813319
LOC105665952	25.1043	-0.274249	0.30675	0.710381	0.399317	0.567103	0.274249
LOC110119443	0.439432	0.443853	1.16951	0.220568	0.638608	0.768577	0.443853
LOC100644440	1577.58	0.0334536	0.0276483	1.46335	0.226398	0.383827	0.0334536
LOC100645446	59.8574	-0.804975	0.464061	2.47332	NA	NA	0.804975
LOC110119416	0.395968	0.238884	1.04396	0.0756128	0.783333	0.873618	0.238884
LOC100644258	1506.48	-0.104551	0.0276208	14.323	0.000153972	0.00121209	0.104551
LOC100647420	1626.79	-0.0138834	0.0258426	0.288547	0.591153	0.733642	0.0138834
LOC100644966	1735	-0.698062	0.359206	3.10224	NA	NA	0.698062
LOC100646658	2565.47	-0.102284	0.0433035	5.57034	0.0182672	0.0583284	0.102284
LOC100645991	5872.03	-0.124461	0.0522195	5.67296	0.0172284	0.0555811	0.124461
LOC100642454	2431.43	-0.192588	0.056019	11.7965	0.000593411	0.00376077	0.192588
LOC100642637	3435.06	-0.12905	0.0348119	13.731	0.00021094	0.00158767	0.12905
LOC100647850	2080.64	0.00709368	0.0357985	0.039247	0.84296	0.911041	0.00709368
LOC100647732	1897.14	-0.0437225	0.0624188	0.489454	0.484171	0.642813	0.0437225
LOC100645084	295.725	0.0452609	0.0611035	0.547838	0.459202	0.620678	0.0452609
LOC100648396	263.893	0.135343	0.0449402	9.07379	0.00259299	0.0123416	0.135343
LOC100648440	722.878	0.0940397	0.036498	6.62881	0.0100342	0.0359883	0.0940397
LOC110119414	102.969	0.210087	0.0635272	10.9447	0.000938737	0.00549297	0.210087
LOC100646226	2223.93	0.063774	0.0429661	2.20296	0.137746	0.270184	0.063774
LOC100643484	73.0571	0.12049	0.0573908	4.4097	0.0357351	0.0976562	0.12049
LOC100648021	906.001	0.0797719	0.0223756	12.7087	0.000363957	0.00250194	0.0797719
LOC110119409	0.571903	0.451433	1.07757	0.0118395	0.913354	0.953738	0.451433
LOC105665904	13.0515	-0.139529	0.156676	0.793067	0.373174	0.540652	0.139529
LOC100647971	2480.93	0.0635849	0.0476305	1.78152	0.181962	0.328848	0.0635849
LOC100644134	2651.91	-0.00937783	0.0634854	0.0217315	0.882803	0.935531	0.00937783
LOC100652041	33.9852	-0.0570511	0.130629	0.189632	0.663223	0.786746	0.0570511
LOC100646587	191.827	0.423489	0.0771681	30.0619	4.18473259294496e-08	1.38009509507566e-06	0.423489
LOC100642997	405.939	-0.3702	0.0902476	16.6273	4.54903336963832e-05	0.000454551	0.3702
LOC100644059	1410.28	-0.068228	0.0243824	7.8285	0.00514288	0.0212877	0.068228
LOC100644967	1009.18	0.0632744	0.0245563	6.63875	0.00997838	0.0358456	0.0632744
LOC100642208	3.9083	-0.163157	0.28366	0.330613	0.565298	0.712826	0.163157
LOC105665928	3.745	-0.179614	0.311937	0.32562	0.56825	0.715334	0.179614
LOC100648363	168.014	-1.08309	0.198204	26.2885	2.9404170225344e-07	6.92956206135116e-06	1.08309
LOC100645715	14254.6	0.00840678	0.0271613	0.0957051	0.757046	0.855748	0.00840678
LOC110119425	54.1462	-0.0214862	0.0978892	0.0479863	0.826605	0.901493	0.0214862
LOC110119384	9.13513	0.189856	0.183422	1.06949	0.301061	0.467659	0.189856
LOC105665880	29.6196	0.206052	0.140809	2.14015	0.143488	0.278313	0.206052
LOC100645124	50.33	0.0610825	0.0963024	0.40145	0.526342	0.681036	0.0610825
LOC110119435	12.7583	0.0137288	0.14623	0.008802	0.925253	0.96157	0.0137288
LOC100651040	1.35516	0.165221	0.493884	0.109762	0.740416	0.844339	0.165221
LOC100645631	104.617	0.458732	0.142884	10.0972	0.00148492	0.00795791	0.458732
LOC100648676	4172.44	-0.143717	0.056032	6.5588	0.0104367	0.0371685	0.143717
LOC100648712	97.7286	0.311931	0.0812468	14.7178	0.000124864	0.001031	0.311931
LOC100645796	205.35	0.0872535	0.0667311	1.70877	0.191145	0.340584	0.0872535
LOC100650643	116.933	-0.0427532	0.0584288	0.535271	0.464399	0.625351	0.0427532
LOC100647338	800.641	-0.0160397	0.0217112	0.545748	0.46006	0.621611	0.0160397
LOC100651159	317.688	0.0541177	0.0423931	1.62813	0.201962	0.353584	0.0541177
LOC100649881	828.825	-0.755004	0.117224	40.0451	2.48166412864348e-10	2.03101693005522e-08	0.755004
LOC100647064	630.917	0.0397079	0.0488815	0.658979	0.416921	0.583113	0.0397079
LOC100647262	1527.57	-0.0190397	0.0281811	0.45615	0.499429	0.656734	0.0190397
LOC100651202	680.392	0.0394674	0.0294763	1.79244	0.180629	0.327287	0.0394674
LOC100645081	3608.13	-0.018531	0.0415571	0.198613	0.655843	0.781807	0.018531
LOC100651328	663.53	0.0826166	0.0500785	2.71272	0.0995512	0.213444	0.0826166
LOC100648093	828.502	-0.016845	0.0286422	0.34567	0.556575	0.705416	0.016845
LOC100652280	1062.75	-0.040395	0.027903	2.09489	0.147792	0.283992	0.040395
LOC110119438	50.1707	-0.218203	0.0958482	5.18091	0.0228364	0.0692296	0.218203
LOC100651567	14.6169	-0.324082	0.162994	3.92603	0.047544	0.123076	0.324082
LOC105665912	4.49652	-0.413908	0.318501	1.63564	0.200924	0.352376	0.413908
LOC100649809	7.79278	0.256128	0.214062	1.43034	0.23171	0.389926	0.256128
LOC100643286	771.469	-0.0476999	0.090485	0.275551	0.599632	0.740374	0.0476999
LOC100644136	2587.9	0.0986772	0.0546093	3.26041	0.0709712	0.167255	0.0986772
LOC105665897	0.973212	0.159712	0.558921	0.0816277	0.775104	0.867217	0.159712
LOC110119405	6.87119	0.0230109	0.264255	0.00754321	0.930789	0.964911	0.0230109
LOC100647580	669.928	-0.524009	0.112876	20.7795	5.15326973687986e-06	7.44086758510361e-05	0.524009
LOC100643892	240.463	-0.0576656	0.0544184	1.1212	0.28966	0.456323	0.0576656
LOC105665900	5.31704	0.975183	0.334152	8.34742	0.00386235	0.0168798	0.975183
LOC100644254	3057.29	-0.233202	0.0502688	21.3774	3.77197641421901e-06	5.76765721389565e-05	0.233202
LOC110119403	5.16405	0.0543118	0.238325	0.0519711	0.819668	0.897	0.0543118
LOC100646469	285.204	0.0138047	0.0512867	0.0723185	0.78799	0.87665	0.0138047
LOC110119391	0.834473	0.100082	0.672231	0.0270318	0.869406	0.927128	0.100082
LOC100645835	299.282	0.13855	0.0526993	6.90639	0.00858883	0.0317967	0.13855
LOC100651128	469.385	0.0695608	0.0639731	1.17863	0.277635	0.443147	0.0695608
LOC100651081	1070.57	-0.0854169	0.0266908	10.2388	0.00137518	0.00747399	0.0854169
LOC110119460	3.00214	-0.590051	0.41506	1.94387	0.163249	0.303999	0.590051
LOC100646538	1261.53	-0.106961	0.0238939	20.0314	7.61812994299427e-06	0.000102436	0.106961
LOC100649770	2604.48	-0.0483119	0.037708	1.63625	0.200841	0.352286	0.0483119
LOC100645679	276.789	-0.509026	0.0972703	27.2587	1.77976238920824e-07	4.59236373900562e-06	0.509026
LOC100650885	1662.23	-0.184213	0.0586097	9.82125	0.00172507	0.00891486	0.184213
LOC100648165	487.162	-0.40763	0.117532	11.8994	NA	NA	0.40763
LOC100642251	760.741	0.053767	0.0282109	3.63047	0.0567306	0.141469	0.053767
LOC100648137	1095.41	0.027699	0.0332859	0.692182	0.405423	0.572637	0.027699
LOC100646539	261.296	-0.227294	0.120224	3.56812	0.0588988	0.145424	0.227294
LOC100644848	3673.86	-0.204471	0.0594082	11.8288	0.000583204	0.00371149	0.204471
LOC110119469	0.579589	0.21652	0.817705	0.0421325	0.837367	0.907998	0.21652
LOC100644679	223.67	0.0155245	0.0914377	0.02866	0.865567	0.924537	0.0155245
LOC100650156	6170.83	-0.0113288	0.0320516	0.124785	0.723901	0.83292	0.0113288
LOC100643807	1678	-0.0686763	0.0394987	3.01896	0.0822964	0.186682	0.0686763
LOC100648397	605.912	-0.24441	0.039515	38.2241	6.30684389105149e-10	4.23508366587656e-08	0.24441
LOC100648364	1813.3	-0.0124776	0.0531476	0.0550033	0.814575	0.89323	0.0124776
LOC100646659	377.559	0.0616247	0.0442878	1.93408	0.164313	0.305368	0.0616247
LOC100646380	1093.3	-0.0666175	0.0349588	3.62569	0.0568938	0.141751	0.0666175
LOC100651405	34.0216	-0.0161372	0.110979	0.021091	0.884531	0.936449	0.0161372
LOC100645448	1537.39	0.00138434	0.0191942	0.00519849	0.942522	0.970468	0.00138434
LOC100643162	7660.85	-0.0437064	0.0582423	0.561112	0.453813	0.61575	0.0437064
LOC100648477	831.298	-0.101128	0.0975711	1.06417	0.302265	0.468942	0.101128
LOC100646908	1222.47	0.041048	0.0301524	1.85229	0.173517	0.317945	0.041048
LOC100650813	1401.93	0.0201395	0.0494169	0.165795	0.683876	0.803031	0.0201395
LOC100645327	541.698	0.0653342	0.0365766	3.18858	0.0741542	0.172495	0.0653342
LOC100652040	707.147	0.0451107	0.0477526	0.891714	0.345013	0.511758	0.0451107
LOC110119428	10.0248	-0.113423	0.170954	0.439836	0.507202	0.664057	0.113423
LOC100644680	1758.97	-0.0599399	0.0390204	2.35605	0.124798	0.252014	0.0599399
LOC100645633	645.618	0.00798478	0.0269377	0.0878449	0.766935	0.861483	0.00798478
LOC100646026	1748.31	-0.0834036	0.0536288	2.41487	0.120188	0.245059	0.0834036
LOC100646416	1461.3	0.0755842	0.0414756	3.31019	0.0688514	0.163539	0.0755842
LOC100643163	54.8318	0.0923533	0.106477	0.747366	0.387311	0.554931	0.0923533
LOC100648824	134.95	0.258494	0.0574837	20.2439	6.81720131710488e-06	9.30917691149506e-05	0.258494
LOC100644606	350.166	-0.322385	0.103469	9.60162	0.00194406	0.00979232	0.322385
LOC100642757	1100.58	-0.137027	0.0990346	1.89634	0.168489	0.310694	0.137027
LOC100651524	2715.61	-0.0604713	0.0497397	1.47423	0.224679	0.381722	0.0604713
LOC100647185	85.1899	1.13257	0.100174	127.431	1.49482299888446e-29	2.77713199476085e-26	1.13257
LOC100649211	225.943	0.209345	0.15006	1.92145	0.165697	0.307479	0.209345
LOC110119413	756.215	-0.36409	0.0667185	29.6228	5.24846545145866e-08	1.66679898539629e-06	0.36409
LOC100642692	2245.53	-0.0378407	0.0227287	2.77145	0.0959591	0.20794	0.0378407
LOC100647218	89.4405	0.0357235	0.0923145	0.149359	0.699149	0.814529	0.0357235
LOC100650203	364.354	-0.181901	0.103497	3.07123	0.0796891	0.182514	0.181901
LOC100645797	1399.67	-0.0929509	0.0386703	5.76045	0.0163909	0.0532835	0.0929509
LOC100645795	1680.3	-0.0129718	0.0187832	0.476885	0.489837	0.647712	0.0129718
LOC100647809	4858.77	-0.00383887	0.0455452	0.00709515	0.932871	0.965885	0.00383887
LOC100648323	21.8812	0.134206	0.119792	1.25548	0.262508	0.425625	0.134206
LOC100646829	822.116	0.0117074	0.0297736	0.154562	0.694213	0.810218	0.0117074
LOC110119395	1.51112	0.42562	0.462913	0.843307	0.358453	0.525213	0.42562
LOC100643935	4516.19	-0.101814	0.0401126	6.43031	0.0112189	0.0394005	0.101814
LOC105665627	5.10475	0.27041	0.403075	0.445263	0.504593	0.661963	0.27041
LOC100644523	634.634	-0.300701	0.0953619	9.87839	0.00167231	0.0086744	0.300701
LOC100644607	3595.29	-0.0339012	0.0354589	0.912736	0.33939	0.506644	0.0339012
LOC100649451	779.364	0.0746144	0.0320953	5.40154	0.020119	0.0627406	0.0746144
LOC100646145	4053.38	-0.109051	0.223545	0.22195	0.637558	0.76806	0.109051
LOC100649961	254.572	-0.775219	0.141834	28.1454	1.1253263595992e-07	3.1676800329425e-06	0.775219
LOC100643609	25.4977	0.194782	0.122038	2.54337	0.110758	0.230736	0.194782
LOC110119407	4.16933	1.33085	0.313938	17.6642	2.63544381551707e-05	0.000286608	1.33085
LOC105665884	1875.12	0.0591066	0.0373069	2.50745	0.113309	0.234769	0.0591066
LOC100648249	61.1447	0.245232	0.0765318	10.276	0.00134775	0.00736439	0.245232
LOC100647969	37.6866	-0.20807	0.126415	2.70184	0.100232	0.214435	0.20807
LOC100652282	93.0131	-0.0423807	0.071713	0.348477	0.554977	0.704313	0.0423807
LOC100648206	193.858	0.0431146	0.0442179	0.95029	0.329645	0.497166	0.0431146
LOC100649929	4176.1	-0.139818	0.0277204	25.4174	4.61739669362198e-07	1.01581468312539e-05	0.139818
LOC100645164	218.056	-0.055006	0.0445308	1.52484	0.216888	0.372806	0.055006
LOC100650404	226.858	0.0436612	0.0779039	0.311759	0.576603	0.721757	0.0436612
LOC100647500	910.727	0.190817	0.0272551	49.0174	2.53701984565185e-12	3.9278000304835e-10	0.190817
LOC100646862	79.4826	-0.722511	0.21257	11.0912	NA	NA	0.722511
LOC110119426	0.86448	-0.896168	0.560871	2.47461	0.115698	0.238214	0.896168
LOC100642636	902.208	-0.0159002	0.0353962	0.201585	0.653445	0.779791	0.0159002
LOC110119448	10.8062	0.286486	0.163706	3.06172	0.0801567	0.183208	0.286486
LOC100649501	956.162	0.0372647	0.0249204	2.23648	0.134787	0.265689	0.0372647
LOC100649453	3.98336	-2.23036e-05	0.330367	-7.4358e-09	1	1	2.23035894568341e-05
LOC100649626	967.562	0.00869503	0.0314459	0.0764374	0.782185	0.87289	0.00869503
LOC100650884	811.179	-0.231242	0.0679879	11.479	0.000703866	0.00431811	0.231242
LOC100643119	621.605	0.0730831	0.0310781	5.53065	0.0186862	0.0593619	0.0730831
LOC100644132	4.4663	-0.763108	0.265437	8.26716	0.00403686	0.0174753	0.763108
LOC100649020	6.03887	-1.11219	0.411251	6.51498	0.010697	0.0379139	1.11219
LOC105665905	10.215	-0.302504	0.182794	2.73124	0.0984027	0.211756	0.302504
LOC100645491	1191.15	-0.16339	0.0739804	4.86174	0.0274587	0.0797089	0.16339
LOC100646258	1199	0.0971414	0.0345896	7.88332	0.00498927	0.0207659	0.0971414
LOC100647337	273.272	0.089714	0.0407855	4.83884	0.0278255	0.080452	0.089714
LOC100652076	856.577	-0.00524062	0.0388297	0.0182	0.892685	0.940614	0.00524062
LOC100649576	938.098	-0.215417	0.0693666	9.60734	0.00193802	0.00977514	0.215417
LOC100644559	93.8083	0.00830578	0.110702	0.00553659	0.940686	0.969771	0.00830578
LOC100648943	1761.98	-0.0139057	0.0219161	0.402513	0.525794	0.680723	0.0139057
LOC100646784	734.103	0.0961087	0.0364352	6.95775	0.00834568	0.0311447	0.0961087
LOC100644173	1090.42	0.033116	0.0340429	0.945841	0.33078	0.498151	0.033116
LOC100651837	1633.54	-0.162575	0.0754646	4.60441	0.0318899	0.0893382	0.162575
LOC105665874	11.3015	-0.185415	0.179328	1.0654	0.301987	0.468583	0.185415
LOC110119377	6.70336	-0.860427	0.249914	11.9079	0.000558952	0.00358744	0.860427
LOC100644725	86.6549	-0.0829878	0.0736501	1.27018	0.259734	0.422352	0.0829878
LOC100651955	1226.78	0.200003	0.0508692	15.4381	8.52530993951268e-05	0.000747358	0.200003
LOC100645447	1592.04	0.0280716	0.0238022	1.39053	0.238315	0.397858	0.0280716
LOC100650241	497.223	-0.0389945	0.0386601	1.01696	0.31324	0.480093	0.0389945
LOC105665878	87.4182	-0.000604304	0.0964863	3.88715503731873e-05	0.995025	1	0.000604304
LOC100644439	1192.16	-0.0543443	0.0665476	0.665525	0.414616	0.581021	0.0543443
LOC100643651	620.829	0.129698	0.0488672	7.0349	0.00799362	0.0300725	0.129698
LOC100644443	861.966	-0.015587	0.055346	0.0790533	0.778584	0.869976	0.015587
LOC105665913	336.463	0.0743021	0.0469739	2.50109	0.113767	0.235456	0.0743021
LOC100646261	492.285	0.0389687	0.0424856	0.839811	0.359451	0.526172	0.0389687
LOC100651201	1207.49	0.0323262	0.0328605	0.96704	0.32542	0.492918	0.0323262
LOC100648557	150.292	0.0172129	0.0861784	0.0397589	0.841953	0.910835	0.0172129
LOC100644681	3544.37	0.0680108	0.0669673	1.02542	0.311237	0.478179	0.0680108
LOC100650243	132.216	-0.163616	0.062772	6.77966	0.00922023	0.0335218	0.163616
LOC100643485	111.526	0.374857	0.111354	11.2918	0.000778503	0.00470361	0.374857
LOC100648750	1.57949	-0.522726	0.445353	1.36731	0.242274	0.402779	0.522726
LOC100650118	984.318	0.0840118	0.0390627	4.62219	0.031561	0.0886619	0.0840118
LOC100648164	316.214	-0.0287375	0.0768011	0.139275	0.709003	0.821795	0.0287375
LOC100650528	4247.45	-0.149008	0.0468484	10.0981	0.0014842	0.00795785	0.149008
LOC105665962	0.16641	-0.48375	1.83803	0.214146	0.643537	0.77176	0.48375
LOC110119436	39.6404	0.158971	0.0955685	2.76155	0.0965549	0.209071	0.158971
LOC100647774	1346.82	-0.103708	0.0434196	5.68576	0.0171031	0.0552765	0.103708
LOC100642881	727.579	0.00234229	0.0302328	0.00599791	0.938269	0.968975	0.00234229
LOC105665955	162.498	0.0976718	0.0722063	1.82744	0.17643	0.321613	0.0976718
LOC100650117	330.114	0.0697556	0.0328403	4.51208	0.0336562	0.0930701	0.0697556
LOC100650363	381.697	0.058647	0.0414603	1.99861	0.157444	0.296684	0.058647
LOC100642962	458.768	-0.0749047	0.0416362	3.23486	0.0720864	0.169166	0.0749047
LOC105665925	19.4488	0.397138	0.147275	7.27587	0.00698872	0.0269842	0.397138
LOC100648711	9.43442	0.109527	0.210672	0.27036	0.60309	0.742916	0.109527
LOC100644557	96.5398	-0.385478	0.1059	13.1893	0.000281557	0.00202224	0.385478
LOC100651566	1557.1	-0.0171497	0.0508206	0.113727	0.735941	0.840827	0.0171497
LOC100646624	874.929	0.184358	0.0734091	6.28523	0.0121748	0.0420554	0.184358
LOC100642728	402.603	0.103264	0.0461413	5.00353	0.0252957	0.0748331	0.103264
LOC100642403	1372.1	0.027394	0.0300901	0.828141	0.362811	0.529613	0.027394
LOC100650561	134.863	-1.25477	0.431132	6.80579	NA	NA	1.25477
LOC100645632	303.26	0.111388	0.0575449	3.74138	0.0530807	0.13431	0.111388
LOC100647100	438.786	-0.064466	0.0516853	1.55202	0.212838	0.367374	0.064466
LOC100648942	5304.05	-0.141347	0.0322091	19.2324	1.15730625553343e-05	0.00014505	0.141347
LOC100646740	250.271	0.0130055	0.0392144	0.109944	0.740207	0.844304	0.0130055
LOC100645492	1192.99	0.081375	0.0401417	4.10169	0.0428403	0.113242	0.081375
LOC110119468	3.3732	0.258289	0.300729	0.739216	0.389912	0.557653	0.258289
LOC100651161	314.87	0.0373285	0.0527802	0.499367	0.479779	0.638505	0.0373285
LOC105665894	861.434	-0.126317	0.0645661	3.81572	0.0507738	0.129514	0.126317
LOC100650242	10.9933	-0.537407	0.345665	2.33221	0.126722	0.254792	0.537407
LOC100649625	3266.13	0.10057	0.0411076	5.97199	0.0145349	0.0484221	0.10057
LOC105665927	476.45	-0.0022305	0.0456578	0.00238068	0.961085	0.982683	0.0022305
LOC105665951	866.852	0.0723987	0.0426489	2.87912	0.0897352	0.198305	0.0723987
LOC110119432	10.8999	-0.137295	0.171204	0.642361	0.422857	0.588551	0.137295
LOC100651525	160.072	0.0505772	0.051568	0.961317	0.326855	0.494109	0.0505772
LOC100649413	650.066	-0.129101	0.0728736	3.13281	0.0767312	0.177273	0.129101
LOC100644329	1376.92	0.0248934	0.0323195	0.593078	0.441231	0.605491	0.0248934
LOC105665866	517.568	0.0467201	0.0281819	2.74805	0.0973733	0.210312	0.0467201
LOC100642490	1987.94	-0.0144985	0.0584824	0.0613015	0.804451	0.886942	0.0144985
LOC100643486	1731.08	-0.0219408	0.0487625	0.201828	0.653249	0.779769	0.0219408
LOC100644019	515.999	0.245302	0.0359203	46.6227	8.60571625596319e-12	1.14199903696692e-09	0.245302
LOC100645165	309.817	0.0959938	0.0401705	5.71015	0.0168671	0.0546403	0.0959938
LOC110119392	1.21429	-1.22748	0.503803	6.10362	0.0134906	0.0456802	1.22748
LOC110119408	0.163488	-0.483753	2.33108	0.0893699	0.76498	0.860733	0.483753
LOC110119467	5.20291	-0.427793	0.259819	2.69349	0.100759	0.215329	0.427793
LOC100648251	345.73	0.120862	0.0331446	13.297	0.000265831	0.00193801	0.120862
LOC100650484	748.755	0.0714207	0.313002	0.0408047	0.839915	0.909868	0.0714207
LOC105665959	207.607	0.207498	0.0747321	7.69446	0.00553907	0.0225508	0.207498
LOC110119463	26.1812	-0.0372293	0.115003	0.104639	0.746333	0.847509	0.0372293
LOC100649061	513.455	0.0152945	0.0302181	0.256151	0.612777	0.749301	0.0152945
LOC100647147	1312.77	-0.525579	0.0913095	32.5146	1.18302567377059e-08	4.88414340204475e-07	0.525579
LOC100649733	393.311	0.135248	0.0356851	14.3572	0.000151198	0.00119278	0.135248
LOC110119385	5.02177	-0.053963	0.376955	0.0199152	0.887774	0.938533	0.053963
LOC100646108	846.288	0.0388955	0.0315493	1.51824	0.217886	0.373945	0.0388955
LOC105665949	80.5125	-0.700453	0.161184	18.6645	1.55858916767768e-05	0.000185417	0.700453
LOC100645560	219.855	-0.0385576	0.0624693	0.380074	0.537564	0.689951	0.0385576
LOC100649213	460.341	0.154242	0.0386115	15.9521	6.49647028428496e-05	0.000600021	0.154242
LOC100644678	699.018	-0.0453519	0.0396471	1.30703	0.252933	0.414198	0.0453519
LOC100646468	799.302	-0.0528	0.0439281	1.44307	0.229643	0.387345	0.0528
LOC100642927	155.852	-0.0952749	0.0543848	3.06371	0.0800586	0.183069	0.0952749
LOC100642249	277.08	0.157446	0.0692027	5.15096	0.0232336	0.0701665	0.157446
LOC105665909	5.31864	-1.47166	0.399003	13.0806	0.00029837	0.00212927	1.47166
LOC100645716	279.296	-0.949419	0.167259	31.2043	2.32253672578938e-08	8.62977229412473e-07	0.949419
LOC100649295	1703.21	0.050187	0.0184328	7.41265	0.00647668	0.0255342	0.050187
LOC100650563	1181.96	0.0100025	0.028386	0.124154	0.724572	0.833262	0.0100025
LOC100643611	542.212	0.0232916	0.0495606	0.220365	0.638762	0.768581	0.0232916
LOC100652161	26245.5	0.0562375	0.0269655	4.3461	0.0370939	0.100678	0.0562375
LOC100648899	1560.67	-0.00278125	0.0244985	0.0128804	0.909641	0.951376	0.00278125
LOC110119464	0.37732	-0.124278	0.967697	0.0600849	0.806362	0.887897	0.124278
LOC100647775	220.798	0.0041352	0.0538557	0.00589195	0.938815	0.968976	0.0041352
LOC100646025	2728.93	0.000310241	0.050764	3.72230399534601e-05	0.995132	1	0.000310241
LOC100642491	36.7612	-0.190529	0.249164	0.570293	0.450142	0.613415	0.190529
LOC100646710	683.734	0.0645564	0.0294571	4.80032	0.0284544	0.0818028	0.0645564
LOC105665910	0.287121	-0.674793	1.1958	0.372267	0.541771	0.693674	0.674793
LOC100642928	341.653	-0.0244016	0.0324446	0.565681	0.45198	0.614567	0.0244016
LOC100646260	1822.56	0.0784878	0.0623934	1.57806	0.209041	0.362448	0.0784878
LOC100645909	464.737	0.0261981	0.0673497	0.15086	0.697715	0.813296	0.0261981
LOC100642518	529.462	0.11555	0.0500656	5.30963	0.0212078	0.0654677	0.11555
LOC100647970	231.354	0.0730043	0.0392357	3.46254	0.062774	0.152217	0.0730043
LOC100647810	542.287	0.0973473	0.0445803	4.76734	0.0290046	0.0828798	0.0973473
LOC100651998	1757.01	-0.00906067	0.0183268	0.244428	0.621026	0.755905	0.00906067
LOC100652236	359.669	0.0377016	0.0464829	0.657499	0.417444	0.583691	0.0377016
LOC110119440	29.0312	0.479334	0.162513	8.60949	0.00334417	0.0150249	0.479334
LOC100650927	508.886	-2.21831	0.502747	14.1469	NA	NA	2.21831
LOC100643574	35069.5	0.0940068	0.0343059	7.50668	0.00614706	0.0245244	0.0940068
LOC100649379	931.207	0.0681367	0.0380169	3.20788	0.0732844	0.171022	0.0681367
LOC100646027	29.8358	-0.138978	0.156841	0.780633	0.376948	0.544448	0.138978
LOC110119158	108.494	-0.0308948	0.0916682	0.113214	0.736514	0.841267	0.0308948
LOC105665875	10.9712	0.0372534	0.163068	0.0520473	0.819538	0.896946	0.0372534
LOC100652077	866.019	0.0198001	0.0229119	0.746771	0.387501	0.555059	0.0198001
LOC100648208	68.738	0.113316	0.0949555	1.42075	0.23328	0.391751	0.113316
LOC100651446	10060.9	-0.144986	0.0629783	5.29131	0.0214322	0.0660321	0.144986
LOC100643610	57.5352	-0.488606	0.149694	10.3488	0.00129556	0.0071425	0.488606
LOC100649091	356.051	0.0309139	0.0352447	0.769186	0.380469	0.547732	0.0309139
LOC105665957	3448.37	0.14044	0.0290077	23.4095	1.30928424363374e-06	2.4653026121259e-05	0.14044
LOC100648979	388.417	0.102806	0.0287936	12.7504	0.000355924	0.00245665	0.102806
LOC110119470	530.422	-0.00613063	0.0619133	0.00977894	0.921227	0.958905	0.00613063
LOC100647849	29.1717	-0.0148943	0.114261	0.0169719	0.896348	0.943137	0.0148943
LOC100646741	1765.49	0.0130931	0.0356115	0.135005	0.713298	0.824977	0.0130931
LOC105665941	1.07446	0.443087	0.556162	0.623916	0.429596	0.594915	0.443087
LOC100650116	11101.4	0.0123912	0.0253846	0.23823	0.625487	0.759262	0.0123912
LOC105665882	20.6022	0.471792	0.153072	9.48146	0.00207559	0.0103242	0.471792
LOC100651445	2501.51	-0.00598358	0.0400748	0.0222795	0.881346	0.934941	0.00598358
LOC100644802	116.568	-0.461289	0.333242	1.82456	NA	NA	0.461289
LOC110119454	1.33968	-0.286506	0.412123	0.484437	0.486419	0.644722	0.286506
LOC105665876	203.359	-0.00610171	0.0527113	0.0133761	0.907926	0.950605	0.00610171
LOC100646742	511.213	0.00678944	0.0515733	0.0173162	0.895308	0.942309	0.00678944
LOC110119380	27.6903	-0.474608	0.151476	9.67608	0.00186682	0.00948041	0.474608
LOC100650646	345.187	-0.166485	0.104862	2.5157	0.112717	0.23376	0.166485
LOC100643530	500.474	-0.714062	0.177233	15.5723	7.94074884944941e-05	0.000704741	0.714062
LOC100645989	270.407	0.22151	0.0643287	11.8273	0.000583677	0.00371149	0.22151
LOC100647899	255.098	0.189589	0.0646819	8.58624	0.00338713	0.0151693	0.189589
LOC110119459	0.248888	0.357818	1.38462	0.114781	0.734765	0.840216	0.357818
LOC100651921	2870.15	0.11676	0.0435406	7.184	0.00735566	0.0281185	0.11676
LOC100650886	1865.45	-0.103036	0.0690872	2.21488	0.136685	0.268529	0.103036
LOC100646109	1006.62	0.000531311	0.0489879	0.000119486	0.991279	0.998177	0.000531311
LOC100651327	2916.53	-0.244082	0.0550127	19.5869	9.61246598342698e-06	0.000123873	0.244082
LOC110119402	0.514547	-0.532744	2.20749	-0.0286228	NA	NA	0.532744
LOC100649093	436.275	0.0744287	0.0541121	1.89081	0.16911	0.311582	0.0744287
LOC100645375	560.17	0.0882885	0.0342703	6.63504	0.00999919	0.0358956	0.0882885
LOC105665950	1493.04	-0.358531	0.128889	7.71043	0.00549027	0.0224046	0.358531
LOC110119400	14.7702	0.473287	0.158426	8.931	0.0028037	0.0130984	0.473287
LOC100650685	1933.32	-0.155039	0.0464132	11.1122	0.000857629	0.00510138	0.155039
LOC100643808	392.345	0.0248318	0.0407753	0.37063	0.542661	0.694414	0.0248318
LOC100643363	285.811	0.0538548	0.0445909	1.45691	0.227423	0.384745	0.0538548
LOC100642519	1164.98	0.119352	0.0258902	21.2491	4.03308313644755e-06	6.09170429837139e-05	0.119352
LOC100649844	1091.25	0.0327931	0.0437123	0.562103	0.453414	0.61575	0.0327931
LOC100650962	2051.52	-0.251679	0.0559801	20.1021	7.34157839110708e-06	9.90757558422163e-05	0.251679
LOC100649998	1251.75	0.00672418	0.0271615	0.0612362	0.804553	0.886942	0.00672418
LOC100651130	2035.71	-0.0818714	0.043239	3.57932	0.0585032	0.144726	0.0818714
LOC105665972	60.4096	0.715765	0.124971	32.4974	1.1935061048414e-08	4.9092297234934e-07	0.715765
LOC100645005	57.743	0.0351408	0.107718	0.105369	0.74548	0.847417	0.0351408
LOC100650079	1454.26	-0.118182	0.057485	4.20928	0.0402033	0.107418	0.118182
LOC100650442	4427.51	0.0342212	0.0239354	2.04362	0.152846	0.290746	0.0342212
LOC100647027	42.0796	-0.124143	0.156889	0.615854	0.432592	0.597909	0.124143
LOC100651682	1728.65	-0.156883	0.0546771	8.21207	0.00416128	0.0179373	0.156883
LOC105665958	113.8	0.0356044	0.0759454	0.219565	0.639372	0.768998	0.0356044
LOC110119420	3.8066	0.850874	0.281489	9.20174	0.00241785	0.0116227	0.850874
LOC105665944	62.3043	0.267561	0.0732495	13.3564	0.000257539	0.00188684	0.267561
LOC100643080	2337.4	-0.00976801	0.0488566	0.0399546	0.841569	0.910716	0.00976801
LOC100650766	774.372	0.141896	0.0423585	11.2093	0.000813903	0.00488561	0.141896
LOC100643201	173.223	-0.0913904	0.102497	0.787635	0.374816	0.542114	0.0913904
LOC100646144	28.6028	-0.102671	0.135813	0.572166	0.449399	0.613042	0.102671
LOC100650560	20240.5	-0.225296	0.0508293	19.6016	9.53906444721375e-06	0.000123212	0.225296
LOC100652119	111.713	0.0722005	0.0755402	0.91132	0.339764	0.507077	0.0722005
LOC100648022	1636.63	-0.158446	0.0457928	11.9617	0.00054304	0.00349402	0.158446
LOC100649381	693.135	0.154848	0.0414051	13.9764	0.000185118	0.00142017	0.154848
LOC100648944	149.291	0.91258	0.324342	7.21834	NA	NA	0.91258
LOC105665869	4.45166	-1.82063	0.538388	10.4529	0.00122458	0.00681159	1.82063
LOC100644640	1118.1	0.0881176	0.0233436	14.2498	0.000160077	0.00125219	0.0881176
LOC100644888	453.587	0.0698391	0.0401379	3.02532	0.0819739	0.186178	0.0698391
LOC100643767	1801.18	-0.293877	0.0885449	10.8838	0.000970104	0.0056263	0.293877
LOC110119396	0.71915	1.3043	0.641175	4.09923	0.0429026	0.11338	1.3043
LOC100646785	203.461	0.0931767	0.0465392	4.00557	0.0453502	0.118527	0.0931767
LOC105665976	11.5069	0.229178	0.161262	2.0188	0.155362	0.293878	0.229178
ENSRNA049756374	1.73432	-0.110776	0.442007	0.0625251	0.802549	0.886182	0.110776
ENSRNA049756376	1.24425	0.924393	0.481121	3.75833	0.0525449	0.133209	0.924393
LOC105666257	692.061	-0.729334	0.133669	28.2824	1.04843093767164e-07	3.00433410339995e-06	0.729334
LOC100650368	432.618	0.025267	0.0265689	0.904297	0.341632	0.508645	0.025267
LOC100649221	1132.92	-0.0817413	0.0509398	2.56437	0.109296	0.228578	0.0817413
LOC100647936	369.733	-0.400288	0.221154	3.13132	NA	NA	0.400288
LOC100643585	4370.46	-0.21326	0.0851734	6.24761	0.0124361	0.0428069	0.21326
LOC105666245	1.35123	0.936397	0.538645	2.76648	0.0962575	0.208508	0.936397
LOC100649700	3855.27	0.22834	0.0923779	6.07365	0.0137213	0.0462788	0.22834
LOC105666202	26.3237	0.0823127	0.111532	0.543724	0.460893	0.622209	0.0823127
LOC100650856	286.733	-0.000332634	0.0544782	3.72246689721578e-05	0.995132	1	0.000332634
LOC100648990	2238.08	0.0301959	0.0178752	2.8536	0.0911694	0.200407	0.0301959
LOC100652168	331.496	0.00262091	0.0722237	0.00131399	0.971084	0.988374	0.00262091
LOC100647390	0.9569	-0.962823	0.60387	2.46134	0.116679	0.239599	0.962823
LOC100650852	808.622	0.0160805	0.0385717	0.17374	0.676809	0.797252	0.0160805
LOC100647782	178.035	0.353897	0.0956559	13.5672	0.000230175	0.00170482	0.353897
LOC100647305	22.0263	0.284332	0.136648	4.33243	0.0373929	0.101416	0.284332
LOC100644027	669.701	-0.0832511	0.0279902	8.84625	0.00293692	0.0135842	0.0832511
LOC110119731	0.50043	-0.188509	0.700968	0.0844736	0.771324	0.864376	0.188509
LOC110119674	6.29689	0.104607	0.229535	0.207452	0.648771	0.776006	0.104607
LOC100645209	3401.87	-0.2599	0.0693685	13.9959	0.000183212	0.00140749	0.2599
LOC100650213	508.099	-0.197912	0.08139	5.89202	0.0152096	0.0501602	0.197912
LOC100649892	2.37898	0.733653	0.372688	3.90046	0.0482728	0.124509	0.733653
LOC105666239	3.87339	0.640207	0.303688	4.32415	0.0375753	0.101762	0.640207
LOC100651813	594.96	0.00686379	0.0498237	0.0189409	0.890536	0.939582	0.00686379
LOC100644028	5957.68	-0.10226	0.0586171	3.03843	0.0813144	0.185171	0.10226
LOC100643457	1738.31	-0.0217549	0.023722	0.840553	0.359239	0.525983	0.0217549
LOC100642528	336.793	0.110865	0.0510424	4.71029	0.0299826	0.0851506	0.110865
LOC100651812	811.493	-0.892352	0.394429	4.05631	NA	NA	0.892352
LOC105666288	1.74822	-2.99119	0.847905	11.5053	NA	NA	2.99119
LOC100645020	792.69	-0.281461	0.054187	26.7843	2.27473220143325e-07	5.67258162178443e-06	0.281461
LOC100651845	517.575	-0.0114666	0.0452752	0.064073	0.800171	0.884922	0.0114666
LOC100650570	319.816	0.106008	0.042501	6.21614	0.0126591	0.043352	0.106008
LOC100645999	5470.76	-0.13545	0.0410087	10.8851	0.000969419	0.00562525	0.13545
LOC100652203	13.6243	0.138734	0.172497	0.646925	0.421214	0.587152	0.138734
LOC100645092	30.6997	-0.0932001	0.143895	0.41675	0.518563	0.674731	0.0932001
LOC100646033	794.284	0.0516377	0.0394468	1.71155	0.190784	0.340158	0.0516377
LOC100646595	1.50081	-0.413766	0.480691	0.732437	0.392094	0.559769	0.413766
LOC100652167	1961.76	-0.169549	0.0672693	6.34191	0.0117918	0.040941	0.169549
LOC100651339	737.1	-0.0133912	0.0455015	0.0863467	0.768874	0.863015	0.0133912
LOC100652289	3.19816	-0.621798	0.361702	2.87769	0.089815	0.198408	0.621798
LOC110119720	19.842	0.0954552	0.126136	0.571634	0.44961	0.613065	0.0954552
LOC100650168	760.572	0.0019879	0.0303804	0.00427982	0.947839	0.974054	0.0019879
LOC100646308	3021.53	-0.0277223	0.0253621	1.19451	0.274422	0.439446	0.0277223
LOC100645091	767.567	0.110707	0.044838	6.09337	0.013569	0.0458446	0.110707
LOC100648174	384.484	-0.440466	0.108745	16.0303	6.23362026226082e-05	0.000581379	0.440466
LOC100649306	16.4224	-0.319993	0.483905	0.395965	0.529181	0.68352	0.319993
LOC100646233	184.087	0.052839	0.0918723	0.329401	0.566012	0.713422	0.052839
LOC100647780	1502.79	0.221892	0.0607757	13.308	0.000264274	0.00193298	0.221892
LOC100646511	2685.57	-0.025148	0.0267692	0.88229	0.347575	0.513781	0.025148
LOC100651691	1046.47	0.035116	0.0213205	2.71298	0.0995349	0.213444	0.035116
LOC100648333	56.2872	0.209073	0.147249	1.98562	0.1588	0.298205	0.209073
LOC100649341	2138.68	0.140407	0.049717	7.95533	0.00479459	0.0200847	0.140407
LOC100650972	27.8002	-0.68209	0.292667	5.16373	0.0230633	0.069766	0.68209
LOC100649663	541.148	-0.0439096	0.0455639	0.927808	0.335433	0.502969	0.0439096
LOC110119704	4.3722	-0.0687093	0.275202	0.0624027	0.802738	0.886227	0.0687093
LOC100648527	325.209	-0.00850716	0.0489753	0.030152	0.862146	0.922652	0.00850716
LOC110119660	11.1082	-0.404724	0.189807	4.54628	0.0329903	0.0916608	0.404724
LOC100646551	1597.33	-0.0548485	0.0324551	2.85444	0.0911221	0.200343	0.0548485
LOC100644144	433.387	0.0587179	0.0602069	0.948242	0.330167	0.497751	0.0587179
LOC100646631	2335.25	-0.0558354	0.0171605	10.5851	0.00114001	0.00641157	0.0558354
LOC100642344	358.708	-0.0697019	0.0465058	2.24501	0.134046	0.264932	0.0697019
LOC105666248	1401.66	0.0828156	0.0269466	9.44219	0.0021205	0.0104914	0.0828156
LOC100642463	373.73	0.0887527	0.0586437	2.28739	0.130429	0.260228	0.0887527
LOC100650612	884.836	0.0844723	0.0258722	10.6621	0.00109356	0.006209	0.0844723
LOC105666268	94.2755	0.148578	0.0678902	4.78677	0.0286792	0.0822662	0.148578
LOC100648256	301.009	-0.521719	0.238999	4.40032	NA	NA	0.521719
LOC105666267	19.2991	0.252914	0.132268	3.65494	0.0559033	0.13987	0.252914
LOC100650851	241.668	0.201049	0.0456603	19.394	1.06339187997258e-05	0.000135161	0.201049
LOC100650091	1787.42	-0.0432016	0.0264828	2.66059	0.102863	0.217987	0.0432016
LOC105666273	1.80249	-0.998067	0.386134	6.89654	0.00863629	0.0319405	0.998067
LOC100644531	2416.84	-0.0583614	0.0449045	1.68566	0.194173	0.344438	0.0583614
LOC100647513	431.541	0.0871885	0.0392319	4.93599	0.026303	0.0770767	0.0871885
LOC100647071	1281.52	0.0144023	0.022147	0.422791	0.515548	0.671811	0.0144023
LOC100646630	77.7406	0.152971	0.0678862	5.07672	0.0242492	0.0723516	0.152971
LOC100649103	2579.15	0.0605754	0.0383971	2.48809	0.114711	0.236837	0.0605754
LOC100647228	529.616	-0.0365098	0.0819991	0.196204	0.657802	0.7832	0.0365098
LOC100647191	733.025	-0.0861459	0.0539955	2.54042	0.110966	0.230975	0.0861459
LOC100650493	1042.64	-0.234256	0.0547582	18.1889	2.00041598375682e-05	0.000226153	0.234256
LOC100651610	917.134	-0.119873	0.029027	17.0488	3.64323073628327e-05	0.000378482	0.119873
LOC100643945	14067	0.0426058	0.0442096	0.92758	0.335492	0.50299	0.0426058
LOC100652011	858.7	-0.0365241	0.0256246	2.0308	0.15414	0.292382	0.0365241
LOC100651337	330.742	-0.663576	0.321665	3.62381	NA	NA	0.663576
LOC110119673	1.48053	-0.295223	0.403434	0.535368	0.464359	0.625351	0.295223
LOC100649852	1051.84	0.137057	0.0537781	6.49181	0.0108373	0.0383137	0.137057
LOC100643211	2506.59	0.00592886	0.0218425	0.0736456	0.786101	0.875566	0.00592886
LOC100648254	0.676902	0.8568	0.645334	1.85878	0.172765	0.316954	0.8568
LOC100646069	99.1913	0.121844	0.0880843	1.90917	0.167056	0.309074	0.121844
LOC110119710	2.90292	-1.23731	0.336293	13.9705	0.000185701	0.00142269	1.23731
LOC100649423	147.104	0.153022	0.0815364	3.51966	0.0606449	0.148345	0.153022
LOC100646119	6.179	-0.437697	0.239063	3.35717	0.0669131	0.16006	0.437697
LOC105666212	2.68733	0.755246	0.318628	5.69428	0.0170203	0.0550247	0.755246
LOC110119700	21.164	-0.498908	0.183717	7.33062	0.00677898	0.0263753	0.498908
LOC100643373	433.367	0.117498	0.032217	13.2979	0.00026571	0.00193801	0.117498
LOC100648719	28063.6	-0.371054	0.07814	22.2665	2.37316324678962e-06	3.856217304951e-05	0.371054
LOC100646387	442.543	-0.382161	0.0604573	39.6646	3.01538713746079e-10	2.36707890290672e-08	0.382161
LOC100646836	5228.21	-0.015204	0.0404422	0.141234	0.707057	0.820227	0.015204
LOC100645384	10789.7	-0.187893	0.0464977	16.3071	5.38624541730714e-05	0.000518932	0.187893
LOC100649186	293.544	-0.0226277	0.0610704	0.136932	0.711351	0.8235	0.0226277
LOC100646310	418.183	-0.132069	0.0615315	4.59923	0.0319863	0.0895408	0.132069
LOC100646835	708.337	-0.125883	0.0466988	7.26275	0.00703995	0.0271538	0.125883
LOC100647307	1600.88	0.00132644	0.0274835	0.00232899	0.961509	0.983027	0.00132644
LOC100651254	88.2523	-2.5873	0.50549	19.8503	NA	NA	2.5873
LOC100644773	354.968	-0.00901236	0.0318358	0.0801499	0.777094	0.869095	0.00901236
LOC110119715	0.970134	-0.210641	0.52527	0.161056	0.688186	0.805799	0.210641
LOC100651256	22.7436	0.125876	0.154078	0.663842	0.415207	0.581446	0.125876
LOC100644569	17234.6	-0.0712505	0.0388754	3.35091	0.0671678	0.160497	0.0712505
LOC100642378	912.527	0.0437266	0.0321719	1.84725	0.174103	0.318832	0.0437266
LOC100643294	1276.67	0.0484485	0.0204164	5.63015	0.0176541	0.0566793	0.0484485
LOC100643494	590.838	0.0600287	0.0425331	1.98986	0.158356	0.297772	0.0600287
LOC100645499	773.301	-0.189593	0.0484057	15.3038	9.15304816632705e-05	0.000789698	0.189593
LOC100650123	423.703	-0.446479	0.121249	13.0749	0.000299278	0.00213302	0.446479
LOC100652049	466.389	0.121123	0.0442177	7.49304	0.0061938	0.0246756	0.121123
LOC100652048	536.812	0.0339983	0.0381579	0.793133	0.373155	0.540652	0.0339983
LOC100642969	613.423	-0.159947	0.0578116	7.60286	0.00582757	0.0234428	0.159947
LOC100651089	974.157	-0.176311	0.0555623	10.0607	0.00151466	0.00807072	0.176311
LOC105666219	0.624359	-0.918147	0.724089	1.81449	0.17797	0.323574	0.918147
LOC100649890	0.987802	0.205633	0.554813	0.137788	0.71049	0.822754	0.205633
LOC100644857	2102.46	-0.00436574	0.0193335	0.0509902	0.821349	0.898222	0.00436574
LOC100649185	801.279	0.00258341	0.0255444	0.0102264	0.919451	0.957772	0.00258341
LOC100642500	7402.09	-0.0338521	0.100777	0.110882	0.739142	0.843404	0.0338521
LOC100648647	182.709	0.247824	0.0799744	9.58179	0.00196517	0.00987121	0.247824
LOC110119662	0.273748	0.444823	1.27303	0.161988	0.687332	0.805376	0.444823
LOC100648794	393.814	0.117218	0.0644007	3.30903	0.0689001	0.163579	0.117218
LOC100642891	2452.75	-0.0116165	0.0338694	0.117533	0.731726	0.8376	0.0116165
LOC100644570	884.681	-0.111357	0.0296887	14.065	0.000176597	0.00136514	0.111357
LOC100651814	40.5298	0.300023	0.0934769	10.3159	0.00131886	0.00722778	0.300023
LOC110119690	1.09361	0.467702	0.453955	1.06538	0.301991	0.468583	0.467702
LOC100646918	3745.5	-0.0863026	0.0522261	2.72832	0.0985828	0.212021	0.0863026
LOC100647157	1518.95	-0.0424922	0.0243764	3.03871	0.0813007	0.185171	0.0424922
LOC110119689	0.425186	0.231999	1.08102	0.0409049	0.839722	0.909746	0.231999
LOC100642496	1787.43	0.00914497	0.0481958	0.0359154	0.84969	0.915297	0.00914497
LOC100648481	33621.9	-0.172264	0.0570696	9.05653	0.00261759	0.0124317	0.172264
LOC100651653	1986.83	-0.117032	0.0515396	5.14433	0.0233225	0.0703706	0.117032
LOC100649667	1483.91	0.268725	0.0533343	25.352	4.77649084567298e-07	1.04579056590145e-05	0.268725
LOC100645531	2829.4	0.0527566	0.0466939	1.27343	0.259124	0.421673	0.0527566
LOC100643903	593.669	0.0142878	0.0374072	0.145656	0.702722	0.81741	0.0142878
LOC105666233	185.52	0.1842	0.0626009	8.645	0.0032796	0.0148007	0.1842
LOC100646190	6106.79	-0.190396	0.0344092	30.5791	3.20529306437691e-08	1.11306547628067e-06	0.190396
LOC100645295	29.2053	-0.441261	0.217462	4.05174	NA	NA	0.441261
LOC100646838	993.65	0.0396937	0.0483927	0.671606	0.412492	0.57983	0.0396937
LOC100651652	685.106	0.0164044	0.0367648	0.198974	0.65555	0.781542	0.0164044
LOC100650695	898.839	0.055257	0.0347343	2.53006	0.111696	0.232074	0.055257
LOC100651929	816.772	-0.00200458	0.039534	0.0025701	0.959568	0.981672	0.00200458
LOC100646957	1369.44	-0.0918575	0.0353681	6.73592	0.00944904	0.0342532	0.0918575
LOC100647272	257.545	0.039739	0.0570287	0.485315	0.486025	0.644429	0.039739
LOC105666308	2.91553	0.508408	0.285859	3.18308	0.0744043	0.172861	0.508408
LOC100647430	915.922	-0.161954	0.044691	13.1091	0.000293859	0.00210382	0.161954
LOC110119671	30.2898	0.165255	0.110465	2.23316	0.135077	0.266128	0.165255
LOC100652320	1569.87	0.00470048	0.047372	0.0098449	0.920962	0.958905	0.00470048
LOC100648950	23.724	-0.527376	0.298255	2.84556	NA	NA	0.527376
LOC100648290	353.146	-0.0631355	0.0507345	1.54757	0.213494	0.368166	0.0631355
LOC105666285	5860.27	-0.310843	0.0519144	35.7813	2.20757457580522e-09	1.21186058939242e-07	0.310843
LOC100650451	491.115	0.0122884	0.0390012	0.0992562	0.752724	0.852358	0.0122884
LOC100648760	190.456	0.249907	0.0727425	11.7848	0.000597154	0.00377351	0.249907
LOC100646355	68.1249	0.561847	0.0910966	38.095	6.73842839289991e-10	4.41842713503855e-08	0.561847
LOC105666263	53.8681	-0.0431171	0.0879832	0.24002	0.624191	0.758019	0.0431171
LOC100643089	1397.53	0.0499952	0.0326825	2.3372	0.126316	0.254252	0.0499952
LOC100648759	6944.21	-0.0600546	0.0313959	3.65823	0.0557928	0.139695	0.0600546
LOC105666266	136.124	0.191148	0.108956	3.06362	0.080063	0.183069	0.191148
LOC100643661	447.553	0.0697276	0.0348829	3.99506	0.0456339	0.119154	0.0697276
LOC100646956	63.9773	0.06641	0.0807729	0.674551	0.411469	0.578903	0.06641
LOC100651960	3277.51	0.0788628	0.0312599	6.35781	0.0116866	0.0406713	0.0788628
LOC100643009	1804.07	0.13812	0.0462209	8.90135	0.00284959	0.0132516	0.13812
LOC100648221	11866.1	-0.0751564	0.0297169	6.39208	0.011463	0.0400762	0.0751564
LOC100646594	5742.61	-0.178261	0.0431159	17.0263	3.6865531513187e-05	0.000382147	0.178261
LOC100649853	1044.53	0.0195145	0.0340644	0.32813	0.566762	0.713864	0.0195145
LOC100644974	3300.99	0.0487691	0.0411994	1.39988	0.236744	0.396304	0.0487691
LOC105666270	20.8157	-0.25077	0.143558	3.04045	0.0812133	0.185119	0.25077
LOC100651575	2343.92	-0.0873647	0.0326581	7.15302	0.00748379	0.0284813	0.0873647
LOC100642375	482.033	0.00935983	0.0468697	0.0398363	0.841801	0.910759	0.00935983
LOC100644214	1341.59	0.0362274	0.0211939	2.92183	0.087389	0.194784	0.0362274
LOC100645456	54.0005	0.355288	0.275736	1.60247	0.205554	0.358072	0.355288
LOC100646716	1202.64	0.0314502	0.0214991	2.13967	0.143533	0.278351	0.0314502
LOC100647667	180.516	0.0311784	0.10611	0.0848321	0.770853	0.864196	0.0311784
LOC100646870	648.752	-0.114686	0.0489534	5.48007	0.0192345	0.0606869	0.114686
LOC100644490	4739.33	0.0393113	0.0229119	2.94178	0.0863157	0.193166	0.0393113
LOC100645258	746.712	-0.167969	0.0593124	7.96615	0.00476603	0.0200038	0.167969
LOC100651340	2583.43	-0.0702795	0.0525369	1.78332	0.181742	0.328662	0.0702795
LOC100648989	448.301	0.0753211	0.0465639	2.61488	0.105865	0.222741	0.0753211
LOC100649266	7740.67	-0.011794	0.0328265	0.129008	0.719463	0.829611	0.011794
LOC100650007	2276.65	0.114249	0.0220092	26.9428	2.09568256704269e-07	5.34967030506427e-06	0.114249
LOC100643249	7.3785	0.326855	0.193615	2.86084	0.0907601	0.199783	0.326855
LOC100646001	1015.09	0.00515896	0.0425333	0.0146801	0.903563	0.94762	0.00515896
LOC100643820	456.44	0.036724	0.0384099	0.913585	0.339165	0.506455	0.036724
LOC100646837	502.696	-0.0105714	0.0460457	0.0525885	0.818619	0.896203	0.0105714
LOC100646267	1301.31	-0.0630023	0.0279994	5.0596	0.02449	0.072836	0.0630023
LOC100649304	1326.12	0.103905	0.0444717	5.44985	0.01957	0.0614324	0.103905
LOC100649146	921.227	-0.0717323	0.0539964	1.76141	0.184448	0.33177	0.0717323
LOC105666281	283.194	-0.127035	0.0642993	3.8954	0.0484184	0.124733	0.127035
LOC100651931	10.9151	-0.50442	0.17126	8.70634	0.00317106	0.0144042	0.50442
LOC100647429	1585.21	-0.0399339	0.0558368	0.509108	0.475525	0.634584	0.0399339
LOC100649510	599.357	0.0406745	0.0373245	1.18668	0.276	0.441276	0.0406745
LOC100650490	2826.98	-0.425144	0.0913881	21.2752	3.97840511803797e-06	6.0336437892203e-05	0.425144
LOC100646872	1792.6	-0.0263662	0.0256035	1.06019	0.303172	0.469891	0.0263662
LOC100650819	759.427	0.0214514	0.0305311	0.493259	0.482477	0.640964	0.0214514
LOC100645293	5163.14	-0.0966788	0.0457271	4.46716	0.0345525	0.0950769	0.0966788
LOC100646070	3487.55	0.0372394	0.0611109	0.371029	0.542444	0.694216	0.0372394
LOC100648409	1718.07	-0.0128736	0.0357826	0.129112	0.719355	0.829573	0.0128736
LOC100645457	1480.53	-0.663013	0.127146	25.8441	3.70136311270589e-07	8.45473250355176e-06	0.663013
LOC105666243	742.621	0.116436	0.033403	12.1353	0.000494776	0.00322908	0.116436
LOC105666294	1019.78	0.102319	0.0204246	25.0909	5.46897296437958e-07	1.18144654329339e-05	0.102319
LOC110119701	10.231	-0.094877	0.232708	0.163657	0.685812	0.804286	0.094877
LOC100643252	256.073	-0.153975	0.0685801	5.01893	0.0250716	0.0743478	0.153975
LOC100645566	2262.53	-0.141099	0.0471907	8.92016	0.0028204	0.0131599	0.141099
LOC105666253	1181.58	-0.0250185	0.0427707	0.34136	0.559045	0.707181	0.0250185
LOC100644732	1684.27	-0.0944224	0.0642357	2.15092	0.142485	0.277052	0.0944224
LOC100644571	3.46313	0.3294	0.381251	0.735962	0.390958	0.558483	0.3294
LOC100645336	168.845	0.0642467	0.0684005	0.881482	0.347796	0.514039	0.0642467
LOC100647190	592.429	0.299682	0.0905834	10.8089	0.00101011	0.00581298	0.299682
LOC100649969	760.293	-0.181602	0.08047	5.06648	0.0243929	0.0726442	0.181602
LOC100649668	4240.23	0.0293396	0.0245177	1.43163	0.231499	0.389689	0.0293396
LOC100645337	2299.89	-0.295518	0.0476315	38.2681	6.16625661253481e-10	4.16577348241973e-08	0.295518
LOC100650090	1025.69	0.0812237	0.0272665	8.86836	0.00290155	0.013447	0.0812237
LOC105666284	758.99	0.210308	0.0478194	19.3005	1.11677014709944e-05	0.000140981	0.210308
LOC100643619	407.925	0.0333416	0.0430223	0.599392	0.43881	0.603432	0.0333416
LOC100642766	384.63	0.102666	0.0439535	5.45268	0.0195383	0.0613849	0.102666
LOC100647428	669.465	-0.097207	0.0942396	1.05182	0.305088	0.471316	0.097207
LOC110119694	2.78821	0.439325	0.356689	1.50915	0.219269	0.375812	0.439325
LOC100643776	1457.22	-0.0353215	0.0159455	4.90647	0.0267562	0.0780967	0.0353215
LOC100648061	510.223	0.0381572	0.0401345	0.903386	0.341875	0.508864	0.0381572
LOC100645957	563.127	0.110706	0.0315957	12.2742	0.000459255	0.00303997	0.110706
LOC100645603	501.441	-0.0131495	0.0347744	0.142918	0.705397	0.818961	0.0131495
LOC100650608	544.867	0.0661082	0.0299577	4.86941	0.0273368	0.0794015	0.0661082
LOC100648291	6.19938	0.589928	0.242436	5.94261	0.0147791	0.0490556	0.589928
LOC100646153	15.745	-0.0129102	0.150699	0.00732239	0.931807	0.965052	0.0129102
LOC100648255	0.868087	1.86698	0.645307	8.85797	0.00291812	0.0135084	1.86698
LOC100647668	377.63	-0.0782867	0.0696259	1.26358	0.260974	0.423756	0.0782867
LOC100644029	2235.37	-0.0482189	0.0276824	3.02939	0.0817688	0.18594	0.0482189
LOC105666213	759.073	0.0205038	0.0256482	0.639194	0.424003	0.589588	0.0205038
LOC110119661	4.73689	0.672628	0.263484	6.51832	0.0106769	0.0378668	0.672628
LOC100643210	343.499	0.260454	0.101622	6.52301	0.0106488	0.0377911	0.260454
LOC100652201	3483.84	0.207479	0.0488893	17.9762	2.23685065670952e-05	0.000249093	0.207479
LOC100650212	902.987	0.091256	0.0335497	7.39483	0.00654117	0.0257103	0.091256
LOC100646955	1216.27	0.0940107	0.0261728	12.9006	0.000328473	0.00231009	0.0940107
LOC105666220	101.852	-0.0939317	0.0698209	1.80992	0.178518	0.324358	0.0939317
LOC100646597	2000.28	-0.00708812	0.0284457	0.0620699	0.803254	0.886697	0.00708812
LOC100647666	656.335	0.000887104	0.0357962	0.00061397	0.980232	0.992609	0.000887104
LOC100649778	2835.45	0.073512	0.0182041	16.3039	5.39537323922985e-05	0.000519363	0.073512
LOC100645259	223.744	-0.557485	0.225935	5.67974	NA	NA	0.557485
LOC105666242	23.5852	-0.153913	0.149158	1.05857	0.303541	0.470136	0.153913
LOC100647391	1232.19	0.147558	0.0342322	18.5541	1.65145935441733e-05	0.000194186	0.147558
LOC100648450	7.65659	0.284661	0.194841	2.12694	0.14473	0.279941	0.284661
LOC100648761	1390.35	-0.212242	0.0744328	8.09701	0.00443383	0.0189045	0.212242
LOC100643584	2554.13	0.115839	0.0344314	11.3027	0.000773931	0.00468096	0.115839
LOC105666216	181.428	0.0833577	0.0460976	3.26929	0.0705882	0.166634	0.0833577
LOC100643052	208.092	0.274573	0.0471917	33.8701	5.89182097173131e-09	2.78288679541902e-07	0.274573
LOC100645532	19.4278	0.199872	0.14902	1.79079	0.18083	0.327386	0.199872
LOC100648568	3616.8	-0.100758	0.0289615	12.0936	0.000505939	0.00329038	0.100758
LOC105666287	0.941486	1.33008	0.571452	5.54339	0.0185506	0.0590642	1.33008
LOC105666301	745.035	0.132058	0.0537954	6.00973	0.0142272	0.0476535	0.132058
LOC100647155	2503.5	-0.0385362	0.0412918	0.869555	0.351078	0.517518	0.0385362
LOC100650453	2534.37	0.0744051	0.0376633	3.89849	0.0483296	0.124562	0.0744051
LOC100642736	1049.93	-0.2749	0.0639821	18.2587	1.92847157329308e-05	0.000219354	0.2749
LOC100650693	482.209	-0.0217881	0.0451417	0.232677	0.629546	0.762171	0.0217881
LOC100651092	837.019	-0.581857	0.104733	29.8546	4.65698497008787e-08	1.49600609399336e-06	0.581857
LOC100651093	636.768	-0.032501	0.0349318	0.865531	0.352195	0.518523	0.032501
LOC100651048	14.359	-0.135784	0.158755	0.728363	0.393414	0.561294	0.135784
LOC110119691	25.1159	0.107665	0.144887	0.542001	0.461605	0.622792	0.107665
LOC100646429	8.76578	0.201193	0.190525	1.11218	0.291608	0.458341	0.201193
LOC100650696	7571.61	0.105128	0.0300721	12.2003	0.000477808	0.00314226	0.105128
LOC100650971	2299.73	-0.0325503	0.0307992	1.11655	0.290664	0.457372	0.0325503
LOC100642733	3083.16	-0.303969	0.067482	20.2341	6.85223038253724e-06	9.33762983791475e-05	0.303969
LOC100649664	2382.23	-0.157233	0.0411586	14.5432	0.000136983	0.0011097	0.157233
LOC100643495	2493.36	-0.147128	0.030287	23.5711	1.20385167412335e-06	2.29783126908442e-05	0.147128
LOC100645568	371.483	-0.0282322	0.0942218	0.0884693	0.766132	0.861068	0.0282322
LOC110119695	494.247	0.0777782	0.0330514	5.53923	0.0185948	0.0591374	0.0777782
LOC100650494	1991.68	0.0531843	0.0322962	2.71169	0.0996154	0.213534	0.0531843
LOC100650969	747.152	0.124419	0.0313274	15.7687	7.15752800153428e-05	0.000649715	0.124419
LOC100643979	1.69131	0.14669	0.439289	0.109589	0.740613	0.844478	0.14669
LOC100649545	1324.54	0.154621	0.033448	21.3615	3.80339717313303e-06	5.78396566015196e-05	0.154621
LOC100642734	8293.21	-0.418928	0.0802322	26.8055	2.2499570314012e-07	5.62337915449084e-06	0.418928
LOC100644853	3939.74	-0.12339	0.0405682	9.24537	0.00236091	0.0114323	0.12339
LOC100643855	93.7402	-0.535204	0.134382	15.6567	7.5944687327394e-05	0.000680618	0.535204
LOC100643583	26.2313	0.0247687	0.1164	0.0453032	0.831447	0.903857	0.0247687
LOC100646192	8677.51	-0.131045	0.0726861	3.23646	0.0720162	0.16911	0.131045
LOC100649422	454.28	0.140454	0.034341	16.7256	4.31939392401903e-05	0.000434551	0.140454
LOC100642649	568.545	0.0367604	0.0321495	1.30745	0.252858	0.414135	0.0367604
LOC100646750	2316.8	-0.0106958	0.0208356	0.263382	0.607806	0.746005	0.0106958
LOC100643005	857.092	0.102144	0.0429052	5.6588	0.017368	0.055938	0.102144
LOC100644264	746.905	0.112063	0.0574034	3.79468	0.0514156	0.130971	0.112063
LOC100649586	923.168	0.0651597	0.0230239	8.00894	0.0046547	0.0196389	0.0651597
LOC100650571	2801.26	0.0274678	0.0186268	2.17413	0.140349	0.273988	0.0274678
LOC100647987	1358.62	-0.0302549	0.0279379	1.17241	0.278906	0.444456	0.0302549
LOC100650738	685	0.10775	0.0371332	8.4171	0.00371709	0.0163707	0.10775
LOC100650249	25.7691	0.00259358	0.10663	0.000591981	0.980589	0.99261	0.00259358
LOC100648371	97.6883	0.0861457	0.0636376	1.83063	0.176053	0.321165	0.0861457
LOC100651213	1153.83	0.0465565	0.0373968	1.54791	0.213444	0.368135	0.0465565
LOC100646121	1196.97	-0.14002	0.0301302	21.5831	3.38830418581029e-06	5.22666925187459e-05	0.14002
LOC100649106	1644.36	0.0599927	0.0538902	1.23886	0.265692	0.428792	0.0599927
LOC100644413	846.115	0.11474	0.0363375	9.95976	0.00159999	0.00840486	0.11474
LOC100651811	1760.8	0.0924398	0.0589123	2.45999	0.11678	0.239732	0.0924398
LOC100643212	1134.07	-0.189022	0.0747177	6.34652	0.0117612	0.0408671	0.189022
LOC100644734	409.536	-0.11338	0.0647217	3.05672	0.080404	0.183698	0.11338
LOC100643778	3377.47	0.0672476	0.0220432	9.30516	0.00228509	0.0111381	0.0672476
LOC100650246	1659.28	-0.0211511	0.0252337	0.702471	0.401955	0.569253	0.0211511
LOC100646353	62.5738	-0.0214976	0.0787329	0.0745071	0.784884	0.874686	0.0214976
LOC100651573	4790.08	0.0810121	0.0507529	2.54637	0.110548	0.230505	0.0810121
LOC100645767	199.247	-0.0210815	0.0549991	0.146742	0.701668	0.816525	0.0210815
LOC110119683	57.6287	-0.0114546	0.0960236	0.0142081	0.905119	0.948159	0.0114546
LOC105666231	1148.24	0.0531569	0.0898066	0.348955	0.554705	0.704088	0.0531569
LOC100647308	74.2794	-0.0338034	0.0716826	0.222441	0.637186	0.767861	0.0338034
LOC110119656	25.3968	-0.498553	0.236226	4.34668	0.0370811	0.100678	0.498553
LOC100651535	65.2665	-0.296508	0.148161	3.92566	0.0475545	0.123076	0.296508
LOC100642616	774.258	0.165641	0.0684007	5.85244	0.0155554	0.0510741	0.165641
LOC100646191	693.689	0.0286162	0.0276315	1.07223	0.300443	0.467285	0.0286162
LOC100651495	2105.51	0.00346755	0.0254426	0.0185709	0.891604	0.940097	0.00346755
LOC100651576	649.887	0.0515064	0.0596242	0.744429	0.388246	0.555841	0.0515064
LOC100643738	1043.78	-0.332828	0.0693968	22.787	1.80983309971316e-06	3.14730258385376e-05	0.332828
LOC100646513	1748.22	-0.0428378	0.0236374	3.283	0.0700008	0.165809	0.0428378
LOC100648526	1830.63	-0.0207532	0.0291821	0.505301	0.47718	0.636259	0.0207532
LOC105666302	69.5733	-1.47349e-05	0.0776854	3.9156816455943e-08	0.999842	1	1.47348968205515e-05
LOC100651458	1010.9	0.115028	0.0376783	9.31719	0.00227014	0.0110962	0.115028
LOC100650609	4809.79	-0.0948476	0.0236024	16.1422	5.87605704502469e-05	0.000556031	0.0948476
LOC100644970	6031.01	-0.0440567	0.0280759	2.46115	0.116694	0.239599	0.0440567
LOC110119659	13.1912	0.0522953	0.172982	0.0902733	0.76383	0.859955	0.0522953
LOC100643902	196.946	0.09163	0.0510724	3.21461	0.0729834	0.170703	0.09163
LOC105666269	14.6044	-0.927067	0.278975	10.6614	0.00109397	0.006209	0.927067
LOC100650733	2946.34	-0.0988673	0.0248137	15.8684	6.79030761875907e-05	0.000622976	0.0988673
LOC100647906	3027.3	-0.195947	0.0654025	8.92841	0.00280769	0.0131116	0.195947
LOC100650694	514.233	0.00208446	0.044322	0.00221048	0.962501	0.983658	0.00208446
LOC100651456	1120.79	0.081001	0.0397143	4.15438	0.0415269	0.110354	0.081001
LOC100647512	29.9476	-0.524989	0.133232	15.4719	8.37394121003284e-05	0.000738033	0.524989
LOC100650247	566.47	0.00908608	0.0509077	0.0318245	0.858413	0.920454	0.00908608
LOC100644492	986.224	-0.00698088	0.0554313	0.0158518	0.899808	0.945706	0.00698088
LOC100647632	7063.78	0.0316017	0.0381271	0.686719	0.407283	0.574249	0.0316017
LOC100644856	2.28099	0.102537	0.468494	0.0443096	0.833279	0.905141	0.102537
LOC100647746	17013.4	-0.0149882	0.0295585	0.256913	0.612249	0.748984	0.0149882
LOC100649888	1621.75	0.0335613	0.028871	1.3512	0.245069	0.405911	0.0335613
LOC100650333	33.4517	0.088575	0.116101	0.582001	0.445529	0.609438	0.088575
LOC100652204	1924.57	-0.0838028	0.0361001	5.38222	0.020343	0.0633063	0.0838028
LOC100651413	218.576	0.0169915	0.0490241	0.120096	0.728931	0.836032	0.0169915
LOC100645844	528.806	0.0819921	0.0344049	5.67764	0.0171825	0.0554686	0.0819921
LOC100643374	1403.14	0.0815821	0.0247408	10.8668	0.000979044	0.0056752	0.0815821
LOC100649069	208.175	-0.0514281	0.0707172	0.527976	0.467459	0.627944	0.0514281
LOC100645647	24.8905	-0.925806	0.215314	18.0237	2.18169788874247e-05	0.000243681	0.925806
LOC110119687	51.2235	-0.0737559	0.0787251	0.877476	0.348894	0.515457	0.0737559
LOC105666290	32.3152	-0.514766	0.193975	6.79153	0.00915916	0.0333651	0.514766
LOC105666214	195.632	0.0932317	0.0524462	3.15657	0.0756219	0.175251	0.0932317
LOC100643705	1140.74	-0.112279	0.0275626	16.5789	4.66669637076137e-05	0.000464047	0.112279
LOC100644454	44.6126	-0.354587	0.211287	2.78241	0.0953046	0.206886	0.354587
LOC100647111	13372	0.0903096	0.0412199	4.79035	0.0286196	0.0821377	0.0903096
LOC100650737	6626.53	-0.0852975	0.0260734	10.6893	0.00107757	0.00614461	0.0852975
LOC100646552	6.12639	0.109218	0.211681	0.265644	0.606269	0.745102	0.109218
LOC110119679	10.7989	-1.16384	0.209217	30.6558	3.08102353658595e-08	1.08167779453305e-06	1.16384
LOC100647073	517.234	-0.0330429	0.0411913	0.642519	0.4228	0.588551	0.0330429
LOC100652205	788.285	0.0984045	0.0317264	9.61746	0.00192736	0.00973018	0.0984045
LOC100644185	4542.52	-0.074784	0.0564736	1.75138	0.185704	0.333394	0.074784
LOC100642701	1554.88	0.0931084	0.0257979	13.011	0.00030966	0.00219999	0.0931084
LOC100646871	2320.41	-0.229426	0.0502225	20.6906	5.39810300194785e-06	7.69471280853104e-05	0.229426
LOC100645684	3202.17	0.0535084	0.0653865	0.667187	0.414034	0.58079	0.0535084
LOC100644651	558.718	0.0848353	0.0375489	5.10344	0.0238784	0.0714942	0.0848353
LOC100644452	285.854	-0.38216	0.0943105	16.2607	5.51959665678954e-05	0.000528582	0.38216
LOC105666205	1001.75	-0.370338	0.0717029	26.3537	2.84278077592726e-07	6.72791450302785e-06	0.370338
LOC100647986	475.885	-0.40335	0.0928034	18.6452	1.57445109290636e-05	0.00018631	0.40335
LOC100643496	143.597	-0.00113931	0.0570945	0.000398118	0.984081	0.99461	0.00113931
LOC100646794	713.687	-0.0711987	0.0579888	1.50221	0.220332	0.376944	0.0711987
LOC100649742	695.474	0.0704779	0.03148	5.01004	0.0252007	0.0746114	0.0704779
LOC100651577	16.6756	0.200971	0.142813	1.9809	0.159295	0.298782	0.200971
LOC100650367	1093.8	0.0123921	0.0282407	0.19255	0.660803	0.785536	0.0123921
LOC100645208	4990.83	-0.0686902	0.046853	2.14798	0.142758	0.277397	0.0686902
LOC105666280	16.9705	-0.17023	0.146345	1.35041	0.245206	0.406078	0.17023
LOC100643817	353.242	-0.0599428	0.0401054	2.23311	0.135082	0.266128	0.0599428
LOC100643703	519.992	-0.0116015	0.0681082	0.0289177	0.864969	0.924253	0.0116015
LOC100649548	886.495	0.0830005	0.087048	0.899821	0.34283	0.509672	0.0830005
LOC100642735	4.31622	0.363316	0.336182	1.16546	0.280336	0.446122	0.363316
LOC100646717	193.854	-0.800082	0.15826	23.8899	1.02006759766031e-06	2.03048098412847e-05	0.800082
LOC100642256	1407.35	-0.0458385	0.0629702	0.52814	0.46739	0.627937	0.0458385
LOC100651094	3232.45	-0.650882	0.337909	3.24315	NA	NA	0.650882
LOC100644453	68.1987	0.135969	0.559518	0.0584206	0.80901	0.889352	0.135969
LOC100649547	1746.35	0.0749775	0.0553022	1.83076	0.176038	0.321165	0.0749775
LOC105666274	3.29791	0.0445073	0.302129	0.0217234	0.882825	0.935531	0.0445073
LOC100642379	621.158	0.0227879	0.0348937	0.426352	0.513784	0.669999	0.0227879
LOC110119693	0.329574	0.240916	1.07094	0.109921	0.740234	0.844304	0.240916
LOC105666209	45.4228	-0.0519863	0.129502	0.160369	0.688817	0.806353	0.0519863
LOC100647664	3123.34	-0.272012	0.0595024	20.8551	4.95361391120427e-06	7.20860760681384e-05	0.272012
LOC110119688	0.152882	-0.0028572	1.84417	7.61023530913008e-05	0.99304	0.998864	0.0028572
LOC100645918	1122.75	-0.196614	0.0306059	41.2477	1.34108971636621e-10	1.18643865621699e-08	0.196614
LOC100648873	2010.16	-0.00593331	0.0239851	0.0611616	0.804669	0.886942	0.00593331
LOC100650006	475.831	-0.0156704	0.0509237	0.0945414	0.758481	0.855921	0.0156704
LOC100652132	3513.14	-0.137882	0.0468307	8.62001	0.0033249	0.0149557	0.137882
LOC105666282	1.88853	-1.4309	0.469172	9.35516	0.00222358	0.0109095	1.4309
LOC100642815	2353.65	-0.0729196	0.0531216	1.88098	0.170222	0.313114	0.0729196
LOC100648603	2015.21	0.0396648	0.0371238	1.14036	0.285575	0.451725	0.0396648
LOC100644216	2940.11	0.0425186	0.0348401	1.4885	0.22245	0.379209	0.0425186
LOC100650167	181.609	-1.16448	0.149858	56.4256	5.83659535856574e-14	1.35542767629026e-11	1.16448
LOC100650334	77.2419	0.391811	0.0655755	35.8156	2.16899328890758e-09	1.20287403937576e-07	0.391811
LOC105666262	751.182	0.000136727	0.0251942	2.94520170882606e-05	0.99567	1	0.000136727
LOC100648645	862.461	-0.170656	0.123255	1.89359	NA	NA	0.170656
LOC100647546	2570.65	-0.0520622	0.0406099	1.64298	0.199917	0.350941	0.0520622
LOC110119666	6.41455	0.255364	0.216579	1.39301	0.237897	0.397463	0.255364
LOC100644070	616.857	0.166663	0.0388275	18.4223	1.76975432043814e-05	0.000205494	0.166663
LOC100651217	23.8026	0.36753	0.267325	1.8051	0.179098	0.325147	0.36753
LOC100648718	534.482	0.10116	0.0484615	4.34846	0.0370424	0.100661	0.10116
LOC100642223	1777.05	-0.0794851	0.0624935	1.61234	0.204163	0.356709	0.0794851
LOC100642894	506.522	0.0403631	0.0360881	1.24948	0.263653	0.426551	0.0403631
LOC100651963	1254.11	-0.0431371	0.041597	1.07363	0.300127	0.466988	0.0431371
LOC100650855	3027.48	0.046981	0.029995	2.45058	0.117481	0.240728	0.046981
LOC100648648	1106.58	-0.139445	0.0352786	15.6051	7.80450702476194e-05	0.000694863	0.139445
LOC105666305	17.0153	0.135852	0.131475	1.0661	0.301829	0.46855	0.135852
LOC100644972	2613.78	0.00214572	0.0456702	0.0021991	0.962597	0.983658	0.00214572
LOC110119156	4.82166	0.50787	0.241478	4.42744	0.0353656	0.09686	0.50787
LOC100652250	334.58	0.0652496	0.0405261	2.59029	0.10752	0.225669	0.0652496
LOC100651255	44.8458	-3.07991	0.197286	219.454	1.19008385328811e-49	1.32658647126026e-45	3.07991
LOC100644098	215.592	0.260332	0.086314	9.03312	0.00265132	0.0125496	0.260332
LOC100648173	1043.86	0.0162094	0.025236	0.41258	0.520663	0.676394	0.0162094
LOC100645094	1082.95	0.0138335	0.022941	0.363448	0.546598	0.698009	0.0138335
LOC100650735	2331.02	-0.0777433	0.0255938	9.22222	0.00239095	0.0115376	0.0777433
LOC100646352	2319.2	-0.103404	0.0228927	20.3964	6.29471570704236e-06	8.69481982483286e-05	0.103404
LOC100647545	79.5544	-0.0469829	0.0862207	0.296503	0.586083	0.730033	0.0469829
LOC100648835	2758.06	0.104774	0.0153014	46.8852	7.52685874891917e-12	1.04877368092752e-09	0.104774
LOC100642258	489.657	0.224568	0.0342308	43.0204	5.41716416304916e-11	5.4401017050008e-09	0.224568
LOC100643819	2001.15	0.000505108	0.0528992	9.05162251001457e-05	0.992409	0.998616	0.000505108
LOC100651292	545.092	-0.305	0.125434	5.80626	NA	NA	0.305
LOC100645725	958.6	0.023291	0.053195	0.191414	0.661742	0.785898	0.023291
LOC105666300	245.397	-0.0192067	0.0557016	0.118572	0.730588	0.836899	0.0192067
LOC105665630	2719.84	0.0600858	0.023068	6.78146	0.00921097	0.0334991	0.0600858
LOC100650613	1572.34	0.121338	0.0254354	22.7474	1.84751613585375e-06	3.20782902902831e-05	0.121338
LOC100642893	24788.9	0.0511762	0.042149	1.47403	0.224712	0.381722	0.0511762
LOC100642465	6340.03	-0.159279	0.0716829	4.90291	0.0268115	0.0782172	0.159279
LOC100646477	112.353	0.0651056	0.0629113	1.07036	0.300864	0.467513	0.0651056
LOC100643901	863.554	-0.114734	0.0274591	17.4457	2.95625336952491e-05	0.000315645	0.114734
LOC100645257	263.186	-0.209975	0.124101	2.84758	0.0915114	0.200882	0.209975
LOC110119709	0.345617	0.264694	1.08456	0.145367	0.703003	0.817565	0.264694
LOC100644612	1752.65	-0.169062	0.081952	4.22811	0.0397596	0.106487	0.169062
LOC100643662	2528.83	0.058655	0.0327461	3.20774	0.0732909	0.171022	0.058655
LOC100650005	431.014	0.0936792	0.136261	0.459422	0.497894	0.655566	0.0936792
LOC100645683	8820.74	-0.114795	0.0353267	10.5523	0.00116045	0.00650681	0.114795
LOC105665636	0.182835	0.964275	2.60571	0.249007	0.617775	0.75338	0.964275
LOC100642648	822.479	0.0133365	0.0336878	0.156644	0.692266	0.80859	0.0133365
LOC100645958	4538.18	-0.0174708	0.0647104	0.0725115	0.787714	0.87665	0.0174708
LOC105666259	811.205	-0.00160334	0.0560904	0.000809245	0.977305	0.991357	0.00160334
LOC100648449	963.092	0.0698137	0.0284904	6.00285	0.0142828	0.0477822	0.0698137
LOC100648332	305.18	-0.00569642	0.0419087	0.0184644	0.891913	0.940236	0.00569642
LOC100646718	1281.74	0.0143834	0.0238804	0.362654	0.547036	0.698055	0.0143834
LOC100650489	730.898	0.016714	0.040977	0.166092	0.683608	0.8028	0.016714
LOC100648687	1246.51	0.0372738	0.0251688	2.1926	0.138675	0.271291	0.0372738
LOC100649388	2636.62	-0.0392783	0.0236451	2.75948	0.0966795	0.209259	0.0392783
LOC110119169	23.0993	0.0572885	0.210029	0.0729539	0.787084	0.87631	0.0572885
LOC100645845	556.453	0.0922626	0.0306973	9.02854	0.00265796	0.012565	0.0922626
LOC100650049	439.823	-0.053935	0.0633887	0.723348	0.395048	0.563246	0.053935
LOC100643416	2865.67	-0.000920159	0.0256122	0.0012905	0.971343	0.988419	0.000920159
LOC100645803	966.099	-0.439242	0.0906976	22.8289	1.77082308592335e-06	3.10695549849392e-05	0.439242
LOC100649068	87.0054	-0.499477	0.104065	22.7316	1.86282457198711e-06	3.21616122365305e-05	0.499477
LOC100642856	1502.36	0.0639328	0.0330684	3.73224	0.0533718	0.134906	0.0639328
LOC100642767	1133.48	-0.204758	0.0562207	13.2112	0.000278287	0.00200392	0.204758
LOC100645338	50.5612	-0.72389	0.350573	3.54832	0.0596057	0.146672	0.72389
LOC100651930	4998.91	-0.0528184	0.032171	2.69264	0.100812	0.21534	0.0528184
LOC100648484	391.24	0.0656523	0.0362217	3.28524	0.0699055	0.165619	0.0656523
LOC100644491	2304.25	-0.102897	0.0374585	7.53477	0.00605194	0.0242317	0.102897
LOC100643946	336.224	0.0713633	0.0359524	3.93817	0.0472021	0.122477	0.0713633
LOC100645567	52.0638	-1.05954	0.261291	14.5182	0.000138808	0.00112123	1.05954
LOC100650369	233.265	0.161279	0.0732552	4.81345	0.0282384	0.0813158	0.161279
LOC100643335	2757.53	-0.13632	0.127689	1.11008	NA	NA	0.13632
LOC105666293	1.5881	0.720102	0.451195	2.49744	0.114031	0.235827	0.720102
LOC110119667	2.66323	-0.0463637	0.360738	0.0164114	0.898064	0.944319	0.0463637
LOC110119726	0.43216	0.0158378	0.692774	0.00307944	0.955746	0.97884	0.0158378
LOC100649938	702.01	0.113312	0.0461376	6.02894	0.0140732	0.047237	0.113312
LOC110119708	0.24344	0.478042	1.38727	0.150429	0.698126	0.813527	0.478042
LOC100647511	1147.81	-0.03204	0.0303495	1.11455	0.291096	0.457712	0.03204
LOC100647868	423.27	-0.075769	0.0589166	1.651	0.198822	0.349735	0.075769
LOC100645917	10.9151	0.192652	0.162257	1.41162	0.234787	0.393797	0.192652
LOC110119712	0.74118	-0.800866	0.838843	0.746787	0.387495	0.555059	0.800866
LOC105665623	1201.23	-0.0953577	0.0314408	9.19597	0.00242548	0.0116488	0.0953577
LOC110119699	0.317483	0.538681	1.19337	0.401613	0.526258	0.681007	0.538681
LOC100644814	1789.92	-0.183509	0.0397517	21.2582	4.01388607172139e-06	6.07918315780955e-05	0.183509
LOC100651846	1000.15	0.141221	0.0245727	33.0283	9.08273358848275e-09	3.92207051117661e-07	0.141221
LOC100644336	0.512563	1.02498	0.944198	1.37288	0.241318	0.401548	1.02498
LOC100651843	7029.5	-0.0893847	0.0638496	1.95781	0.161748	0.302062	0.0893847
LOC100643129	27.2492	0.325315	0.107891	9.11495	0.00253528	0.0121187	0.325315
LOC100645416	824.707	-0.0569751	0.0360022	2.50141	0.113744	0.235452	0.0569751
LOC100649105	1689.11	-0.144966	0.0334166	18.8043	1.44840064577567e-05	0.000175493	0.144966
LOC100644650	430.14	0.0660843	0.0541487	1.48726	0.222642	0.379368	0.0660843
LOC100644855	50.0205	-0.185884	0.121748	2.32292	0.127481	0.255857	0.185884
LOC100650003	475.603	0.0831985	0.0339854	5.99159	0.0143742	0.0480263	0.0831985
LOC100644303	1512.32	-0.108664	0.0752949	2.07924	0.149315	0.286129	0.108664
LOC100649968	1419.33	-0.0457929	0.0399553	1.31347	0.251767	0.413138	0.0457929
LOC100642613	622.53	-0.0201472	0.0268871	0.561433	0.453684	0.61575	0.0201472
LOC100646629	172.077	-0.173247	0.0764614	5.12001	0.0236514	0.0710244	0.173247
LOC105666230	370	-0.0455473	0.0645235	0.497783	0.480476	0.639277	0.0455473
LOC105666251	13.7658	0.15187	0.1563	0.943451	0.331392	0.498721	0.15187
LOC100651961	1787.02	-0.0488072	0.039418	1.53188	0.215831	0.371447	0.0488072
LOC100651170	736.022	-0.2329	0.123384	3.50461	NA	NA	0.2329
LOC100646673	1412.65	-0.0113557	0.0193746	0.343416	0.557864	0.706488	0.0113557
LOC100644971	1052.19	0.0740409	0.0412697	3.21123	0.0731345	0.170836	0.0740409
LOC105666197	412.466	0.167996	0.0349741	23.08	1.55398999434651e-06	2.80750834148793e-05	0.167996
LOC105666247	15.8346	0.149241	0.153154	0.948427	0.33012	0.497748	0.149241
LOC100648175	3580.49	0.114477	0.0191413	35.7624	2.2290726445782e-09	1.21207184239577e-07	0.114477
LOC100645883	884.028	0.14083	0.0321054	19.2285	1.15970895371863e-05	0.00014505	0.14083
LOC100647348	258.815	0.104665	0.0486537	4.62475	0.0315139	0.088552	0.104665
LOC100648525	273.697	0.00111055	0.0384052	0.000836446	0.976927	0.991259	0.00111055
LOC100643818	566.024	0.0484684	0.0395144	1.50331	0.220163	0.376809	0.0484684
LOC100642291	2137.24	0.00902084	0.0268259	0.113066	0.736681	0.841285	0.00902084
LOC105666229	16.7811	-0.0770122	0.164617	0.217794	0.640726	0.769583	0.0770122
LOC100651090	1911.23	0.0316073	0.0314389	1.01029	0.314834	0.481936	0.0316073
LOC100646189	2422.14	-0.014643	0.0446109	0.107542	0.74296	0.846115	0.014643
LOC100648949	219.142	0.0668588	0.0479733	1.94179	0.163475	0.304183	0.0668588
LOC100649889	76.5951	-0.368968	0.083941	19.3077	1.11259639025028e-05	0.000140614	0.368968
LOC100649343	3990.67	-0.0164552	0.0271041	0.368515	0.543815	0.695492	0.0164552
LOC100648220	8525.17	-0.00175784	0.0253271	0.00481919	0.944655	0.971498	0.00175784
LOC100644900	18.426	-0.254557	0.166649	2.32129	0.127614	0.255986	0.254557
LOC100647781	2159.68	-0.339897	0.0811326	17.3183	3.16124939076186e-05	0.000334014	0.339897
LOC100645605	150.931	0.148452	0.0572752	6.71714	0.00954909	0.0345596	0.148452
LOC100650294	11367.4	0.00543301	0.0489671	0.0122923	0.911719	0.952834	0.00543301
LOC100648872	1313.5	-0.0279265	0.060182	0.214704	0.643105	0.771325	0.0279265
LOC100647815	2063.55	-0.106354	0.0514754	4.25579	0.0391168	0.105195	0.106354
LOC100647905	468.724	0.100588	0.0366747	7.52255	0.00609312	0.0243616	0.100588
LOC100643777	7366.96	-0.0185243	0.0623619	0.0880097	0.766723	0.861472	0.0185243
LOC100649305	11.2593	0.0576933	0.167384	0.118686	0.730464	0.836899	0.0576933
LOC100645727	8240.93	-0.0188573	0.0791308	0.0567167	0.811763	0.891412	0.0188573
LOC100646072	476.519	0.0576319	0.027642	4.34703	0.0370735	0.100678	0.0576319
LOC100645090	1306.22	0.023373	0.0255569	0.836083	0.36052	0.527459	0.023373
LOC100642292	1204.01	0.263663	0.0476432	30.5291	3.28890855729518e-08	1.13855477292452e-06	0.263663
LOC100647229	48.0949	-0.013797	0.250014	0.00297246	0.956521	0.979454	0.013797
LOC110119727	27.0087	-0.268986	0.117212	5.26142	0.0218033	0.0668613	0.268986
LOC105666297	33.9735	-0.0299996	0.113892	0.0692558	0.792423	0.879294	0.0299996
LOC100649460	237.221	0.0332199	0.0501495	0.438771	0.507716	0.664262	0.0332199
LOC100651692	133.645	-0.0957233	0.0651263	2.15803	0.141826	0.276098	0.0957233
LOC110119692	5.6583	-0.651409	0.24706	6.95378	0.00836425	0.0311931	0.651409
LOC100647543	478.915	0.0914929	0.0336835	7.37703	0.00660623	0.0258943	0.0914929
LOC100648028	55.2863	0.108714	0.0948816	1.31247	0.251947	0.413257	0.108714
LOC100645210	138.512	0.0802687	0.075055	1.14259	0.285105	0.451366	0.0802687
LOC100648107	700.856	-0.601543	0.109024	29.5501	5.44901822022699e-08	1.72068572523712e-06	0.601543
LOC100650495	144.776	-0.280238	0.241835	1.32992	0.248819	0.410111	0.280238
LOC100642580	1512.39	0.0251523	0.0245279	1.05166	0.305125	0.471316	0.0251523
LOC110119724	4.95068	-0.532758	0.388541	1.64454	0.199704	0.350739	0.532758
LOC100647665	1393.06	-0.034984	0.0418153	0.698687	0.403225	0.570038	0.034984
LOC100643620	7917.19	-0.0277971	0.0288717	0.926489	0.335777	0.503146	0.0277971
LOC110119657	13.1312	-0.395996	0.167543	5.59198	0.0180429	0.0577611	0.395996
LOC110119723	50.0708	0.24762	0.152396	2.62687	0.105069	0.221524	0.24762
LOC105666265	209.879	-0.0814734	0.0429025	3.60715	0.0575315	0.142893	0.0814734
LOC110119711	141.651	0.0872274	0.0513596	2.8834	0.089497	0.19802	0.0872274
LOC100650569	23.3771	0.313538	0.115964	7.32116	0.00681475	0.0264406	0.313538
LOC100644730	1044.14	-0.0893391	0.0279618	10.207	0.00139907	0.00758903	0.0893391
LOC100650736	3068.8	0.065062	0.0486432	1.78589	0.181428	0.328254	0.065062
LOC100650970	923.199	-0.278571	0.0700417	15.6986	7.42798689264195e-05	0.000668279	0.278571
LOC100643978	761.531	0.0824937	0.0255964	10.3869	0.00126911	0.0070207	0.0824937
LOC105666198	18.9222	0.0130449	0.126295	0.0106657	0.917745	0.95671	0.0130449
LOC110119729	447.008	0.117034	0.0811491	2.07061	0.150161	0.287208	0.117034
LOC100651378	2180.68	-0.0183964	0.0245529	0.561191	0.453781	0.61575	0.0183964
LOC100651455	2281.77	-0.0449225	0.0249956	3.22852	0.0723659	0.169574	0.0449225
LOC105666201	306.249	-0.108511	0.0367202	8.72993	0.00313028	0.0142703	0.108511
LOC100643493	24.8415	-0.558383	0.145762	14.6251	0.000131158	0.00107037	0.558383
LOC100650934	780.744	0.0211664	0.0300025	0.497516	0.480593	0.639357	0.0211664
LOC105666298	78.1225	-0.15033	0.0897042	2.80535	0.0939501	0.204703	0.15033
LOC100643540	1351	0.0889545	0.0284305	9.78774	0.00175679	0.00904526	0.0889545
LOC100652319	699.797	-0.0729148	0.0416066	3.06927	0.0797851	0.182596	0.0729148
LOC100642892	1095.03	-0.082628	0.0441802	3.49291	0.0616323	0.150102	0.082628
LOC100649101	2592.98	0.0113782	0.0208622	0.297382	0.585528	0.729587	0.0113782
LOC100642935	790.155	0.0945469	0.0250125	14.2803	0.000157503	0.00123553	0.0945469
LOC100651725	1318.87	-0.00624886	0.0248967	0.0629983	0.801818	0.885814	0.00624886
LOC100643171	108.197	0.23127	0.285288	0.640731	0.423446	0.589062	0.23127
LOC100648686	2803.4	0.0990956	0.0357631	7.67493	0.00559934	0.022738	0.0990956
LOC100648910	530.261	0.093985	0.0434471	4.67114	0.0306735	0.086693	0.093985
LOC100648408	1402.47	0.0242155	0.0223068	1.17841	0.277679	0.443147	0.0242155
LOC100643539	422.78	0.203263	0.0454857	19.9689	7.87104575382112e-06	0.000105455	0.203263
LOC100642855	1385.54	-0.0784324	0.0435806	3.23853	0.0719252	0.168932	0.0784324
LOC100648142	3526	-0.470615	0.0957623	23.4569	1.27746780135854e-06	2.42175741186116e-05	0.470615
LOC100643854	1107.19	0.0511118	0.0260406	3.85124	0.0497093	0.127411	0.0511118
LOC100648833	20638.3	0.139141	0.0615298	5.10952	0.023795	0.0713401	0.139141
LOC100649421	2944.16	0.0759152	0.058461	1.68127	0.194756	0.345142	0.0759152
LOC100651338	561.002	-0.311761	0.198423	2.33535	NA	NA	0.311761
LOC105666304	20.4593	0.180709	0.11494	2.4742	0.115729	0.238232	0.180709
LOC105666244	2358.45	0.0721725	0.0349337	4.26691	0.0388616	0.104661	0.0721725
LOC100645884	314.206	0.258104	0.0377716	46.7246	8.16960387222418e-12	1.09718764293594e-09	0.258104
LOC100646428	642.383	-0.174746	0.0439203	15.8179	6.97406294598213e-05	0.00063513	0.174746
LOC100644097	429.173	0.0312461	0.0414576	0.567098	0.451414	0.614323	0.0312461
LOC100649665	174.421	-0.174424	0.0715699	5.93533	0.0148403	0.0491895	0.174424
LOC100645882	1586.64	0.066883	0.0287926	5.39479	0.020197	0.0629047	0.066883
LOC110119678	62.1782	0.575194	0.100467	32.6864	1.08293714468161e-08	4.57253801203256e-07	0.575194
LOC100647867	884.68	0.0125592	0.0225933	0.309024	0.57828	0.723223	0.0125592
LOC100643376	658.624	0.0185661	0.0292765	0.402213	0.525948	0.680765	0.0185661
LOC100651962	1216.68	-0.0372937	0.0227638	2.68269	0.101444	0.216116	0.0372937
LOC100647633	1079.32	-0.0156939	0.0233186	0.452835	0.500992	0.658245	0.0156939
LOC100644335	221.724	0.0109372	0.058563	0.0348291	0.851954	0.91685	0.0109372
LOC100645093	833.78	0.0878907	0.0332225	6.99357	0.0081803	0.0306507	0.0878907
LOC100647075	1857.69	-0.0227306	0.0365003	0.387407	0.533666	0.686846	0.0227306
LOC100642412	1145.31	0.0458736	0.025034	3.35677	0.0669292	0.160064	0.0458736
LOC100643007	30.0725	-0.21974	0.369964	0.332565	0.564153	0.711945	0.21974
LOC110119696	4.88914	0.412687	0.269166	2.30551	0.128916	0.258033	0.412687
LOC100645383	1032.46	0.136356	0.0238889	32.571	1.14918981699488e-08	4.79178715877601e-07	0.136356
LOC100649546	2514.23	-0.0538293	0.0522527	1.05709	0.303881	0.470444	0.0538293
LOC100644935	17.1359	1.68987	0.233356	49.3899	2.09821426051112e-12	3.34613994089035e-10	1.68987
LOC100649970	2308.6	0.0280467	0.029738	0.889337	0.345657	0.512508	0.0280467
LOC100644183	1749.17	0.0733093	0.032507	5.08207	0.0241744	0.0721866	0.0733093
LOC100649544	593.557	0.0859675	0.0411203	4.3665	0.0366523	0.0998443	0.0859675
LOC100649461	3694.92	0.0609144	0.0181259	11.2918	0.000778519	0.00470361	0.0609144
LOC100644493	514.851	0.00805304	0.0334215	0.0580555	0.809596	0.889863	0.00805304
LOC100650335	425.285	-0.0329026	0.0658088	0.248968	0.617803	0.75338	0.0329026
LOC100648369	352.493	-0.136599	0.0405998	11.3183	0.000767467	0.0046493	0.136599
LOC100652086	894.937	-0.0121805	0.0289525	0.176941	0.674015	0.795389	0.0121805
LOC100642970	2128.49	-0.130096	0.0471639	7.59647	0.00584828	0.0234922	0.130096
LOC100649344	1081.34	-0.148464	0.0366901	16.3428	5.28571585868755e-05	0.000512793	0.148464
LOC100648060	1615.45	0.0109093	0.0229847	0.225213	0.635097	0.766503	0.0109093
LOC110119680	1.86916	-1.15802	0.446361	6.80446	0.00909306	0.0331676	1.15802
LOC100644143	1924.28	-0.0725603	0.0458862	2.4991	0.113911	0.23571	0.0725603
LOC100650734	4309.82	-0.0960582	0.042214	5.16477	0.0230495	0.0697619	0.0960582
LOC100644302	1485.65	0.0200926	0.0355612	0.319095	0.572152	0.718592	0.0200926
LOC100650452	1439.96	-0.182036	0.0464884	15.267	9.33312647976584e-05	0.000802131	0.182036
LOC100650370	755.329	0.0290635	0.0533174	0.296556	0.586049	0.730033	0.0290635
LOC100642376	723.227	-0.234478	0.131347	3.12451	NA	NA	0.234478
LOC100646307	644.954	0.073927	0.036954	4.00198	0.0454468	0.118752	0.073927
LOC100645018	865.379	0.0696481	0.085119	0.668371	0.41362	0.58079	0.0696481
LOC100644614	739.549	-0.00141424	0.0397303	0.0012646	0.971632	0.988571	0.00141424
LOC100643737	272.252	-1.28604	0.507492	5.79647	0.0160584	0.0523248	1.28604
LOC100651693	460.38	-0.244802	0.107729	5.13577	0.0234377	0.0706261	0.244802
LOC100651412	1372.32	-0.0372493	0.0412626	0.814658	0.366747	0.533907	0.0372493
LOC100650818	1010.15	-0.0123135	0.0579982	0.0449798	0.832041	0.904237	0.0123135
LOC100649104	37.6882	-0.0924485	0.115264	0.642207	0.422913	0.588551	0.0924485
LOC105666232	11.191	-0.345326	0.183064	3.55386	0.059407	0.146377	0.345326
LOC100648141	562.679	-0.042982	0.0297132	2.09259	0.148015	0.284274	0.042982
LOC100647544	2774.29	-0.0601274	0.0400161	2.25644	0.133059	0.263495	0.0601274
LOC100644774	382.06	0.00805919	0.0383355	0.0441649	0.833547	0.905344	0.00805919
LOC110119675	0.18657	-0.735284	1.82613	0.290886	0.589653	0.732516	0.735284
LOC100649549	61.9125	0.339402	0.0798904	18.0937	2.10297554137508e-05	0.000237026	0.339402
LOC100645294	0.149786	0.237584	2.67109	0.0156303	0.900507	0.946262	0.237584
LOC100645801	2150.47	0.282502	0.0562796	25.113	5.40660658801771e-07	1.17251835868937e-05	0.282502
LOC100651694	2032.03	-0.0245409	0.0436238	0.316025	0.574006	0.719642	0.0245409
LOC100652084	151.964	-0.0528497	0.0504995	1.09472	0.295429	0.46226	0.0528497
LOC100650973	3460.66	0.0549612	0.0293241	3.51219	0.060919	0.148787	0.0549612
LOC100646596	182.008	0.036849	0.0435613	0.715267	0.397701	0.565528	0.036849
LOC100647273	1116.15	0.075256	0.0277549	7.35054	0.00670424	0.0261576	0.075256
LOC100645768	2.91896	0.73429	0.380826	3.70162	0.0543595	0.136937	0.73429
LOC100649224	166.329	0.0194189	0.075652	0.0654525	0.798077	0.883344	0.0194189
LOC100647271	25.8179	-0.889504	0.293021	8.4693	NA	NA	0.889504
LOC100648646	3159.08	-0.0131194	0.0456531	0.0825218	0.773909	0.866227	0.0131194
LOC100645646	198.073	0.19706	0.0752962	6.8437	0.00889546	0.0326606	0.19706
LOC100652047	75.1788	-0.093246	0.115603	0.644558	0.422065	0.587874	0.093246
LOC100644451	2052.92	0.0861408	0.0370461	5.40541	0.0200744	0.0626683	0.0861408
LOC100652166	776.996	0.0555156	0.0448198	1.53143	0.215898	0.371506	0.0555156
LOC100647072	467.498	-0.0235898	0.0330282	0.510164	0.475068	0.634353	0.0235898
LOC100645956	2170.43	-0.685522	0.604246	0.422483	NA	NA	0.685522
LOC100651844	532.393	0.109763	0.0346893	10.0118	0.00155538	0.008217	0.109763
LOC100651457	840.315	0.107597	0.0234592	21.0381	4.502405591251e-06	6.70070962959611e-05	0.107597
LOC100645682	321.441	-0.000632975	0.0428641	0.000218014	0.988219	0.997293	0.000632975
LOC105666203	442.774	-0.036534	0.0328008	1.24033	0.265408	0.428458	0.036534
LOC100645207	1120.54	0.0652503	0.051392	1.60686	0.204934	0.357328	0.0652503
LOC110119168	19.7141	-0.840208	0.144993	33.5275	7.02623644134077e-09	3.17090921504557e-07	0.840208
LOC100650968	341.799	0.130943	0.040683	10.3562	0.00129043	0.00712102	0.130943
LOC110119682	0.462941	0.446877	1.01194	0.260748	0.609606	0.747391	0.446877
LOC100643337	686.212	0.0280775	0.0240497	1.36319	0.242985	0.403539	0.0280775
LOC100648871	984.036	0.0590181	0.0239241	6.08652	0.0136217	0.0459847	0.0590181
LOC100650854	7614.71	0.000318642	0.0354194	8.12683408639714e-05	0.992807	0.998864	0.000318642
LOC100644184	164.773	0.0643275	0.0662674	0.940447	0.332163	0.499679	0.0643275
LOC110119658	121.133	-0.691733	0.18172	14.0218	0.000180707	0.00139208	0.691733
LOC100647389	530.272	0.0119345	0.0833793	0.0204254	0.886355	0.937668	0.0119345
LOC100651376	1006.67	-0.0830818	0.256464	0.0935851	0.759668	0.856681	0.0830818
LOC100642615	22.4655	0.319732	0.135334	5.57506	0.0182181	0.0582048	0.319732
LOC100649701	228.807	-0.041118	0.0488511	0.707991	0.400112	0.567805	0.041118
LOC100643417	116.978	0.0912649	0.0636013	2.05617	0.151591	0.289099	0.0912649
LOC100642530	933.694	-0.00633273	0.12224	0.00264872	0.958954	0.981315	0.00633273
LOC100646478	1120.58	0.157924	0.0330704	22.788	1.80895727182232e-06	3.14730258385376e-05	0.157924
LOC100650371	2651.29	-0.102004	0.0284451	12.8531	0.000336924	0.00235319	0.102004
LOC100649741	16204.6	-0.0715547	0.0477661	2.24216	0.134293	0.265138	0.0715547
LOC100649781	1869.16	-0.182861	0.0347696	27.6265	1.47148359020485e-07	3.9715805278483e-06	0.182861
LOC105666199	709.095	-0.323344	0.0846878	14.4377	0.00014487	0.0011601	0.323344
LOC100648370	9927.42	-0.0864785	0.0409949	4.4484	0.0349339	0.0959606	0.0864785
LOC100647586	139.265	0.181887	0.0619247	8.62121	0.0033227	0.0149557	0.181887
LOC100647988	336.817	-0.246159	0.0695392	12.5151	0.000403672	0.00272837	0.246159
LOC100644217	0.346541	0.118944	0.848478	0.0284642	0.866022	0.924845	0.118944
LOC110119721	5.91236	-0.641382	0.23383	7.4876	0.00621254	0.0247237	0.641382
LOC100648908	1446.22	-0.0876437	0.0385582	5.16372	0.0230634	0.069766	0.0876437
LOC100651091	136.368	0.522589	0.0811979	41.3363	1.28165989801588e-10	1.14293303065464e-08	0.522589
LOC100649222	1161.05	-0.101911	0.0366157	7.73198	0.00542512	0.022173	0.101911
LOC110119669	0.360045	1.00367	1.10309	0.994549	0.318633	0.486016	1.00367
LOC110119670	8.59266	-0.0292489	0.187563	0.0242092	0.876354	0.931686	0.0292489
LOC110119665	80.1912	-0.353215	0.158085	4.89248	0.0269739	0.0785676	0.353215
LOC110119705	4.18964	0.214451	0.272993	0.60875	0.435259	0.600348	0.214451
LOC100645089	4411.29	-0.0936791	0.0293137	10.2041	0.00140132	0.00759753	0.0936791
LOC100646000	659.083	0.00863373	0.0284424	0.0921382	0.761476	0.857998	0.00863373
LOC100645019	360.899	-0.0230794	0.0677406	0.115902	0.733522	0.839035	0.0230794
LOC110119728	42.0766	0.191168	0.087527	4.77155	0.0289337	0.0827409	0.191168
LOC100643618	607.53	0.0345031	0.0322562	1.14364	0.284885	0.451082	0.0345031
LOC110119677	2.4278	0.274955	0.399267	0.462345	0.49653	0.654544	0.274955
LOC110119698	2.13486	-0.339547	0.456327	0.523752	0.469246	0.629299	0.339547
LOC110119725	26.8408	-0.0525967	0.12296	0.182719	0.669047	0.791513	0.0525967
LOC100649851	2230.1	-0.307022	0.0773478	15.7232	7.33192808443392e-05	0.000661588	0.307022
LOC100642529	980.214	0.00767876	0.0295659	0.0674096	0.795146	0.881414	0.00767876
LOC100648567	733.534	0.000767403	0.0621735	0.000151766	0.990171	0.997795	0.000767403
LOC100642411	168.079	-0.0849569	0.0983324	0.743095	0.388671	0.556307	0.0849569
LOC100651216	249.477	0.0638354	0.0426302	2.24252	0.134262	0.265138	0.0638354
LOC100646990	378.731	0.289861	0.0761142	14.4247	0.000145878	0.00116567	0.289861
LOC100648367	1446.43	-0.101156	0.0396456	6.50516	0.0107562	0.0380703	0.101156
LOC110119663	0.511572	0.400554	0.762776	0.365035	0.545723	0.697212	0.400554
LOC100644815	0.168849	-0.243304	1.83527	0.0605203	0.805676	0.887437	0.243304
LOC100649267	2243.01	-0.0651088	0.0255228	6.50601	0.010751	0.0380691	0.0651088
LOC105666221	143.365	-0.128274	0.079437	2.60065	0.10682	0.224326	0.128274
LOC105666271	0.916989	0.0953333	0.649982	0.020005	0.887523	0.938458	0.0953333
LOC100642854	1875.18	0.0809215	0.0296922	7.4256	0.00643025	0.0254087	0.0809215
LOC100648951	48.5651	0.07716	0.259626	0.0845455	0.77123	0.864376	0.07716
LOC100648368	439.15	0.0872747	0.0345284	6.38578	0.0115039	0.040186	0.0872747
LOC100650853	1254.03	-0.0622407	0.0427784	2.11532	0.145831	0.281437	0.0622407
LOC100648482	860.403	-1.9989	0.460751	15.3785	NA	NA	1.9989
LOC105666196	506.139	0.0426766	0.038201	1.24769	0.263994	0.426974	0.0426766
LOC105666234	202.681	-0.283992	0.0819451	11.9713	0.000540268	0.00347973	0.283992
LOC100645802	11.3383	-0.44091	0.254939	2.92807	0.0870514	0.194267	0.44091
LOC105665622	594.419	-0.027118	0.0325021	0.695922	0.404157	0.571066	0.027118
LOC100650004	553.928	0.0303729	0.069328	0.190287	0.662678	0.786423	0.0303729
LOC100644215	4143.49	-0.0530523	0.0193824	7.48894	0.00620789	0.0247141	0.0530523
LOC100651459	248.389	-0.319874	0.0915712	12.1432	0.000492664	0.00322284	0.319874
LOC100648909	128.118	-0.0425776	0.0647731	0.431138	0.511431	0.667946	0.0425776
LOC105666206	1.22066	0.699834	0.515509	1.87145	0.171309	0.3148	0.699834
LOC100648604	43.1299	-0.033095	0.0929626	0.126664	0.721917	0.831339	0.033095
LOC100649818	274.68	-0.246302	0.0611333	16.185	5.74483321489102e-05	0.000546863	0.246302
LOC100652288	1476.34	0.0570082	0.0280335	4.13521	0.0419999	0.11147	0.0570082
LOC100646306	196.312	-0.100218	0.0967011	1.06603	0.301844	0.46855	0.100218
LOC100643704	1640.46	0.0339761	0.0277112	1.50299	0.220212	0.376835	0.0339761
LOC100648795	1464.06	0.0635578	0.0449489	1.99772	0.157536	0.296737	0.0635578
LOC100652087	1021.37	0.105133	0.0241687	18.9224	1.36146143294264e-05	0.000166042	0.105133
LOC100647745	1180.3	-0.267099	0.0588142	20.44	6.15313189165117e-06	8.53096532291487e-05	0.267099
LOC100646071	187.746	-0.541244	0.202353	6.94402	NA	NA	0.541244
LOC100645842	6.98552	0.242482	0.210263	1.32715	0.249314	0.410563	0.242482
LOC110119684	132.899	-0.0916162	0.0913425	0.99849	0.317676	0.48522	0.0916162
LOC100651724	1096.36	-0.0337912	0.0353165	0.914583	0.338901	0.506263	0.0337912
LOC105666207	3.39689	-0.527145	0.308855	2.87236	0.0901124	0.198789	0.527145
LOC100643739	155.828	-0.285656	0.137613	4.24273	NA	NA	0.285656
LOC105666235	315.347	0.0139898	0.0588687	0.0564601	0.812181	0.891695	0.0139898
LOC100648407	667.67	0.0121528	0.0333074	0.133035	0.715306	0.826442	0.0121528
LOC100647866	870.712	-0.0881199	0.0683619	1.66008	0.197593	0.348232	0.0881199
LOC100646748	7215.66	-0.0275421	0.0336034	0.669875	0.413095	0.580458	0.0275421
LOC100647074	7862.93	-0.135152	0.0539626	6.24722	0.0124388	0.0428069	0.135152
LOC110119668	0.248926	-0.481127	1.27962	0.227278	0.633549	0.765215	0.481127
LOC100646512	422.412	-0.158765	0.0392007	16.3947	5.14292509335587e-05	0.000502438	0.158765
LOC100647306	557.082	0.032726	0.0343638	0.906665	0.341001	0.508241	0.032726
LOC100644901	51.9099	-0.007341	0.0875616	0.00702183	0.933218	0.965975	0.007341
LOC100649633	933.87	-0.0434916	0.0482196	0.812843	0.367281	0.534406	0.0434916
LOC100642498	3798.22	-0.153424	0.0749948	4.16356	0.0413025	0.109907	0.153424
LOC100650295	1249.93	-0.139977	0.0671117	4.34633	0.0370887	0.100678	0.139977
LOC100651134	319.311	-0.0969347	0.090615	1.13887	0.285892	0.452162	0.0969347
LOC100646959	2130.31	0.0087197	0.0182374	0.228632	0.63254	0.764493	0.0087197
LOC105665634	288.716	0.180845	0.0465678	15.0684	0.000103684	0.000876641	0.180845
LOC105666240	2.22313	0.0674839	0.426186	0.0249826	0.87441	0.930684	0.0674839
LOC100651534	2129.72	0.0923557	0.0410328	5.06289	0.0244434	0.0727364	0.0923557
LOC100650610	330.325	0.202386	0.0464638	18.9459	1.34477468164505e-05	0.000164186	0.202386
LOC100647585	1113.17	0.0137139	0.0733918	0.0345982	0.85244	0.917196	0.0137139
LOC100651892	9261.34	-0.126648	0.0455617	7.7062	0.00550314	0.0224373	0.126648
LOC100642647	1336.75	-0.121779	0.049632	6.01726	0.0141666	0.0475219	0.121779
LOC100649587	709.537	0.0774841	0.0510525	2.29996	0.129377	0.2585	0.0774841
LOC100648219	537.606	0.0971243	0.0328487	8.74156	0.00311039	0.0142038	0.0971243
LOC100651574	730.201	-0.0327655	0.0302968	1.16965	0.279474	0.445296	0.0327655
LOC100652202	79.728	-0.144358	0.103128	1.93555	0.164152	0.30512	0.144358
LOC100643209	29208.8	-0.231246	0.0628832	13.4223	0.000248648	0.00182828	0.231246
LOC100645417	639.933	0.103412	0.0526592	3.8514	0.0497045	0.127411	0.103412
LOC100642464	888.765	0.0206724	0.0275817	0.561492	0.45366	0.61575	0.0206724
LOC100643054	3693.29	-0.265168	0.0693657	14.4718	0.000142274	0.00114353	0.265168
LOC100646989	291.321	-0.051128	0.0845522	0.364057	0.546262	0.69774	0.051128
LOC100647038	242.503	0.0636513	0.0351495	3.27991	0.0701328	0.166087	0.0636513
LOC100646720	1392.92	-0.0148433	0.0284731	0.271646	0.60223	0.742184	0.0148433
LOC100648602	466.631	-1.30444	0.313043	15.3596	NA	NA	1.30444
LOC100644374	235.63	0.108674	0.049763	4.76269	0.029083	0.0830189	0.108674
LOC110119702	54.704	0.00661594	0.0853678	0.00599374	0.93829	0.968975	0.00661594
LOC100651964	84.259	0.109195	0.128704	0.711216	0.399041	0.566854	0.109195
LOC100648108	2637.65	0.00148288	0.0198865	0.00555856	0.940568	0.969771	0.00148288
LOC100644733	48.6656	0.0538471	0.0953235	0.318037	0.57279	0.718857	0.0538471
LOC100647470	875.965	-0.121645	0.053416	5.17267	0.0229449	0.0695019	0.121645
LOC100648874	771.705	-0.0382557	0.0348994	1.20005	0.273312	0.43792	0.0382557
LOC110119685	0.290904	-0.297469	1.18482	0.0438665	0.834102	0.905771	0.297469
LOC100642579	20531.2	-0.0208393	0.0503464	0.171248	0.679005	0.798741	0.0208393
LOC100643856	449.538	0.0439618	0.0515595	0.726397	0.394054	0.561993	0.0439618
LOC100647110	5437.35	-0.0405286	0.0413159	0.96102	0.32693	0.494141	0.0405286
LOC100649780	3591.11	-0.0532474	0.0325149	2.67866	0.101701	0.216472	0.0532474
LOC100647037	480.939	0.070297	0.0291847	5.80271	0.0160015	0.0521699	0.070297
LOC100642858	663.292	0.0389804	0.0465319	0.701032	0.402437	0.569432	0.0389804
LOC110119170	988.275	-0.144081	0.048867	8.67935	0.00321837	0.0145775	0.144081
LOC100645766	1491.9	-0.0918901	0.0246762	13.8598	0.000196969	0.00149769	0.0918901
LOC100642499	1140.45	0.000647219	0.0370054	0.000305949	0.986045	0.99573	0.000647219
LOC105666200	641.466	-0.0726575	0.0475241	2.33239	0.126707	0.254792	0.0726575
LOC105666228	7.50212	-0.886511	0.274172	10.256	0.00136244	0.00742413	0.886511
LOC100644337	1793.11	0.237562	0.569957	0.0702986	NA	NA	0.237562
LOC100648289	770.817	0.0796125	0.031197	6.50908	0.0107325	0.0380155	0.0796125
LOC100651578	60.3754	-0.307441	0.0973803	9.95289	0.00160597	0.00842832	0.307441
LOC100643006	449.022	0.0401014	0.0320831	1.56221	0.211342	0.365357	0.0401014
LOC110119707	17.2224	-0.0733782	0.155193	0.221439	0.637945	0.768167	0.0733782
LOC100645498	1536.39	0.178078	0.0862813	4.25363	0.0391666	0.105278	0.178078
LOC100642497	28.051	-0.280136	0.12956	4.67617	0.0305838	0.0865273	0.280136
LOC100649187	1099.18	0.0540101	0.0354308	2.32161	0.127588	0.255986	0.0540101
LOC100646749	1250.42	-0.306967	0.0604599	25.6006	4.19901479132733e-07	9.39887909215377e-06	0.306967
LOC100650120	430.413	0.372599	0.0426332	76.3488	2.37737294172674e-18	2.03850586010984e-15	0.372599
LOC100650122	382.504	0.161105	0.0479836	11.2512	0.000795703	0.00479629	0.161105
LOC100648758	36.2685	0.033278	0.113041	0.086569	0.768585	0.863015	0.033278
LOC100649462	3432.98	-0.0514368	0.0396953	1.67643	0.1954	0.345641	0.0514368
LOC100646120	9.55364	0.220722	0.186003	1.40447	0.235977	0.395317	0.220722
LOC100649342	429.027	-0.156041	0.049383	9.97208	0.00158932	0.00836853	0.156041
LOC100646839	1159.9	-0.0425748	0.0301637	1.9903	0.158309	0.297734	0.0425748
LOC100650933	124.221	-1.8598	0.36124	23.5851	1.1950979155665e-06	2.28896159189344e-05	1.8598
LOC100647192	2705.76	-0.0666548	0.0289726	5.28936	0.0214562	0.0660513	0.0666548
LOC110119664	9.1581	-0.94894	0.24724	14.4382	0.000144837	0.0011601	0.94894
LOC100642259	75.9663	0.297191	0.130167	5.1787	0.0228654	0.0692988	0.297191
LOC100643130	593.085	-0.500189	0.176133	7.784	NA	NA	0.500189
LOC100642857	1092.63	-0.0632129	0.0579636	1.18773	0.275787	0.441061	0.0632129
LOC100642527	400.549	0.0483952	0.0314394	2.3695	0.123727	0.250523	0.0483952
LOC100646991	960.344	-0.0158704	0.0378076	0.175931	0.674893	0.796088	0.0158704
LOC100643375	14.4722	1.25254	0.221213	30.8164	2.83627872509481e-08	1.01333329963563e-06	1.25254
LOC100651215	368.855	-0.327618	0.0716707	20.6514	5.50981258208275e-06	7.82393386655751e-05	0.327618
LOC105666272	0.177899	0.473548	2.31613	0.0489407	0.824917	0.900181	0.473548
LOC100652287	4570.8	0.12549	0.026	23.2745	1.40451213989136e-06	2.61370564663922e-05	0.12549
LOC100651609	1189.59	-0.0489689	0.0311234	2.47326	0.115797	0.238286	0.0489689
LOC100650614	767.94	0.0487073	0.0623365	0.610273	0.434685	0.599905	0.0487073
LOC110119722	7.21782	0.151377	0.217846	0.480857	0.488034	0.646325	0.151377
LOC100645133	3116.36	0.0209701	0.0166842	1.57951	0.208831	0.36214	0.0209701
LOC100643250	1744.36	0.0560509	0.0245858	5.19512	0.0226504	0.0687592	0.0560509
LOC100650895	1548.58	0.0847264	0.0440711	3.68743	0.0548241	0.137827	0.0847264
LOC105666264	12.5916	0.0369909	0.164806	0.0502464	0.822635	0.898923	0.0369909
LOC100646719	4205.92	-0.453638	0.167292	7.14337	NA	NA	0.453638
LOC100648062	83.565	0.141179	0.0689313	4.19281	0.0405956	0.108336	0.141179
LOC100647935	385.447	0.0788582	0.0445591	3.1284	0.0769394	0.177603	0.0788582
LOC100649666	93.3292	0.0891052	0.0857163	1.07987	0.298727	0.465721	0.0891052
LOC100643008	1767.69	-0.1594	0.0517893	9.44618	0.0021159	0.0104749	0.1594
LOC100644069	1026.48	0.0595608	0.0228352	6.80291	0.00910094	0.0331826	0.0595608
LOC100650248	38.2029	-0.284189	0.113119	6.27199	0.0122661	0.0423184	0.284189
LOC100647631	816.839	0.15067	0.0321968	21.9009	2.87105463053205e-06	4.53309432953835e-05	0.15067
LOC100648834	86.6664	0.05283	0.0652011	0.655735	0.41807	0.584161	0.05283
LOC110119703	40.5348	0.134547	0.100789	1.77866	0.182314	0.329174	0.134547
LOC100651494	1928.73	-0.100257	0.0341135	8.62015	0.00332464	0.0149557	0.100257
LOC100645135	1301.01	0.0546803	0.0398233	1.88389	0.169892	0.312662	0.0546803
LOC105666261	105.971	-0.0561801	0.0602745	0.868136	0.351472	0.517824	0.0561801
LOC105666292	1885.74	0.0376189	0.0476405	0.621844	0.430363	0.595563	0.0376189
LOC100651214	381.311	0.046421	0.0730188	0.403598	0.525237	0.680424	0.046421
LOC100646672	2334.25	-0.0341544	0.0277039	1.51946	0.217701	0.373801	0.0341544
LOC100649777	1503.71	-0.104989	0.0331304	10.0356	0.00153541	0.00816177	0.104989
LOC105666291	1.93595	0.999202	0.449337	4.82612	0.0280316	0.0809083	0.999202
LOC100644688	4975.45	-0.348558	0.0616418	31.6282	1.86703093901611e-08	7.24716028931761e-07	0.348558
LOC100651769	1407.92	-0.0953307	0.0526308	3.27773	0.0702258	0.166175	0.0953307
LOC100652085	1866.56	-0.116307	0.0576597	4.06093	0.0438862	0.115432	0.116307
LOC100650121	1252.71	-0.000223914	0.0225606	9.8560651963453e-05	0.992079	0.998616	0.000223914
LOC100647427	115.978	-0.615186	0.192358	9.86278	NA	NA	0.615186
LOC100650491	815.61	0.00236342	0.0319006	0.00548271	0.940974	0.969771	0.00236342
LOC100643128	441.546	0.0191734	0.0545466	0.123356	0.725422	0.833723	0.0191734
LOC100646234	162.574	-0.0341606	0.0547331	0.389102	0.532772	0.685933	0.0341606
LOC100646958	6355.82	-0.145677	0.042813	11.5641	0.000672389	0.00415703	0.145677
LOC100645645	964.089	-0.0969676	0.037305	6.74869	0.00938163	0.034042	0.0969676
LOC100650124	56.2627	0.286235	0.0929221	9.48025	0.00207696	0.0103264	0.286235
LOC100645458	562.654	0.0646576	0.0384645	2.82432	0.092846	0.202972	0.0646576
LOC100642612	166.255	0.217957	0.0696415	9.77438	0.00176961	0.00909023	0.217957
LOC100644613	1286.33	-0.0449532	0.0372021	1.45858	0.227157	0.384452	0.0449532
LOC100651928	99.421	-0.439783	0.111172	15.4718	8.37447096558803e-05	0.000738033	0.439783
LOC110119706	10.7904	0.26684	0.188946	1.98177	0.159204	0.298711	0.26684
LOC100647907	147.16	-0.125974	0.0807343	2.42818	0.119171	0.24352	0.125974
LOC100645726	1650.84	-0.0891394	0.0207983	18.3638	1.82492803056067e-05	0.000209716	0.0891394
LOC100643853	1.98632	0.61755	0.415602	2.23876	0.134589	0.265439	0.61755
LOC100647865	420.331	0.00350622	0.0487933	0.00516294	0.942718	0.97053	0.00350622
LOC100644973	517.301	-0.12784	0.0722299	3.12377	0.0771583	0.177993	0.12784
LOC105666258	27.9873	-0.478529	0.213326	4.89643	0.0269122	0.078429	0.478529
LOC100648106	177.746	0.0742072	0.0851811	0.755818	0.384641	0.552311	0.0742072
LOC100652318	894.55	-0.0522809	0.0807804	0.418535	0.517669	0.67404	0.0522809
LOC100643053	2761.88	-0.101949	0.0415228	6.01055	0.0142206	0.0476457	0.101949
LOC110119714	0.773876	0.457166	0.617762	0.603847	0.437114	0.601544	0.457166
LOC100647783	422.991	0.00667034	0.0457027	0.0212608	0.884071	0.936317	0.00667034
LOC100645459	707.928	-0.0598165	0.0820699	0.527427	0.467691	0.628039	0.0598165
LOC100647908	778.132	-0.0240206	0.0556083	0.185892	0.666358	0.789529	0.0240206
LOC100644858	1006.98	-0.0602154	0.0275459	4.77649	0.0288509	0.082589	0.0602154
LOC100647349	5.68651	0.240003	0.228039	1.10499	0.293174	0.459765	0.240003
LOC100643492	27593.2	-0.170141	0.0544752	9.74419	0.00179891	0.00920258	0.170141
LOC100648991	301.187	0.0902576	0.052867	2.91149	0.0879507	0.19553	0.0902576
LOC100645134	816.76	-0.070637	0.0540456	1.70171	0.192065	0.341865	0.070637
LOC100650974	1566.2	-0.0541683	0.0431657	1.57324	0.209736	0.363089	0.0541683
LOC100644611	587.598	-0.0760385	0.0660494	1.32295	0.250062	0.411371	0.0760385
LOC100643251	12425.9	0.0485193	0.0311969	2.41816	0.119935	0.244677	0.0485193
LOC110119676	4.88814	0.416463	0.247173	2.85293	0.0912077	0.200412	0.416463
LOC105666204	3.65093	0.108448	0.286584	0.14231	0.705996	0.819337	0.108448
LOC110119697	14.7375	0.00714723	0.145946	0.00239608	0.960959	0.982683	0.00714723
LOC100646476	794.453	0.406511	0.102278	15.5922	7.85777152326527e-05	0.000698489	0.406511
LOC105665618	1456.77	-0.0559181	0.0298607	3.50597	0.061148	0.149183	0.0559181
LOC100645055	0.46432	0.27108	0.943643	0.0358417	0.849843	0.915345	0.27108
LOC105666226	1.10475	0.968819	0.663023	2.39603	0.121643	0.247399	0.968819
LOC100643088	114.177	0.288719	0.0772476	13.9564	0.000187095	0.0014314	0.288719
LOC100644731	49.7383	0.0222349	0.130252	0.0289869	0.864809	0.924171	0.0222349
LOC100652050	1160.03	-0.223165	0.0770843	8.36333	0.00382868	0.0167694	0.223165
LOC110119672	15.6426	-0.10177	0.191366	0.281681	0.595602	0.737329	0.10177
LOC100645919	1227.06	-0.0406525	0.0331651	1.50213	0.220343	0.376944	0.0406525
LOC100647700	558.459	0.104897	0.047886	4.79815	0.0284903	0.0818721	0.104897
LOC100644218	10286.2	0.0788527	0.0523119	2.27043	0.131864	0.262121	0.0788527
LOC100643617	35.8768	-0.559114	0.478108	1.34134	0.246797	0.407804	0.559114
LOC100651377	554.035	-0.092858	0.0396546	5.48165	0.0192171	0.0606493	0.092858
ENSRNA049756396	0.464696	-0.409436	1.00258	0.178659	0.672528	0.794211	0.409436
LOC100648422	638.982	0.0565776	0.034833	2.63838	0.10431	0.220258	0.0565776
LOC100645788	8538.56	-0.116996	0.0616222	3.58436	0.0583257	0.144383	0.116996
LOC100645584	62.1664	0.300323	0.100107	8.98728	0.00271865	0.0127976	0.300323
LOC110119560	12.8207	-0.160972	0.319719	0.227284	NA	NA	0.160972
LOC100643394	35.7611	0.14716	0.205097	0.508295	0.475878	0.634827	0.14716
LOC100649797	4.72887	0.251474	0.26477	0.897503	0.343452	0.510257	0.251474
LOC110119215	0.163524	-0.12308	1.65989	0.00681851	0.93419	0.966573	0.12308
LOC100644747	737.145	-0.021894	0.0358262	0.373158	0.541288	0.693293	0.021894
LOC110119447	0.270262	-0.868799	2.5443	0.157549	0.691423	0.808231	0.868799
LOC100648965	602.961	-0.178365	0.0655799	7.38078	0.00659247	0.0258663	0.178365
LOC105666912	476.673	0.0610692	0.0470442	1.68194	0.194667	0.34506	0.0610692
LOC100647686	513.966	0.058878	0.0351562	2.80398	0.0940309	0.204766	0.058878
LOC100643517	5139.19	0.10156	0.0284511	12.7329	0.000359279	0.00247673	0.10156
LOC100649013	6050.95	-0.0138196	0.0189015	0.53442	0.464755	0.625528	0.0138196
LOC100647714	257.438	0.0289556	0.0488963	0.350157	0.554024	0.703945	0.0289556
LOC100647171	285.64	-0.0995761	0.0546424	3.3172	0.0685583	0.162981	0.0995761
LOC105665841	14063.6	-0.819586	0.12183	43.1349	5.10921767758451e-11	5.17749540473042e-09	0.819586
LOC100645040	202.188	0.343757	0.101103	11.442	0.000718037	0.00438333	0.343757
LOC100644355	4060.13	-0.189473	0.0559065	11.4655	0.000709001	0.00434482	0.189473
LOC100642478	124.824	-0.0500806	0.167317	0.0887374	0.765788	0.860905	0.0500806
LOC100649682	536.212	0.460337	0.0611134	56.4672	5.7144598126176e-14	1.35529964960103e-11	0.460337
LOC105665991	0.406154	-0.28158	2.04835	0.0367921	0.847889	0.914292	0.28158
LOC100645362	1152.58	0.0094125	0.0381717	0.0608114	0.805218	0.88708	0.0094125
LOC105666275	0.429723	-0.81211	0.788109	1.5091	0.219277	0.375812	0.81211
LOC100646937	389.146	0.0740619	0.0433026	2.92176	0.0873926	0.194784	0.0740619
LOC100647832	5497.41	-0.20467	0.0429284	22.679	1.91446301414528e-06	3.2730857697358e-05	0.20467
LOC100647405	7878.07	0.00503211	0.0388484	0.0167692	0.896965	0.943473	0.00503211
LOC110119386	24100.1	-0.0570076	0.0403658	1.99254	0.158075	0.297395	0.0570076
LOC100647248	1242.52	-0.000832657	0.027811	0.000896196	0.976118	0.99118	0.000832657
LOC105666007	0.209022	-0.375648	1.82198	0.132205	0.716157	0.827127	0.375648
LOC100645821	57.6814	0.173299	0.112605	2.36031	0.124458	0.251647	0.173299
LOC100644952	2448.24	-0.0727302	0.0363688	3.98902	0.0457978	0.119433	0.0727302
LOC100647566	37242.2	-0.0705406	0.0403979	3.04489	0.0809917	0.184738	0.0705406
LOC105666565	2820.86	-0.0719966	0.041532	3.00121	0.0832022	0.188125	0.0719966
LOC100646574	1301.89	0.0610523	0.0238073	6.57437	0.0103458	0.0369274	0.0610523
LOC100649435	2491.49	0.025505	0.0259426	0.966357	0.32559	0.492918	0.025505
LOC100645583	547.218	-0.0925469	0.0483674	3.6587	0.055777	0.139687	0.0925469
LOC100651475	2783.53	-0.0885373	0.0520697	2.88926	0.0891719	0.197549	0.0885373
LOC100648617	27.5408	0.140348	0.115067	1.48811	0.222511	0.379255	0.140348
LOC100648310	4867.59	-1.17325	0.199707	31.4652	2.03046529352148e-08	7.69850225404215e-07	1.17325
LOC100646528	569.72	0.0116851	0.0536489	0.047417	0.82762	0.901807	0.0116851
LOC100643963	1296.85	0.0793952	0.0244757	10.5214	0.00118	0.00658991	0.0793952
LOC100644993	3830.94	-0.0871751	0.0475718	3.3522	0.0671154	0.160441	0.0871751
LOC100644160	281.662	-0.195517	0.0486804	16.1245	5.93109270349952e-05	0.000560287	0.195517
LOC110119378	53.5315	0.248113	0.0698239	12.6449	0.000376597	0.00256754	0.248113
LOC100649199	757.674	0.0989222	0.0401509	6.06374	0.0137985	0.0463988	0.0989222
LOC100646695	1641.63	0.0700132	0.0385688	3.2898	0.0697116	0.165251	0.0700132
LOC105666096	4.19044	-0.0852126	0.275648	0.0951001	0.757791	0.855748	0.0852126
LOC100651709	1561.87	0.0313537	0.024849	1.59058	0.207243	0.360059	0.0313537
LOC100646492	470.132	0.0438088	0.0592264	0.545559	0.460138	0.621641	0.0438088
LOC110119374	75.8522	-0.0507854	0.0591417	0.737005	0.390622	0.558168	0.0507854
LOC100643720	1302.17	0.00269961	0.0798599	0.00113346	0.973143	0.989566	0.00269961
LOC100649913	97.8714	-0.120485	0.083757	2.06539	0.150676	0.287915	0.120485
LOC100645514	278.097	1.5365168997505e-05	0.0403163	1.32742343339487e-07	0.999709	1	1.5365168997505e-05
LOC100651512	1289.69	0.191242	0.0473106	16.3202	5.34909867016626e-05	0.000516693	0.191242
LOC105665993	36.9914	0.0789026	0.101955	0.598336	0.439214	0.603837	0.0789026
LOC100642792	1094.83	-0.0391036	0.0363828	1.15428	0.282656	0.448826	0.0391036
LOC100650470	712.695	-0.0080471	0.0352241	0.0521943	0.819288	0.89676	0.0080471
LOC100650873	152.9	-0.105219	0.0567033	3.4406	0.0636125	0.153649	0.105219
LOC100645234	125.881	0.00830219	0.10252	0.00650774	0.935704	0.967446	0.00830219
LOC100649365	67.2547	-0.0956879	0.0945925	1.01971	0.312587	0.479417	0.0956879
LOC100651909	444.352	0.101486	0.0475484	4.55049	0.0329093	0.0914585	0.101486
LOC105666614	1263.36	0.0850794	0.0286889	8.79482	0.00302087	0.0138632	0.0850794
LOC100648964	413.034	-0.120998	0.052832	5.23154	0.0221809	0.0677393	0.120998
LOC100647089	445.311	0.018386	0.0399706	0.211504	0.645591	0.773391	0.018386
LOC100645233	2128.71	0.0766881	0.0462068	2.75329	0.0970543	0.209745	0.0766881
LOC100649367	113.947	-0.0444681	0.0562393	0.62515	0.42914	0.594756	0.0444681
LOC100651273	1868.65	-0.12195	0.0339377	12.8844	0.000331337	0.00232144	0.12195
LOC100642552	4130.76	-0.290036	0.0685184	17.8674	2.36848829696543e-05	0.000261143	0.290036
LOC100647130	1685.59	-0.0363026	0.0392562	0.854377	0.355317	0.52149	0.0363026
LOC100645068	3540.93	0.0613165	0.0376851	2.64624	0.103795	0.219462	0.0613165
LOC100652149	644.821	0.104808	0.0334603	9.80108	0.0017441	0.00899233	0.104808
LOC100645113	868.811	0.0172071	0.0337969	0.259248	0.610637	0.747986	0.0172071
LOC100642673	1433.02	-0.0661834	0.0679247	0.944901	0.331021	0.498364	0.0661834
LOC100644592	9.51421	-0.365998	0.491924	0.541374	0.461864	0.622915	0.365998
LOC100648544	3208.91	0.101653	0.0296434	11.7482	0.000609036	0.00383989	0.101653
LOC100648312	41.3845	-0.111927	0.0975787	1.31203	0.252028	0.413316	0.111927
LOC100644356	108.881	0.0271296	0.0632721	0.183452	0.668423	0.791388	0.0271296
LOC100649245	10.3004	-1.04382	0.297151	11.4309	0.000722346	0.0044024	1.04382
LOC100643150	4.17414	-3.0486	0.899466	4.0921	0.043084	0.113751	3.0486
LOC100650948	109.851	0.118603	0.0513155	5.34503	0.0207814	0.0643474	0.118603
LOC105665906	1586.53	0.229505	0.0415992	30.3136	3.67533297922141e-08	1.24535924937878e-06	0.229505
LOC100649794	4733.16	-0.105153	0.0379496	7.66344	0.00563508	0.0228328	0.105153
LOC100647528	362.174	0.304136	0.159851	3.47917	0.062146	0.151089	0.304136
LOC100651945	481.486	0.0843728	0.0346001	5.94588	0.0147517	0.0490388	0.0843728
LOC100643147	923.734	0.0124751	0.0302415	0.170138	0.679989	0.799393	0.0124751
LOC100642554	88.9792	-0.629327	0.13791	20.5853	5.70337501187735e-06	8.03736046237633e-05	0.629327
LOC110119375	0.183693	-0.724198	2.03844	0.393417	0.530509	0.684831	0.724198
LOC100643721	859.377	0.105636	0.0415439	6.46478	0.0110033	0.03879	0.105636
LOC110120288	1059.39	0.157547	0.0585813	7.19835	0.00729707	0.0279809	0.157547
LOC105666407	0.774116	-0.206278	0.695579	0.0505257	0.822151	0.898598	0.206278
LOC105666246	2.87286	-0.490545	0.369942	1.71611	0.190194	0.339596	0.490545
LOC100645818	4331.43	-0.117832	0.0515219	5.21612	0.0223784	0.068119	0.117832
LOC100651312	3122.27	0.0431577	0.0498569	0.747932	0.387132	0.554931	0.0431577
LOC100644387	274.201	0.0819845	0.0487128	2.83308	0.0923412	0.202186	0.0819845
LOC100647953	1279.67	0.109395	0.0350244	9.74958	0.00179364	0.00917985	0.109395
LOC100648269	188.834	-0.0536981	0.0572903	0.877003	0.349024	0.515512	0.0536981
LOC100644236	2974.45	0.114955	0.0346472	10.9886	0.000916755	0.00539265	0.114955
LOC100647800	7.43707	-0.0266132	0.193698	0.0188567	0.890778	0.939582	0.0266132
LOC105666217	208.751	-0.189602	0.0938298	4.05297	0.0440938	0.115763	0.189602
LOC100645858	4.03232	-0.302966	0.32708	0.850085	0.356528	0.522993	0.302966
LOC100646133	790.473	-0.116882	0.0293267	15.878	6.75580849584359e-05	0.000620833	0.116882
LOC100645110	871.922	0.0962891	0.0330403	8.48354	0.00358375	0.0158713	0.0962891
LOC100651394	104.14	0.134482	0.072242	3.46012	0.0628656	0.152371	0.134482
LOC105665626	1.48728	-0.131157	0.4292	0.0928335	0.760605	0.857277	0.131157
LOC100648080	1687.07	-0.0488684	0.0253273	3.72144	0.053718	0.135658	0.0488684
LOC110119345	9.02493	1.1094	0.298542	12.4378	0.00042073	0.00282693	1.1094
LOC100648385	1453.06	0.00175372	0.0207194	0.00716276	0.932553	0.965645	0.00175372
LOC100649610	17.9104	-0.0153385	0.133713	0.0131361	0.908752	0.950906	0.0153385
LOC100650472	1551.42	-0.113664	0.0414251	7.51816	0.00610801	0.0244036	0.113664
LOC100649488	28.602	0.265642	0.104486	6.46653	0.0109925	0.0387723	0.265642
LOC100651235	933.028	0.247777	0.163934	2.20073	0.137946	0.27048	0.247777
LOC100645618	1780.76	0.0338013	0.0269113	1.57735	0.209142	0.362567	0.0338013
LOC100647922	14.2959	-0.532016	0.455124	1.25042	0.263473	0.42643	0.532016
LOC100650712	2626.03	0.0587797	0.0258134	5.18418	0.0227934	0.069118	0.0587797
LOC100643271	827.241	0.0505083	0.0478899	1.11017	0.292044	0.458704	0.0505083
LOC100649952	281.277	0.152302	0.0413189	13.5841	0.000228107	0.00169288	0.152302
LOC110119310	0.621435	-0.111566	0.680239	0.0335797	0.854604	0.918203	0.111566
LOC100647449	3251.73	0.0252453	0.0355534	0.503077	0.478151	0.637097	0.0252453
LOC100650949	179.993	-0.238734	0.0562217	18.0315	2.17278298271598e-05	0.000242929	0.238734
LOC100645702	102.873	-1.71737	0.401007	16.0346	NA	NA	1.71737
LOC100642915	1.90062	-2.04226	0.910487	0.865266	0.352269	0.518523	2.04226
LOC100649795	99.2638	-0.0795286	0.108096	0.539454	0.462659	0.623674	0.0795286
LOC100650142	1512.39	-0.306777	0.0607497	25.4178	4.61644833970666e-07	1.01581468312539e-05	0.306777
LOC105666086	9361.72	0.411811	0.062754	42.8774	5.8279329752002e-11	5.8003543637997e-09	0.411811
LOC100645360	384.757	0.0176392	0.0503037	0.12276	0.72606	0.834198	0.0176392
LOC100648043	15.8497	-0.515755	0.298859	2.83763	0.0920798	0.201772	0.515755
LOC100649722	1.61528	0.144886	0.405975	0.127205	0.721348	0.831028	0.144886
LOC100642910	2334.44	0.0177255	0.0213769	0.687503	0.407015	0.574109	0.0177255
LOC100647603	592.315	0.0534799	0.0354603	2.27397	0.131563	0.261787	0.0534799
LOC100648268	5.13174	0.195994	0.253611	0.594386	0.440728	0.605024	0.195994
LOC100644792	7641.79	-0.215105	0.0763752	7.86308	0.00504542	0.0209699	0.215105
LOC100647490	1468.24	-0.0116746	0.0302937	0.148457	0.700014	0.815111	0.0116746
LOC100652305	4591.83	-0.109171	0.0635064	2.94933	0.0859132	0.192613	0.109171
LOC100647209	1031.35	-0.0531158	0.0657487	0.651168	0.419695	0.585703	0.0531158
LOC100650140	1233.11	-0.0929023	0.07804	1.40907	0.23521	0.394296	0.0929023
LOC100644238	230.629	0.0767472	0.0497804	2.37709	0.123127	0.24959	0.0767472
LOC100651028	92.1765	-0.0773044	0.111156	0.480898	0.488016	0.646325	0.0773044
LOC100644001	177.403	0.0958858	0.0561246	2.91654	0.0876755	0.195113	0.0958858
LOC100644873	2538.16	-0.339635	0.0701891	23.1034	1.53520719450982e-06	2.78259424344731e-05	0.339635
LOC100644474	3923.29	-0.282914	0.0607922	21.4171	3.69464695384164e-06	5.6649559277129e-05	0.282914
LOC105666094	0.28441	-0.305321	1.38674	0.0939356	0.759232	0.856509	0.305321
LOC100649559	5.44215	0.10975	0.233447	0.220336	0.638784	0.768581	0.10975
LOC100646454	493.865	-0.0184668	0.0384243	0.230816	0.630919	0.763279	0.0184668
LOC100644048	6987.78	0.011413	0.028329	0.162142	0.687192	0.805376	0.011413
LOC100648665	388.834	0.187605	0.0391836	22.91	1.69768530662175e-06	3.00961136196394e-05	0.187605
LOC100651629	666.339	0.100027	0.0261258	14.6553	0.000129068	0.00105711	0.100027
LOC100646455	98.6544	-0.281077	0.123973	5.11718	0.02369	0.0710828	0.281077
LOC100643837	515.342	0.108466	0.0262667	17.052	3.6369791289515e-05	0.000378185	0.108466
LOC100645974	30.8914	0.221907	0.156518	2.00123	0.157172	0.296395	0.221907
LOC100646401	120.943	0.388034	0.100764	14.7077	0.000125535	0.00103425	0.388034
LOC100643030	426.012	0.159451	0.03258	23.956	9.85629047174809e-07	1.96896182596014e-05	0.159451
LOC100651551	1505.11	-0.40606	0.051833	61.1292	5.34502683442995e-15	1.86190669135596e-12	0.40606
LOC100644319	6004.13	-0.242039	0.0619902	15.1935	9.70368546995786e-05	0.000828866	0.242039
LOC100648386	21.1533	-0.652939	0.253551	6.49488	0.0108185	0.0382596	0.652939
LOC100650311	217.796	0.0753508	0.0789954	0.908339	0.340556	0.507781	0.0753508
LOC100648847	222.427	0.0835051	0.051117	2.66634	0.102491	0.217489	0.0835051
LOC100650310	389.726	0.0630018	0.0338896	3.45539	0.0630457	0.15271	0.0630018
LOC105665780	1.16184	0.626758	0.480708	1.73945	0.187208	0.335608	0.626758
LOC100649487	1100.07	0.128227	0.0288268	19.7622	8.77015880108881e-06	0.000114743	0.128227
LOC110119193	18.3711	0.269465	0.148944	3.26274	0.0708708	0.16709	0.269465
LOC100648662	5676.44	-0.0896572	0.0689774	1.67772	0.195228	0.345499	0.0896572
LOC100642676	2.21794	-1.80213	1.19664	0.716394	0.397329	0.565216	1.80213
LOC100645479	1316.67	-0.212392	0.0738457	8.18326	0.00422787	0.0181611	0.212392
LOC100651630	885.666	-0.125483	0.0398679	9.8939	0.00165828	0.00863777	0.125483
LOC100648155	519.696	0.00857372	0.0341481	0.0630241	0.801779	0.885814	0.00857372
LOC100647601	371.393	0.0882554	0.218073	0.152616	NA	NA	0.0882554
LOC100651150	1783.16	0.0758316	0.0196049	14.9602	0.000109804	0.000923066	0.0758316
LOC100651787	3255.65	0.193788	0.0543193	12.6805	0.000369485	0.00253611	0.193788
LOC100646732	835.138	-0.0666308	0.0575761	1.33736	0.2475	0.408421	0.0666308
LOC100644279	182.949	0.0761279	0.0446542	2.90357	0.0883834	0.196218	0.0761279
LOC100650389	580.787	0.129663	0.0470057	7.59651	0.00584812	0.0234922	0.129663
LOC105666170	1.77885	0.614807	0.43143	2.01749	0.155496	0.293981	0.614807
LOC105665809	0.721674	0.0425838	0.681377	0.0034461	0.953188	0.977338	0.0425838
LOC100650834	197.368	-0.026608	0.145124	0.0331798	NA	NA	0.026608
LOC100651113	9539.27	0.0294722	0.0232383	1.60828	0.204733	0.357146	0.0294722
LOC100646767	404.099	0.162974	0.0463257	12.352	0.000440508	0.00293155	0.162974
LOC100648234	238.606	0.0279885	0.0433381	0.417132	0.518372	0.674561	0.0279885
LOC100651591	409.084	0.00454347	0.0392886	0.0133647	0.907965	0.950605	0.00454347
LOC100644201	146.916	0.10239	0.0884029	1.34099	0.246859	0.407846	0.10239
LOC100644872	1733.93	0.0691405	0.025321	7.44992	0.00634394	0.0251122	0.0691405
LOC100646370	1438.87	-0.0172572	0.02726	0.400506	0.526828	0.681587	0.0172572
LOC100646094	2847.79	0.260792	0.115541	5.01581	0.0251169	0.0744228	0.260792
LOC100647835	297.072	-0.209633	0.0824407	6.45601	0.0110577	0.0389326	0.209633
LOC105665846	8.51174	0.16327	0.169778	0.92455	0.336283	0.503702	0.16327
LOC100643599	2684.82	-0.04053	0.0543986	0.552449	0.457319	0.618896	0.04053
LOC100650428	12.3872	-0.298929	0.158067	3.57238	0.0587479	0.145138	0.298929
LOC100646648	2468.31	-0.160328	0.061175	6.85083	0.00886	0.0325769	0.160328
LOC100651710	596.817	-0.161584	0.0576177	7.84412	0.00509864	0.021145	0.161584
LOC100648500	534.729	-0.134435	0.0848395	2.48775	0.114735	0.236844	0.134435
LOC100642911	612.722	0.10823	0.0402329	7.23295	0.00715775	0.0275129	0.10823
LOC100647054	409.323	0.103209	0.0392032	6.92854	0.00848307	0.0315308	0.103209
LOC105666208	6.42701	-0.638812	0.289331	4.79263	0.0285818	0.0820925	0.638812
LOC100646769	1534.18	-0.00136568	0.0488345	0.00078207	0.97769	0.991657	0.00136568
LOC100652102	462.722	0.0938794	0.0735078	1.61773	0.203409	0.35567	0.0938794
LOC105666164	294.296	0.134064	0.0472388	8.05178	0.00454589	0.0192893	0.134064
LOC100649561	957.269	-0.580849	0.0901081	40.9614	1.55264739407542e-10	1.3521375391999e-08	0.580849
LOC100647053	68.9402	-0.117739	0.114251	1.05937	0.303359	0.469985	0.117739
LOC100649912	784.596	-0.180896	0.164672	1.16459	NA	NA	0.180896
LOC100646283	3863.55	0.0115415	0.0516851	0.0498309	0.823358	0.899096	0.0115415
LOC100643187	1128.14	-0.083467	0.0349649	5.69603	0.0170033	0.0549858	0.083467
LOC105665794	521.721	0.188975	0.0411728	21.0405	4.49665479158151e-06	6.70070962959611e-05	0.188975
LOC100644835	364.456	-0.227444	0.0819779	7.6494	0.00567913	0.0229774	0.227444
LOC105665823	341.318	0.0581381	0.0516039	1.26741	0.260253	0.422953	0.0581381
LOC100647008	574.266	-0.0667416	0.0595242	1.25199	0.263173	0.426147	0.0667416
LOC100644628	243.639	0.0631826	0.0549245	1.32186	0.250258	0.411456	0.0631826
LOC100642192	1733.72	-0.0868317	0.0365474	5.63293	0.0176262	0.0566058	0.0868317
LOC100642190	843.587	-0.00342023	0.0312505	0.0119728	0.912869	0.953589	0.00342023
LOC100645277	17.5129	0.145279	0.171858	0.711727	0.398871	0.566758	0.145279
LOC100644748	26.8781	-0.103108	0.153795	0.445858	0.504309	0.661668	0.103108
LOC100650755	17862.8	-0.0887867	0.0340863	6.77462	0.00924631	0.0336057	0.0887867
LOC100652148	3050.28	-0.0109893	0.0445298	0.0608791	0.805112	0.887079	0.0109893
LOC100647565	343.004	0.00264088	0.0649839	0.00164621	0.967636	0.986359	0.00264088
LOC100648542	65.2717	0.213712	0.0998978	4.56798	0.0325749	0.0908009	0.213712
LOC105667089	38.1056	-0.0901547	0.104117	0.749545	0.38662	0.554466	0.0901547
LOC105665767	37.3265	-0.0492701	0.159705	0.0951335	0.75775	0.855748	0.0492701
LOC100643395	888.126	0.0732177	0.0302013	5.87582	0.0153502	0.0505493	0.0732177
LOC100646694	2450.8	0.12292	0.0257814	22.7088	1.88504598827295e-06	3.24268636285162e-05	0.12292
LOC110120352	136.346	0.090445	0.0546329	2.74232	0.0977228	0.21079	0.090445
LOC100646731	709.709	-0.0214211	0.0620698	0.118775	0.730367	0.836899	0.0214211
LOC100644430	3430.35	0.067618	0.0280428	5.81073	0.0159287	0.0519959	0.067618
LOC100644239	434.78	-0.139749	0.0845516	2.71665	0.099306	0.213042	0.139749
LOC100645308	492.851	0.161001	0.0294209	29.9571	4.41710930706642e-08	1.43969349256928e-06	0.161001
LOC100651065	1039.07	0.0590173	0.0380515	2.40154	0.121216	0.246748	0.0590173
LOC110119390	389.517	0.0412851	0.0829939	0.245885	0.619988	0.755136	0.0412851
LOC100645180	1358.13	-0.0542772	0.0411033	1.74222	0.186858	0.335108	0.0542772
LOC110119909	58.4531	-0.145627	0.0858478	2.87136	0.0901689	0.198875	0.145627
LOC100648667	1.91815	0.376135	0.49216	0.567198	0.451375	0.614323	0.376135
LOC100648082	132.266	0.126958	0.0592724	4.5807	0.0323339	0.0901968	0.126958
LOC110120287	20.3096	0.522125	0.136105	14.7566	0.000122316	0.00101297	0.522125
LOC105666147	148.385	-0.13583	0.0801875	2.86523	0.0905127	0.199396	0.13583
LOC100647923	847.193	0.0502046	0.0367525	1.86323	0.172253	0.316133	0.0502046
LOC100646400	161.564	-0.0793613	0.168963	0.22011	0.638956	0.768581	0.0793613
LOC100651550	1162.51	0.523395	0.0828907	39.5336	3.22470291094468e-10	2.47901816195174e-08	0.523395
LOC100646280	16.4269	0.207109	0.147409	1.97448	0.159973	0.299601	0.207109
LOC100651357	72.476	-0.60864	0.15279	15.6091	7.78806925854225e-05	0.000693954	0.60864
LOC100642912	6318.41	-0.19614	0.0741621	6.972	0.0082795	0.0309392	0.19614
LOC100647249	1018.28	-0.0174439	0.0293571	0.352895	0.552479	0.702772	0.0174439
LOC100642795	4.39034	-2.47984	0.743295	6.87614	0.00873542	0.032179	2.47984
LOC100648197	1180.28	-0.329969	0.0547145	36.2116	1.77011870774319e-09	1.01409413106389e-07	0.329969
LOC100644388	807.062	-0.504015	0.115331	18.3472	1.84093583965545e-05	0.00021112	0.504015
LOC100650713	119.689	-0.694876	0.397445	2.6863	0.101214	0.215807	0.694876
LOC100650354	4870.05	-0.21785	0.0815516	7.10792	0.00767442	0.029058	0.21785
LOC100643230	267.917	0.0754881	0.0547101	1.90163	0.167896	0.310124	0.0754881
LOC100643753	567.462	0.040925	0.0389817	1.10127	0.293987	0.460692	0.040925
LOC100649434	3457.22	0.0378739	0.0311799	1.47422	0.224681	0.381722	0.0378739
LOC110119626	6184.76	0.228222	0.0498758	20.8766	4.89844330646805e-06	7.15389366563339e-05	0.228222
LOC100646091	3693.95	0.0602252	0.0488928	1.51322	0.218649	0.375081	0.0602252
LOC110119348	4.43641	-0.114624	0.284229	0.160148	0.68902	0.806353	0.114624
LOC100650233	43.7424	-0.803222	0.273605	7.76457	NA	NA	0.803222
LOC100646052	93.3175	-0.248905	0.0918269	7.32337	0.00680638	0.0264266	0.248905
LOC100651029	10095	0.0321182	0.0489447	0.43052	0.511734	0.668185	0.0321182
LOC100648425	2.57548	0.359266	0.357369	1.0097	0.314975	0.482056	0.359266
LOC100645667	1470.29	0.107615	0.0245381	19.2293	1.15918719068287e-05	0.00014505	0.107615
LOC100648311	38.2221	-1.26498	0.330013	13.3386	NA	NA	1.26498
LOC100642716	3031.36	0.0329197	0.0215792	2.32721	0.127129	0.255381	0.0329197
LOC100647715	27.8334	0.250448	0.112313	4.97456	0.0257228	0.0757348	0.250448
LOC100646768	2694.32	-0.0566832	0.0199229	8.0932	0.00444317	0.0189327	0.0566832
LOC105665973	30.3198	0.113503	0.08498	1.78431	0.181621	0.32855	0.113503
LOC100648777	302.068	0.0705636	0.0494809	2.0285	0.154373	0.292503	0.0705636
LOC100649612	2430.78	0.0376021	0.0404234	0.86509	0.352318	0.518523	0.0376021
LOC100651272	748.709	0.0668506	0.0357611	3.49156	0.0616824	0.150158	0.0668506
LOC100644281	200.834	-0.200866	0.0545483	13.5521	0.000232035	0.00171632	0.200866
LOC100651549	165.103	0.119995	0.0706334	2.88077	0.0896433	0.198225	0.119995
LOC110119204	0.440894	-0.671273	0.739379	1.02662	0.310955	0.477966	0.671273
LOC100651866	1930.99	-0.163318	0.0518918	9.87843	0.00167228	0.0086744	0.163318
LOC100645039	519.025	-0.0112934	0.0345296	0.106918	0.743681	0.846676	0.0112934
LOC100643353	6.71112	-0.00771044	0.210389	0.00133734	0.970828	0.988204	0.00771044
LOC100643874	1103.41	-0.0392033	0.0263165	2.21846	0.136369	0.268097	0.0392033
LOC110119437	841.596	-0.018581	0.0571525	0.105285	0.745577	0.847417	0.018581
LOC100651149	0.363547	0.237595	1.09745	0.0738828	0.785765	0.875367	0.237595
LOC100642794	393.676	0.0517919	0.0351546	2.16929	0.140791	0.274707	0.0517919
LOC100646167	2.50161	-0.297588	0.443177	0.441811	0.506249	0.663277	0.297588
LOC100647687	1649.61	-0.0710695	0.0354815	4.01165	0.0451869	0.118156	0.0710695
LOC100642191	2626.2	-0.195678	0.0485158	16.1818	5.75449554527842e-05	0.000547315	0.195678
LOC100642832	1851.16	-0.0815699	0.0294475	7.66823	0.00562014	0.022801	0.0815699
LOC100645112	79.9454	-0.656406	0.293476	4.43923	NA	NA	0.656406
[truncated: 9,507 more rows]

## Sheet: Table_S2b_fatbody
Supplementary table S2: differential gene expression between worker and queen samples
Manuscript name: Localised tissue-specific gene expression and gene duplications are important sources of social morph differences in a social bumblebee.
Author list: Hongfei Xu, Thomas J. Colgan
Supplementary table S2b: The differential gene expression between queen and worker bumblebee in fat body. For each gene, we provide gene_id, baseMean (the average of the normalized count values, dividing by size factors, taken over all samples), log2 Fold Change, lfcSE (the standard error estimate for the log2 fold change estimate), stat (the value of the test statistic for the gene or transcript…
gene_id	baseMean	log2FoldChange	lfcSE	stat	pvalue	padj	absL2FC
ENSRNA049756380	0.240492	-0.27049	1.40578	0.124224	0.724497	0.807829	0.27049
ENSRNA049756427	0.531882	-0.324239	0.642816	0.341895	0.558737	0.669099	0.324239
LOC110119452	40.5056	0.876797	0.189933	20.6715	5.45225446951758e-06	2.76890456007519e-05	0.876797
LOC100648785	482.468	-0.142431	0.0549769	6.7035	0.00962237	0.0228494	0.142431
LOC100646783	1054.54	0.00534106	0.0386493	0.0190795	0.890139	0.928271	0.00534106
LOC100652314	344.382	-0.0746819	0.0368521	4.1056	0.0427415	0.0827775	0.0746819
LOC100647146	204.333	0.0346597	0.0571746	0.366859	0.544722	0.657447	0.0346597
LOC105665908	77.0278	-0.0474288	0.0990518	0.22747	0.633406	0.736311	0.0474288
LOC100645197	45.023	0.0450304	0.12227	0.134762	0.713544	0.799987	0.0450304
LOC100644558	686.86	-0.0127471	0.0360283	0.125076	0.723594	0.807272	0.0127471
LOC100646660	2334.66	0.161619	0.0376808	18.3852	1.80450911283982e-05	8.32244359373159e-05	0.161619
LOC100645874	351.445	0.311536	0.0529503	34.5776	4.09602767488237e-09	3.8064164235131e-08	0.311536
LOC100642607	877.406	0.32965	0.14231	5.20824	0.02248	0.0477487	0.32965
LOC105665934	246.678	0.548985	0.0756816	52.4051	4.51541760346723e-13	8.68791173945465e-12	0.548985
LOC100647656	303.333	0.112705	0.0855912	1.7267	0.188833	0.286602	0.112705
LOC100642250	2734.4	-0.628416	0.178905	12.0862	0.000507965	0.00168589	0.628416
LOC100642756	1816.12	-0.0140728	0.0287479	0.239238	0.624757	0.730046	0.0140728
LOC100649258	16.125	-2.44305	0.299703	58.604	1.92820292259519e-14	4.74549809389471e-13	2.44305
LOC100650526	352.29	0.132484	0.0816518	2.62058	0.105486	0.178353	0.132484
LOC100652193	488.592	-0.026025	0.0407344	0.407845	0.523065	0.637285	0.026025
LOC100651641	151.569	0.0344636	0.0710725	0.234678	0.628077	0.731759	0.0344636
LOC105665871	38.7929	0.0108423	0.174955	0.00381888	0.950724	0.969978	0.0108423
LOC100650687	621.666	-0.0517678	0.0351276	2.16921	0.140799	0.225772	0.0517678
LOC100650155	150.413	-0.244878	0.118914	4.21229	0.0401321	0.0783061	0.244878
LOC100643768	5.46414	-0.742932	0.233939	10.1849	0.00141593	0.00419239	0.742932
LOC100644925	578.463	-0.327935	0.0598542	29.895	4.56084644345643e-08	3.44617803467106e-07	0.327935
LOC100647028	1962.05	-0.0841593	0.0377731	4.96132	0.0259205	0.0539311	0.0841593
LOC100646344	5.98296	-0.437744	0.312795	1.92578	0.165221	0.25743	0.437744
LOC100652283	660.432	0.294351	0.0625721	22.0697	2.62931915578453e-06	1.42374835137694e-05	0.294351
LOC100645990	1338.44	0.0389957	0.0259804	2.25339	0.133322	0.215711	0.0389957
LOC100644724	391.999	-0.136823	0.0700825	3.80541	0.0510872	0.0968305	0.136823
LOC100651250	1186.44	0.223071	0.0879823	6.37099	0.0116001	0.0268995	0.223071
LOC100649500	1231.19	1.2145	0.163876	51.5891	6.84218886511651e-13	1.27273805500955e-11	1.2145
LOC100650322	5272.27	-0.0515229	0.0437814	1.38467	0.239307	0.34667	0.0515229
LOC105665970	13.6972	-1.74209	0.251634	45.7815	1.32208984607591e-11	1.96349629925172e-10	1.74209
LOC100644806	426.089	-0.00156424	0.0436099	0.00128786	0.971373	0.983582	0.00156424
LOC100649997	3327.31	-0.954382	0.0819466	131.607	1.82350883694977e-30	6.8065506520545e-28	0.954382
LOC100649136	1438.4	0.150688	0.0652086	5.3133	0.0211632	0.04533	0.150688
LOC100645125	3540.05	-0.155987	0.160529	0.928296	0.335306	0.454406	0.155987
LOC110119389	252.13	0.649802	0.107914	35.6596	2.34981925857499e-09	2.29209721755425e-08	0.649802
LOC100649138	325.628	0.337923	0.097189	11.8998	0.000561388	0.00183545	0.337923
LOC110119431	0.18369	0.920425	1.86639	0.502846	0.478252	0.597309	0.920425
LOC105665893	340.411	0.565373	0.107201	27.3018	1.74046990832983e-07	1.18550985605094e-06	0.565373
LOC100643362	786.59	-0.093828	0.0377295	6.17725	0.0129403	0.0295606	0.093828
LOC100645376	22.4339	1.42368	0.175494	63.8593	1.33627828569979e-15	4.03332728929008e-14	1.42368
LOC100651683	3705.66	1.26518	0.313402	14.5226	0.00013849	0.000524277	1.26518
LOC100647536	526.065	0.317834	0.0573031	30.7156	2.98753391166194e-08	2.33885908070943e-07	0.317834
LOC105665890	427.357	-0.104254	0.0393628	7.01163	0.00809817	0.019671	0.104254
LOC100652120	14.6688	-0.98225	0.30254	10.3668	0.00128299	0.00384553	0.98225
LOC100642929	2570.7	-0.0820178	0.0335582	5.96586	0.0145855	0.0328298	0.0820178
LOC100646586	777.409	-0.0438228	0.0468092	0.875093	0.349549	0.468805	0.0438228
LOC100643891	3.17034	-0.139914	0.450611	0.0907397	0.763239	0.836229	0.139914
LOC100646506	2.32176	0.692087	0.519509	1.50378	0.220091	0.323605	0.692087
LOC100645246	481.099	-0.0186522	0.0474158	0.154297	0.694462	0.784009	0.0186522
LOC100645912	173.642	-0.145387	0.0533587	7.42264	0.00644083	0.0161605	0.145387
LOC105665926	2.85321	0.4803	0.306233	2.39496	0.121727	0.200103	0.4803
LOC100652118	135.613	-0.145719	0.142439	1.04261	0.307214	0.4244	0.145719
LOC110119383	28.291	-1.75962	0.169781	105.343	1.02745350229964e-24	1.57608552311663e-22	1.75962
LOC100650157	1242.02	0.012527	0.0256496	0.238442	0.625334	0.730415	0.012527
LOC100642207	803.198	-0.00995481	0.0355113	0.0785181	0.779316	0.848166	0.00995481
LOC100647263	89.0334	-0.713988	0.152104	21.804	3.01964218356607e-06	1.61557349123616e-05	0.713988
LOC110119421	99.2892	0.0166821	0.128381	0.0166935	0.897197	0.933111	0.0166821
LOC105665920	32.4776	0.169147	0.254796	0.435425	0.509339	0.625255	0.169147
LOC100650202	12.5768	0.193891	0.27368	0.479852	0.488489	0.607126	0.193891
LOC100646949	689.64	-0.0768313	0.0521224	2.16864	0.14085	0.225772	0.0768313
LOC100645522	1723.95	-0.064715	0.0356693	3.28804	0.0697862	0.125638	0.064715
LOC100646110	673.596	1.02682	0.132692	57.9442	2.69665103520983e-14	6.49399963274832e-13	1.02682
LOC100648136	329.924	0.0375407	0.0556691	0.45308	0.500876	0.617778	0.0375407
LOC100649732	777.576	-0.0756915	0.0343105	4.86858	0.02735	0.0564024	0.0756915
LOC100649257	64.8801	0.221504	0.107684	4.22759	0.0397718	0.077698	0.221504
LOC110119410	3.18703	2.77654	0.644454	16.9756	3.78633194783893e-05	0.000163894	2.77654
LOC105665977	36.8349	-0.274114	0.122174	4.97576	0.0257048	0.053592	0.274114
LOC100646907	510.172	0.119343	0.0572204	4.33734	0.0372851	0.0737925	0.119343
LOC105665931	0.65	-0.596462	0.569544	1.22769	0.267857	0.380981	0.596462
LOC100643241	165.907	0.000505312	0.0523995	9.28620067952579e-05	0.992311	0.997926	0.000505312
LOC100647340	603.686	0.0113334	0.0543909	0.0432491	0.835257	0.887654	0.0113334
LOC100646782	762.607	0.177653	0.0612406	8.39526	0.00376201	0.0100855	0.177653
LOC100652042	1189.16	0.116638	0.0812066	2.05486	0.151722	0.239394	0.116638
LOC100652163	1210.79	0.137037	0.05119	7.15461	0.00747715	0.0183858	0.137037
LOC100644441	46.1191	0.0708268	0.126241	0.312861	0.57593	0.685144	0.0708268
LOC100644021	4.00883	0.346594	0.257066	1.81612	0.177775	0.273602	0.346594
LOC100647026	912.6	-0.250003	0.0783273	10.0401	0.00153169	0.00449943	0.250003
LOC100646146	432.437	0.0813977	0.0441846	3.38122	0.0659431	0.119895	0.0813977
LOC100646259	1806.56	0.238108	0.127518	3.35701	0.0669194	0.121413	0.238108
LOC100648250	4386.37	0.200784	0.0441254	20.6512	5.51020298941502e-06	2.79579760196961e-05	0.200784
LOC105665911	1.2016	-0.551694	0.617709	0.969436	0.324821	0.443254	0.551694
LOC110119445	31.7586	0.00374703	0.113846	0.00108372	0.973739	0.985087	0.00374703
LOC100646022	4894.91	-0.014684	0.0327965	0.200088	0.65465	0.753626	0.014684
LOC105665873	62.4938	0.141497	0.132615	1.12944	0.287895	0.402881	0.141497
LOC100647696	2.94583	0.546726	0.37057	2.14917	0.142647	0.227879	0.546726
LOC100649019	367.043	-0.303946	0.0519625	34.1488	5.10535291838601e-09	4.66691771266013e-08	0.303946
LOC105665943	0.74684	0.427833	0.63731	0.414188	0.519851	0.634405	0.427833
LOC105665888	12.8241	1.03628	0.197016	27.1374	1.8949645791274e-07	1.28449233396299e-06	1.03628
LOC100644485	956.507	-0.27281	0.0924057	8.64132	0.00328623	0.00892319	0.27281
LOC105665862	128.661	-0.0757986	0.116043	0.418253	0.51781	0.632465	0.0757986
LOC100643327	842.372	-1.41449	0.0991216	194.346	3.57827446793015e-44	8.01390349837636e-41	1.41449
LOC100645678	4923.97	0.209904	0.159667	1.67368	0.195767	0.295047	0.209904
LOC100647537	543.835	-0.0904688	0.0439636	4.23018	0.0397111	0.07762	0.0904688
LOC100646382	87.4411	1.527	0.160296	86.2379	1.59542056602659e-20	1.04476722212665e-18	1.527
LOC100645083	184.843	0.509786	0.202495	6.1299	0.0132914	0.0302579	0.509786
LOC110119146	453.907	0.0107163	0.0370323	0.0837273	0.772308	0.842833	0.0107163
LOC100643408	608.811	-0.0462847	0.0414734	1.2454	0.264433	0.376972	0.0462847
LOC100645876	75.6209	-0.760061	0.12308	37.8246	7.74003213033907e-10	8.10026913976981e-09	0.760061
LOC100644560	806.793	0.0168466	0.0397999	0.178905	0.672316	0.765646	0.0168466
LOC100646143	305.596	-0.0117275	0.0372653	0.098949	0.753095	0.828567	0.0117275
LOC100647460	3.53778	-0.835309	0.281079	8.89009	0.00286722	0.00790816	0.835309
LOC100647463	2126.97	-0.125403	0.039291	10.1752	0.00142341	0.00421229	0.125403
LOC100647901	462.175	0.140783	0.0618676	5.15952	0.0231193	0.0488656	0.140783
LOC100651129	16.4633	-0.886744	0.197687	19.7276	8.93011339167854e-06	4.36107325599722e-05	0.886744
LOC110119457	21.4886	-0.356056	0.120838	8.63254	0.0033021	0.00895976	0.356056
LOC110119379	8.46478	0.627958	0.20054	9.84301	0.00170478	0.0049559	0.627958
LOC100651923	9.76262	-0.38477	0.302352	1.56887	0.210372	0.312267	0.38477
LOC100644805	280.303	-0.0189115	0.0402964	0.220111	0.638956	0.740839	0.0189115
LOC100643045	329.104	-0.119362	0.0495126	5.8087	0.0159471	0.0354528	0.119362
LOC100644208	18.3627	0.0416984	0.280108	0.0218777	NA	NA	0.0416984
LOC100649331	2257.88	-0.194832	0.0478075	16.5252	4.80065663822707e-05	0.000202554	0.194832
LOC100645753	4.95672	-0.193166	0.302047	0.404856	0.524592	0.638659	0.193166
LOC110119424	170.46	-0.315388	0.0650932	23.4134	1.30667225576721e-06	7.49980313689451e-06	0.315388
LOC100650767	525.946	0.262494	0.0485345	29.2036	6.5157577911731e-08	4.78135358752007e-07	0.262494
LOC100644849	9.96693	1.45843	0.234326	38.5945	5.21646635265439e-10	5.63297880588466e-09	1.45843
LOC100644174	397.572	-0.247399	0.117869	4.35649	0.0368682	0.0730837	0.247399
LOC100642606	334.126	-0.0623536	0.0444468	1.9677	0.160692	0.251493	0.0623536
LOC100642809	1094.85	0.0208539	0.0327009	0.406447	0.523778	0.63802	0.0208539
LOC100647618	12.1972	0.725633	0.168291	18.8582	1.40804325226992e-05	6.63326392045374e-05	0.725633
LOC105665895	0.210555	0.615514	1.66152	0.108768	0.741551	0.820532	0.615514
LOC100644723	4544.86	-0.0150582	0.0661783	0.0514681	0.820528	0.878049	0.0150582
LOC100645126	255.813	-0.129473	0.04428	8.55144	0.00345249	0.0093384	0.129473
LOC100643972	17092.6	-0.443922	0.0703212	39.5733	3.15966018979161e-10	3.55954474902278e-09	0.443922
LOC110119439	13.222	0.878097	0.238848	13.1842	0.000282313	0.000993194	0.878097
LOC100647382	1866.79	-0.450956	0.0539351	69.5014	7.63611201081487e-17	2.87909704704057e-15	0.450956
LOC110119485	1.2654	2.93942	0.663917	21.2121	4.11154645659693e-06	2.14144638237081e-05	2.93942
LOC100642330	171.521	0.600277	0.0976782	37.5458	8.92930876347174e-10	9.26554880535008e-09	0.600277
LOC100643082	20.0681	-1.08158	0.161352	44.7627	2.22421037194729e-11	3.12898338505851e-10	1.08158
LOC100643848	854.683	-0.0866405	0.0504843	2.93961	0.0864314	0.150522	0.0866405
LOC110119446	225.787	0.45266	0.236443	3.46524	0.0626713	0.114897	0.45266
LOC100646589	2230.69	0.208008	0.0500149	17.2583	3.2627309444209e-05	0.000142886	0.208008
LOC110119397	16.746	1.60649	0.243218	41.3339	1.28327016886131e-10	1.54849777488243e-09	1.60649
LOC100646948	2507.54	0.263166	0.0644358	16.6298	4.54305276597577e-05	0.00019292	0.263166
LOC100648476	31.3809	-0.0156714	0.106966	0.0214709	0.883503	0.923501	0.0156714
LOC100649176	424.338	0.00235995	0.0441604	0.00285499	0.957388	0.975454	0.00235995
LOC100649377	3088.49	-0.0155626	0.0688868	0.0507212	0.821813	0.878849	0.0155626
LOC100649883	318.041	-0.06698	0.125986	0.279313	0.597152	0.704857	0.06698
LOC100643406	7153.6	0.592453	0.0953707	37.6794	8.3378989031715e-10	8.69346293461029e-09	0.592453
LOC100645082	107.945	0.997802	0.148189	44.535	2.49847304467575e-11	3.47551567133901e-10	0.997802
LOC100650283	382.258	0.0767083	0.0400477	3.66528	0.0555572	0.103938	0.0767083
LOC100650525	8311.71	-0.620594	0.0768722	64.1774	1.13705031012086e-15	3.45348963567711e-14	0.620594
LOC110119461	0.217433	0.94243	1.85184	0.584531	0.444542	0.56523	0.94243
LOC100651760	559.307	0.14865	0.0402685	13.5988	0.000226329	0.000817559	0.14865
LOC100645287	151.512	0.570512	0.125749	20.2538	6.78202636849793e-06	3.38889474673984e-05	0.570512
LOC100644368	1325.83	-0.0815349	0.0326996	6.21221	0.0126872	0.0290357	0.0815349
LOC100643242	490.053	0.0753711	0.044434	2.87334	0.0900578	0.155892	0.0753711
LOC100650078	6446.96	-0.144384	0.111961	1.64952	0.199025	0.298831	0.144384
LOC100649380	142.508	-0.21655	0.0659067	10.8031	0.0010133	0.00311216	0.21655
LOC100648514	431.04	-0.016914	0.0468813	0.129968	0.718466	0.803654	0.016914
LOC105665956	13.5891	-1.03125	0.188273	30.0448	4.22176449246415e-08	3.20510635841448e-07	1.03125
LOC100646417	3240.25	-0.100303	0.0719893	1.93521	0.164189	0.256142	0.100303
LOC110119450	1.21543	-1.23441	0.472387	6.98751	0.00820805	0.0199057	1.23441
LOC110119398	31.1925	-0.358336	0.171453	4.25448	0.039147	0.0767989	0.358336
LOC100647219	88.4645	-0.0777003	0.0748647	1.07756	0.299245	0.415132	0.0777003
LOC100649843	31.5348	-0.765079	0.135269	31.8274	1.68497045748002e-08	1.37825414045736e-07	0.765079
LOC100652237	0.403718	-0.336207	0.860459	0.234621	0.628118	0.731759	0.336207
LOC100643765	1340.91	-0.475242	0.115412	16.6242	4.55653984622227e-05	0.000193346	0.475242
LOC100644061	223.98	-0.0969598	0.0444385	4.76516	0.0290414	0.0593007	0.0969598
LOC100645561	258.03	0.0995464	0.0513915	3.752	0.0527443	0.0995669	0.0995464
LOC100646023	624.749	-0.0163328	0.0486529	0.112634	0.737165	0.817465	0.0163328
LOC105665889	20.4866	-0.646107	0.174715	13.5763	0.000229059	0.000825556	0.646107
LOC100648599	4099.58	0.128925	0.135087	0.904766	0.341507	0.460469	0.128925
LOC100650769	1650.38	-1.1291	0.133629	68.035	1.60615042582589e-16	5.70973729155502e-15	1.1291
LOC100644294	2353.71	-0.137481	0.0377038	13.2516	0.000272349	0.000962373	0.137481
LOC100647578	709.561	-1.3044	0.285689	18.9727	1.32605420803212e-05	6.27340727568386e-05	1.3044
LOC100642845	1988.46	-0.0602859	0.0374483	2.58732	0.107723	0.18145	0.0602859
LOC100651326	2443.83	0.149285	0.0382944	15.192	9.71125516828025e-05	0.0003813	0.149285
LOC100645875	1087	0.00484282	0.0609081	0.00625093	0.936983	0.961453	0.00484282
LOC100648864	570.171	0.0456235	0.0340962	1.78924	0.181019	0.277374	0.0456235
LOC100646024	341.256	0.0077408	0.0625187	0.0152726	0.901646	0.936777	0.0077408
LOC100644257	7.50535	-0.219973	0.214293	1.03443	0.309122	0.426403	0.219973
LOC100647502	28.8839	-0.336417	0.151282	4.91971	0.026552	0.0550215	0.336417
LOC100644850	942.626	-0.857236	0.0689738	152.076	6.09710616966427e-35	5.68961624065838e-32	0.857236
LOC100647621	65.6216	-0.0434677	0.174571	0.0602878	0.806042	0.867389	0.0434677
LOC105665923	0.302317	0.477513	1.2789	0.00698016	0.933416	0.959199	0.477513
LOC100647298	1946.67	-0.107309	0.0573088	3.50453	0.0612011	0.11262	0.107309
LOC100643894	864.781	-0.213439	0.0447233	22.7181	1.87588766503949e-06	1.04145711815132e-05	0.213439
LOC105665960	21.3902	0.0726668	0.116618	0.388509	0.533084	0.646364	0.0726668
LOC100643243	84.794	1.69851	0.225227	53.789	2.23224182843864e-13	4.52018878749654e-12	1.69851
LOC100643806	447.685	0.0109228	0.042662	0.0655487	0.797932	0.860647	0.0109228
LOC100644761	7926.05	-0.00691202	0.113815	0.00368115	0.95162	0.970514	0.00691202
LOC100645676	2.86935	-1.16533	0.491543	5.1382	0.0234049	0.0493668	1.16533
LOC100643650	30112.5	0.939767	0.152525	36.3272	1.66816402013284e-09	1.6619306670327e-08	0.939767
LOC100647579	21.0972	1.23724	0.210872	33.7928	6.1305513873169e-09	5.52736831201084e-08	1.23724
LOC100644926	116.425	-1.71302	0.190317	75.948	2.91227803353935e-18	1.37602065061492e-16	1.71302
LOC100644682	485.327	0.303815	0.0428667	50.223	1.37232792554913e-12	2.41624655822314e-11	0.303815
LOC105665929	0.748217	0.651772	0.606649	1.12004	0.28991	0.405144	0.651772
LOC100643934	335.981	-0.10143	0.0523811	3.74525	0.0529578	0.0999363	0.10143
LOC100649378	311.439	0.955749	0.153677	35.9213	2.05450395040438e-09	2.01809958216037e-08	0.955749
LOC100642370	284.206	0.11015	0.089732	1.49133	0.22201	0.325956	0.11015
LOC100645248	704.577	-0.0500218	0.0466488	1.14868	0.283826	0.398208	0.0500218
LOC100642332	3955.1	-0.194604	0.0344339	31.8818	1.63848894450792e-08	1.34317710106879e-07	0.194604
LOC100645794	197.831	-0.150472	0.0668385	5.07211	0.0243137	0.0510721	0.150472
LOC105665932	0.883093	-0.238713	0.590682	0.160954	0.68828	0.778678	0.238713
LOC100650645	519.487	-0.195829	0.0637522	9.37783	0.00219625	0.00622782	0.195829
LOC100651006	2141.66	-0.134729	0.0784627	2.93219	0.0868294	0.151121	0.134729
LOC100649623	899.422	0.250428	0.0604885	17.0041	3.72998592022632e-05	0.000161822	0.250428
LOC100648898	8.95314	-1.94208	0.428851	19.5388	9.85782639838181e-06	4.76220621264364e-05	1.94208
LOC105665898	4.11286	0.0307968	0.250612	0.0150955	0.902215	0.937112	0.0307968
LOC100648784	319.836	0.0661599	0.0364481	3.29358	0.0695513	0.125275	0.0661599
LOC100647501	40.2127	0.0575977	0.110875	0.270228	0.603179	0.710111	0.0575977
LOC110119382	0.779843	0.851066	0.688654	1.58049	0.20869	0.310677	0.851066
LOC100647066	3948.8	-0.231556	0.0887723	6.70752	0.00960071	0.0228208	0.231556
LOC100643044	699.467	0.109353	0.0555004	3.87048	0.0491425	0.0936358	0.109353
LOC100649502	935.587	0.205975	0.0531164	15.0197	0.000106396	0.000413517	0.205975
LOC100645490	389.464	0.169429	0.132731	1.60219	0.205593	0.306883	0.169429
LOC100650644	888.527	-0.0236501	0.0382	0.383302	0.535841	0.649037	0.0236501
LOC100651802	1366.41	0.100992	0.0367913	7.53036	0.00606678	0.0153492	0.100992
LOC100648438	561.15	0.0108359	0.087733	0.0150378	0.902401	0.937218	0.0108359
LOC100649577	326.809	-0.0993073	0.0866269	1.30314	0.253641	0.364418	0.0993073
LOC100650324	1054.98	0.11091	0.0978422	1.27426	0.258969	0.370504	0.11091
LOC100647099	881.577	-0.110037	0.0335788	10.7339	0.00105193	0.00321932	0.110037
LOC100648977	424.456	0.0739945	0.0331499	4.97918	0.0256542	0.0535163	0.0739945
LOC100649810	123.898	0.410075	0.112129	13.1818	0.000282674	0.000994152	0.410075
LOC100651681	1336.26	-0.0375537	0.0315605	1.41545	0.234154	0.340659	0.0375537
LOC100644135	3759.53	-0.0984471	0.0198389	24.611	7.01497419654425e-07	4.26690282742545e-06	0.0984471
LOC100644133	422.862	-0.012948	0.0400449	0.104498	0.746497	0.824061	0.012948
LOC100647695	3238.31	-0.726464	0.0934935	59.1468	1.46335806124274e-14	3.69902563652284e-13	0.726464
LOC100644803	1100.76	-0.0546755	0.0358686	2.32164	0.127585	0.208177	0.0546755
LOC100645288	190.144	0.103604	0.0585163	3.13418	0.076667	0.136013	0.103604
LOC100647776	67.0862	0.777456	0.134285	33.3524	7.68848278323524e-09	6.78987619926405e-08	0.777456
LOC100644328	296.615	-0.0344599	0.0496032	0.482276	0.487393	0.606089	0.0344599
LOC100651248	1771.51	0.0436711	0.0428078	1.03739	0.308428	0.425709	0.0436711
LOC100649452	10.8064	0.969177	0.235787	16.8236	4.10192258458391e-05	0.000175788	0.969177
LOC110119441	19.874	-0.403189	0.160869	6.23468	0.0125272	0.0287458	0.403189
LOC100647731	59.5516	0.158706	0.142419	1.22462	0.268456	0.381735	0.158706
LOC100647900	5225.87	0.00252539	0.0388828	0.0042129	0.948248	0.968786	0.00252539
LOC100647220	187.405	-2.06866	0.355377	31.2196	2.30429265617317e-08	1.83263275311273e-07	2.06866
LOC100642209	19.4848	-1.3935	0.355699	14.4117	0.00014689	0.000552528	1.3935
LOC100648597	817.192	0.0635685	0.0331711	3.67148	0.055351	0.103666	0.0635685
LOC110119465	1.44165	0.357621	0.512263	0.494857	0.481769	0.600629	0.357621
LOC105665903	48.5705	0.466602	0.147078	9.97828	0.00158398	0.00463179	0.466602
LOC100642726	3900.66	-0.112224	0.0405743	7.64092	0.00570587	0.0145512	0.112224
LOC105665886	20.0332	0.316819	0.177458	3.14742	0.0760469	0.135074	0.316819
LOC100646381	302.605	-0.0104052	0.0521697	0.0396972	0.842074	0.89278	0.0104052
LOC100648863	298.379	-0.0463022	0.0469792	0.970249	0.324618	0.443031	0.0463022
LOC100647098	5448.12	-0.0960991	0.0332871	8.32199	0.00391679	0.0104603	0.0960991
LOC105665914	295.79	0.0239418	0.0914361	0.0676012	0.794862	0.858577	0.0239418
LOC100652075	7425.35	-0.478466	0.0836341	32.1477	1.42884817878228e-08	1.19315748739776e-07	0.478466
LOC110119388	0.564573	0.999579	0.763656	1.81271	0.178184	0.274004	0.999579
LOC100644804	1806.78	0.291262	0.0542282	28.7872	8.07824501010215e-08	5.82883756636859e-07	0.291262
LOC100646505	1739.61	-0.261828	0.0396579	43.5111	4.21552409345883e-11	5.57325133394946e-10	0.261828
LOC100646415	891.001	0.0603401	0.0265009	5.18132	0.022831	0.0483201	0.0603401
LOC100647339	2.77117	-1.49964	0.45061	10.637	0.00110845	0.00336928	1.49964
LOC100648978	584.401	-0.136401	0.0681448	3.99382	0.0456675	0.0878816	0.136401
LOC100646346	406.99	0.135677	0.0628638	4.64938	0.0310647	0.062973	0.135677
LOC110119462	66.3729	-0.490005	0.177041	7.53951	0.00603605	0.0152853	0.490005
LOC100644444	12783.4	-0.450433	0.086816	26.5571	2.55860877627313e-07	1.69134008717276e-06	0.450433
LOC110119376	19.8027	0.509905	0.150926	11.331	0.000762259	0.0024126	0.509905
LOC100643893	5159.3	-0.0859746	0.0327492	6.88145	0.00870948	0.0209469	0.0859746
LOC100649139	468.463	-0.0245615	0.0739164	0.110279	0.739827	0.819282	0.0245615
LOC100645409	39.0943	-0.215886	0.146488	2.10398	0.146916	0.233192	0.215886
LOC105665864	60.8513	0.830565	0.115441	51.4536	7.33096750171339e-13	1.35242461423701e-11	0.830565
LOC100651602	597.322	0.0361733	0.0386302	0.876456	0.349174	0.468494	0.0361733
LOC100651370	595.756	0.315016	0.0513682	37.4476	9.39018308574938e-10	9.71823199576909e-09	0.315016
LOC110119411	0.667656	0.99239	0.68303	2.4591	0.116846	0.19388	0.99239
LOC110119381	17.1955	-0.747703	0.161935	21.4368	3.65689566504952e-06	1.92705494857527e-05	0.747703
LOC100651719	4958.66	-0.0388146	0.0438561	0.780393	0.377021	0.49716	0.0388146
LOC100647148	11.8002	0.884874	0.349036	6.03025	0.0140627	0.0318195	0.884874
LOC100645247	2332.58	0.332503	0.0680692	23.7646	1.08867473304238e-06	6.34946857323362e-06	0.332503
LOC100643849	476.312	0.155187	0.0749063	4.27309	0.0387204	0.0760953	0.155187
LOC100643407	49.7873	-0.0836986	0.189814	0.192269	0.661035	0.757813	0.0836986
LOC100647264	2328.31	0.0834403	0.0317495	6.90247	0.00860765	0.0207376	0.0834403
LOC100644562	5923.93	-0.243612	0.0732381	11.0077	0.000907337	0.00281607	0.243612
LOC100649021	2499.51	-0.0966496	0.0338852	8.12864	0.00435715	0.0115155	0.0966496
LOC100650440	2381.05	-0.139371	0.0638011	4.74216	0.0294321	0.0600001	0.139371
LOC105665948	2.48644	-0.73078	0.396707	3.40126	0.0651466	0.118716	0.73078
LOC100645049	850.724	-0.0252146	0.0316169	0.63549	0.425349	0.547226	0.0252146
LOC100642284	1958.94	-0.115517	0.0313481	13.5528	0.000231947	0.000834621	0.115517
LOC100646107	554.247	0.218634	0.0678296	10.3749	0.00127741	0.00383396	0.218634
LOC105665879	1.0509	-0.505568	0.807251	0.428172	0.512887	0.627921	0.505568
LOC110119406	0.57823	-0.360866	0.72739	0.358651	0.549257	0.661139	0.360866
LOC110119430	11.5239	-1.52118	0.275117	29.8809	4.59422189772769e-08	3.46671811393226e-07	1.52118
LOC100643240	531.938	-0.256065	0.0477308	28.7388	8.28287347199776e-08	5.96473422118527e-07	0.256065
LOC105665867	4835.85	-0.0715642	0.059115	1.46195	0.226621	0.331451	0.0715642
LOC100645408	4.60986	1.62659	0.384947	16.6031	4.60746891481046e-05	0.000195212	1.62659
LOC105665915	8.43657	-0.54979	0.17414	10.0464	0.00152643	0.00448518	0.54979
LOC100652313	553.606	-0.0370099	0.0563219	0.430027	0.511976	0.627323	0.0370099
LOC100651371	834.698	0.167814	0.0634472	6.97998	0.00824267	0.0199743	0.167814
LOC100645198	13.7407	0.404352	0.293106	1.88185	0.170124	0.26393	0.404352
LOC100649137	2.46408	1.47167	0.901948	1.6517	0.198727	0.298664	1.47167
LOC100642368	284.404	-0.601651	0.128014	21.6808	3.21995790941397e-06	1.71211247244148e-05	0.601651
LOC110119455	9.20342	0.361116	0.173553	4.31558	0.037765	0.0745888	0.361116
LOC100643531	470.752	-0.0117425	0.0457676	0.0657565	0.797619	0.860392	0.0117425
LOC100645755	1397.74	-0.746495	0.111539	43.6106	4.00655231014804e-11	5.32842906995698e-10	0.746495
LOC105665945	25.686	-0.575432	0.241683	5.49721	0.0190469	0.0414391	0.575432
LOC100644018	100.576	-1.67287	0.163744	96.6639	8.21542460039864e-23	8.06985304168982e-21	1.67287
LOC100651922	2635.5	-0.230872	0.0641061	12.8586	0.000335939	0.00115714	0.230872
LOC100645374	2474.82	0.0566349	0.0855433	0.435025	0.509533	0.625425	0.0566349
LOC100647462	6536.17	0.231796	0.101426	5.11666	0.0236972	0.049908	0.231796
LOC100649808	1658.64	-0.0681589	0.0379984	3.215	0.072966	0.130585	0.0681589
LOC100643326	1101.01	0.69975	0.0903478	59.2785	1.36866410765959e-14	3.47535162756736e-13	0.69975
LOC100650883	788.916	0.262314	0.0977117	7.16684	0.00742634	0.0182883	0.262314
LOC105665971	0.481107	-1.6136	1.05378	3.49623	0.0615089	0.113081	1.6136
LOC100643612	1124.48	0.645924	0.0729053	77.7007	1.19896851460452e-18	6.07513548712283e-17	0.645924
LOC100649692	235.816	0.02896	0.0408434	0.502571	0.478373	0.597392	0.02896
LOC100648710	1519.31	0.184271	0.0448607	16.8615	4.02089443309791e-05	0.000172911	0.184271
LOC110119419	33.1132	-0.525763	0.162342	10.3521	0.00129326	0.00387218	0.525763
LOC110119449	77.6705	0.953191	0.135034	48.9934	2.56822789610418e-12	4.31817056765385e-11	0.953191
LOC100647380	1286.76	-0.0528549	0.0806398	0.42854	0.512706	0.627806	0.0528549
LOC100644253	5804.26	0.583547	0.101501	32.1835	1.40278931928839e-08	1.17490163032098e-07	0.583547
LOC100645245	249.235	-0.295483	0.0703554	17.607	2.71587423399868e-05	0.000120732	0.295483
LOC100647620	167.98	-0.12434	0.149173	0.671074	0.412677	0.534073	0.12434
LOC100643365	32.8644	1.12524	0.372171	7.62317	NA	NA	1.12524
LOC100642880	766.554	0.1224	0.0347688	12.3921	0.000431163	0.00145077	0.1224
LOC100651444	166.137	-0.42136	0.207943	4.07698	NA	NA	0.42136
LOC100645677	15.1873	-0.764443	0.187031	16.5023	4.85909344216115e-05	0.000204711	0.764443
LOC100649771	11.3489	1.58578	0.209135	58.1938	2.37528210297108e-14	5.76971995424516e-13	1.58578
LOC100649259	197.582	-0.153261	0.0574389	7.12205	0.00761416	0.0186694	0.153261
LOC100649092	172.416	-0.125182	0.0884805	1.99125	0.15821	0.24799	0.125182
LOC100649624	892.542	0.0215057	0.0387809	0.307512	0.579211	0.688463	0.0215057
LOC100649693	10.2411	-0.128797	0.20479	0.396363	0.528974	0.642691	0.128797
LOC100645913	10.8303	-1.33096	0.364134	12.6477	0.000376036	0.00127834	1.33096
LOC100646909	3.07995	0.792212	0.320566	6.26422	0.01232	0.0283634	0.792212
LOC105665863	209.701	0.344068	0.0963326	12.6819	0.000369222	0.00125938	0.344068
LOC100648675	840.677	0.180861	0.0399032	20.5198	5.9018552975078e-06	2.97850984303683e-05	0.180861
LOC110119456	8.06716	0.785037	0.23543	10.6994	0.00107168	0.00327262	0.785037
LOC100648478	99.6609	-0.20699	0.139751	2.17864	0.139938	0.224692	0.20699
LOC100650325	573.188	0.173408	0.0976439	3.13231	0.0767551	0.136127	0.173408
LOC100647461	621.371	0.167936	0.0377148	19.7962	8.61544956124988e-06	4.21659983334249e-05	0.167936
LOC100643694	130.72	0.0953879	0.0774703	1.51321	0.21865	0.322037	0.0953879
LOC100649656	705.649	0.00792809	0.0346525	0.052319	0.819076	0.877049	0.00792809
LOC100648513	1046.27	-0.115747	0.0338279	11.7016	0.000624448	0.00201573	0.115747
LOC100651284	396.64	-0.145345	0.0512431	8.03205	0.00459569	0.0120352	0.145345
LOC100648475	237.635	0.194703	0.0769289	6.39752	0.011428	0.0265554	0.194703
LOC100648321	15.8533	1.36946	0.388564	11.4361	0.000720321	0.00229087	1.36946
LOC100647421	5.68267	0.644613	0.433775	2.15433	0.142168	0.227364	0.644613
LOC100644760	1043.91	0.427738	0.0647565	43.4045	4.451671329095e-11	5.86468418155362e-10	0.427738
LOC100648361	107.464	0.00722678	0.0881972	0.00667275	0.934896	0.960042	0.00722678
LOC100646225	299.915	-0.0579838	0.0451551	1.64831	0.199189	0.299037	0.0579838
LOC100648439	36.3236	0.268928	0.148725	3.2647	0.0707858	0.127077	0.268928
LOC100649333	252.42	0.00220151	0.0665931	0.00109	0.973662	0.985087	0.00220151
LOC100649960	1013.2	-0.304782	0.158799	3.63666	0.0565202	0.105485	0.304782
LOC100645834	900.928	0.248714	0.0515921	23.2095	1.45281065069089e-06	8.26235330951577e-06	0.248714
LOC105665861	895.675	-0.0686855	0.0598764	1.31343	0.251774	0.362014	0.0686855
LOC105665902	3.34522	0.345991	0.313996	1.20795	0.271738	0.385131	0.345991
LOC100651008	664.611	-0.100879	0.0471268	4.57989	0.0323493	0.06511	0.100879
LOC110119451	11.4717	1.4137	0.287604	22.3157	2.31311143160248e-06	1.26661231350047e-05	1.4137
LOC100644017	70.4073	-0.431792	0.193897	4.92205	0.026516	0.0549659	0.431792
LOC100643449	249.005	-0.0214097	0.0448239	0.227925	0.633067	0.73611	0.0214097
LOC105665954	954.389	-0.0526526	0.0477812	1.21305	0.270728	0.384127	0.0526526
LOC100647848	1416.97	-0.0399073	0.0490582	0.661058	0.416187	0.5376	0.0399073
LOC100646910	21648.7	0.161524	0.0614494	6.86786	0.00877597	0.0210932	0.161524
LOC110119412	0.141479	-0.0300451	2.117	0.00211267	0.963339	0.978012	0.0300451
LOC100646345	17.3656	-0.453635	0.277914	2.62332	NA	NA	0.453635
LOC100644091	1036.85	-0.0274151	0.0448466	0.373575	0.541062	0.654017	0.0274151
LOC110119423	22.3421	0.734113	0.234245	9.46076	0.00209914	0.00597665	0.734113
LOC100651684	229.853	-0.15816	0.0765272	4.23922	0.0395002	0.077315	0.15816
LOC100652162	3102.46	-0.144285	0.0835288	2.97374	0.0846259	0.147884	0.144285
LOC100649503	92.9467	0.0495437	0.0792591	0.390148	0.532222	0.645561	0.0495437
LOC100649579	6822.4	1.19066	0.275426	15.7234	7.33132361924612e-05	0.000296269	1.19066
LOC100651249	3.32055	-0.392382	0.61433	0.327234	0.567292	0.677604	0.392382
LOC110119418	22.704	-0.869442	0.194824	19.905	8.13874822692756e-06	4.00605286352241e-05	0.869442
LOC100651805	3702.67	0.347201	0.0791563	19.1282	1.22225113361265e-05	5.81920416419832e-05	0.347201
LOC105665966	0.427851	-0.428004	0.992417	0.10189	0.749574	0.826398	0.428004
LOC105665936	3.37394	-2.01415	0.716664	5.64987	0.0174567	0.0383295	2.01415
LOC100646536	223.68	-0.379322	0.0700047	29.3145	6.15343113512179e-08	4.52781237825178e-07	0.379322
LOC100643652	1628.53	0.00906713	0.0621394	0.0210856	0.884546	0.92416	0.00906713
LOC110119433	3.24357	-0.473156	0.321417	2.14929	0.142636	0.227879	0.473156
LOC100643933	63.2842	0.624658	0.121382	26.3208	2.8916304309217e-07	1.89581250383262e-06	0.624658
LOC100645754	61.3895	0.103105	0.0681071	2.29234	0.130014	0.211395	0.103105
LOC100648279	185.104	0.047773	0.0551045	0.751404	0.386032	0.506596	0.047773
LOC105665947	31.271	0.705277	0.132071	28.2346	1.07466884914207e-07	7.61172787646607e-07	0.705277
LOC100644060	542.9	0.0435434	0.103265	0.172312	0.678065	0.770391	0.0435434
LOC110119399	0.622635	-0.812309	0.772977	1.58378	0.208217	0.310096	0.812309
LOC100646414	2411.08	0.660827	0.168858	14.9802	0.000108644	0.000420968	0.660827
LOC100651640	1809.83	0.113976	0.0368032	9.5692	0.00197868	0.00566828	0.113976
LOC105665872	1850.41	0.0771425	0.0299381	6.63643	0.00999141	0.0236291	0.0771425
LOC100642844	1144.1	0.41089	0.404008	0.838599	0.359798	0.479417	0.41089
LOC100648207	248.098	0.238898	0.143877	2.72744	0.0986372	0.168452	0.238898
LOC100646297	145.386	-0.0673182	0.0608527	1.22351	0.268673	0.381947	0.0673182
LOC105665975	604.181	0.284963	0.218425	1.55459	0.212459	0.31455	0.284963
LOC100645047	450.603	-0.46453	0.0917386	25.4668	4.50065931962212e-07	2.8602941578393e-06	0.46453
LOC100643200	132.937	0.86924	0.176771	23.0401	1.58658153590787e-06	8.9279095673851e-06	0.86924
LOC100651404	371.523	0.0675003	0.0621225	1.17548	0.278278	0.39197	0.0675003
LOC100647903	2023.55	-0.00908392	0.0338943	0.0717973	0.788738	0.854269	0.00908392
LOC110119442	0.387271	0.443168	0.832185	0.2673	0.605149	0.711962	0.443168
LOC100652194	1016.57	0.0468759	0.0592547	0.62414	0.429513	0.551028	0.0468759
LOC100651080	3963.92	0.150457	0.0442621	11.5378	0.000681965	0.00217862	0.150457
LOC100646147	261.749	-0.197192	0.0750345	6.88211	0.00870629	0.0209437	0.197192
LOC110119394	33.159	-0.837193	0.177286	21.8553	2.94010671479912e-06	1.57603231174344e-05	0.837193
LOC100648635	1669.25	-0.0180802	0.0536912	0.113211	0.736518	0.81702	0.0180802
LOC100650926	781.66	0.253812	0.0722818	12.225	0.00047154	0.0015748	0.253812
LOC110119453	5.1658	0.130851	0.272033	0.221472	0.63792	0.740099	0.130851
LOC100647297	614.76	-0.113241	0.0454103	6.20704	0.0127243	0.0290967	0.113241
LOC100648512	1742.06	-0.107523	0.0290386	13.6958	0.00021493	0.000780663	0.107523
LOC105665922	0.306724	0.450856	1.13827	0.215134	0.642773	0.743648	0.450856
LOC100648713	909.434	-0.0165035	0.0345823	0.227748	0.633199	0.736146	0.0165035
LOC105665946	9.44665	-1.10006	0.180418	37.9219	7.36335903206616e-10	7.78610901237742e-09	1.10006
LOC110119415	25.8244	0.358452	0.112936	10.087	0.00149315	0.00440124	0.358452
LOC100648053	222.164	0.122968	0.0388529	10.0165	0.00155143	0.0045455	0.122968
LOC100650770	456.184	-0.0532261	0.0373513	2.03091	0.154128	0.24261	0.0532261
LOC100644561	1119.82	-0.0899253	0.0387641	5.37578	0.0204182	0.0439444	0.0899253
LOC100644367	2189.27	0.0718209	0.0323326	4.9302	0.0263913	0.0547683	0.0718209
LOC100644131	3377.04	0.432432	0.0714331	36.3614	1.63920405401999e-09	1.63598992842387e-08	0.432432
LOC100650039	255.348	0.0481419	0.0453271	1.12702	0.288412	0.403352	0.0481419
LOC100642808	850.63	-0.0274137	0.044426	0.380406	0.537386	0.650346	0.0274137
LOC100643766	752.108	0.0618845	0.0366811	2.84516	0.0916495	0.158256	0.0618845
LOC100647184	1365.68	-0.141447	0.0440132	10.3021	0.0013288	0.00396586	0.141447
LOC100643364	555.72	0.109079	0.142397	0.582751	0.445236	0.565984	0.109079
LOC100643529	355.544	0.0339323	0.0416953	0.662557	0.415659	0.537104	0.0339323
LOC100649927	8810.32	0.0977164	0.0277218	12.4187	0.000425058	0.00143152	0.0977164
LOC100644255	1115.28	-0.0683088	0.0566666	1.45179	0.228241	0.333332	0.0683088
LOC100651880	39.0598	0.199374	0.115406	2.96081	0.0853051	0.148862	0.199374
LOC100648023	184.597	-0.632422	0.0868795	52.4843	4.33707251427931e-13	8.38800311138165e-12	0.632422
LOC100651803	255.72	-0.499678	0.157311	9.71617	0.00182653	0.00527153	0.499678
LOC100644404	94.5471	0.0400707	0.096113	0.173359	0.677144	0.769579	0.0400707
LOC100645911	471.339	0.0392416	0.0414863	0.894972	0.344133	0.463174	0.0392416
LOC100649535	784.505	0.0485832	0.0315361	2.37371	0.123393	0.202367	0.0485832
LOC105665924	332.238	0.110156	0.0529735	4.31515	0.0377744	0.0745888	0.110156
LOC100644020	227.061	0.0661812	0.052813	1.56894	0.210362	0.312267	0.0661812
LOC100646863	5.45534	-0.922673	0.384084	5.7036	0.0169301	0.0373784	0.922673
LOC100642882	325.597	-0.0049986	0.18042	0.00075636	0.978059	0.988297	0.0049986
LOC100651283	1432.71	-0.332065	0.0968369	11.4852	0.000701513	0.00223614	0.332065
LOC100651523	116.942	-0.025622	0.102073	0.0627814	0.802153	0.864284	0.025622
LOC100644403	3728.32	-0.721039	0.0936883	57.5135	3.35664783523893e-14	7.88002986561961e-13	0.721039
LOC100649882	694.44	-0.0059479	0.0535681	0.0122977	0.911699	0.943724	0.0059479
LOC100648827	3524.57	0.0587263	0.0388092	2.28697	0.130464	0.211976	0.0587263
LOC100645596	351.998	-1.09913	0.151309	50.3165	1.30845922797846e-12	2.31471191704625e-11	1.09913
LOC100651203	761.775	0.16054	0.0525887	9.30397	0.00228658	0.00645128	0.16054
LOC100646467	49.6053	0.243805	0.105915	5.27923	0.0215812	0.0460369	0.243805
LOC100645717	4.98043	-0.454215	0.29518	2.28602	0.130544	0.212047	0.454215
LOC105665963	46.4816	0.187409	0.0958409	3.81689	0.0507384	0.096202	0.187409
LOC100642846	229.749	0.189421	0.0579787	10.6375	0.00110815	0.00336928	0.189421
LOC110119393	4.13035	-0.552717	0.281843	3.82122	0.0506075	0.0960188	0.552717
LOC100650362	230.294	0.698477	0.127258	29.5337	5.49540525349674e-08	4.09362776809656e-07	0.698477
LOC100642998	658.033	0.0815596	0.0311356	6.8582	0.00882352	0.0211939	0.0815596
LOC100652235	55.8661	0.158447	0.101983	2.40732	0.120769	0.198849	0.158447
LOC100642285	1157.79	-0.372579	0.071431	26.9182	2.1225252600057e-07	1.43008651393164e-06	0.372579
LOC105665629	2141.8	0.253802	0.0375151	45.6472	1.41588729667946e-11	2.08619815108113e-10	0.253802
LOC100648826	919.157	-0.375016	0.0588138	40.4315	2.0363186621133e-10	2.36788124385719e-09	0.375016
LOC100651954	9808.93	1.02778	0.146768	47.7596	4.81822807066734e-12	7.75208591024898e-11	1.02778
LOC100646623	1621.52	0.0610045	0.0742104	0.66907	0.413376	0.534772	0.0610045
LOC100646828	3.07639	0.179456	0.320916	0.314232	0.575095	0.684733	0.179456
LOC105665933	0.928241	0.632676	0.54117	1.3649	0.24269	0.35089	0.632676
LOC100646708	2684.17	0.233785	0.0589563	15.6131	7.7713639437028e-05	0.000312074	0.233785
LOC100644927	2913.23	-0.0455471	0.0413639	1.21116	0.271102	0.384473	0.0455471
LOC100646980	1458.93	0.192227	0.0343277	31.3354	2.17080522911175e-08	1.73385712950024e-07	0.192227
LOC100647265	57.2932	0.316277	0.132143	5.7081	0.0168869	0.0372903	0.316277
LOC100644965	63.3418	0.177635	0.139437	1.56644	0.210725	0.312667	0.177635
LOC105665907	15.4139	0.203504	0.191214	1.11949	0.290029	0.405209	0.203504
LOC105665901	0.222714	0.330628	1.66536	0.0670568	0.795671	0.858954	0.330628
LOC100649578	76.3793	0.191682	0.142322	1.80837	0.178704	0.274654	0.191682
LOC100645562	158.831	0.244869	0.0739965	10.9678	0.000927103	0.00287184	0.244869
LOC100648395	1457.15	-0.0854764	0.0312037	7.49678	0.00618096	0.0155888	0.0854764
LOC100642638	14.1142	-0.749653	0.287428	6.75187	0.00936496	0.022322	0.749653
LOC105665921	44.2727	-3.17689	0.52241	27.7965	1.34767117947756e-07	9.3909283558119e-07	3.17689
LOC100647065	0.193836	1.03625	1.85731	0.682953	0.408572	0.529535	1.03625
LOC100642453	51.8168	0.108476	0.128301	0.711297	0.399013	0.520157	0.108476
LOC100648362	4281.98	-0.0475558	0.028277	2.82619	0.0927379	0.159791	0.0475558
LOC100643483	753.913	0.0119479	0.0332965	0.128742	0.719739	0.804677	0.0119479
LOC100642727	177.346	-0.0916375	0.0543303	2.84383	0.0917252	0.158356	0.0916375
LOC100648596	444.798	0.0450124	0.053264	0.709839	0.399497	0.520606	0.0450124
LOC100649772	1.34679	0.223888	0.546548	0.160969	0.688266	0.778678	0.223888
LOC100650811	1063.61	-0.431005	0.0527103	66.4413	3.60472022960123e-16	1.19425021097854e-14	0.431005
LOC105665881	10.7551	-1.62964	0.268644	36.0234	1.94961264908939e-09	1.92519951009727e-08	1.62964
LOC100646298	203.799	-0.0154776	0.046926	0.108585	0.741761	0.820532	0.0154776
LOC100647931	4104.48	0.915324	0.132319	46.8843	7.53051610894159e-12	1.17120443594344e-10	0.915324
LOC100651007	1797.01	-0.24071	0.0622136	14.8874	0.000114122	0.000439457	0.24071
LOC100645595	241.157	-0.959888	0.144416	42.4323	7.31725827628546e-11	9.23772921959916e-10	0.959888
LOC110119429	3.81566	0.284862	0.292477	0.947154	0.330445	0.449232	0.284862
LOC100649062	1569.78	0.398239	0.0698474	32.3435	1.2919105066559e-08	1.0885488226887e-07	0.398239
LOC110119471	2.2673	1.05449	0.405638	6.79779	0.00912708	0.021848	1.05449
LOC100644293	8112.68	-0.284758	0.0480318	34.9577	3.36949210260952e-09	3.17338709546017e-08	0.284758
LOC100648322	4825.66	0.0177714	0.0434158	0.167275	0.682545	0.773597	0.0177714
LOC100649212	17.8754	0.256581	0.149735	2.90716	0.0881868	0.153103	0.256581
LOC100643042	326.536	0.0538219	0.043413	1.53705	0.215058	0.317706	0.0538219
LOC100646906	2332.24	-0.0249416	0.0335143	0.553068	0.457067	0.577223	0.0249416
LOC100645196	3694.93	-0.390496	0.0810734	22.9382	1.67291416407133e-06	9.37602242706246e-06	0.390496
LOC110119417	27.4333	-0.998973	0.171771	33.9606	5.62388414970713e-09	5.11586147103335e-08	0.998973
LOC100648825	1683.52	-0.00287737	0.0602634	0.0022721	0.961982	0.977898	0.00287737
LOC100645123	787.319	0.172833	0.0401404	18.5356	1.66760809047803e-05	7.75493164334425e-05	0.172833
LOC100648135	446.366	-0.0612413	0.0506934	1.45903	0.227085	0.331957	0.0612413
LOC105665883	10.4904	-0.0938608	0.249087	0.135951	0.71234	0.799151	0.0938608
LOC100643653	1408.46	0.0750499	0.0302665	6.14664	0.0131662	0.0300092	0.0750499
LOC100648054	3267.3	-0.0707418	0.0369121	3.66975	0.0554084	0.103756	0.0707418
LOC100645373	2608.35	0.370793	0.0540822	46.7876	7.91139997118362e-12	1.2236444320071e-10	0.370793
LOC100642693	3613.99	-0.183889	0.0226457	65.8815	4.78874850235955e-16	1.55433060085282e-14	0.183889
LOC105665918	104.998	0.15588	0.0637728	5.95887	0.0146434	0.0329205	0.15588
LOC100647619	76.3195	-0.234996	0.192718	1.47464	0.224616	0.329006	0.234996
LOC105665892	2.71769	-0.371923	0.350876	1.09256	0.295904	0.411407	0.371923
LOC100644256	389.173	-0.261015	0.0614186	17.9936	2.21652541442292e-05	0.000100245	0.261015
LOC100651997	1322.55	-0.250693	0.0604	17.1748	3.40920545960547e-05	0.000148719	0.250693
LOC100642963	781.288	-0.49608	0.146419	11.2685	0.000788337	0.0024874	0.49608
LOC100644928	5533.78	0.0492607	0.0388711	1.60365	0.205387	0.306656	0.0492607
LOC100644442	2047.58	0.00842612	0.0477803	0.0310928	0.860033	0.906073	0.00842612
LOC100649332	25.5323	3.14166	0.468246	33.7742	6.1894539349092e-09	5.57598593428103e-08	3.14166
LOC110119404	213.847	0.804418	0.142488	31.3621	2.14125261970596e-08	1.71269620253338e-07	0.804418
LOC100645286	1228.85	0.0929869	0.0272796	11.615	0.000654209	0.00209969	0.0929869
LOC100645325	1485.29	0.541209	0.108351	24.5534	7.22805417168722e-07	4.38978784291093e-06	0.541209
LOC100651568	944.824	0.00587549	0.0516554	0.0129013	0.909568	0.942164	0.00587549
LOC100642402	346.833	-0.266665	0.116612	5.05558	0.0245467	0.0514938	0.266665
LOC100650810	23.503	-0.246143	0.222833	1.20487	0.272351	0.38561	0.246143
LOC100650768	342.329	-1.50093	0.178498	64.6513	8.93957496164563e-16	2.76534144808033e-14	1.50093
LOC100645524	49248.8	-0.132559	0.236182	0.300652	0.583474	0.692647	0.132559
LOC100645523	47.1615	0.126512	0.20748	0.356955	0.550202	0.661922	0.126512
LOC100649996	815.74	-0.171032	0.0671608	6.44914	0.0111006	0.0258933	0.171032
LOC100648862	1033.91	0.107995	0.0297152	13.1909	0.000281312	0.000989985	0.107995
LOC100642283	475.539	-0.161786	0.0549002	8.67325	0.00322914	0.00879376	0.161786
LOC100648278	1878.39	0.0192695	0.0277651	0.481318	0.487826	0.606559	0.0192695
LOC100648749	15.719	-0.00752895	0.199864	0.00139364	0.970221	0.982682	0.00752895
LOC100651487	0.227643	0.614314	1.67731	0.238674	0.625165	0.730302	0.614314
LOC100643118	1865.41	-0.171243	0.0406849	17.6954	2.59246487001847e-05	0.000115613	0.171243
LOC105665917	32.1968	-0.0370379	0.180209	0.0409918	0.839554	0.89053	0.0370379
LOC100648092	644.678	-0.157723	0.042619	13.6877	0.000215863	0.000783037	0.157723
LOC105665952	158.608	0.408261	0.170275	5.69303	0.0170324	0.0375673	0.408261
LOC110119443	0.193547	1.30101	1.85345	0.960021	0.327182	0.445661	1.30101
LOC100644440	1457.26	0.00506191	0.0290054	0.0304572	0.861457	0.907061	0.00506191
LOC100645446	423.435	0.966589	0.0910846	110.478	7.70002239588219e-26	1.46143814896761e-23	0.966589
LOC100644258	1452.79	0.53772	0.0778765	47.3272	6.00730211025483e-12	9.52829589669032e-11	0.53772
LOC100647420	904.752	-0.0157063	0.0398762	0.155005	0.693798	0.783575	0.0157063
LOC100644966	51602.5	0.585135	0.171808	11.0333	0.00089491	0.00278444	0.585135
LOC100646658	460.447	0.368982	0.126581	8.38366	0.0037861	0.0101374	0.368982
LOC100645991	701.8	-0.339275	0.082288	16.9324	3.87347827127566e-05	0.000167278	0.339275
LOC100642454	9041.69	-0.88201	0.103177	70.9414	3.67995016248923e-17	1.46127950069342e-15	0.88201
LOC100642637	2117.13	0.092043	0.0507697	3.28166	0.0700581	0.126046	0.092043
LOC100647850	1249.43	0.19545	0.0510371	14.6025	0.00013274	0.000504213	0.19545
LOC100647732	408.712	0.193599	0.0779224	6.15748	0.0130857	0.029844	0.193599
LOC100645084	643.46	-0.00152591	0.0566199	0.000723967	0.978534	0.988433	0.00152591
LOC100648396	7.08348	-0.209289	0.221282	0.898788	0.343107	0.462181	0.209289
LOC100648440	449.431	0.0211206	0.0397899	0.28179	0.59553	0.703603	0.0211206
LOC110119414	19.0333	-0.289019	0.162028	3.16432	0.0752638	0.133991	0.289019
LOC100646226	428.793	0.196555	0.0604565	10.5502	0.00116174	0.00351788	0.196555
LOC100643484	102.774	0.0496672	0.0666376	0.553377	0.456941	0.577129	0.0496672
LOC100648021	932.973	0.0149671	0.0271336	0.304149	0.581293	0.690548	0.0149671
LOC110119409	49.7862	2.25436	0.227466	92.1806	7.9118485986433e-22	6.51447651526527e-20	2.25436
LOC105665904	4.10925	-0.275329	0.301503	0.824348	0.363912	0.484092	0.275329
LOC100647971	108.295	0.0460319	0.10327	0.196777	0.657335	0.75538	0.0460319
LOC100644134	5866.79	0.642793	0.144225	18.5376	1.66586208250005e-05	7.750030577414e-05	0.642793
LOC100652041	159.207	-1.25227	0.135319	82.5095	1.0516558142247e-19	6.10178332004567e-18	1.25227
LOC100646587	35.0277	-2.06669	0.195267	102.806	3.69579087564525e-24	4.87055354057219e-22	2.06669
LOC100642997	253.514	-0.11725	0.061437	3.63578	0.0565501	0.105489	0.11725
LOC100644059	1200.31	-0.172929	0.0376046	21.1266	4.29916158878194e-06	2.23189668387483e-05	0.172929
LOC100644967	776.627	0.0433716	0.0401068	1.16812	0.279788	0.393524	0.0433716
LOC100642208	1.16341	-0.629484	0.459038	1.89621	0.168503	0.261689	0.629484
LOC105665928	9.96798	0.42288	0.216787	3.83011	0.0503395	0.0955685	0.42288
LOC100648363	56.0855	0.350481	0.205794	2.87978	0.0896983	0.155363	0.350481
LOC100645715	13739.2	-0.162857	0.064854	6.30066	0.0120693	0.0278607	0.162857
LOC110119425	154.779	-0.301471	0.108774	7.55362	0.00598895	0.0151763	0.301471
LOC110119384	2.72481	0.762837	0.369671	4.25931	0.0390357	0.0766074	0.762837
LOC105665880	33.0719	-1.25765	0.228024	29.5327	5.49813909914022e-08	4.09362776809656e-07	1.25765
LOC100645124	58.5059	-0.134707	0.21735	0.363421	0.546612	0.658948	0.134707
LOC110119435	59.0773	0.862833	0.170245	25.0919	5.46631298689208e-07	3.4033090626209e-06	0.862833
LOC100651040	52.5936	-0.485473	0.288023	2.74019	0.0978533	0.167317	0.485473
LOC100645631	124.394	-0.682499	0.233615	7.64148	0.0057041	0.01455	0.682499
LOC100648676	394.227	0.803343	0.167555	22.1383	2.53694110237758e-06	1.38107274985047e-05	0.803343
LOC100648712	15.8018	-0.0830374	0.145542	0.325568	0.568281	0.678351	0.0830374
LOC100645796	459.922	0.00132239	0.107833	0.000143685	0.990436	0.996666	0.00132239
LOC100650643	152.53	0.604194	0.0836083	52.0147	5.50875508450531e-13	1.03328374265143e-11	0.604194
LOC100647338	553.167	-0.00485036	0.0443837	0.0119138	0.913083	0.944652	0.00485036
LOC100651159	488.865	0.161194	0.0369754	18.984	1.31817522477172e-05	6.23876845604129e-05	0.161194
LOC100649881	925.391	-0.230011	0.0827546	7.71357	0.00548073	0.0140421	0.230011
LOC100647064	285.635	-0.0550758	0.0802963	0.467598	0.494094	0.612043	0.0550758
LOC100647262	1828.24	-0.164471	0.0334914	24.0794	9.24415773354648e-07	5.46258988391839e-06	0.164471
LOC100651202	543.801	0.0190479	0.0350339	0.295418	0.586769	0.695895	0.0190479
LOC100645081	6816.22	0.312799	0.0530656	34.6385	3.96974798477403e-09	3.69519849821277e-08	0.312799
LOC100651328	949.571	0.431767	0.051136	71.0024	3.56781870225633e-17	1.42687263670951e-15	0.431767
LOC100648093	721.926	-0.0762913	0.0337462	5.11061	0.02378	0.0500542	0.0762913
LOC100652280	1001.34	0.0715658	0.0374864	3.64119	0.0563667	0.105252	0.0715658
LOC110119438	14.945	0.184514	0.16259	1.28272	0.257394	0.368769	0.184514
LOC100651567	185.643	1.77109	0.367857	19.5414	9.84419056112229e-06	4.76178168049449e-05	1.77109
LOC105665912	18.3889	0.889006	0.192797	21.2369	4.05885412117791e-06	2.11794261178705e-05	0.889006
LOC100649809	7.05971	0.433901	0.19515	4.95514	0.0260132	0.0540838	0.433901
LOC100643286	4013.82	0.167483	0.0600237	7.75273	0.00536315	0.0137776	0.167483
LOC100644136	13.6629	-0.0199318	0.205366	0.00901492	0.924357	0.952579	0.0199318
LOC105665897	5.18993	-2.2646	0.344101	43.2839	4.73466047598028e-11	6.20102081988622e-10	2.2646
LOC110119405	42.2339	0.314615	0.11335	7.67838	0.00558864	0.0142946	0.314615
LOC100647580	18.9993	-0.366307	0.231549	2.43901	0.118351	0.19576	0.366307
LOC100643892	297.842	0.14767	0.0734171	4.01468	0.0451056	0.0868604	0.14767
LOC105665900	2.96292	-0.0233491	0.314265	0.00552254	0.940761	0.964337	0.0233491
LOC100644254	3220.69	-0.126766	0.0401602	9.95078	0.00160781	0.0046935	0.126766
LOC110119466	0.926556	-0.462718	0.550107	0.733719	0.39168	0.512807	0.462718
LOC110119403	17.1681	-0.216593	0.20279	1.1252	0.288802	0.403847	0.216593
LOC100646469	130.094	0.283471	0.0693147	16.7053	4.36596086682975e-05	0.000185894	0.283471
LOC110119391	7.02158	-0.0465458	0.261376	0.0312538	0.859675	0.905781	0.0465458
LOC100645835	322.677	0.0511759	0.0603681	0.717938	0.396821	0.517902	0.0511759
LOC100651128	582.484	0.0836454	0.0640664	1.69799	0.192551	0.291456	0.0836454
LOC100651081	807.73	-0.264206	0.0825355	10.1979	0.00140604	0.00416862	0.264206
LOC110119460	14.101	0.749511	0.217739	11.7995	0.000592453	0.00192521	0.749511
LOC100646538	1259.47	0.206352	0.0427004	23.3218	1.37035475833196e-06	7.83719743810075e-06	0.206352
LOC100649770	1308.02	-0.0808754	0.0611728	1.74457	0.186561	0.284001	0.0808754
LOC100645679	1519.61	0.103841	0.0992033	1.08927	0.296633	0.412224	0.103841
LOC100650885	1050.45	0.288185	0.11941	5.79934	0.0160321	0.0356277	0.288185
LOC100648165	2690.07	-0.770939	0.106393	51.44	7.38177153520604e-13	1.35955719821114e-11	0.770939
LOC100642251	622.882	0.117251	0.0442249	7.01173	0.00809775	0.019671	0.117251
LOC100648137	1352.56	-0.241217	0.0356464	45.7311	1.35650428001131e-11	2.00816104082794e-10	0.241217
LOC100646539	1181.08	-0.328298	0.13384	5.90642	0.0150858	0.0337525	0.328298
LOC100644848	6450.89	-0.406435	0.0616707	43.2412	4.83900488479123e-11	6.31552175989419e-10	0.406435
LOC100644679	921.254	-0.0441675	0.0572654	0.593455	0.441086	0.561793	0.0441675
LOC100650156	2446.2	0.0930025	0.0356775	6.79218	0.00915579	0.0219053	0.0930025
LOC100643807	571.573	0.0874719	0.0483195	3.26567	0.0707439	0.127035	0.0874719
LOC100648397	755.084	-0.0746593	0.0449707	2.75082	0.0972043	0.16636	0.0746593
LOC100648364	1207.25	-0.105099	0.0728042	2.07608	0.149624	0.236785	0.105099
LOC100646659	401.299	0.0962833	0.0439953	4.78598	0.0286923	0.0587486	0.0962833
LOC100646380	1458.09	-0.192916	0.0296312	42.3418	7.66387071435373e-11	9.61030506823438e-10	0.192916
LOC100651405	1.72113	-0.939628	0.418031	5.15065	0.0232377	0.0490695	0.939628
LOC100645448	982.874	-0.0242391	0.0278279	0.758641	0.383754	0.504139	0.0242391
LOC100643162	237.431	-0.294573	0.0916008	10.229	0.00138251	0.00410211	0.294573
LOC100648477	4602.75	0.467727	0.0718548	42.03	8.98838388104565e-11	1.11463923255758e-09	0.467727
LOC100646908	1437.29	0.0731122	0.0253811	8.29552	0.0039743	0.0105988	0.0731122
LOC100650813	329.944	-0.223341	0.103161	4.63769	0.0312771	0.0632661	0.223341
LOC100645327	755.494	0.00814461	0.0269582	0.0912881	0.762546	0.835763	0.00814461
LOC100652040	87.2812	0.0423847	0.163094	0.067215	0.795436	0.858844	0.0423847
LOC110119428	5.09261	0.275392	0.244829	1.24411	0.264681	0.377183	0.275392
LOC100644680	2842.22	0.0153306	0.0355332	0.185942	0.666315	0.762145	0.0153306
LOC100645633	572.826	0.00752963	0.0590928	0.0162091	0.898691	0.934492	0.00752963
LOC100646026	2993.95	0.855757	0.160433	27.5826	1.50526865710589e-07	1.03921075353094e-06	0.855757
LOC100646416	1679.8	0.34135	0.0502862	45.938	1.22056629314479e-11	1.82725953885499e-10	0.34135
LOC100643163	29.5668	1.41483	0.256598	29.0586	7.02206434217585e-08	5.12267599372542e-07	1.41483
LOC100648824	151.844	0.0328905	0.076856	0.182732	0.669036	0.763696	0.0328905
LOC100644606	1468.7	0.399857	0.102812	14.6481	0.000129564	0.000493827	0.399857
LOC100642757	4201.41	-0.150459	0.0662499	5.14431	0.0233226	0.049221	0.150459
LOC100651524	4122.48	0.0428339	0.107925	0.154371	0.694393	0.784009	0.0428339
LOC100647185	1.85124	-0.7374	0.375478	3.92438	0.0475908	0.0910045	0.7374
LOC100649211	60.9784	-0.31201	0.238516	1.69253	0.193268	0.292184	0.31201
LOC110119413	2326.79	0.853143	0.147457	32.9275	9.56581846064528e-09	8.28445747272281e-08	0.853143
LOC100642692	1666.49	-0.248896	0.0473435	27.5554	1.52660414158604e-07	1.05134767389179e-06	0.248896
LOC100647218	176.127	-0.0380172	0.217933	0.0281449	0.866769	0.910941	0.0380172
LOC100650203	6.98356	-0.16858	0.238274	0.496135	0.481203	0.600057	0.16858
LOC100645797	1036.52	0.0749646	0.0408257	3.37019	0.0663859	0.120563	0.0749646
LOC100645795	1307.31	-0.167085	0.0280925	35.3428	2.76483537158567e-09	2.65300998209223e-08	0.167085
LOC100647809	26.9859	-0.267471	0.173594	2.30103	0.129288	0.210462	0.267471
LOC100648323	7.75468	0.853006	0.232884	13.4261	0.00024815	0.000885811	0.853006
LOC100646829	791.368	0.0247167	0.0422173	0.341936	0.558714	0.669099	0.0247167
LOC110119395	12.9338	-0.804371	0.198699	16.29	5.4350067633278e-05	0.000226082	0.804371
LOC100643935	1856.12	-0.133978	0.0366942	13.3071	0.000264405	0.000937259	0.133978
LOC105665627	7.47544	0.983053	0.434346	4.87959	0.027176	0.056085	0.983053
LOC100644523	5089.71	-0.471845	0.0642142	53.284	2.88643833107552e-13	5.73091071478434e-12	0.471845
LOC100644607	1788.3	-0.0526342	0.0354484	2.20274	0.137765	0.221811	0.0526342
LOC100649451	839.151	0.138672	0.030098	21.2166	4.10198416120701e-06	2.13746015063732e-05	0.138672
LOC100646145	4659.07	-0.144875	0.313588	0.18366	0.668247	0.763215	0.144875
LOC100649961	287.162	-0.883539	0.199347	17.9052	2.32182727441368e-05	0.000104711	0.883539
LOC100643609	51.0797	-0.431181	0.127346	11.4088	0.000730955	0.00232139	0.431181
LOC110119407	5.19187	1.86312	0.389728	20.2606	6.75771671117548e-06	3.37825498802424e-05	1.86312
LOC105665884	2198.51	0.07291	0.03724	3.83161	0.0502947	0.0955225	0.07291
LOC100648249	25.164	-0.516578	0.194841	6.84001	0.00891386	0.0213787	0.516578
LOC100647969	20.6297	-0.464756	0.174706	7.07945	0.00779728	0.0190517	0.464756
LOC100652282	164.097	-0.0928354	0.0558784	2.76058	0.0966129	0.165474	0.0928354
LOC100648206	240.583	0.063734	0.0473516	1.81231	0.178231	0.274039	0.063734
LOC100649929	4530.66	-0.0351189	0.036568	0.921303	0.337133	0.45644	0.0351189
LOC100645164	186.094	-0.135779	0.0532994	6.48322	0.0108898	0.025458	0.135779
LOC100650404	485.402	-0.0971605	0.0782688	1.53183	0.215838	0.31865	0.0971605
LOC100647500	666.62	-0.0762424	0.0432966	3.1028	0.0781579	0.138199	0.0762424
LOC100646862	1299.61	-0.277768	0.102591	7.1768	0.00738525	0.018209	0.277768
LOC110119426	0.93667	0.423519	0.531303	0.613969	0.433297	0.554648	0.423519
LOC100642636	1313.75	0.0401629	0.0295749	1.84406	0.174476	0.26945	0.0401629
LOC110119448	3.33432	0.397202	0.283865	1.96489	0.160991	0.251819	0.397202
LOC100649501	565.944	-0.0702872	0.0296499	5.61918	0.0177649	0.0389222	0.0702872
LOC100649453	0.252955	0.0863354	1.65917	0.00936244	0.922917	0.951291	0.0863354
LOC100649626	762.16	0.0583933	0.0380194	2.35611	0.124793	0.204413	0.0583933
LOC100650884	1431.02	0.212642	0.0952114	4.94813	0.026119	0.0542836	0.212642
LOC100643119	327.272	0.0771645	0.0400356	3.71118	0.0540491	0.101688	0.0771645
LOC100644132	85.3768	-2.05948	0.298399	36.6208	1.4349533799443e-09	1.44113075772344e-08	2.05948
LOC100649020	5.07457	-2.34704	0.475695	23.5563	1.21314546817514e-06	7.01463940643293e-06	2.34704
LOC105665905	1.42977	-1.13471	0.511757	5.20045	0.022581	0.0478996	1.13471
LOC100645491	2450.52	-0.122107	0.070815	2.94094	0.0863606	0.150446	0.122107
LOC100646258	630.882	0.19649	0.0484281	16.4492	4.99709675830045e-05	0.000209814	0.19649
LOC100647337	81.6952	0.380859	0.076988	24.4358	7.68270454469546e-07	4.62035045604188e-06	0.380859
LOC100652076	1126.4	-0.174019	0.0589528	8.68718	0.00320455	0.00873104	0.174019
LOC100649576	614.834	-0.0999881	0.201025	0.246304	NA	NA	0.0999881
LOC100644559	33.2552	-0.094956	0.225676	0.169067	0.680942	0.772562	0.094956
LOC100648943	1254.44	0.0349527	0.0396937	0.774793	0.378738	0.499189	0.0349527
LOC100646784	215.137	0.119279	0.0712407	2.79921	0.0943107	0.162126	0.119279
LOC100644173	1445.22	0.0302554	0.0353876	0.72974	0.392967	0.514191	0.0302554
LOC100651837	7.12425	-0.311631	0.230535	1.78132	0.181987	0.278477	0.311631
LOC105665874	14.1362	-1.5091	0.205443	54.0262	1.97835066113387e-13	4.04262239112721e-12	1.5091
LOC110119377	8.71562	0.0128364	0.231265	0.00295144	0.956675	0.974958	0.0128364
LOC100644725	20.7438	0.0996504	0.184281	0.291098	0.589518	0.698489	0.0996504
LOC100651955	339.387	0.347861	0.134112	6.66176	0.00985035	0.0233251	0.347861
LOC100645447	1518.87	0.0687273	0.0295685	5.40241	0.020109	0.0434209	0.0687273
LOC100650241	915.146	-0.111988	0.0561326	3.96107	0.0465641	0.0893463	0.111988
LOC105665878	121.283	0.0519522	0.15252	0.115464	0.734007	0.815473	0.0519522
LOC100644439	2880.96	0.239089	0.0461077	26.8116	2.24291432427851e-07	1.50216235665495e-06	0.239089
LOC100643651	825.417	0.197878	0.0338873	34.066	5.32741232479585e-09	4.86196929201825e-08	0.197878
LOC100644443	1892.45	-0.286329	0.0545658	27.4044	1.65058678085755e-07	1.12904933947675e-06	0.286329
LOC105665913	126.606	0.252242	0.0798658	9.9667	0.00159397	0.00465917	0.252242
LOC100646261	491.293	-0.0153019	0.0484417	0.0995163	0.752411	0.828332	0.0153019
LOC100651201	1379.85	0.213815	0.0741242	8.22697	0.00412724	0.0109519	0.213815
LOC100648557	327.133	0.251864	0.113099	4.93137	0.0263734	0.0547413	0.251864
LOC100644681	8154.15	-0.0894713	0.0737771	1.45913	0.227069	0.331957	0.0894713
LOC100650243	132.896	-0.43225	0.0615693	49.2502	2.25306656346528e-12	3.81691972430927e-11	0.43225
LOC100643485	210.346	1.20355	0.161972	53.7942	2.22627142604812e-13	4.51626583856646e-12	1.20355
LOC100648750	7.92021	-0.501723	0.225618	4.95023	0.0260872	0.0542277	0.501723
LOC100650118	543.681	-0.423796	0.0708154	35.4182	2.65994565098861e-09	2.56334521512655e-08	0.423796
LOC100648164	831.222	-0.0817368	0.0663002	1.51141	0.218924	0.322271	0.0817368
LOC100650528	1143.89	-0.0766075	0.0484105	2.49927	0.113899	0.189855	0.0766075
LOC105665962	0.310799	0.938312	0.995606	1.22911	0.267579	0.380635	0.938312
LOC110119436	26.189	-0.288412	0.112537	6.58712	0.0102719	0.0241954	0.288412
LOC100647774	548.712	-0.019257	0.0525406	0.134248	0.714067	0.800079	0.019257
LOC100642881	756.005	-0.112556	0.0395482	8.08576	0.00446145	0.0117524	0.112556
LOC105665955	23.2344	-0.546876	0.166275	10.7065	0.00106757	0.00326273	0.546876
LOC100650117	186.893	-0.0460543	0.0503256	0.836858	0.360297	0.480024	0.0460543
LOC100650363	295.436	-0.00701904	0.0602799	0.013474	0.907591	0.941212	0.00701904
LOC100642962	649.256	0.167349	0.0366225	20.8746	4.90342581935018e-06	2.51758653485022e-05	0.167349
LOC105665925	7.92766	0.243723	0.190968	1.6212	0.202925	0.303669	0.243723
LOC100648711	0.373977	0.326622	2.09782	-0.00105917	1	1	0.326622
LOC100644557	520.74	0.851146	0.107834	60.4991	7.36103973547325e-15	1.96363679018607e-13	0.851146
LOC100651566	933.153	0.369917	0.101429	13.068	0.000300378	0.0010474	0.369917
LOC100646624	193.594	1.85676	0.448448	13.5459	0.000232797	0.000836873	1.85676
LOC100642728	436.442	0.0881314	0.0540617	2.65633	0.103138	0.174912	0.0881314
LOC100642403	1878.94	0.0809895	0.0311467	6.75649	0.00934075	0.0222691	0.0809895
LOC100650561	10724.7	0.389082	0.104254	13.6067	0.000225375	0.000814375	0.389082
LOC100645632	375.981	0.0181667	0.0538858	0.113485	0.736211	0.816974	0.0181667
LOC100647100	678.538	0.211758	0.0536129	15.5558	8.01061186133992e-05	0.000320482	0.211758
LOC100648942	3532.66	-0.104082	0.0553997	3.52302	0.0605222	0.111636	0.104082
LOC100646740	279.241	0.113005	0.0456531	6.11712	0.0133879	0.0304587	0.113005
LOC100645492	1442.7	0.0666404	0.0393271	2.86891	0.0903061	0.156153	0.0666404
LOC100651161	511.816	-0.0455252	0.0404886	1.26261	0.261158	0.373159	0.0455252
LOC105665894	2364.57	0.517458	0.0819992	39.2385	3.75066039529414e-10	4.16252676972288e-09	0.517458
LOC100650242	251.038	1.26731	0.245376	25.2351	5.07505530162657e-07	3.19093033507099e-06	1.26731
LOC100649625	4034.48	0.0624158	0.0475199	1.72458	0.189104	0.286859	0.0624158
LOC105665927	520.272	-0.339331	0.105559	10.214	0.00139376	0.0041333	0.339331
LOC105665951	577.276	0.152356	0.0551859	7.58856	0.00587399	0.0149238	0.152356
LOC110119432	7.57026	-0.736342	0.268022	7.45959	0.00630995	0.0158819	0.736342
LOC100651525	108.521	0.0582291	0.0660297	0.777709	0.377843	0.498126	0.0582291
LOC100649413	108.613	0.598798	0.129946	20.9554	4.70111657344515e-06	2.42371562566477e-05	0.598798
LOC100644329	2060.04	-0.294217	0.0495014	35.1506	3.05172858513384e-09	2.90588917485789e-08	0.294217
LOC105665866	298.004	0.0938379	0.0436592	4.61658	0.0316644	0.0639801	0.0938379
LOC100642490	13.7137	-0.0935402	0.187983	0.244438	0.621019	0.726284	0.0935402
LOC100643486	733.238	0.816645	0.180391	20.107	7.32278649338371e-06	3.62994967476365e-05	0.816645
LOC100644019	375.95	0.0654364	0.0674322	0.942181	0.331718	0.450634	0.0654364
LOC100645165	280.675	0.095136	0.0458998	4.29673	0.0381858	0.0752163	0.095136
LOC110119392	2.05562	0.0994486	0.42319	0.0539494	0.816328	0.875422	0.0994486
LOC110119467	1.57562	-0.0987307	0.391147	0.0635278	0.801005	0.863379	0.0987307
LOC100648251	341.036	-0.0281755	0.0511836	0.302589	0.582264	0.691357	0.0281755
LOC100650484	1057.65	0.0694984	0.232247	0.0869186	0.768132	0.839912	0.0694984
LOC105665959	122.728	-0.101651	0.129539	0.60358	0.437215	0.558387	0.101651
LOC110119463	16.1582	0.0734729	0.13777	0.283434	0.594459	0.702782	0.0734729
LOC100649061	430.963	-0.143922	0.0384984	13.9635	0.000186394	0.000686141	0.143922
LOC100647147	151.673	1.38003	0.159537	71.2087	3.2136961375858e-17	1.29449530031244e-15	1.38003
LOC100649733	265.283	0.054003	0.0428276	1.58674	0.207792	0.309711	0.054003
LOC110119385	5.6713	-0.70355	0.282705	6.248	0.0124334	0.0285715	0.70355
LOC100646108	391.117	-0.160362	0.0505096	10.069	0.00150786	0.00443643	0.160362
LOC105665949	856.644	0.830134	0.162286	25.3714	4.72867121778217e-07	2.99288904654618e-06	0.830134
LOC100645560	192.213	-0.0802234	0.0732342	1.19598	0.274126	0.387576	0.0802234
LOC100649213	176.672	0.128718	0.0571436	5.07044	0.0243373	0.0511023	0.128718
LOC100644678	231.942	-0.100616	0.0726362	1.91007	0.166956	0.259627	0.100616
LOC100646468	208.991	-0.889196	0.148694	34.8156	3.62465461421862e-09	3.39655919414394e-08	0.889196
LOC100642927	150.905	-0.0820863	0.0553155	2.1996	0.138046	0.2222	0.0820863
LOC100642249	413.949	0.170021	0.0671879	6.36764	0.011622	0.0269448	0.170021
LOC105665909	11.0094	-1.24482	0.347509	12.5799	0.000389924	0.00132274	1.24482
LOC100645716	1262.72	0.268294	0.24368	1.17927	0.277505	0.391199	0.268294
LOC100649295	1462.39	0.198938	0.0275133	52.2318	4.93201013546151e-13	9.36432506197644e-12	0.198938
LOC100650563	664.336	-0.234852	0.0542302	18.729	1.50670927028421e-05	7.06242377925602e-05	0.234852
LOC100643611	1198.83	0.180175	0.0418865	18.4708	1.72523412743772e-05	7.98973191027607e-05	0.180175
LOC100652161	18537.1	0.258504	0.0617744	17.4015	3.02588775563402e-05	0.000133454	0.258504
LOC100648899	1410.62	0.612257	0.0737345	68.3562	1.36473302272974e-16	4.89816679119476e-15	0.612257
LOC110119464	3.92603	-0.419427	0.309808	1.82676	0.17651	0.272029	0.419427
LOC100647775	283.058	0.0118352	0.0524852	0.0507673	0.821733	0.878849	0.0118352
LOC100646025	16.685	-0.0522957	0.237151	0.0456147	0.830878	0.884744	0.0522957
LOC100642491	149.365	-0.157612	0.260405	0.344927	0.556999	0.667802	0.157612
LOC100646710	665.501	0.142576	0.0385375	13.6801	0.000216739	0.000785196	0.142576
LOC105665910	0.671471	-0.849453	0.704692	1.5039	0.220073	0.323605	0.849453
LOC100642928	246.597	-0.279409	0.0581027	23.1025	1.53594333842452e-06	8.68222791705085e-06	0.279409
LOC100646260	4330.16	-0.105346	0.0576055	3.33536	0.0678054	0.122663	0.105346
LOC100645909	446.765	0.890804	0.151848	33.705	6.41361610771145e-09	5.75478150433917e-08	0.890804
LOC100642518	610.942	0.0937497	0.0453086	4.2693	0.0388069	0.0762519	0.0937497
LOC100647970	84.0696	-0.183083	0.104541	3.05916	0.0802832	0.141243	0.183083
LOC100647810	285.999	0.74063	0.14142	26.8845	2.15981978183781e-07	1.44971112521959e-06	0.74063
LOC100651998	1138.25	0.072643	0.0268014	7.33596	0.00675885	0.0168527	0.072643
LOC100652236	413.695	0.285977	0.0502091	32.3812	1.26707984123973e-08	1.06923587507178e-07	0.285977
LOC110119440	210.916	0.668621	0.1329	24.9688	5.82660646637448e-07	3.60477012212494e-06	0.668621
LOC100650927	22449.7	0.00257526	0.104418	0.000610948	0.98028	0.989292	0.00257526
LOC100643574	18132.1	0.612634	0.154789	15.2733	9.30241511892327e-05	0.000366919	0.612634
LOC100649379	658.346	-0.0245154	0.0424702	0.332632	0.564114	0.674671	0.0245154
LOC100646027	37.6993	-0.331148	0.304694	1.13973	0.28571	0.400423	0.331148
LOC110119158	96.0149	-0.140207	0.162477	0.719885	0.396182	0.517355	0.140207
LOC105665875	4.19827	-0.817339	0.319559	6.5665	0.0103916	0.0244464	0.817339
LOC100652077	834.983	-0.0413716	0.0459544	0.807675	0.368809	0.48869	0.0413716
LOC100648208	130.033	-0.214054	0.175794	1.46436	0.226238	0.331165	0.214054
LOC100651446	1655.59	-1.47989	0.144145	95.1858	1.7332535731847e-22	1.59089946823953e-20	1.47989
LOC100643610	15.3469	0.251408	0.222149	1.27828	0.25822	0.369621	0.251408
LOC100649091	209.188	0.0660031	0.051606	1.63449	0.201083	0.301355	0.0660031
LOC105665957	1252.27	0.251679	0.0799335	9.82874	0.00171806	0.00499062	0.251679
LOC100648979	269.357	-0.100624	0.0462604	4.72447	0.0297364	0.0605653	0.100624
LOC110119470	438.833	0.0828581	0.114163	0.510974	0.474717	0.593954	0.0828581
LOC100647849	1.6414	-0.354898	0.478566	0.547667	0.459273	0.579486	0.354898
LOC100646741	2440.59	-0.155641	0.0542901	8.17378	0.00425003	0.011259	0.155641
LOC105665941	1.75408	-0.195814	0.467387	0.177602	0.673442	0.766323	0.195814
LOC100650116	11088.5	0.496981	0.0522522	89.8772	2.53411666173531e-21	1.87927406477563e-19	0.496981
LOC105665882	19.6573	0.92453	0.208489	19.2299	1.15883162918529e-05	5.54318521299313e-05	0.92453
LOC100651445	520.797	0.0525238	0.0783296	0.448226	0.503179	0.620004	0.0525238
LOC100644802	5177.69	0.268801	0.132254	3.95586	0.0467085	0.0895926	0.268801
LOC110119454	0.786631	1.80652	0.673297	7.93873	0.00483879	0.012604	1.80652
LOC105665876	153.933	-0.217362	0.0690377	9.88931	0.00166242	0.00484154	0.217362
LOC100646742	803.208	-0.218947	0.0449611	23.6943	1.12919304236027e-06	6.56526671253912e-06	0.218947
LOC110119380	22.0407	-0.711508	0.138508	26.5182	2.61069759989466e-07	1.72373771955309e-06	0.711508
LOC100650646	1577.16	1.19934	0.195675	33.5675	6.88336331417049e-09	6.15654172460712e-08	1.19934
LOC100643530	2.54619	-0.324588	0.424021	0.553995	0.45669	0.576942	0.324588
LOC100645989	398.436	-0.0596033	0.0717986	0.686786	0.40726	0.528324	0.0596033
LOC100647899	66.2301	0.068221	0.0951593	0.512241	0.47417	0.593402	0.068221
LOC100651921	337.612	-1.05311	0.155648	43.9939	3.29407060383317e-11	4.4335339689572e-10	1.05311
LOC100650886	3533.04	-0.45476	0.0836778	29.3542	6.0285611536396e-08	4.45008752791406e-07	0.45476
LOC100646109	1781.72	-0.0878002	0.0486438	3.24579	0.0716071	0.128379	0.0878002
LOC100651327	753.681	0.024222	0.0572611	0.177981	0.673114	0.766165	0.024222
LOC110119402	12.3181	-0.179777	0.211886	0.701307	0.402345	0.52316	0.179777
LOC100649093	33.7167	0.193739	0.162675	1.41239	0.23466	0.341259	0.193739
LOC100645375	485.599	-0.0521179	0.035782	2.12027	0.145361	0.231215	0.0521179
LOC105665950	11245.8	0.744479	0.168452	18.7261	1.50898862389261e-05	7.06788838179059e-05	0.744479
LOC110119400	13.9076	0.232421	0.168647	1.87319	0.17111	0.265115	0.232421
LOC100650685	2279.75	-0.0589755	0.0576226	1.04689	0.306226	0.423138	0.0589755
LOC100643808	509.609	-0.165253	0.0439404	14.1367	0.000169993	0.000633682	0.165253
LOC100643363	268.514	0.00418042	0.0513091	0.00662527	0.935127	0.960077	0.00418042
LOC100642519	573.394	0.00994126	0.0365072	0.0740239	0.785566	0.852317	0.00994126
LOC100649844	340.964	0.272542	0.134216	4.00197	0.0454472	0.087473	0.272542
LOC100650962	1926.49	0.264138	0.0718904	13.4046	0.000251011	0.000894881	0.264138
LOC100649998	710.547	0.308259	0.0446017	47.7116	4.93763427054903e-12	7.93280180223932e-11	0.308259
LOC100651130	3608.99	-0.151403	0.0375505	16.2213	5.63566657647959e-05	0.000233302	0.151403
LOC105665972	0.244727	-1.12896	1.39955	1.61513	0.203772	0.304814	1.12896
LOC100645005	10.4528	-0.888204	0.267508	10.2672	0.00135415	0.00403076	0.888204
LOC100650079	851.624	0.188967	0.112798	2.7806	0.0954127	0.16381	0.188967
LOC100650442	2800.86	0.045663	0.0374579	1.48571	0.222883	0.327023	0.045663
LOC100647027	3.66741	0.399194	0.300433	1.72387	0.189195	0.286955	0.399194
LOC100651682	3134.98	0.259891	0.0640769	16.3647	5.22499588263497e-05	0.000217994	0.259891
LOC105665958	193.145	-0.540058	0.0917415	34.4695	4.32990666587872e-09	4.01376612951241e-08	0.540058
LOC110119420	0.640939	-0.241922	0.712846	0.147578	0.700861	0.789561	0.241922
LOC105665944	28.5705	0.110896	0.139264	0.631717	0.426726	0.548557	0.110896
LOC100643080	307.568	0.881385	0.1051	68.0752	1.57379051806288e-16	5.61251790486245e-15	0.881385
LOC100650766	487.434	0.630439	0.0886345	49.9941	1.54209727677785e-12	2.68978275784399e-11	0.630439
LOC100643201	606.971	-0.035567	0.0551569	0.4146	0.519644	0.63429	0.035567
LOC100646144	60.4731	-0.112508	0.127402	0.774359	0.378872	0.499306	0.112508
LOC100650560	5416.77	0.0139508	0.0519636	0.0716961	0.788883	0.854281	0.0139508
LOC100652119	188.617	-0.0476057	0.0671017	0.502216	0.478528	0.597453	0.0476057
LOC100648022	3664.26	-0.00589023	0.0393372	0.022416	0.880986	0.922075	0.00589023
LOC100649381	744.745	-0.00250633	0.0568637	0.00193014	0.964958	0.979122	0.00250633
LOC100648944	98.2257	0.312941	0.111375	7.8271	0.00514686	0.0133013	0.312941
LOC105665869	69.4817	-0.311541	0.188477	2.69563	0.100624	0.171322	0.311541
LOC100644640	685.134	0.249621	0.0535917	21.6624	3.25101355688713e-06	1.72780492691134e-05	0.249621
LOC100644888	432.785	-0.073307	0.0503259	2.11581	0.145785	0.231692	0.073307
LOC100643767	26.8745	-1.34507	0.168578	62.4725	2.70193792432428e-15	7.698804294296e-14	1.34507
LOC110119396	5.59686	1.55936	0.331184	22.019	2.69957785892018e-06	1.45615957919981e-05	1.55936
LOC100646785	183.593	-0.0937115	0.0667703	1.9659	0.160883	0.251722	0.0937115
LOC105665976	0.24279	-0.150267	1.19594	0.0351227	0.851339	0.899028	0.150267
ENSRNA049756374	1.38094	0.837024	0.535099	2.42438	0.11946	0.19709	0.837024
ENSRNA049756375	0.277571	-0.281095	1.21219	0.0701977	0.791049	0.85611	0.281095
LOC105666257	710.419	-0.219757	0.08159	7.22711	0.00718105	0.0177906	0.219757
LOC100650368	384.849	-0.153947	0.0414499	13.7811	0.00020539	0.00074844	0.153947
LOC100649221	556.479	-0.0931339	0.0596005	2.43752	0.118464	0.195889	0.0931339
LOC100647936	13244.7	0.0985723	0.103129	0.900301	0.342701	0.461746	0.0985723
LOC100643585	232.575	0.915368	0.106742	71.5917	2.64661095416545e-17	1.09765738758314e-15	0.915368
LOC105666245	4.38196	0.788137	0.436022	3.03415	0.0815292	0.14321	0.788137
LOC100649700	7498.34	-0.0322111	0.0887649	0.13053	0.717883	0.803163	0.0322111
LOC105666202	14.8748	-0.167914	0.246353	0.456931	0.499062	0.61656	0.167914
LOC100650856	704.813	0.122896	0.0786962	2.40581	0.120885	0.198982	0.122896
LOC100648990	1603.47	-0.117111	0.0346984	11.3845	0.000740613	0.00235073	0.117111
LOC100652168	658.396	-0.242886	0.0568606	18.2101	1.97823552410184e-05	9.041747509752e-05	0.242886
LOC100647390	0.13633	-0.150276	3.27554	0.0156419	0.90047	0.936081	0.150276
LOC100650852	732.296	-0.163237	0.0601165	7.36011	0.00666866	0.0166575	0.163237
LOC100647782	5.96431	-0.78429	0.241823	10.4607	0.00121942	0.00367268	0.78429
LOC100647305	0.475661	1.0428	0.863085	1.48237	0.223404	0.327616	1.0428
LOC100644027	407.752	-0.262077	0.058184	20.2334	6.85459329990325e-06	3.42210146109303e-05	0.262077
LOC110119674	1.89439	-1.96742	0.50044	15.7794	7.11749583098933e-05	0.000288552	1.96742
LOC100645209	8596.8	0.540758	0.0613441	77.2147	1.53350101213828e-18	7.56482129247772e-17	0.540758
LOC100650213	24.0539	0.591321	0.214385	7.5456	0.00601569	0.0152372	0.591321
LOC100649892	1.31657	0.132308	0.465018	0.0797098	0.777691	0.846891	0.132308
LOC105666239	14.0265	1.44941	0.341634	15.029	0.00010587	0.000412072	1.44941
LOC100651813	683.529	-0.219267	0.0824283	7.03988	0.00797143	0.0194052	0.219267
LOC100644028	676.802	0.344822	0.0580708	35.1107	3.11491459344504e-09	2.96101983169759e-08	0.344822
LOC100643457	2173.92	0.0139588	0.0437698	0.101561	0.749964	0.826747	0.0139588
LOC100642528	641.893	-0.0589991	0.0494732	1.41698	0.233901	0.340425	0.0589991
LOC100651812	31460	1.47238	0.299201	19.3217	1.10441407513833e-05	5.29419041669477e-05	1.47238
LOC105666288	68.6941	-1.83969	0.283728	35.4263	2.6488429908846e-09	2.55484442824511e-08	1.83969
LOC100645020	1341.16	0.433214	0.102421	17.7618	2.50362816508584e-05	0.000112008	0.433214
LOC100651845	703.546	-0.119096	0.0332601	12.8133	0.000344161	0.00118182	0.119096
LOC100650570	296.383	0.0607731	0.0524967	1.33869	0.247265	0.3564	0.0607731
LOC100645999	3198.88	-0.0957853	0.0504029	3.59227	0.0580488	0.107996	0.0957853
LOC100652203	0.584886	1.6601	0.765871	5.75352	0.0164557	0.0364746	1.6601
LOC100645092	56.7824	-0.753082	0.1924	15.1553	9.90206831790361e-05	0.000387975	0.753082
LOC100646033	977.911	-0.139537	0.0538214	6.70232	0.00962878	0.0228584	0.139537
LOC100652167	2104.1	0.832827	0.106319	58.7217	1.81623423774886e-14	4.48966688616152e-13	0.832827
LOC100651339	685.338	0.190511	0.0587347	10.4672	0.00121511	0.00366249	0.190511
LOC100652289	4.35695	-0.369233	0.452842	0.615828	0.432602	0.55403	0.369233
LOC110119720	12.8954	0.421884	0.22879	3.19492	0.0738672	0.131882	0.421884
LOC100650168	511.062	-0.261223	0.0487991	28.616	8.82514398668157e-08	6.33486938223463e-07	0.261223
LOC100646308	1509.2	0.0493275	0.0403449	1.48861	0.222433	0.326534	0.0493275
LOC100645091	2.51974	-0.230828	0.331787	0.479832	0.488499	0.607126	0.230828
LOC100648174	1.04598	-0.699059	0.444459	2.49535	0.114183	0.190193	0.699059
LOC100649306	520.815	0.862538	0.268403	10.0008	0.00156474	0.00458331	0.862538
LOC100646233	32.2728	-0.039584	0.291685	0.0179659	0.893373	0.930345	0.039584
LOC100647780	5.43344	-0.140966	0.293787	0.224779	0.635422	0.737659	0.140966
LOC100646511	1475.28	-0.043937	0.043325	1.02606	0.311085	0.428479	0.043937
LOC100651691	707.916	-0.0340642	0.0291103	1.36917	0.241955	0.350008	0.0340642
LOC100648333	170.395	-0.271178	0.123689	4.71053	0.0299784	0.0610028	0.271178
LOC100649341	1570.81	-0.648906	0.199646	9.98002	0.00158248	0.00462922	0.648906
LOC100650972	1130.85	-0.192564	0.0875511	4.80942	0.0283045	0.0580715	0.192564
LOC100649663	323.554	0.387615	0.0704184	30.1261	4.04842329784336e-08	3.08816376629768e-07	0.387615
LOC110119704	1.29639	0.838896	0.43317	3.77457	0.0520374	0.0983817	0.838896
LOC100648527	147.566	0.0585398	0.0609426	0.921812	0.337	0.456315	0.0585398
LOC110119660	4.85349	0.446683	0.332527	1.7278	0.188692	0.286505	0.446683
LOC100646551	1196.48	-0.049482	0.0396498	1.55574	0.21229	0.314432	0.049482
LOC100644144	1039.02	0.574321	0.0578649	97.2419	6.13556056404538e-23	6.36166733297965e-21	0.574321
LOC100646631	2581.7	-0.0683083	0.0439554	2.41209	0.120401	0.198331	0.0683083
LOC100642344	578.669	0.294425	0.070543	17.3056	3.18247960635579e-05	0.000139864	0.294425
LOC105666248	1157.53	0.0430261	0.0356085	1.45629	0.227522	0.332436	0.0430261
LOC100642463	556.05	-0.0289392	0.0722758	0.159411	0.689699	0.779811	0.0289392
LOC100650612	310.022	-0.00587352	0.0398916	0.0216471	0.88303	0.923225	0.00587352
LOC105666268	95.3629	-0.183404	0.08789	4.33589	0.0373168	0.0738293	0.183404
LOC100648256	8215.95	1.01545	0.109686	83.543	6.23455542815834e-20	3.75347052067296e-18	1.01545
LOC105666267	0.967533	2.65985	1.37901	4.29024	0.0383318	0.0754507	2.65985
LOC100650851	97.7075	0.0990177	0.0779396	1.61265	0.20412	0.305212	0.0990177
LOC100650091	1721.43	-0.175758	0.0323046	29.5531	5.44049771218034e-08	4.05880702071922e-07	0.175758
LOC105666273	2.33273	-0.332411	0.350618	0.89596	0.343867	0.462927	0.332411
LOC100644531	1541.08	-0.0857635	0.0359607	5.68214	0.0171385	0.03773	0.0857635
LOC100647513	471.108	-0.066511	0.0478648	1.92676	0.165114	0.257298	0.066511
LOC100647071	992.559	-0.084481	0.057095	2.18462	0.139395	0.224049	0.084481
LOC100646630	102.677	-0.0707762	0.0644795	1.20428	0.272468	0.385678	0.0707762
LOC100649103	75.9816	0.239174	0.0715129	11.1959	0.000819801	0.00257652	0.239174
LOC100647228	777.785	-5.55547	0.417937	103.983	2.04032843362288e-24	2.82069108638383e-22	5.55547
LOC100647191	1568.05	-0.164859	0.0387392	18.1	2.09601723382442e-05	9.52564975014848e-05	0.164859
LOC100650493	455.161	-0.296889	0.0473213	39.3291	3.58058182115771e-10	3.98958758540537e-09	0.296889
LOC100651610	1113.92	-0.276243	0.0411515	44.9746	1.99604142538374e-11	2.85461965280296e-10	0.276243
LOC100643945	4292.74	0.43774	0.0754231	33.4327	7.37736031555679e-09	6.54090901137014e-08	0.43774
LOC100652011	707.822	-0.0188203	0.0320149	0.345248	0.556816	0.667721	0.0188203
LOC100651337	6108.66	-0.533082	0.0845245	39.246	3.73635357085618e-10	4.15488453688654e-09	0.533082
LOC110119673	0.374055	1.56484	1.1379	3.05927	0.0802778	0.141243	1.56484
LOC100649852	247.241	0.406314	0.151189	7.08738	0.00776288	0.0189884	0.406314
LOC100643211	2609.49	0.080596	0.0288506	7.79989	0.00522493	0.0134627	0.080596
LOC100646069	270.069	0.966286	0.209983	20.4463	6.13280893758663e-06	3.08791342100247e-05	0.966286
LOC110119710	3.77624	-1.30961	0.292714	20.3147	6.56928405757452e-06	3.28845967262939e-05	1.30961
LOC100649423	1.71825	0.347016	0.543201	0.404938	0.52455	0.638659	0.347016
LOC100646119	3.14859	0.383217	0.297151	1.66434	0.197019	0.296624	0.383217
LOC105666212	0.720582	-2.80409	0.979839	7.31261	0.00684725	0.0170428	2.80409
LOC110119700	209.174	0.00456289	0.149118	0.00090901	0.975948	0.986697	0.00456289
LOC100643373	430.106	0.118576	0.0354295	11.2086	0.000814169	0.00256026	0.118576
LOC100648719	1481.67	-0.237418	0.0348926	46.198	1.06888334022673e-11	1.62186390838197e-10	0.237418
LOC100646387	192.446	-0.426609	0.114282	13.5818	0.000228395	0.000823958	0.426609
LOC100646836	1105.03	0.622923	0.127497	23.4409	1.288121921285e-06	7.39712270489715e-06	0.622923
LOC100645384	8370.13	0.930692	0.0985988	87.2566	9.53168070696315e-21	6.54820616911493e-19	0.930692
LOC100649186	472.399	0.0304668	0.0930988	0.106465	0.744205	0.822341	0.0304668
LOC100646310	1651.03	-0.854471	0.0777742	117.752	1.96449435698719e-27	4.07377922398937e-25	0.854471
LOC100646835	711.406	0.4356	0.0857194	25.5061	4.40980505269754e-07	2.80893043117788e-06	0.4356
LOC100647307	727.955	0.00404402	0.0292674	0.0190847	0.890124	0.928271	0.00404402
LOC100651254	4939.53	-0.156318	0.094025	2.72925	0.0985257	0.168303	0.156318
LOC100644773	261.054	0.0113862	0.0431938	0.0694408	0.792153	0.857056	0.0113862
LOC110119715	1.44483	0.771373	0.510257	2.19182	0.138745	0.2231	0.771373
LOC100651256	3.73681	0.586857	0.312435	3.48923	0.0617694	0.113504	0.586857
LOC100644569	10276.7	0.0574576	0.0607374	0.889961	0.345488	0.464606	0.0574576
LOC100642378	922.234	-0.127994	0.04382	8.51088	0.0035303	0.00953044	0.127994
LOC100643294	922.072	-0.102625	0.0283726	13.0784	0.00029872	0.0010424	0.102625
LOC100643494	504.993	-0.121958	0.0423233	8.30156	0.0039611	0.0105661	0.121958
LOC100645499	1162.6	-0.463977	0.0626699	54.3738	1.65760928240499e-13	3.47601287347772e-12	0.463977
LOC100650123	50.0593	0.677146	0.150306	20.1122	7.30312258402842e-06	3.62180543383305e-05	0.677146
LOC100652049	658.214	0.0346947	0.037718	0.845951	0.3577	0.477076	0.0346947
LOC100652048	690.247	-0.0634427	0.0433239	2.13942	0.143556	0.22906	0.0634427
LOC100642969	597.845	-0.131681	0.0457611	8.25985	0.00405314	0.0107833	0.131681
LOC100651089	2134.78	0.132903	0.124364	1.11225	0.291593	0.406784	0.132903
LOC105666219	1.37136	-0.329491	0.577926	0.313714	0.57541	0.684963	0.329491
LOC100649890	7.80537	-0.971529	0.393991	5.88303	0.0152875	0.0341491	0.971529
LOC100644857	2376.23	-0.0288929	0.0353405	0.667482	0.413931	0.535366	0.0288929
LOC100649185	599.131	-0.0369586	0.0514202	0.515839	0.472622	0.59206	0.0369586
LOC110119713	1.14373	0.353546	0.509172	0.452599	0.501103	0.61799	0.353546
LOC100642500	1047.71	0.920955	0.170837	28.4297	9.71637173168373e-08	6.91257500961845e-07	0.920955
LOC100648647	229.359	-0.381772	0.156884	5.83363	0.0157226	0.0350094	0.381772
LOC100648794	536.281	-0.0119566	0.0686565	0.0302682	0.861883	0.907424	0.0119566
LOC100642891	2862.37	-0.0560591	0.0513371	1.18986	0.275358	0.388883	0.0560591
LOC100644570	1009.11	-0.351455	0.100627	12.1353	0.000494772	0.00164454	0.351455
LOC100651814	0.24078	-0.636965	1.26964	0.529614	0.466769	0.586236	0.636965
LOC110119690	8.3954	-0.454782	0.21774	4.31366	0.0378076	0.0746158	0.454782
LOC100646918	671.751	0.858119	0.146016	33.8516	5.94814276224773e-09	5.38381060440236e-08	0.858119
LOC100647157	1185.35	-0.0990223	0.0268976	13.5473	0.000232629	0.000836536	0.0990223
LOC110119689	9.96559	0.772829	0.261239	8.73121	0.00312808	0.00855518	0.772829
LOC100642496	941.864	0.472697	0.0563331	69.8865	6.28177610377894e-17	2.41729652268442e-15	0.472697
LOC100648481	1457.59	0.206774	0.0621799	11.0366	0.000893322	0.00278027	0.206774
LOC100651653	1708.21	0.295398	0.0549725	28.8048	8.00544004680112e-08	5.78354307381154e-07	0.295398
LOC100649667	105.659	-0.695948	0.186249	13.8061	0.000202674	0.000739748	0.695948
LOC100645531	1442.9	0.0465781	0.0579123	0.646238	0.421461	0.54338	0.0465781
LOC100643903	598.586	-0.0208135	0.0505226	0.169611	0.680458	0.772169	0.0208135
LOC105666233	376.693	-0.389134	0.0542442	51.2702	8.0488932701686e-13	1.46555295673737e-11	0.389134
LOC100646190	4835.15	-0.0546867	0.0339232	2.59772	0.107018	0.18048	0.0546867
LOC100645295	674.215	-0.305293	0.0955226	10.0716	0.00150574	0.00443136	0.305293
LOC100646838	1947.05	0.0300246	0.0449819	0.444772	0.504828	0.621216	0.0300246
LOC100651652	624.265	-0.0636159	0.0585429	1.17882	0.277595	0.391199	0.0636159
LOC100650695	856.998	-0.0345437	0.0369206	0.874708	0.349655	0.468805	0.0345437
LOC100651929	1059.48	0.0417628	0.052589	0.62956	0.427517	0.54888	0.0417628
LOC100646957	1600.94	0.0583961	0.0244974	5.68137	0.0171459	0.0377359	0.0583961
LOC100647272	144.711	-0.162066	0.0756848	4.57977	0.0323515	0.06511	0.162066
LOC105666308	1.51317	0.335622	0.398307	0.708978	0.399783	0.520732	0.335622
LOC100647430	543.176	-0.0352884	0.0426853	0.682564	0.408705	0.529647	0.0352884
LOC110119671	3.53013	-0.072834	0.377309	0.0368147	0.847843	0.896943	0.072834
LOC100652320	1896.83	0.118556	0.042676	7.7107	0.00548944	0.0140601	0.118556
LOC100648950	525.181	-0.662405	0.155539	17.743	2.52848539925835e-05	0.000112985	0.662405
LOC100648290	122.419	-0.309983	0.164895	3.48366	0.0619774	0.113849	0.309983
LOC105666285	12747.6	-0.271032	0.052131	26.8831	2.16137435809741e-07	1.44971112521959e-06	0.271032
LOC100650451	194.618	0.0570707	0.0543242	1.10447	0.293287	0.408741	0.0570707
LOC100648760	200.832	-0.142513	0.0750035	3.59981	0.0577862	0.107544	0.142513
LOC100646355	15.9248	0.254486	0.201076	1.57235	0.209866	0.311847	0.254486
LOC105666263	18.848	0.30469	0.140024	4.77374	0.028897	0.0590383	0.30469
LOC100643089	1723.65	0.010149	0.0483663	0.0439535	0.83394	0.886759	0.010149
LOC100648759	1375.6	0.0775495	0.0332878	5.42662	0.019832	0.0429386	0.0775495
LOC105666266	3.19775	-0.0103483	0.407363	0.000616286	0.980194	0.989292	0.0103483
LOC100643661	441.785	-0.12882	0.0422314	9.29645	0.00229599	0.00647293	0.12882
LOC100646956	41.6915	0.124771	0.225117	0.304222	0.581247	0.690548	0.124771
LOC100651960	3339.95	1.39533	0.149969	82.6419	9.83519623213551e-20	5.76620562342688e-18	1.39533
LOC100643009	2296.4	0.244503	0.0610567	15.979	6.40495187095581e-05	0.000262432	0.244503
LOC100648221	12263.6	-0.0743268	0.0319386	5.41255	0.0199925	0.0432349	0.0743268
LOC100646594	5856.4	-0.153274	0.0452078	11.4675	0.000708245	0.00225567	0.153274
LOC100649853	365.151	0.414601	0.0813075	25.8813	3.63069232616598e-07	2.33792137256321e-06	0.414601
LOC100644974	2469.25	-0.0196405	0.0575784	0.115795	0.73364	0.815304	0.0196405
LOC105666270	5.75372	-0.340911	0.296234	1.2796	0.257973	0.369408	0.340911
LOC100651575	1195.36	-0.149571	0.0566086	6.94922	0.00838558	0.0202899	0.149571
LOC100642375	331.243	-0.117773	0.109605	1.14311	0.284996	0.399572	0.117773
LOC100644214	528.976	0.174902	0.0372183	22.0578	2.64563094034977e-06	1.431888606575e-05	0.174902
LOC100645456	1754.89	1.07165	0.187907	29.7005	5.04210510586937e-08	3.78682045442825e-07	1.07165
LOC100646716	901.947	-0.0222062	0.028847	0.592147	0.44159	0.562179	0.0222062
LOC100647667	700.436	-0.107251	0.146425	0.520891	0.470462	0.590146	0.107251
LOC100646870	137.065	-0.121882	0.122376	0.980031	0.322191	0.440202	0.121882
LOC100644490	4865.26	-0.108211	0.0291071	13.8027	0.000203041	0.000740845	0.108211
LOC100645258	276.812	-1.06705	0.185176	30.4665	3.39689670120787e-08	2.63606716979389e-07	1.06705
LOC100651340	1354	0.191375	0.0759741	6.31926	0.0119434	0.0276155	0.191375
LOC100648989	646.276	-0.0493804	0.0479759	1.05848	0.303562	0.419872	0.0493804
LOC100649266	3510.75	-0.146879	0.0373676	15.4292	8.56538418294336e-05	0.000340487	0.146879
LOC100650007	737.545	0.157253	0.0326585	23.1756	1.47860434337454e-06	8.39199768733304e-06	0.157253
LOC100643249	21.8571	2.25156	0.662511	7.59769	0.0058443	0.0148569	2.25156
LOC100646001	1467.49	0.306809	0.0426827	51.5182	7.09360595882234e-13	1.31296197565112e-11	0.306809
LOC100643820	437.284	-0.100286	0.0454809	4.8503	0.0276414	0.0569194	0.100286
LOC100646837	549.503	-0.146311	0.0407199	12.9128	0.000326335	0.00112648	0.146311
LOC100646267	1331.63	-0.0110286	0.0339341	0.10531	0.745548	0.823338	0.0110286
LOC100649304	5011.11	-0.601234	0.139205	18.2567	1.93050437883581e-05	8.84886943684135e-05	0.601234
LOC100649146	1691.23	-0.137855	0.0557282	6.10344	0.0134919	0.0306516	0.137855
LOC105666281	89.6418	-0.283175	0.0848025	11.1022	0.000862259	0.00269483	0.283175
LOC100651931	11.1545	-0.355716	0.333365	1.12378	0.289107	0.404122	0.355716
LOC100647429	46.8921	0.872425	0.120874	52.0796	5.32960535607353e-13	1.00472930601534e-11	0.872425
LOC100649510	791.746	0.0165017	0.0565753	0.0847257	0.770993	0.841899	0.0165017
LOC100650490	169.809	0.45547	0.144616	9.61526	0.00192967	0.0055463	0.45547
LOC100646872	1444.27	-0.134436	0.0396783	11.4618	0.00071043	0.00226134	0.134436
LOC100650819	663.042	-0.120375	0.0466624	6.6294	0.0100309	0.0237124	0.120375
LOC100645293	3512.26	-0.102279	0.0861984	1.39441	0.237662	0.3446	0.102279
LOC100646070	3366.89	-0.0219708	0.0556348	0.15587	0.692987	0.782897	0.0219708
LOC100648409	2241.48	-0.213768	0.044179	23.3191	1.37230453257707e-06	7.84406343649936e-06	0.213768
LOC100645457	68.1239	0.944425	0.170386	29.3965	5.89828284232911e-08	4.37120921696898e-07	0.944425
LOC105666243	459.446	-0.237391	0.057965	16.7092	4.35700633519631e-05	0.000185795	0.237391
LOC105666294	825.844	0.320741	0.0474136	45.4722	1.54824029305402e-11	2.26629997406783e-10	0.320741
LOC110119701	60.7655	0.400602	0.175555	5.01254	0.0251644	0.0526318	0.400602
LOC100643252	142.234	-2.92977	0.267231	94.5758	2.35881200372693e-22	2.09634736648684e-20	2.92977
LOC100645566	1522.71	0.0634774	0.122786	0.258566	0.611107	0.716938	0.0634774
LOC105666253	1820.72	0.184722	0.035065	27.6948	1.42044096327493e-07	9.84897703204497e-07	0.184722
LOC100644732	2308.86	-0.350836	0.166582	4.33142	0.037415	0.0739843	0.350836
LOC100645336	50.1811	0.0146435	0.159665	0.008213	0.92779	0.954754	0.0146435
LOC100647190	17.4135	-1.20684	0.384103	9.33986	NA	NA	1.20684
LOC100649969	3427.6	-0.622184	0.0749407	67.668	1.93477037620049e-16	6.81306876499782e-15	0.622184
LOC100649668	2233.43	0.0148165	0.0503558	0.0864793	0.768702	0.840371	0.0148165
LOC100645337	2813.81	0.0488785	0.178747	0.0746831	0.784636	0.851804	0.0488785
LOC100650090	1178.04	-0.0136615	0.0395684	0.118944	0.730182	0.812378	0.0136615
LOC105666284	166.663	-0.349897	0.0814232	18.3663	1.82254814456448e-05	8.38147602580411e-05	0.349897
LOC100643619	711.208	-0.0170387	0.049922	0.115972	0.733445	0.815279	0.0170387
LOC100642766	614.061	0.0395659	0.0402034	0.966273	0.325611	0.444071	0.0395659
LOC100647428	2391.34	-0.129433	0.0587685	4.83896	0.0278237	0.0571898	0.129433
LOC110119694	0.14744	-0.390714	3.58253	0.0650009	0.79876	0.861291	0.390714
LOC100643776	1069.44	0.0879015	0.0247081	12.6542	0.000374727	0.00127466	0.0879015
LOC100648061	385.65	-0.0839843	0.0526846	2.53921	0.11105	0.185853	0.0839843
LOC100645957	507.344	0.169881	0.0384281	19.5394	9.85475131428318e-06	4.76220621264364e-05	0.169881
LOC100645603	629.615	0.222865	0.0427929	27.0672	1.96502723772051e-07	1.32876660676294e-06	0.222865
LOC100650608	450.168	-0.0263004	0.0443994	0.35024	0.553978	0.665486	0.0263004
LOC100648291	2.77679	-0.813511	0.448016	3.02383	0.0820497	0.143899	0.813511
LOC100646153	51.1754	-0.0879894	0.101568	0.749103	0.38676	0.507195	0.0879894
LOC100647668	3.43454	-0.17274	0.339371	0.258655	0.611045	0.716938	0.17274
LOC100644029	2139.29	0.03454	0.0376318	0.84179	0.358885	0.478371	0.03454
LOC105666213	419.094	-0.0384592	0.0409431	0.882592	0.347493	0.466741	0.0384592
LOC110119661	2.17255	0.0486667	0.343849	0.0201817	0.887031	0.926096	0.0486667
LOC100643210	88.4794	-0.447681	0.0997269	20.0456	7.5615632378457e-06	3.74334151801044e-05	0.447681
LOC100652201	798.317	1.02492	0.119383	72.1537	1.99070738684844e-17	8.5083745488278e-16	1.02492
LOC100650212	589.567	0.107295	0.0342353	9.81896	0.00172722	0.00501593	0.107295
LOC100646955	487.587	-0.0402381	0.0363648	1.22312	0.268749	0.382007	0.0402381
LOC105666220	5.16862	1.09875	0.377114	7.4515	0.00633837	0.0159392	1.09875
LOC100646597	3347.36	-0.168671	0.0247177	46.4995	9.16400117159318e-12	1.40189187321722e-10	0.168671
LOC100647666	420.019	-0.0409694	0.0442269	0.857801	0.354355	0.473782	0.0409694
LOC100649778	2304.18	0.0430854	0.0393021	1.20011	0.273299	0.38661	0.0430854
LOC100645259	3511.06	0.786571	0.138927	31.3875	2.1133729898746e-08	1.69160477059441e-07	0.786571
LOC105666242	25.8919	-0.138887	0.240889	0.330773	0.565204	0.675614	0.138887
LOC100647391	2889.05	0.779636	0.082293	88.5614	4.92805042625509e-21	3.53745568417977e-19	0.779636
LOC100648450	27.0919	0.311677	0.385781	0.555777	0.455967	0.576224	0.311677
LOC100648761	359.475	0.733255	0.14977	23.5244	1.23337299313104e-06	7.11923235932032e-06	0.733255
LOC100643584	1941.96	0.229982	0.0785433	8.51373	0.00352476	0.00951779	0.229982
LOC105666216	196.027	-0.0308374	0.05066	0.370186	0.542903	0.65568	0.0308374
LOC100643052	70.7878	0.0726612	0.10058	0.520701	0.470543	0.590181	0.0726612
LOC100645532	11.4654	-0.0560666	0.165893	0.113893	0.735755	0.81663	0.0560666
LOC100648568	6078.62	0.303256	0.0465793	42.3052	7.80858635147074e-11	9.78082214359837e-10	0.303256
LOC105666287	1.08745	-0.0781661	0.470197	0.0275561	0.868157	0.912229	0.0781661
LOC105666301	856.069	0.0291005	0.0640307	0.206342	0.64965	0.749668	0.0291005
LOC100647155	4605.32	-0.221172	0.0468134	22.1897	2.46999281901576e-06	1.34856068197652e-05	0.221172
LOC100650453	1290.31	0.194156	0.0365967	28.0956	1.15469228853461e-07	8.12201271797144e-07	0.194156
LOC100642736	821.796	-0.103613	0.0557612	3.4491	0.0632861	0.115778	0.103613
LOC100650693	501.729	-0.30931	0.0490365	39.6775	2.9955185816282e-10	3.38484531554718e-09	0.30931
LOC100651092	653.291	-0.12563	0.0640715	3.84199	0.0499843	0.0949973	0.12563
LOC100651093	328.865	-0.186872	0.0532164	12.2984	0.000453358	0.00151815	0.186872
LOC100651048	24.1435	-0.808023	0.158997	25.3873	4.68998786514552e-07	2.97050249513006e-06	0.808023
LOC110119691	10.349	0.122813	0.252324	0.230615	0.631069	0.734432	0.122813
LOC100646429	0.897912	0.485052	0.566952	0.727474	0.393703	0.514853	0.485052
LOC100650696	2950.23	0.102384	0.0562413	3.30415	0.0691051	0.124672	0.102384
LOC100650971	2584.72	-0.0758912	0.037812	4.02124	0.0449306	0.0865531	0.0758912
LOC100642733	7610.33	-0.350747	0.0493022	50.2149	1.37799531222328e-12	2.42241624902297e-11	0.350747
LOC100649664	1103.82	0.11447	0.0391239	8.54364	0.00346732	0.00937625	0.11447
LOC100643495	1650.76	0.30548	0.0655497	21.6478	3.27581741585302e-06	1.73851201055555e-05	0.30548
LOC100645568	2041.99	-0.119319	0.105635	1.26033	0.261588	0.37363	0.119319
LOC110119695	306.832	0.000244052	0.0466383	2.74318529136508e-05	0.995821	1	0.000244052
LOC100650494	994.66	0.0399024	0.073823	0.291233	0.589431	0.698489	0.0399024
LOC100650969	463.508	-0.01793	0.0562928	0.100953	0.750689	0.826976	0.01793
LOC100643979	1.26062	-1.3315	0.809748	2.57522	0.108549	0.182512	1.3315
LOC100649545	346.826	0.375074	0.0655217	32.6993	1.07577196583913e-08	9.18878296984483e-08	0.375074
LOC100642734	2921.72	0.463263	0.10217	20.2314	6.86173957762086e-06	3.42414259314609e-05	0.463263
LOC100644853	1832.15	-0.15866	0.114748	1.87415	0.171	0.265095	0.15866
LOC100643855	1505.6	-0.261346	0.170759	2.31375	0.128235	0.20896	0.261346
LOC100643583	9.33436	-0.62722	0.204162	9.44029	0.0021227	0.00603451	0.62722
LOC100646192	29538.6	-0.0245459	0.0421399	0.33895	0.560436	0.670917	0.0245459
LOC100649422	298.643	0.00798175	0.0509928	0.0244833	0.875661	0.918305	0.00798175
LOC100642649	443.972	-0.0306631	0.0436852	0.492348	0.482882	0.601815	0.0306631
LOC100646750	2104.2	0.292066	0.0521317	31.2563	2.26110460881869e-08	1.80212451313535e-07	0.292066
LOC100643005	930.433	-0.114451	0.045027	6.45255	0.0110793	0.0258548	0.114451
LOC100644264	1032.22	-0.136596	0.0751692	3.2959	0.0694532	0.125179	0.136596
LOC100649586	575.481	0.206244	0.047922	18.5047	1.6948302982137e-05	7.86519257331e-05	0.206244
LOC100650571	2216.96	-0.2123	0.0315031	45.3358	1.65990939006797e-11	2.41398251298456e-10	0.2123
LOC100647987	894.129	0.0111782	0.0365215	0.0935202	0.759749	0.833676	0.0111782
LOC100650738	464.157	-0.101508	0.0748718	1.82897	0.176249	0.271739	0.101508
LOC100650249	17.4928	-0.11913	0.167383	0.501537	0.478826	0.597714	0.11913
LOC100648371	27.2946	-0.174172	0.119374	2.12732	0.144694	0.230415	0.174172
LOC100651213	1236.56	-0.286897	0.053768	28.3706	1.00177587250391e-07	7.11441617574711e-07	0.286897
LOC100646121	1195.77	-0.193713	0.030939	39.1668	3.8910969371562e-10	4.3013330209551e-09	0.193713
LOC100649106	1387.36	0.167078	0.127911	1.67595	0.195464	0.294795	0.167078
LOC100644413	744.826	0.23023	0.0935429	6.02318	0.0141192	0.0319149	0.23023
LOC100651811	8.42353	0.105669	0.232648	0.203431	0.651965	0.75172	0.105669
LOC100643212	121.18	-0.18567	0.122329	2.24677	0.133894	0.216449	0.18567
LOC100644734	169.122	0.801912	0.154165	26.381	2.80285909551371e-07	1.84192583049076e-06	0.801912
LOC100643778	1428.9	-0.113786	0.0236209	23.2056	1.45575786113849e-06	8.27071361188678e-06	0.113786
LOC100650246	1629.21	-0.118441	0.0415934	8.09037	0.00445011	0.0117308	0.118441
LOC100646353	20.2777	-0.366598	0.149329	6.02431	0.0141101	0.0319138	0.366598
LOC100651573	24.7847	-0.0449107	0.188476	0.054291	0.815758	0.87507	0.0449107
LOC100645767	270.421	-0.0127325	0.0677632	0.0352471	0.851079	0.899021	0.0127325
LOC110119683	23.0588	-0.0657499	0.141389	0.213227	0.64425	0.744972	0.0657499
LOC105666231	172.782	0.308941	0.137611	4.92537	0.0264652	0.0549012	0.308941
LOC100647308	28.2458	0.276727	0.119419	5.39151	0.020235	0.0436088	0.276727
LOC110119656	13.6308	-0.123124	0.276158	0.196461	0.657592	0.755486	0.123124
LOC100651535	383.078	-0.450562	0.0934623	22.9406	1.67081050290156e-06	9.37361523621828e-06	0.450562
LOC100642616	30.5127	0.739411	0.151452	23.4961	1.25165295523869e-06	7.20247163040231e-06	0.739411
LOC100646191	827.1	0.421985	0.0459755	83.9645	5.03734302986486e-20	3.09754044147936e-18	0.421985
LOC100651495	1155.14	0.103603	0.0563057	3.37656	0.06613	0.120215	0.103603
LOC100651576	1314.55	-0.0353695	0.054659	0.416717	0.51858	0.633267	0.0353695
LOC100643738	541.598	-0.321226	0.0661079	23.5398	1.22353261245116e-06	7.06972043045825e-06	0.321226
LOC100646513	1174.94	-0.144249	0.0397532	13.1265	0.000291151	0.00101917	0.144249
LOC100648526	1893.41	-0.121083	0.0416437	8.43986	0.00367084	0.00986813	0.121083
LOC105666302	109.426	-0.363537	0.110333	10.8114	0.00100876	0.00310077	0.363537
LOC100651458	168.523	0.32753	0.104292	9.79111	0.00175358	0.00508062	0.32753
LOC100650609	4080.8	-0.0903796	0.030142	8.97681	0.00273428	0.00757696	0.0903796
LOC100644970	6472.66	0.328058	0.0570409	32.8747	9.82925468987437e-09	8.48635266131174e-08	0.328058
LOC110119659	26.2267	-1.189	0.217282	29.123	6.79273900793361e-08	4.96832732925151e-07	1.189
LOC100643902	298.518	-0.062557	0.0424038	2.17609	0.140171	0.224972	0.062557
LOC105666269	431.552	0.284568	0.122716	5.29347	0.0214056	0.0457529	0.284568
LOC100650733	2334.29	-0.131208	0.0409252	10.2433	0.00137179	0.0040757	0.131208
LOC100647906	1161.92	0.903231	0.160391	30.5635	3.2310969353269e-08	2.51437272284855e-07	0.903231
LOC100650694	638.82	-0.169129	0.0487631	12.0182	0.000526831	0.00173923	0.169129
LOC100651456	1705.41	0.132723	0.0322781	16.8861	3.96915003918221e-05	0.000170948	0.132723
LOC100647512	51.5269	-0.140625	0.153104	0.82117	0.364838	0.484979	0.140625
LOC100650247	913.224	0.13098	0.0435805	9.02539	0.00266256	0.0073965	0.13098
LOC100644492	13.3765	0.36037	0.158579	5.17798	0.0228748	0.0484037	0.36037
LOC100647632	9435.06	0.31735	0.106035	8.84031	0.00294648	0.00810881	0.31735
LOC100644856	10.6311	-0.103713	0.274818	0.140422	0.707862	0.795208	0.103713
LOC100647746	10974	-0.0501907	0.0428149	1.37206	0.241458	0.349379	0.0501907
LOC100649888	431.799	0.237567	0.0680133	12.1865	0.000481374	0.00160382	0.237567
LOC100650333	1.08121	0.731216	0.545763	1.82	0.177313	0.273003	0.731216
LOC100652204	2863.75	0.4623	0.0714181	41.3039	1.30306695238532e-10	1.57069362032409e-09	0.4623
LOC100651413	250.889	-0.0594162	0.0565408	1.1022	0.293784	0.409229	0.0594162
LOC100645844	652.131	-0.0745583	0.079242	0.882912	0.347405	0.46668	0.0745583
LOC100643374	1824.05	-0.0436925	0.0291831	2.23799	0.134656	0.217461	0.0436925
LOC100649069	395.814	0.466954	0.150754	9.48908	0.00206698	0.00589777	0.466954
LOC100645647	27.5359	-1.37337	0.339355	15.4602	8.42612841407788e-05	0.000335666	1.37337
LOC110119687	60.1522	-0.0377068	0.0959448	0.153011	0.695674	0.785061	0.0377068
LOC105666290	7.08808	-0.392417	0.273561	2.0131	0.155946	0.244921	0.392417
LOC105666214	152.947	-0.0492678	0.0731977	0.452212	0.501286	0.618148	0.0492678
LOC100643705	1179.79	-0.28491	0.0520413	29.8648	4.63247018246498e-08	3.492822359671e-07	0.28491
LOC100644454	52.8388	0.118424	0.208874	0.31354	0.575516	0.684971	0.118424
LOC100647111	16838	0.117269	0.0580457	4.07407	0.0435461	0.0841321	0.117269
LOC100650737	7036.61	-0.131492	0.0471622	7.77014	0.00531169	0.0136579	0.131492
LOC100646552	2.30373	-0.113893	0.369468	0.0943067	0.758772	0.833176	0.113893
LOC110119679	20.3567	-2.3707	0.227958	104.304	1.735560962097e-24	2.46010274095724e-22	2.3707
LOC100647073	619.5	-0.200079	0.0398555	25.1742	5.23793824147786e-07	3.28044924094346e-06	0.200079
LOC100652205	894.391	-0.0490261	0.0396469	1.52848	0.216341	0.319266	0.0490261
LOC100644185	3535.53	-0.465544	0.101931	20.7419	5.25521808971628e-06	2.68146535965098e-05	0.465544
LOC100642701	1408.24	0.0989895	0.0337302	8.59231	0.00337586	0.00914218	0.0989895
LOC100646871	1744.7	0.00547142	0.0404834	0.0182336	0.892587	0.929785	0.00547142
LOC100645684	692.303	0.574875	0.107726	28.0498	1.18234802512833e-07	8.29050293386787e-07	0.574875
LOC100644651	129.897	0.259683	0.0947587	7.48754	0.00621272	0.0156548	0.259683
LOC100644452	255.87	-0.658968	0.107223	36.7678	1.3307331252763e-09	1.34733720947957e-08	0.658968
LOC105666205	932.936	-0.374094	0.0944985	15.6198	7.74403600106296e-05	0.000311374	0.374094
LOC100647986	1180.94	0.514866	0.171875	8.80302	0.00300732	0.00826202	0.514866
LOC100643496	257.876	-0.304531	0.0832797	13.3409	0.000259679	0.000922844	0.304531
LOC100646794	64.7894	-0.83894	0.110358	57.4314	3.49980387759025e-14	8.19891293331708e-13	0.83894
LOC100649742	553.822	-0.100962	0.0366534	7.58337	0.00589091	0.014955	0.100962
LOC100651577	0.144107	0.210402	2.09774	0.0215458	0.883302	0.923377	0.210402
LOC100650367	587.114	-0.0854748	0.0406061	4.42657	0.0353835	0.0704399	0.0854748
LOC100645208	736.065	0.37727	0.0626972	36.044	1.92910934444021e-09	1.91000587436265e-08	0.37727
LOC105666280	20.3802	-0.647177	0.208893	9.41195	0.00215576	0.00612229	0.647177
LOC100643817	326.841	-0.284792	0.0482051	34.8179	3.62030312644721e-09	3.39532281490418e-08	0.284792
LOC100643703	1321.27	-0.622728	0.0855781	52.1412	5.16493543609319e-13	9.76975456306951e-12	0.622728
LOC100649548	3320.43	-0.0496859	0.102041	0.234834	0.627962	0.731759	0.0496859
LOC100642735	0.283348	0.147411	1.88005	0.0153838	0.90129	0.936673	0.147411
LOC100646717	28.1231	-1.11043	0.317393	11.6015	NA	NA	1.11043
LOC100642256	3810.06	-0.122819	0.052307	5.49993	0.0190172	0.0413906	0.122819
LOC100651094	149420	0.656122	0.15918	16.4262	5.0582581533138e-05	0.000211985	0.656122
LOC100644453	0.198629	-0.392996	1.52409	0.206135	0.649814	0.74978	0.392996
LOC100649547	3084.16	-0.0909115	0.0452168	4.04046	0.0444217	0.0856169	0.0909115
LOC105666274	1.75018	0.235625	0.511484	0.209049	0.647514	0.747974	0.235625
LOC100642379	498.624	0.0611743	0.0505233	1.46197	0.226617	0.331451	0.0611743
LOC110119693	3.75136	0.622638	0.470355	1.67407	0.195714	0.295006	0.622638
LOC105666209	15.7324	-0.83232	0.197235	17.5652	2.77629041221805e-05	0.000123027	0.83232
LOC100647664	7312.71	-0.195529	0.0437816	19.9004	8.15817414377368e-06	4.01385035421695e-05	0.195529
LOC110119688	2.06204	-0.786435	0.500331	2.36906	0.123762	0.202852	0.786435
LOC100645918	1158.79	-0.260621	0.0455496	32.6646	1.09515459875366e-08	9.32588684170611e-08	0.260621
LOC100648873	1126.98	-0.25925	0.0434925	35.3487	2.75653337112799e-09	2.647312237555e-08	0.25925
LOC100650006	809.92	0.0585195	0.0440313	1.76349	0.184189	0.281078	0.0585195
LOC100652132	2082.8	0.17812	0.0431726	17.0034	3.73125200086639e-05	0.000161822	0.17812
LOC105666282	2.09265	-2.33083	0.506448	22.0307	2.68320061468532e-06	1.44942018732495e-05	2.33083
LOC100642815	5307.96	-0.242175	0.046201	27.4033	1.65152957498029e-07	1.12904933947675e-06	0.242175
LOC100648603	1705.57	0.034255	0.0597823	0.326341	0.567822	0.678092	0.034255
LOC100644216	2571.01	0.847969	0.11045	57.5388	3.31382708312017e-14	7.79584783125623e-13	0.847969
LOC100650167	339.873	-0.387354	0.139814	7.64363	0.00569731	0.0145459	0.387354
LOC100650334	0.849841	-1.73288	0.573164	9.34067	0.00224123	0.00634252	1.73288
LOC105666262	612.611	0.0420205	0.0401546	1.09429	0.295523	0.41114	0.0420205
LOC100648645	8776.93	0.600148	0.073644	65.8671	4.82368187047042e-16	1.56114420767421e-14	0.600148
LOC100647546	1856.93	-0.0179539	0.0861421	0.0428123	0.836079	0.88819	0.0179539
LOC110119666	6.83108	-0.056342	0.23653	0.0566525	0.811867	0.871901	0.056342
LOC100644070	241.004	0.129731	0.0541869	5.73129	0.0166652	0.0368808	0.129731
LOC100651217	94.6925	0.831513	0.152149	29.3864	5.92921695463993e-08	4.38542744108705e-07	0.831513
LOC100648718	584.267	0.181793	0.0446718	16.5327	4.78185456253003e-05	0.000201913	0.181793
LOC100642223	4275.9	0.159177	0.065054	5.96444	0.0145972	0.032843	0.159177
LOC100642894	521.855	0.0409818	0.0546734	0.558879	0.454712	0.575417	0.0409818
LOC100651963	964.033	-0.0156819	0.041008	0.146006	0.702381	0.7904	0.0156819
LOC100650855	2413.44	0.0319821	0.0276106	1.34021	0.246997	0.356105	0.0319821
LOC100648648	832.802	-0.0470076	0.031953	2.16259	0.141406	0.226403	0.0470076
LOC105666305	53.77	1.14722	0.15476	54.3077	1.7142848172992e-13	3.57477865626005e-12	1.14722
LOC100644972	1287.85	-0.026062	0.0626633	0.172685	0.677737	0.770096	0.026062
LOC110119156	4.88063	-0.393548	0.233927	2.82278	0.0929354	0.160106	0.393548
LOC100652250	268.853	-0.0810959	0.0870891	0.859734	0.353813	0.473222	0.0810959
LOC100651255	6902.99	-6.78625	0.558673	77.0053	1.70503399097693e-18	8.37410992585953e-17	6.78625
LOC100644098	4.71165	-0.973231	0.371767	6.76122	0.00931602	0.0222243	0.973231
LOC100648173	911.506	0.153193	0.0369708	17.1558	3.44356740317924e-05	0.000150101	0.153193
LOC100645094	1087.2	0.115383	0.0368149	9.80601	0.00173943	0.00504483	0.115383
LOC100650735	1337.57	0.0670618	0.0486932	1.89255	0.168915	0.262164	0.0670618
LOC100646352	1250.51	0.0143953	0.0282976	0.258684	0.611026	0.716938	0.0143953
LOC100647545	33.8501	-0.233026	0.154274	2.27021	0.131882	0.213845	0.233026
LOC100648835	1664.96	0.220412	0.0335604	43.0673	5.28894529120986e-11	6.8548158994176e-10	0.220412
LOC100642258	292.27	0.225713	0.0433121	27.1333	1.89896141561181e-07	1.28642286340115e-06	0.225713
LOC100643819	4087.26	-0.100545	0.0498851	4.04904	0.0441965	0.0852123	0.100545
LOC100651292	5075.86	0.288608	0.158829	3.19202	0.0739984	0.132053	0.288608
LOC100645725	2892.67	0.229541	0.0914837	6.25268	0.0124005	0.0285042	0.229541
LOC105666300	240.214	0.199824	0.0685078	8.5023	0.00354697	0.00957085	0.199824
LOC105665630	2914.69	0.339248	0.0417692	65.7553	5.10541852061023e-16	1.64282978717797e-14	0.339248
LOC100650613	958.185	-0.199431	0.0413922	23.1797	1.47543632286599e-06	8.37826366300882e-06	0.199431
LOC100642893	1348.58	-0.339515	0.0676103	25.0901	5.471423036298e-07	3.40383306447028e-06	0.339515
LOC100642465	17427.8	-0.287272	0.0578522	24.5414	7.27316524265003e-07	4.41196665152736e-06	0.287272
LOC100646477	92.125	0.291606	0.10632	7.51442	0.00612071	0.0154578	0.291606
LOC100643901	885.644	-0.238096	0.0417299	32.4901	1.19801921848836e-08	1.01401505734185e-07	0.238096
LOC100645257	80.8469	-0.0929236	0.206358	0.196657	0.657433	0.75538	0.0929236
LOC110119709	0.392789	0.567203	0.750438	0.700268	0.402694	0.523492	0.567203
LOC100644612	5038.18	-0.22445	0.0672704	11.0868	0.000869447	0.00271502	0.22445
LOC100643662	1399.82	0.057314	0.0354807	2.60611	0.106453	0.179743	0.057314
LOC100650005	716.188	-0.607201	0.123154	23.9823	9.72233238908339e-07	5.72100252721786e-06	0.607201
LOC100645683	20308.1	1.14475	0.131955	72.7561	1.46702797427801e-17	6.36735630076167e-16	1.14475
LOC100642648	802.639	-0.0978879	0.0414491	5.56575	0.0183152	0.0399636	0.0978879
LOC100645958	2402.09	0.0671977	0.0822611	0.661459	0.416045	0.53748	0.0671977
LOC105666259	1703.42	0.0143578	0.0401574	0.12766	0.72087	0.805425	0.0143578
LOC100648449	1235.08	0.62571	0.0661985	88.6067	4.81663699004887e-21	3.47978716223015e-19	0.62571
LOC100648332	239.767	0.0646427	0.0580815	1.23753	0.265948	0.37865	0.0646427
LOC100646718	1374.8	-0.0329414	0.0268524	1.50459	0.219966	0.32355	0.0329414
LOC100650489	884.308	-0.136302	0.0494402	7.5892	0.0058719	0.0149236	0.136302
LOC100648687	864.421	0.0468606	0.042118	1.23576	0.266289	0.379039	0.0468606
LOC100649388	1786.04	-0.0879936	0.0480528	3.34465	0.067424	0.122072	0.0879936
LOC110119169	32.3481	-0.263331	0.198043	1.75825	0.184843	0.281778	0.263331
LOC100645845	441.381	0.0181983	0.0362024	0.252308	0.615455	0.720906	0.0181983
LOC100650049	627.199	-0.0799487	0.0794702	1.01105	0.314652	0.432593	0.0799487
LOC100643416	2161.24	0.219316	0.0404114	29.3905	5.91677426745895e-08	4.38201311157443e-07	0.219316
LOC100645803	382.6	0.679521	0.127137	27.828	1.32595040109865e-07	9.2453253994413e-07	0.679521
LOC100649068	45.8414	0.259097	0.132534	3.7908	0.0515349	0.0975469	0.259097
LOC100642377	1.49725	-0.475584	0.952166	0.167396	0.682437	0.773553	0.475584
LOC100642856	1118.42	-0.00305858	0.0526718	0.00335531	0.953808	0.972303	0.00305858
LOC100642767	3501.81	0.102624	0.0765	1.79579	0.180223	0.276381	0.102624
LOC100645338	130.998	-1.1609	0.267542	17.7667	2.49715641807371e-05	0.000111853	1.1609
LOC100651930	2864.52	-0.0803665	0.0316015	6.46308	0.0110138	0.0257319	0.0803665
LOC100648484	208.345	0.104096	0.0564627	3.39943	0.0652191	0.11881	0.104096
LOC100644491	2657.66	-0.306266	0.0711279	18.3518	1.8364745315079e-05	8.44205328564264e-05	0.306266
LOC100643946	260.851	-0.135845	0.0560626	5.86083	0.0154815	0.034541	0.135845
LOC100645567	397.667	-1.62369	0.188579	68.796	1.09195954449316e-16	4.00910261614244e-15	1.62369
LOC100650369	347.702	-0.0171949	0.0663655	0.0669869	0.795775	0.858983	0.0171949
LOC100643335	13313.2	0.979111	0.121309	63.5308	1.57880353782751e-15	4.68950716620489e-14	0.979111
LOC105666293	11.7527	-0.680539	0.190631	12.8109	0.0003446	0.00118297	0.680539
LOC110119667	15.3411	0.33544	0.157239	4.53678	0.0331739	0.0664903	0.33544
LOC110119726	2.3362	-1.7657	0.531911	8.64435	0.00328078	0.00891053	1.7657
LOC100649938	609.441	-0.505527	0.0957947	27.4179	1.63910114979531e-07	1.1226088486488e-06	0.505527
LOC110119708	0.650781	2.01937	0.73439	8.13237	0.00434818	0.0114992	2.01937
LOC100647511	646.04	-0.0585296	0.0332828	3.09153	0.0787009	0.138961	0.0585296
LOC100647868	663.645	-0.197907	0.0685568	8.30365	0.00395654	0.0105615	0.197907
LOC100645917	0.178081	0.571076	1.65831	0.280675	0.596259	0.704302	0.571076
LOC110119712	17.761	-0.448118	0.162679	7.58837	0.00587462	0.0149238	0.448118
LOC105665623	474.633	-0.162096	0.0854708	3.57667	0.0585966	0.108817	0.162096
LOC110119699	5.35885	-1.15208	0.339626	11.1668	0.000832755	0.00261356	1.15208
LOC100644814	1910.61	-1.04092	0.247344	16.0521	6.16223295604022e-05	0.000253042	1.04092
LOC100651846	578.003	-0.0154839	0.0398741	0.15068	0.697887	0.787091	0.0154839
LOC100644336	0.23247	0.210144	1.38333	0.0185268	0.891732	0.929216	0.210144
LOC100651843	3390.94	1.06255	0.179199	33.723	6.35461976817082e-09	5.70641797626118e-08	1.06255
LOC100643129	0.298437	-0.390713	1.54222	0.23781	0.625792	0.730534	0.390713
LOC100645416	1186.18	0.0700314	0.0261231	7.18188	0.00736434	0.0181803	0.0700314
LOC100649105	1615.23	-0.0483525	0.0429068	1.26676	0.260376	0.372231	0.0483525
LOC100644650	163.037	1.73683	0.131076	168.177	1.8506508653713e-38	2.15432290635208e-35	1.73683
LOC100644855	168.821	0.256427	0.262313	0.928415	0.335275	0.454406	0.256427
LOC100650003	261.428	-0.0262549	0.0635931	0.170464	0.6797	0.77144	0.0262549
LOC100644303	4336.1	0.0973459	0.0611948	2.52141	0.11231	0.187653	0.0973459
LOC100649968	392.984	0.117562	0.0591622	3.93892	0.0471811	0.0903282	0.117562
LOC100642613	498.631	-0.131703	0.0446358	8.69712	0.00318713	0.00869838	0.131703
LOC100646629	213.981	0.260737	0.0998912	6.75974	0.00932375	0.022238	0.260737
LOC105666230	472.819	0.113114	0.0774807	2.11375	0.145981	0.231971	0.113114
LOC105666251	4.70713	0.376235	0.300145	1.52028	0.217578	0.320626	0.376235
LOC100651961	3445.15	0.0139481	0.0378243	0.135788	0.712504	0.799151	0.0139481
LOC100651170	7718.91	-1.02903	0.0927019	118.381	1.43062496049882e-27	3.08079582839726e-25	1.02903
LOC100646673	1261.18	-0.0177311	0.0298536	0.35244	0.552735	0.664326	0.0177311
LOC100644971	1049.32	0.00715775	0.040338	0.0314505	0.859239	0.905407	0.00715775
LOC105666197	132.694	0.261908	0.075037	12.1602	0.000488194	0.00162417	0.261908
LOC105666247	17.8672	-0.57208	0.166994	11.7248	0.000616713	0.00199364	0.57208
LOC100648175	2668.78	0.152065	0.0381349	15.8881	6.71981734717834e-05	0.000274129	0.152065
LOC100645883	1202.92	0.524487	0.0564713	85.5479	2.26157957684813e-20	1.43893000576963e-18	0.524487
LOC100647348	216.057	0.310716	0.0745469	17.2066	3.35270199262637e-05	0.000146369	0.310716
LOC100648525	138.357	-0.119462	0.0621182	3.69445	0.0545937	0.102488	0.119462
LOC100643818	900.519	0.0222163	0.028925	0.589637	0.442559	0.563093	0.0222163
LOC100642291	1562.77	0.152665	0.0448014	11.5752	0.000668365	0.00214123	0.152665
LOC105666229	7.47762	0.0306793	0.264673	0.0128911	0.909603	0.942164	0.0306793
LOC100651090	516.466	0.369695	0.0537594	47.1094	6.7134066434178e-12	1.05585291563192e-10	0.369695
LOC100646189	1529.59	-0.0268845	0.0512143	0.27515	0.599898	0.707271	0.0268845
LOC100648949	228.776	-0.126204	0.0575641	4.80174	0.028431	0.0582952	0.126204
LOC100649889	152.152	0.0129486	0.0853608	0.0229776	0.879515	0.921052	0.0129486
LOC100649343	1937.06	0.0300459	0.0315223	0.907921	0.340667	0.459711	0.0300459
LOC100648220	4100.89	0.16303	0.0352816	21.2833	3.96163686361228e-06	2.07010777408914e-05	0.16303
LOC100644900	142.351	0.698995	0.178357	15.004	0.000107284	0.000416419	0.698995
LOC100647781	53.1191	-0.0559906	0.179434	0.0965196	NA	NA	0.0559906
LOC100645605	61.5541	0.0374579	0.0901698	0.171805	0.678513	0.770587	0.0374579
LOC100650294	1153.78	-0.262987	0.0998848	6.90616	0.00858995	0.0206994	0.262987
LOC100648872	2640.43	0.606035	0.0904385	44.5609	2.46571364599959e-11	3.43421161789844e-10	0.606035
LOC100647815	1474.14	-0.457964	0.150777	9.17081	0.00245906	0.00688071	0.457964
LOC100647905	403.921	0.152104	0.0607865	6.24423	0.0124599	0.0286207	0.152104
LOC100643777	13826.6	-0.0264346	0.0636296	0.172198	0.678165	0.770427	0.0264346
LOC100649305	10.4973	-0.287512	0.209397	1.87346	0.17108	0.265115	0.287512
LOC100645727	28.5539	-0.464056	0.211134	4.68918	0.0303532	0.0616869	0.464056
LOC100646072	327.176	0.00652598	0.0479032	0.0185061	0.891792	0.929216	0.00652598
LOC100645090	812.24	-0.0655483	0.037389	3.06924	0.0797866	0.140579	0.0655483
LOC100642292	4.53709	-0.369253	0.2488	2.19629	0.138343	0.222646	0.369253
LOC100647229	117.252	0.00672999	0.191201	0.00121726	0.972168	0.98412	0.00672999
LOC110119727	0.400313	0.834866	0.733056	1.58231	0.208428	0.310369	0.834866
LOC105666297	37.6778	0.443965	0.123232	12.98	0.000314836	0.00109174	0.443965
LOC100649460	54.3296	-0.356096	0.100568	12.5157	0.000403547	0.0013673	0.356096
LOC100651692	64.8905	-0.658507	0.191917	11.4691	0.000707619	0.00225431	0.658507
LOC110119692	1.91553	-0.227923	0.360263	0.394826	0.529774	0.643358	0.227923
LOC100647543	310.317	-0.100351	0.0508859	3.88247	0.0487928	0.0930169	0.100351
LOC100648028	7.92609	0.475055	0.203536	5.44582	0.0196152	0.0425186	0.475055
LOC100645210	306.962	-0.685752	0.150337	20.2451	6.81287524345472e-06	3.40279112293515e-05	0.685752
LOC100648107	269.706	1.03494	0.139858	53.21	2.99736215584819e-13	5.91965809897496e-12	1.03494
LOC100650495	2451.91	0.734571	0.185631	14.9283	0.000111675	0.000431071	0.734571
LOC100642580	1176.47	0.114975	0.0335611	11.7175	0.000619153	0.00200037	0.114975
LOC110119724	58.7233	1.83777	0.253251	48.1112	4.02712345171914e-12	6.56415260732911e-11	1.83777
LOC100647665	1884.3	-0.190635	0.0471573	16.2829	5.45552519615722e-05	0.000226767	0.190635
LOC100643620	8135.14	-0.297799	0.0431503	47.4682	5.59045362975416e-12	8.93037086248033e-11	0.297799
LOC110119657	0.75809	0.0854397	0.61945	0.0185576	0.891642	0.929216	0.0854397
LOC110119723	33.4228	0.124441	0.11974	1.07768	0.299218	0.415132	0.124441
LOC105666265	220.703	-0.168612	0.0612892	7.5224	0.00609366	0.0153999	0.168612
LOC110119711	182.198	-0.135423	0.0553126	5.98856	0.014399	0.0324687	0.135423
LOC100650569	7.02072	1.15734	0.485324	5.20517	0.0225198	0.0478059	1.15734
LOC100644730	850.268	-0.0462887	0.131746	0.122729	0.726093	0.809136	0.0462887
LOC100650736	202.607	0.0110768	0.0964138	0.0131015	0.908872	0.941827	0.0110768
LOC100650970	2126.45	0.182477	0.13665	1.7489	0.186015	0.283323	0.182477
LOC100643978	529.851	-0.142177	0.031448	20.43	6.18519345594003e-06	3.10869821901331e-05	0.142177
LOC105666198	5.29925	1.10536	0.247895	20.3378	6.49069240890467e-06	3.25202566420199e-05	1.10536
LOC110119729	77.2145	0.163524	0.128201	1.59393	0.206766	0.308263	0.163524
LOC100651378	2048.9	-0.00612412	0.0310899	0.0387303	0.843984	0.894382	0.00612412
LOC100651455	1407.03	0.00963289	0.035019	0.0756489	0.783283	0.851077	0.00963289
LOC105666201	350.177	-0.0111625	0.0456559	0.0597003	0.80697	0.868305	0.0111625
LOC100643493	69.8623	0.438522	0.16872	6.59858	0.010206	0.0240605	0.438522
LOC100650934	860.767	0.0105278	0.0287242	0.13429	0.714025	0.800079	0.0105278
LOC105666298	97.3648	-0.332364	0.0765516	18.8218	1.43513872923312e-05	6.7467185096358e-05	0.332364
LOC100643540	1568.11	-0.00723531	0.0376674	0.0368787	0.847712	0.896943	0.00723531
LOC100652319	676.791	-0.673965	0.075027	79.2661	5.42828375287096e-19	2.89456768879281e-17	0.673965
LOC100642892	3203.54	-0.915934	0.0980663	84.0162	4.90732825896134e-20	3.03603656595852e-18	0.915934
LOC100649101	2562.05	-0.114349	0.030256	14.2533	0.000159779	0.000597797	0.114349
LOC100642935	489.545	-0.0149406	0.042096	0.125873	0.72275	0.806835	0.0149406
LOC100651725	593.392	-0.0235938	0.0469784	0.251962	0.615697	0.720997	0.0235938
LOC100643171	528.398	1.5087	0.209689	49.085	2.45110689120558e-12	4.13365888068073e-11	1.5087
LOC100648686	816.098	0.96515	0.104112	83.8165	5.42888199221603e-20	3.28608759723433e-18	0.96515
LOC100648910	652.961	-0.0755409	0.0425549	3.14845	0.0759989	0.135021	0.0755409
LOC100648408	865.837	-0.179598	0.0388243	21.3914	3.74446177200269e-06	1.96764349708522e-05	0.179598
LOC100643539	260.928	0.269092	0.0828971	10.4927	0.00119849	0.00361355	0.269092
LOC100642855	434.947	0.068775	0.0441247	2.42713	0.119251	0.196871	0.068775
LOC100648142	11.0718	-0.936769	0.255407	12.3875	0.00043222	0.00145389	0.936769
LOC100643854	1325.52	0.212688	0.0403265	27.7593	1.37383108251564e-07	9.55537916895037e-07	0.212688
LOC100648833	16555.8	0.273441	0.173667	2.45062	0.117478	0.194612	0.273441
LOC100649421	1563.96	-0.0258379	0.0679253	0.14373	0.704601	0.79242	0.0258379
LOC100651338	8681.37	0.84175	0.161608	24.8627	6.15605923472325e-07	3.78974993460313e-06	0.84175
LOC105666304	6.56955	0.13914	0.220367	0.398628	0.527799	0.641725	0.13914
LOC105666244	1967.02	-0.269299	0.0709353	14.305	0.000155455	0.000583374	0.269299
LOC100645884	118.845	0.193959	0.0737407	6.89645	0.00863669	0.0207852	0.193959
LOC100646428	1316.65	-0.245216	0.0715928	11.6446	0.000643893	0.00207074	0.245216
LOC100644097	375.432	-0.136239	0.0574755	5.61712	0.0177858	0.0389604	0.136239
LOC100649665	153.151	0.0499013	0.133571	0.138723	0.709554	0.796789	0.0499013
LOC100645882	538.965	-0.118871	0.0420102	8.00259	0.00467105	0.0122154	0.118871
LOC110119678	28.3419	0.699967	0.172729	16.401	5.12575396750531e-05	0.000214412	0.699967
LOC100647867	641.315	0.421154	0.0434484	93.8082	3.47621454065322e-22	3.0650905847429e-20	0.421154
LOC100643376	420.796	-0.030418	0.0453474	0.449726	0.502465	0.619261	0.030418
LOC100651962	1103.82	-0.0639304	0.0361177	3.13039	0.0768455	0.136265	0.0639304
LOC100647633	1682.96	0.189002	0.0447069	17.8417	2.40059565397912e-05	0.000108003	0.189002
LOC100644335	245.243	-0.268148	0.0675787	15.6994	7.4249364862259e-05	0.000299728	0.268148
LOC100645093	455.423	0.209203	0.036765	32.333	1.29890681910372e-08	1.09362094438522e-07	0.209203
LOC100647075	941.42	0.316452	0.0869349	13.2048	0.000279229	0.000984511	0.316452
LOC100642412	1001.26	0.382472	0.0611818	38.9122	4.4331048888746e-10	4.85258148051004e-09	0.382472
LOC100643007	942.921	0.888824	0.151189	33.6038	6.7559686612093e-09	6.05371632947934e-08	0.888824
LOC110119696	6.60769	0.653904	0.260448	6.20778	0.012719	0.0290906	0.653904
LOC100645383	857.91	0.24023	0.0364393	43.3953	4.47258394470461e-11	5.88531081231519e-10	0.24023
LOC100649546	3885.5	0.370855	0.0916376	16.1027	5.99989678322819e-05	0.00024701	0.370855
LOC100644935	4.47566	0.766698	0.496358	1.7582	0.184849	0.281778	0.766698
LOC100649970	588.3	0.124571	0.0357248	12.167	0.000486419	0.00161966	0.124571
LOC100644183	907.658	0.240126	0.0535332	20.0431	7.57154415061732e-06	3.74662622176813e-05	0.240126
LOC100649544	866.484	0.198779	0.0407307	23.7432	1.10084036540534e-06	6.41040583037391e-06	0.198779
LOC100649461	1940.67	0.177504	0.0356786	24.7219	6.62271668200339e-07	4.04809942167435e-06	0.177504
LOC100644493	571.987	0.0746606	0.0276917	7.26292	0.00703928	0.0174587	0.0746606
LOC100650335	1082.82	0.171991	0.0936005	3.31435	0.0686774	0.12392	0.171991
LOC100648369	453.199	-0.186028	0.069417	7.16317	0.00744157	0.0183185	0.186028
LOC100652086	741.498	-0.123122	0.0367721	11.1928	0.000821141	0.00258	0.123122
LOC100642970	1886.54	0.0044527	0.0650889	0.00466712	0.945534	0.967479	0.0044527
LOC100649344	1084.33	-0.0700636	0.0375918	3.47245	0.0623989	0.114454	0.0700636
LOC100648060	1100.71	-0.170343	0.0363917	21.8884	2.8897775432392e-06	1.55053804164794e-05	0.170343
LOC110119680	4.61997	-0.771968	0.330736	5.40776	0.0200474	0.0433297	0.771968
LOC100644143	1409.45	-0.02819	0.104757	0.0723084	0.788005	0.853835	0.02819
LOC100650734	4210.11	0.0654882	0.0429481	2.3216	0.127589	0.208177	0.0654882
LOC100644302	1044.52	0.00896085	0.0314575	0.0811411	0.775757	0.845525	0.00896085
LOC100650452	1000.67	-0.0911852	0.0575678	2.49763	0.114018	0.190024	0.0911852
LOC100650370	21.8924	0.116852	0.194299	0.352133	0.552908	0.664392	0.116852
LOC100642376	3557.18	-0.260814	0.0825696	9.94938	0.00160904	0.00469585	0.260814
LOC100646307	245.671	0.136367	0.0792012	2.94419	0.0861871	0.15019	0.136367
LOC100645018	50.0968	0.755947	0.26413	8.05715	0.00453245	0.0119086	0.755947
LOC100644614	824.088	0.212662	0.040544	27.4936	1.57618455375807e-07	1.0828291185879e-06	0.212662
LOC100643737	4246.51	0.135599	0.10125	1.78209	0.181892	0.278408	0.135599
LOC100651693	2398.33	0.4087	0.102361	15.7712	7.14837761178217e-05	0.000289503	0.4087
LOC100651412	343.736	0.247322	0.0522219	22.4193	2.19157718849458e-06	1.20655267240719e-05	0.247322
LOC100650818	2178.13	-0.0137996	0.0610623	0.0509382	0.821439	0.878807	0.0137996
LOC100649104	100.471	0.224435	0.108357	4.26422	0.0389231	0.0764401	0.224435
LOC105666232	6.82391	-0.0884813	0.22002	0.159703	0.68943	0.779611	0.0884813
LOC100648141	481.579	-0.034586	0.0370801	0.868569	0.351352	0.470592	0.034586
LOC100647544	4626.01	-0.301073	0.0592594	25.6441	4.10540613456026e-07	2.62699073684604e-06	0.301073
LOC100644774	401.943	0.0824709	0.04214	3.82995	0.0503446	0.0955685	0.0824709
LOC110119675	2.23188	-1.77797	0.362899	26.5772	2.53210119205823e-07	1.67678705787511e-06	1.77797
LOC100649549	41.144	0.0906962	0.237317	0.135542	0.712754	0.799261	0.0906962
LOC100645801	29.4817	-0.0116961	0.143406	0.00654963	0.935498	0.960281	0.0116961
LOC100651694	5490.73	-1.09962	0.129728	67.1786	2.47993132333636e-16	8.5446987565294e-15	1.09962
LOC100652084	108.286	-0.197719	0.0921423	4.60064	0.03196	0.064453	0.197719
LOC100650973	597.227	0.226341	0.0560713	16.2789	5.46701866881e-05	0.00022716	0.226341
LOC100646596	194.232	0.0477481	0.0561819	0.722404	0.395356	0.516593	0.0477481
LOC100647273	619.454	0.404164	0.0637605	39.9851	2.55906541769503e-10	2.92711078113881e-09	0.404164
LOC100645768	8.37436	0.845325	0.420516	3.44243	0.0635423	0.116171	0.845325
LOC100649224	311.687	-0.315981	0.0615887	26.2691	2.96996825658978e-07	1.9460330331944e-06	0.315981
LOC100647271	273.698	0.0942484	0.292428	0.101129	0.750479	0.826908	0.0942484
LOC100648646	312.512	0.280461	0.143143	3.74718	0.0528967	0.0998378	0.280461
LOC100645646	47.1893	0.313823	0.108321	8.40444	0.00374306	0.0100419	0.313823
LOC100652047	153.871	0.710934	0.261031	6.97045	0.00828668	0.020068	0.710934
LOC100644451	483.456	0.0486572	0.0508924	0.91168	0.339669	0.458709	0.0486572
LOC100652166	1028.18	-0.25551	0.0523803	23.7087	1.12076168941995e-06	6.51963085616864e-06	0.25551
LOC100647072	340.512	-0.228559	0.0377139	36.7444	1.3467534639242e-09	1.3610961452187e-08	0.228559
LOC100645956	26.3401	2.06802	0.333185	35.5185	2.52645996998505e-09	2.45371194656484e-08	2.06802
LOC100651844	299.616	0.0721529	0.0483329	2.22548	0.13575	0.219007	0.0721529
LOC100651457	575.715	0.0842173	0.0307182	7.51671	0.00611292	0.0154416	0.0842173
LOC100645682	238.345	-0.0475676	0.0595816	0.6349	0.425564	0.54744	0.0475676
LOC105666203	210.955	-0.236252	0.0618955	14.5356	0.000137534	0.000521188	0.236252
LOC100645207	1777.04	-0.0479718	0.0406784	1.3884	0.238676	0.3458	0.0479718
LOC110119168	13.7637	-0.504143	0.182253	7.51736	0.00611072	0.0154395	0.504143
LOC100650968	152.067	-0.239281	0.0747914	10.2242	0.0013861	0.00411165	0.239281
LOC110119682	2.13978	-0.141223	0.405076	0.120447	0.728551	0.810965	0.141223
LOC100643337	394.1	0.264193	0.0433166	37.1484	1.09472676169945e-09	1.11952057328863e-08	0.264193
LOC100648871	451.766	0.227888	0.0607277	14.0449	0.000178499	0.000662743	0.227888
LOC100650854	10781.8	0.169059	0.0299234	31.8818	1.63843425154189e-08	1.34317710106879e-07	0.169059
LOC100644184	229.269	0.0221093	0.0589348	0.140481	0.707803	0.795208	0.0221093
LOC110119658	894.823	0.912253	0.247174	12.2906	0.000455246	0.00152402	0.912253
LOC100647389	10.686	-0.633336	0.321925	3.64553	0.05622	0.105013	0.633336
LOC100651376	5000.78	0.112014	0.110765	1.00697	0.315631	0.43362	0.112014
LOC100642615	12.9656	0.260382	0.156471	2.7628	0.0964792	0.165296	0.260382
LOC100649701	246.26	0.0677531	0.0591831	1.30728	0.252888	0.363383	0.0677531
LOC100643417	176.698	0.0179246	0.0626076	0.0819429	0.774681	0.8446	0.0179246
LOC100642530	63.8476	0.56369	0.172312	10.5447	0.00116519	0.00352629	0.56369
LOC100646478	530.718	0.035203	0.0405689	0.752265	0.38576	0.506299	0.035203
LOC100650371	3437.47	-0.0681845	0.0362715	3.52488	0.0604541	0.111563	0.0681845
LOC100649741	402.368	0.106152	0.197111	0.280521	0.59636	0.704302	0.106152
LOC100649781	1741.84	-0.192874	0.045731	17.7566	2.51039294444294e-05	0.000112266	0.192874
LOC105666199	5.68594	0.875249	0.390118	4.28422	0.0384676	0.0756384	0.875249
LOC100648370	9560.45	0.729344	0.150275	23.0379	1.58839405389134e-06	8.93361959591924e-06	0.729344
LOC100647586	119.934	-0.110708	0.0832791	1.75283	0.185522	0.282688	0.110708
LOC100647988	77.2068	-0.063407	0.112831	0.315343	0.57442	0.684147	0.063407
LOC100644217	0.278347	-0.63285	1.10363	0.653501	0.418864	0.540497	0.63285
LOC110119721	46.3402	0.0612557	0.145704	0.176447	0.674444	0.766978	0.0612557
LOC100648908	745.717	0.0902377	0.0463807	3.78414	0.0517404	0.0978697	0.0902377
LOC100651091	28.2445	0.560851	0.166892	11.1531	0.000838919	0.00262996	0.560851
LOC100649222	1079.59	0.0591822	0.0459418	1.65818	0.19785	0.297585	0.0591822
LOC110119669	3.8472	-0.257489	0.311139	0.682987	0.40856	0.529535	0.257489
LOC110119670	4.66219	0.100006	0.243074	0.167402	0.682431	0.773553	0.100006
LOC110119665	3.42351	-1.22226	0.614506	3.65126	NA	NA	1.22226
LOC110119705	0.705431	0.592531	0.698413	0.81256	0.367364	0.487335	0.592531
LOC100645089	2572.86	0.0672733	0.0412828	2.6536	0.103316	0.175159	0.0672733
LOC100646000	585.678	-0.155714	0.0441327	12.4449	0.000419141	0.00141457	0.155714
LOC100645019	1683.6	0.698471	0.13182	27.676	1.43431741599396e-07	9.93239160590931e-07	0.698471
LOC110119728	18.8502	0.072812	0.163468	0.196321	0.657707	0.755539	0.072812
LOC100643618	525.402	-0.340781	0.0478722	50.5132	1.18366010656802e-12	2.11060921550139e-11	0.340781
LOC110119677	4.57161	-0.543702	0.288083	3.55587	0.059335	0.109951	0.543702
LOC110119698	19.9728	0.270015	0.196607	1.83514	0.175522	0.270879	0.270015
LOC110119725	23.2935	1.1476	0.33354	10.7046	0.00106871	0.00326534	1.1476
LOC100649851	7380.84	-0.230395	0.0540484	18.0891	2.10808600044374e-05	9.57272791280168e-05	0.230395
LOC100642529	576.7	-0.123442	0.047355	6.78544	0.00919044	0.0219621	0.123442
LOC100648567	25.6067	0.181385	0.155393	1.35157	0.245003	0.353869	0.181385
LOC100642411	1056.59	0.160265	0.0866979	3.41079	0.0647716	0.118148	0.160265
LOC100651216	123.483	0.0358723	0.0777272	0.212351	0.644931	0.745606	0.0358723
LOC100646990	292.8	0.219569	0.0684532	10.2704	0.00135184	0.00402603	0.219569
LOC100648367	622.684	0.0416776	0.0422996	0.971562	0.324291	0.442639	0.0416776
LOC110119663	2.3398	-3.58926	0.571091	38.2384	6.26077518072793e-10	6.69609937667539e-09	3.58926
LOC100644815	1.72542	1.2123	0.645534	3.53948	0.0599244	0.110805	1.2123
LOC100649267	2554.62	-0.14515	0.0815369	3.16642	0.075167	0.133883	0.14515
LOC105666221	441.946	-0.164371	0.101317	2.59014	0.107531	0.181209	0.164371
LOC105666271	0.198339	0.571072	2.35397	0.183428	0.668444	0.763215	0.571072
LOC100642854	379.374	0.10382	0.0569054	3.31994	0.0684444	0.12356	0.10382
LOC100648951	238.301	-0.0535835	0.247233	0.0436003	0.834599	0.887206	0.0535835
LOC100648368	456.987	-0.0233633	0.0344252	0.460582	0.497352	0.615126	0.0233633
LOC100650853	2137.02	0.066544	0.0614279	1.1699	0.279423	0.393236	0.066544
LOC100648482	42246.8	1.06342	0.248539	16.1792	5.76241896432263e-05	0.000238021	1.06342
LOC105666196	230.558	-0.111476	0.0636907	3.05936	0.0802735	0.141243	0.111476
LOC105666234	183.384	-0.616178	0.101863	35.8692	2.11015817301787e-09	2.06913758506603e-08	0.616178
LOC100645802	116.871	-0.497655	0.106176	21.5296	3.48406468920374e-06	1.84378810915423e-05	0.497655
LOC105665622	629.877	-0.111906	0.0593178	3.5405	0.0598873	0.110791	0.111906
LOC100650004	1540.49	-0.300014	0.0503719	35.3802	2.71230087299415e-09	2.60930800479282e-08	0.300014
LOC100644215	4306.36	-0.0466632	0.037891	1.51589	0.218242	0.321521	0.0466632
LOC100651459	1214.37	-0.685921	0.0907313	55.7639	8.17180585716029e-14	1.82286617506934e-12	0.685921
LOC100648909	94.497	0.270751	0.0768571	12.3806	0.000433807	0.00145835	0.270751
LOC105666206	1.67421	2.61378	0.613409	14.6317	0.000130696	0.000497631	2.61378
LOC100648604	40.2574	-0.347667	0.167315	4.28453	0.0384607	0.075638	0.347667
LOC100649818	256.398	-0.0876991	0.160691	0.297527	NA	NA	0.0876991
LOC100652288	1001.02	-0.418546	0.0726298	32.6658	1.09446864392281e-08	9.32588684170611e-08	0.418546
LOC100646306	929.224	-0.325334	0.0506123	41.2029	1.37220370524618e-10	1.64693859499965e-09	0.325334
LOC100643704	1459.22	-0.0442033	0.047394	0.866197	0.35201	0.47117	0.0442033
LOC100648795	1109.24	0.0987415	0.0375549	6.90925	0.00857511	0.0206726	0.0987415
LOC100652087	842.857	0.00180869	0.0362039	0.00248365	0.960253	0.976827	0.00180869
LOC100647745	1120.64	-0.0386511	0.0558007	0.479411	0.488689	0.607236	0.0386511
LOC100646071	2701.61	-0.542966	0.138908	14.7573	0.000122275	0.000468275	0.542966
LOC100645842	2.85708	1.05543	0.323509	10.8476	0.000989219	0.00304907	1.05543
LOC110119684	6.10902	0.684032	0.282664	5.64729	0.0174824	0.0383707	0.684032
LOC100651724	1362.71	-0.0956854	0.0426762	5.01359	0.0251491	0.0526195	0.0956854
LOC105666207	41.7964	-2.44111	0.455795	18.7669	1.47711792590689e-05	6.93643886315112e-05	2.44111
LOC100643739	1102.78	-1.33593	0.108702	142.669	6.94422000534978e-33	3.70292264856699e-30	1.33593
LOC105666235	66.972	-0.343964	0.112706	9.30044	0.00229099	0.00646048	0.343964
LOC100648407	536.63	0.0490324	0.0435406	1.26688	0.260353	0.372231	0.0490324
LOC100647866	7.29333	-0.712271	0.287046	5.96982	0.0145528	0.0327628	0.712271
LOC100646748	9084.14	-0.181304	0.0536314	11.3755	0.0007442	0.00236078	0.181304
LOC100647074	140.545	-0.314135	0.128831	5.6855	0.0171057	0.0376878	0.314135
LOC110119668	0.833987	-0.116681	1.20006	0.0185607	NA	NA	0.116681
LOC100646512	452.498	-0.393777	0.113279	11.9622	0.000542919	0.00178445	0.393777
LOC100647306	608.572	0.0287081	0.0288624	0.989241	0.319928	0.437751	0.0287081
LOC100644901	19.9277	0.0988338	0.212275	0.210179	0.646627	0.747104	0.0988338
LOC100649633	172.17	0.2151	0.0997504	4.63917	0.0312502	0.063223	0.2151
LOC100642498	548.929	-0.766784	0.118404	40.7773	1.70607514729472e-10	2.01101363151645e-09	0.766784
LOC100650295	4475.59	-0.256949	0.0645804	15.7905	7.07561358572082e-05	0.000287075	0.256949
LOC100651134	741.51	0.155578	0.111392	1.94832	0.162768	0.254138	0.155578
LOC100646959	1319.18	-0.0366366	0.049338	0.54912	0.458678	0.578867	0.0366366
LOC105665634	355.723	0.253294	0.0373421	46.0039	1.18016409565641e-11	1.77169354561267e-10	0.253294
LOC105666240	1.1524	-0.262845	0.588157	0.19513	0.658681	0.756426	0.262845
LOC100651534	257.582	0.0929801	0.133109	0.469127	0.493389	0.61134	0.0929801
LOC100650610	230.44	0.0821105	0.0520539	2.4873	0.114768	0.19099	0.0821105
LOC100647585	23.145	0.515123	0.183342	7.66585	0.00562758	0.014381	0.515123
LOC100651892	4036.56	-0.0566983	0.0567095	0.997378	0.317946	0.435464	0.0566983
LOC100642647	164.964	0.737872	0.115326	40.4332	2.03457261965712e-10	2.36788124385719e-09	0.737872
LOC100649587	213.417	0.576645	0.0857343	44.7867	2.19713455015245e-11	3.0986791804291e-10	0.576645
LOC100648219	456.832	0.0312804	0.0438108	0.509489	0.47536	0.594359	0.0312804
LOC100651574	384.991	-0.114601	0.0586274	3.82042	0.0506315	0.096048	0.114601
LOC100652202	100.221	-0.544496	0.173342	9.71851	0.00182422	0.00526756	0.544496
LOC100643209	430.724	0.392626	0.103372	13.9811	0.00018466	0.000681304	0.392626
LOC100645417	152.367	-0.38798	0.137407	7.90803	0.00492159	0.0127781	0.38798
LOC100642464	1154.78	0.00269125	0.0275675	0.00953104	0.922228	0.950861	0.00269125
LOC100643054	856.717	-0.208338	0.0498978	17.4079	3.01575576170178e-05	0.000133164	0.208338
LOC100646989	94.1274	-0.0207179	0.0929945	0.0491472	0.824554	0.880864	0.0207179
LOC100647038	129.551	0.203952	0.0648172	9.88931	0.00166241	0.00484154	0.203952
LOC100646720	1654.04	-0.0417036	0.0236258	3.11452	0.0775972	0.137381	0.0417036
LOC100648602	10078.2	-0.0303248	0.194787	0.0239021	0.877134	0.919419	0.0303248
LOC100644374	67.624	-0.156872	0.110126	2.0095	0.156317	0.245468	0.156872
LOC110119702	82.5811	-0.237682	0.0695949	11.6656	0.000636654	0.00204982	0.237682
LOC100651964	4.91289	-0.00796202	0.264975	0.000900315	0.976063	0.986715	0.00796202
LOC100648108	2215.41	0.0915964	0.0316066	8.38817	0.00377672	0.0101176	0.0915964
LOC100644733	60.3429	0.0888023	0.142017	0.377532	0.538927	0.651859	0.0888023
LOC100647470	363.79	-1.12548	0.15391	50.3731	1.27124692268417e-12	2.25244035446477e-11	1.12548
LOC100648874	983.016	0.0311342	0.0464747	0.447768	0.503397	0.620136	0.0311342
LOC110119685	0.176232	-0.791117	1.84085	0.321336	0.570806	0.680784	0.791117
LOC100642579	453.322	0.807561	0.0982302	65.9406	4.64724511008731e-16	1.5127863588011e-14	0.807561
LOC100643856	123.889	-0.291674	0.0819704	12.6455	0.000376464	0.00127941	0.291674
LOC100647110	1407.53	1.83362	0.181297	92.0657	8.38451666468579e-22	6.85327135847821e-20	1.83362
LOC100649780	2030.79	-0.108747	0.0426001	6.50942	0.0107304	0.0251117	0.108747
LOC100647037	328.587	0.0417916	0.041574	1.01013	0.314872	0.432843	0.0417916
LOC100642858	1340.05	-0.273844	0.0968276	7.91186	0.00491118	0.01276	0.273844
LOC110119170	704.755	0.938802	0.138912	44.2514	2.88803221655822e-11	3.96325793639939e-10	0.938802
LOC100645766	1014.24	-0.0533616	0.030426	3.0728	0.0796122	0.140368	0.0533616
LOC100642499	314.618	0.317529	0.08015	15.5885	7.87325923707539e-05	0.000315437	0.317529
LOC105666200	748.084	-0.0811132	0.0558701	2.09827	0.147466	0.233899	0.0811132
LOC100644337	6.56661	0.278784	0.372625	0.557171	0.455402	0.575782	0.278784
LOC100648289	576.839	-0.194992	0.0399162	23.8654	1.03314079269283e-06	6.05079006096983e-06	0.194992
LOC100651578	95.8838	0.00694276	0.10627	0.00426087	0.947955	0.968717	0.00694276
LOC100643006	260.63	0.00778086	0.0390108	0.0397944	0.841883	0.892734	0.00778086
LOC110119707	7.39464	0.204059	0.285475	0.504292	0.47762	0.596653	0.204059
LOC100645498	5.87366	-0.36262	0.267778	1.79467	0.180358	0.276513	0.36262
LOC100642497	18.5041	-1.48291	0.355827	15.8738	6.77103329619197e-05	0.000276018	1.48291
LOC100649187	1602.7	-0.0834311	0.0532448	2.43484	0.118666	0.196136	0.0834311
LOC100646749	922.637	-0.0695059	0.050038	1.92147	0.165694	0.257989	0.0695059
LOC100650120	30.599	1.01453	0.178937	31.7141	1.786211199819e-08	1.45469040113259e-07	1.01453
LOC100650122	311.52	0.116533	0.0479049	5.90802	0.0150721	0.0337353	0.116533
LOC100648758	5.02928	0.715485	0.254423	7.97821	0.00473438	0.0123637	0.715485
LOC100649462	1442.93	0.101428	0.108594	0.853665	0.355518	0.474957	0.101428
LOC100646120	14.1721	0.0457045	0.161066	0.0804739	0.776656	0.846176	0.0457045
LOC100649342	1090.52	0.239344	0.264163	0.801496	0.370646	0.490661	0.239344
LOC100646839	1502.02	-0.289652	0.0377424	58.7599	1.78137039550093e-14	4.42301234785354e-13	0.289652
LOC100650933	10707.1	-1.04111	0.119241	72.0692	2.07783586886763e-17	8.81348714378019e-16	1.04111
LOC100647192	1491.57	-0.029651	0.0356259	0.692385	0.405354	0.526218	0.029651
LOC110119664	7.25547	-1.02019	0.281507	12.3172	0.000448797	0.00150468	1.02019
LOC100642259	87.4383	-0.27431	0.144823	3.56945	0.058852	0.109255	0.27431
LOC100643130	6157.65	-0.425634	0.103943	16.6329	4.53581911797556e-05	0.000192686	0.425634
LOC100642857	2589.97	0.115821	0.0640903	3.24465	0.0716569	0.128407	0.115821
LOC100642527	199.569	-0.112749	0.0632692	3.16652	0.0751623	0.133883	0.112749
LOC100646991	1194.07	-0.000715776	0.054554	0.000171646	0.989547	0.996065	0.000715776
LOC100643375	11.6264	1.01329	0.225498	19.9213	8.06949200831232e-06	3.97371026864914e-05	1.01329
LOC100651215	226.149	-0.0310489	0.0746587	0.172707	0.677717	0.770096	0.0310489
LOC105666272	0.31987	-0.150263	3.03034	0.0158341	NA	NA	0.150263
LOC100652287	3560.97	0.0565934	0.0383754	2.17146	0.140593	0.225532	0.0565934
LOC100651609	1996.05	-0.0671689	0.0326144	4.23601	0.039575	0.0774215	0.0671689
LOC100650614	1695.97	-0.227748	0.104831	4.67671	0.0305742	0.0620906	0.227748
LOC110119722	7.5567	0.778765	0.212092	13.5688	0.000229972	0.000828048	0.778765
LOC100645133	2524.28	0.034683	0.0389976	0.790412	0.373975	0.49425	0.034683
LOC100643250	1855.19	0.239481	0.0429866	30.9746	2.61421458709091e-08	2.05431403131537e-07	0.239481
LOC100650895	1787.13	-0.218108	0.054508	15.9758	6.4158505925924e-05	0.000262782	0.218108
LOC105666264	14.0546	-0.0821616	0.146095	0.316323	0.573826	0.683779	0.0821616
LOC100646719	43809.9	0.116521	0.0839952	1.91405	0.166514	0.258975	0.116521
LOC100648062	67.5529	-0.198113	0.0985762	4.02125	0.0449303	0.0865531	0.198113
LOC100647935	485.776	0.0226723	0.0410424	0.305254	0.580607	0.689975	0.0226723
LOC100649666	15.4798	-0.104249	0.20059	0.265979	0.606042	0.712714	0.104249
LOC100643008	4574.87	0.325945	0.109057	8.89494	0.00285961	0.00789107	0.325945
LOC100644069	1191.57	0.112214	0.0349713	10.2969	0.00133255	0.003976	0.112214
LOC100650248	2.08608	-0.135554	0.467504	0.0853264	0.770205	0.841422	0.135554
LOC100647631	337.415	0.0938213	0.0433098	4.68257	0.0304702	0.0619135	0.0938213
LOC100648834	58.5087	-0.195667	0.0924305	4.49389	0.0340162	0.0679839	0.195667
LOC110119703	30.7707	0.335601	0.121591	7.62486	0.00575693	0.014668	0.335601
LOC100651494	1592.37	-0.0446661	0.0298437	2.23906	0.134562	0.217373	0.0446661
LOC100645135	2595.77	-0.356002	0.0775775	20.795	5.11160176319946e-06	2.61368568695468e-05	0.356002
LOC105666261	100.406	0.198299	0.111231	3.14198	0.0763012	0.135408	0.198299
LOC105666292	3294.74	-0.148993	0.0569157	6.83012	0.00896334	0.021479	0.148993
LOC100651214	562.041	0.536669	0.14906	12.6027	0.000385189	0.00130861	0.536669
LOC100646672	1510.14	-0.0459464	0.0372023	1.52421	0.216983	0.320129	0.0459464
LOC100649777	2100.44	-0.159116	0.0497302	10.1927	0.00141	0.00417623	0.159116
LOC105666291	3.15016	0.485788	0.323194	2.20656	0.137425	0.221385	0.485788
LOC100644688	1740.62	-0.270591	0.0471476	32.8609	9.89939460228836e-09	8.5403251738386e-08	0.270591
LOC100646188	0.237088	0.309997	2.39045	0.00684636	0.934056	0.959681	0.309997
LOC100651769	1673.7	-0.265261	0.102813	6.56516	0.0103994	0.0244546	0.265261
LOC100652085	1349.72	-0.573484	0.20082	7.91509	0.00490242	0.0127461	0.573484
LOC100650121	1054.43	-0.0626329	0.0339976	3.38716	0.0657061	0.119522	0.0626329
LOC100647427	903.137	-0.647303	0.101058	40.192	2.30189334204155e-10	2.64918824708954e-09	0.647303
LOC100650491	731.024	-0.388887	0.0512747	57.253	3.83209490598904e-14	8.93995807443028e-13	0.388887
LOC100643128	957.353	0.232776	0.0422941	30.247	3.80378890737289e-08	2.91945361101861e-07	0.232776
LOC100646234	290.671	-0.243521	0.0675999	12.9452	0.000320738	0.00111024	0.243521
LOC100646958	7998	-0.221961	0.115464	3.68775	0.0548137	0.102832	0.221961
LOC100645645	524.664	-0.201937	0.0518682	15.0839	0.000102839	0.000401529	0.201937
LOC100650124	25.7091	-0.409066	0.160666	6.23018	0.0125591	0.0288072	0.409066
LOC100645458	490.197	0.638637	0.0948457	44.9355	2.03637595469978e-11	2.90118803317152e-10	0.638637
LOC100642612	111.715	0.0944212	0.0722057	1.71043	0.19093	0.289197	0.0944212
LOC100644613	320.611	0.089741	0.0634628	2.00119	0.157176	0.246611	0.089741
LOC100651928	98.4339	-0.141627	0.293472	0.21038	0.64647	0.746999	0.141627
LOC110119706	2.82324	1.63033	0.425694	13.9161	0.000191158	0.000701602	1.63033
LOC100647907	419.161	-0.0607759	0.0885191	0.466961	0.494389	0.612195	0.0607759
LOC100645726	1738.28	-0.167591	0.0460997	13.2054	0.00027914	0.000984509	0.167591
LOC100643853	39.3213	1.35591	0.274636	23.1485	1.49958089590196e-06	8.4938325100203e-06	1.35591
LOC100647865	452.608	-0.326596	0.09008	12.9905	0.000313067	0.00108637	0.326596
LOC100644973	1841.32	-0.595146	0.0639238	85.4814	2.33890111711234e-20	1.4797183451652e-18	0.595146
LOC105666258	3.43392	-0.152116	0.321483	0.216079	0.642044	0.743111	0.152116
LOC100648106	8.65812	-0.431107	0.334544	1.6335	NA	NA	0.431107
LOC100652318	878.671	-0.189065	0.0972531	3.73648	0.0532366	0.100388	0.189065
LOC100643053	1050.79	-0.387331	0.0861605	19.8081	8.56192587874195e-06	4.19590573261061e-05	0.387331
LOC110119714	2.40572	-0.869246	0.404647	4.46273	0.0346422	0.0690992	0.869246
LOC100647783	609.86	0.124748	0.0476917	6.84376	0.00889515	0.0213476	0.124748
LOC100645459	1143.26	-1.37474	0.152533	77.4777	1.34226452620043e-18	6.77057574972633e-17	1.37474
LOC100647908	1384.51	-0.272005	0.0619989	19.1909	1.18277977955018e-05	5.6480886871654e-05	0.272005
LOC100644858	609.528	0.00310065	0.043025	0.00518692	0.942586	0.96578	0.00310065
LOC100647349	4.64234	0.430525	0.264079	2.65312	0.103347	0.175186	0.430525
LOC100643492	300.146	0.231226	0.098582	5.39594	0.0201837	0.0435254	0.231226
LOC100648991	49.1589	0.310191	0.117692	6.9277	0.00848709	0.0204982	0.310191
LOC100645134	1235.99	-0.187687	0.0626687	8.92929	0.00280634	0.00776246	0.187687
LOC100650974	664.197	0.0676114	0.0358623	3.55287	0.0594425	0.110125	0.0676114
LOC100644611	322.355	-0.069177	0.0428386	2.6067	0.106413	0.179703	0.069177
LOC100643251	3971.88	0.0861897	0.0330239	6.80552	0.00908763	0.0217582	0.0861897
LOC110119676	8.67427	-0.969863	0.222751	19.1426	1.21304831140194e-05	5.77784559382345e-05	0.969863
LOC105666204	29.8307	-0.191	0.20411	0.862458	0.353052	0.472395	0.191
LOC110119697	8.47237	-0.152132	0.203376	0.558023	0.455058	0.575724	0.152132
LOC100646476	2.29322	0.0631169	0.416126	0.0223234	0.88123	0.922173	0.0631169
LOC105665618	1142.34	0.0635116	0.0361252	3.08639	0.0789497	0.139313	0.0635116
LOC100645055	0.785157	-0.0907117	0.737966	0.0219875	0.88212	0.922831	0.0907117
LOC105666226	0.433675	0.82342	0.831715	1.22413	0.268552	0.381824	0.82342
LOC100643088	275.377	-0.664226	0.116038	32.6017	1.13113154859757e-08	9.61032707222732e-08	0.664226
LOC100644731	2.22155	-0.217351	0.351949	0.382088	0.536488	0.64954	0.217351
LOC100652050	5648.23	0.45348	0.138154	10.5297	0.00117471	0.00355045	0.45348
LOC110119672	11.0093	0.654743	0.245949	7.06046	0.00788039	0.0192212	0.654743
LOC100645919	700.942	0.123636	0.0540315	5.2295	0.0222069	0.0472134	0.123636
LOC100647700	253.419	-0.0154604	0.0621809	0.0617794	0.803705	0.865458	0.0154604
LOC100644218	712.059	-0.452835	0.115381	15.2847	9.2463423882419e-05	0.000364965	0.452835
LOC100643617	224.558	0.109563	0.118676	0.851122	0.356235	0.475461	0.109563
LOC100651377	686.551	-0.426791	0.0778721	29.6084	5.28746382066991e-08	3.96003321824014e-07	0.426791
LOC100648422	115.676	0.325908	0.0714233	20.7656	5.19072904719983e-06	2.65172371672189e-05	0.325908
LOC100645788	85.7242	0.787122	0.138006	31.4432	2.0535996028606e-08	1.65321411594774e-07	0.787122
LOC100645584	1.3343	0.0146264	0.529003	0.000965649	0.97521	0.986041	0.0146264
LOC110119560	567.372	0.709206	0.217907	9.325	0.00226048	0.00638569	0.709206
LOC100643394	434.798	1.09857	0.148275	53.0828	3.19787518849223e-13	6.29346333229104e-12	1.09857
LOC100649797	1.23922	0.88362	0.576125	2.30668	0.128819	0.20976	0.88362
LOC100644747	618.281	0.00597711	0.0354233	0.0284733	0.866001	0.910305	0.00597711
LOC110119447	10.3949	-0.111881	0.228567	0.234368	0.628303	0.731899	0.111881
LOC100648965	533.703	1.01425	0.144521	48.0714	4.10974962255223e-12	6.67938697726268e-11	1.01425
LOC105666912	496.401	0.11866	0.0516136	5.28379	0.0215249	0.0459465	0.11866
LOC100647686	292.39	-0.00627332	0.0432966	0.0209759	0.884845	0.924361	0.00627332
LOC100643517	3025.34	-0.195827	0.0523432	13.9228	0.00019047	0.000699764	0.195827
LOC100649013	6153.64	0.0158981	0.0201299	0.623491	0.429753	0.551246	0.0158981
LOC100647714	303.589	0.259975	0.055365	21.9831	2.7505642636143e-06	1.48223381250976e-05	0.259975
LOC100647171	24.5113	-1.21434	0.319958	13.6986	NA	NA	1.21434
LOC105665841	9127.89	-0.0544036	0.0899891	0.357987	0.549627	0.661513	0.0544036
LOC100645040	0.460514	-0.481843	0.69798	0.589222	0.44272	0.563234	0.481843
LOC100644355	418.871	0.100067	0.198183	0.236649	0.626637	0.730946	0.100067
LOC100642478	35.348	0.790615	0.142991	30.3921	3.52962642795101e-08	2.72584529242727e-07	0.790615
LOC100649682	68.583	-2.50171	0.30819	54.2152	1.79693790489661e-13	3.70572940313669e-12	2.50171
LOC105665991	2.31854	0.0987336	0.891458	0.00739109	0.931489	0.957746	0.0987336
LOC100645362	375.989	0.223228	0.0464065	23.1444	1.50279843801935e-06	8.50775374567275e-06	0.223228
LOC105666275	0.159982	0.0901812	2.09698	0.000388479	0.984275	0.992518	0.0901812
LOC100646937	399.398	-0.277881	0.0607343	20.8401	4.99273212275171e-06	2.56109089833136e-05	0.277881
LOC100647832	3013.72	-0.492293	0.132281	13.6526	0.000219936	0.000796007	0.492293
LOC100647405	1819.25	0.102586	0.0602049	2.88503	0.0894064	0.154932	0.102586
LOC110119386	12880	0.120078	0.0504079	5.64899	0.0174654	0.0383411	0.120078
LOC100647248	761.211	-0.00210519	0.040262	0.00273224	0.958313	0.975678	0.00210519
LOC105666007	0.535088	-1.15802	1.14804	1.11562	0.290863	0.406026	1.15802
LOC100645821	2.19511	-1.70638	0.385939	20.3209	6.54811281344735e-06	3.27932769610838e-05	1.70638
LOC100644952	1549.28	-0.0538067	0.0285458	3.55215	0.0594682	0.110125	0.0538067
LOC100647566	29302.9	1.08408	0.136578	60.2131	8.51225944792113e-15	2.24283014818402e-13	1.08408
LOC105666565	3942.42	-0.152485	0.067365	5.11786	0.0236808	0.0498922	0.152485
LOC100646574	848.065	-0.103479	0.0467411	4.8859	0.0270769	0.055932	0.103479
LOC100649435	988.592	0.85091	0.104462	65.3526	6.26269015992231e-16	1.99231830712529e-14	0.85091
LOC100645583	343.335	-0.0187982	0.056079	0.112154	0.737705	0.817822	0.0187982
LOC100651475	534.706	-0.0989424	0.0502925	3.86672	0.0492526	0.0938296	0.0989424
LOC100648617	9.83457	0.707992	0.215493	10.6688	0.0010896	0.00332099	0.707992
LOC100648310	5168.19	0.178896	0.12041	2.1491	0.142653	0.227879	0.178896
LOC100646528	749.286	0.395549	0.169509	5.22817	0.0222239	0.0472407	0.395549
LOC100643963	813.904	0.226531	0.0350167	41.7792	1.02183007246167e-10	1.25465495081423e-09	0.226531
LOC100644993	2747.23	0.264735	0.0422286	39.2423	3.74336754921666e-10	4.15855454525081e-09	0.264735
LOC100644160	165.907	-0.426811	0.0736282	33.5144	7.07395575028626e-09	6.30184220299965e-08	0.426811
LOC110119378	35.0382	0.0344411	0.0969537	0.126202	0.722402	0.806527	0.0344411
LOC100649199	831.991	0.0150452	0.0446626	0.113415	0.73629	0.816981	0.0150452
LOC100646695	1873.38	0.534185	0.055843	91.024	1.41936825947192e-21	1.08863601161415e-19	0.534185
LOC105666096	0.332055	-0.138782	0.939185	0.0537643	0.816638	0.875433	0.138782
LOC100651709	1815.37	0.626837	0.0605922	106.046	7.20528158621263e-25	1.13601737917835e-22	0.626837
LOC100646492	745.305	0.229498	0.0584302	15.3412	8.97397896515257e-05	0.000355216	0.229498
LOC110119374	116.082	0.186236	0.172859	1.10565	0.29303	0.408484	0.186236
LOC100643720	133.02	-0.107926	0.15694	0.470063	0.492958	0.611233	0.107926
LOC100649913	129.951	-0.428156	0.0865665	24.2703	8.37192610513931e-07	4.99460993741875e-06	0.428156
LOC100645514	147.705	0.00572304	0.0524368	0.0119087	0.913102	0.944652	0.00572304
LOC100651512	117.734	0.501482	0.19833	6.35831	0.0116833	0.02707	0.501482
LOC105665993	29.7312	-0.32718	0.149485	4.77828	0.0288209	0.0589258	0.32718
LOC100642792	1194.68	-0.123792	0.0463431	7.124	0.00760589	0.0186614	0.123792
LOC100650470	446.343	-0.0388809	0.0797456	0.236692	0.626606	0.730946	0.0388809
LOC100650873	224.955	0.118935	0.0734465	2.61982	0.105537	0.178412	0.118935
LOC100645234	0.53931	1.00646	0.766909	2.26476	0.132347	0.214506	1.00646
LOC100649365	41.6071	-0.377226	0.126974	8.69667	0.00318792	0.00869844	0.377226
LOC100651909	413.705	-0.0225151	0.0637992	0.124492	0.724213	0.807742	0.0225151
LOC105666614	498.402	0.399842	0.0629452	40.2032	2.28869989532082e-10	2.63671413866281e-09	0.399842
LOC100648964	707.571	-0.341821	0.0448946	57.9008	2.75668011478328e-14	6.62431414706935e-13	0.341821
LOC100647089	441.249	0.0552823	0.0353365	2.44623	0.117807	0.195062	0.0552823
LOC100645233	7.38945	-0.315033	0.256398	1.45157	0.228277	0.333332	0.315033
LOC100649367	62.9327	-0.126402	0.117505	1.15072	0.283399	0.397732	0.126402
LOC100651273	1903.85	-0.140129	0.0306874	20.8379	4.99828186509762e-06	2.56276375116132e-05	0.140129
LOC100642552	11048.8	-0.246716	0.0523518	22.0964	2.59300747591577e-06	1.40748898280682e-05	0.246716
LOC100647130	2437.99	0.115292	0.0507065	5.14961	0.0232516	0.0490804	0.115292
LOC100645068	550.807	1.0323	0.210132	22.9393	1.67201072407566e-06	9.37565152138168e-06	1.0323
LOC100652149	650.105	0.112813	0.0399311	7.97266	0.0047489	0.0123987	0.112813
LOC100645113	481.336	-0.0827838	0.0488091	2.87562	0.0899301	0.155695	0.0827838
LOC100642673	3392.71	-0.122872	0.0583456	4.42042	0.0355113	0.0706442	0.122872
LOC100644592	74.0059	0.524718	0.169958	9.3886	0.00218339	0.0061929	0.524718
LOC100648544	3981.13	0.0295787	0.0349656	0.71522	0.397716	0.518768	0.0295787
LOC100648312	40.303	-0.16521	0.11438	2.07558	0.149673	0.236829	0.16521
LOC100644356	161.661	0.195953	0.0486361	16.226	5.62165785208983e-05	0.000232808	0.195953
LOC100649245	22.2745	-1.45351	0.420219	11.2649	NA	NA	1.45351
LOC100643150	15.4476	-2.03084	0.910517	2.35126	0.125182	0.204895	2.03084
LOC100650948	79.5284	-0.105989	0.0789593	1.79936	0.17979	0.275849	0.105989
LOC105665906	1342.67	0.35573	0.052676	45.4284	1.58323135678375e-11	2.3144940905045e-10	0.35573
LOC100649794	4268.17	0.47089	0.0702401	44.6755	2.32547255452714e-11	3.25508020819937e-10	0.47089
LOC100647528	1.70353	-0.0333401	0.371844	0.00791613	0.929104	0.955645	0.0333401
LOC100651945	394.68	0.00729561	0.0351905	0.042961	0.835799	0.887977	0.00729561
LOC100643147	674.793	0.0162225	0.0549556	0.0870132	0.768009	0.839886	0.0162225
LOC100642554	1.55214	-0.419903	0.438214	0.906841	0.340954	0.46	0.419903
LOC110119375	0.778333	-0.787863	0.604207	1.6637	0.197105	0.296624	0.787863
LOC100643721	469.57	0.232862	0.0766195	9.2002	0.00241988	0.00677955	0.232862
LOC110120288	1310.18	-0.00161081	0.0843116	0.000360112	0.98486	0.992571	0.00161081
LOC105666407	4.29141	-0.737032	0.416339	3.14609	0.076109	0.135111	0.737032
LOC105666246	27.5213	0.309729	0.1729	3.16337	0.0753074	0.134035	0.309729
LOC100645818	1427.44	0.219194	0.150753	2.09558	0.147726	0.234244	0.219194
LOC100651312	315.726	0.39909	0.16967	5.38917	0.0202621	0.0436588	0.39909
LOC100644387	29.3476	-0.383544	0.142167	7.23626	0.00714457	0.0177041	0.383544
LOC100647953	790.593	0.217781	0.0384413	32.0681	1.48860308677488e-08	1.23660069478524e-07	0.217781
LOC100648269	304.987	0.0420007	0.044419	0.89371	0.344474	0.463409	0.0420007
LOC100644236	3222.09	0.0430323	0.0374729	1.31825	0.250906	0.360986	0.0430323
LOC100647800	25.4003	-0.792408	0.445808	2.26326	0.132475	0.214589	0.792408
LOC105666217	370.254	0.211772	0.0919896	5.2718	0.0216735	0.0461846	0.211772
LOC100645858	9.41567	-0.235745	0.245894	0.911082	0.339827	0.458868	0.235745
LOC100646133	693.121	-0.245373	0.0604788	16.3948	5.14257720190282e-05	0.000214956	0.245373
LOC100645110	760.636	-0.047177	0.0385206	1.49825	0.220941	0.324728	0.047177
LOC100651394	0.656428	1.15469	0.735224	2.58217	0.108073	0.181903	1.15469
LOC105665626	0.211033	-0.0300444	1.84655	0.00298178	0.956453	0.974821	0.0300444
LOC100648080	1527.54	-0.152447	0.0355446	18.3713	1.81779451677732e-05	8.36992721993111e-05	0.152447
LOC110119345	20.6124	1.79834	0.336451	23.989	9.68873360139898e-07	5.70722981948794e-06	1.79834
LOC100648385	1156.37	0.119934	0.0444517	7.2725	0.00700184	0.0173851	0.119934
LOC100649610	16.821	0.00998566	0.13031	0.00588822	0.938835	0.962912	0.00998566
LOC100650472	2485.18	-1.15877	0.141353	62.597	2.53638547398144e-15	7.26405231141794e-14	1.15877
LOC100649488	7.13469	-0.310922	0.187772	2.75512	0.0969438	0.165965	0.310922
LOC100651235	79.2108	0.00665168	0.173356	0.00145704	0.969551	0.982181	0.00665168
LOC100645618	672.842	-0.0454575	0.0407693	1.24189	0.265108	0.377646	0.0454575
LOC100647922	515.885	0.87295	0.18897	20.5429	5.83094383899472e-06	2.94652116918154e-05	0.87295
LOC100650712	1346.68	-0.0215003	0.0327395	0.431097	0.511451	0.626889	0.0215003
LOC100643271	665.216	-0.0037129	0.0862067	0.00185297	0.965665	0.979662	0.0037129
LOC100649952	145.022	0.0263272	0.0973722	0.0725092	0.787718	0.853792	0.0263272
LOC110119718	0.233382	0.33063	1.38561	0.0808895	0.776096	0.84573	0.33063
LOC100647449	2429.09	-0.0739535	0.0539403	1.87504	0.170899	0.265022	0.0739535
LOC100650949	154.024	-0.180743	0.0727256	6.16442	0.0130345	0.0297392	0.180743
LOC100645702	11777.4	-0.27849	0.210884	1.66035	0.197557	0.297193	0.27849
LOC100642915	7.89865	-0.920192	0.880718	1.49414	0.221576	0.325532	0.920192
LOC100649795	437.273	1.97371	0.146797	168.1	1.92384613891059e-38	2.15432290635208e-35	1.97371
LOC100650142	903.927	0.645817	0.160604	15.9802	6.40070067746593e-05	0.000262354	0.645817
LOC105666086	23.9106	-0.277477	0.278647	0.945591	0.330844	0.449611	0.277477
LOC100645360	675.329	-0.0683585	0.0466213	2.14431	0.1431	0.228397	0.0683585
LOC100648043	910.599	0.660408	0.180495	12.8521	0.000337101	0.00116078	0.660408
LOC100649722	8.40106	-0.0222753	0.41598	0.00055539	0.981198	0.990039	0.0222753
LOC100642910	1928.84	0.0348697	0.032488	1.15162	0.28321	0.397615	0.0348697
LOC100647603	176.271	0.429102	0.0796781	28.837	7.87337758423615e-08	5.69180646793263e-07	0.429102
LOC100648268	0.139256	-0.51094	2.1049	0.205689	0.650167	0.749956	0.51094
LOC100644792	2154.41	0.588049	0.189235	9.32992	0.00225442	0.00637178	0.588049
LOC100647490	862.446	0.00581965	0.0445713	0.0170327	0.896163	0.932296	0.00581965
LOC100652305	595.888	0.56205	0.0890008	39.5105	3.26305593420219e-10	3.6576276627824e-09	0.56205
LOC100647209	2621.98	-0.134751	0.0474486	8.03437	0.00458979	0.0120226	0.134751
LOC100650140	3262.02	-0.216116	0.0574459	14.1023	0.000173131	0.000644308	0.216116
LOC100644238	67.7947	0.188084	0.141308	1.76779	0.183655	0.280569	0.188084
LOC100651028	21.97	-0.970175	0.314728	9.09001	0.0025701	0.00716453	0.970175
LOC100644001	159.584	-0.879242	0.0784179	124.315	7.18644864924716e-29	1.96277687742121e-26	0.879242
LOC100644873	2305.35	0.0209521	0.0839436	0.0618269	0.803631	0.865458	0.0209521
LOC100644474	2082.06	-0.0151849	0.0706975	0.0458934	0.83037	0.884616	0.0151849
LOC105666094	0.625079	1.1856	0.71842	2.76315	0.0964584	0.165286	1.1856
LOC100649559	2.78951	0.655426	0.377838	3.00043	0.0832425	0.145785	0.655426
LOC100646454	802.021	-0.492657	0.0438953	125.366	4.23234949502432e-29	1.2152269139816e-26	0.492657
LOC100644048	8718.72	-0.195657	0.0638937	9.34944	0.00223053	0.00631862	0.195657
LOC100648665	299.516	-0.015286	0.0446777	0.116999	0.732313	0.814353	0.015286
LOC100651629	646.461	-0.151528	0.0445739	11.5423	0.000680306	0.00217521	0.151528
LOC100646455	467.056	-0.105541	0.0844852	1.54787	0.213451	0.315666	0.105541
LOC100643837	437.071	0.0565152	0.0385313	2.15126	0.142453	0.227754	0.0565152
LOC100645974	97.123	0.263636	0.167575	2.4648	0.116422	0.193369	0.263636
LOC100646401	5.04159	2.58785	0.467962	25.2013	5.16463496537598e-07	3.23635043885172e-06	2.58785
LOC100643030	272.205	0.255651	0.0510064	25.0302	5.64401750928681e-07	3.49954086760762e-06	0.255651
LOC100651551	1538.96	0.901545	0.251145	11.8954	0.00056272	0.00183927	0.901545
LOC100644319	88.3645	0.264889	0.13322	3.84371	0.0499328	0.0949155	0.264889
LOC100648386	173.176	0.704219	0.113957	37.6525	8.45361200123031e-10	8.80591136649088e-09	0.704219
LOC100650311	246.899	0.327987	0.148801	4.8192	0.0281443	0.0578063	0.327987
LOC100648847	105.153	-0.155809	0.0634592	6.02859	0.014076	0.031843	0.155809
LOC100650310	188.115	0.0843047	0.0660025	1.62121	0.202924	0.303669	0.0843047
LOC105665780	0.669353	0.458071	0.856349	0.23596	0.62714	0.73138	0.458071
LOC100649487	1002.29	0.284815	0.0586893	23.4999	1.24923211755167e-06	7.19593685820144e-06	0.284815
LOC110119193	3.40077	0.713365	0.296037	5.92106	0.014961	0.0335267	0.713365
LOC100648662	12168	-0.120378	0.0797137	2.26133	0.13264	0.214732	0.120378
LOC100642676	10.9176	0.0947094	0.7333	0.0135998	0.907163	0.941029	0.0947094
LOC100645479	59.5166	-0.602714	0.165548	12.8496	0.000337544	0.00116195	0.602714
LOC100651630	816.657	0.136108	0.0497193	7.48974	0.00620516	0.0156393	0.136108
LOC100648155	451.84	0.0619561	0.0740518	0.699453	0.402968	0.523727	0.0619561
LOC100647601	12122.4	0.550742	0.127895	18.268	1.91907256793085e-05	8.80728467856132e-05	0.550742
LOC100651150	1342.5	0.12902	0.0477195	7.28879	0.00693862	0.0172434	0.12902
LOC100651787	1842.01	0.128648	0.0395634	10.5609	0.00115508	0.00350151	0.128648
LOC100646732	1940.97	0.259222	0.0559325	21.4102	3.70789422142153e-06	1.95025831336206e-05	0.259222
LOC100644279	204.694	-0.257465	0.0572169	20.2238	6.8892167064502e-06	3.4363228810169e-05	0.257465
LOC100650389	397.949	0.167257	0.0407387	16.8435	4.0593042967304e-05	0.000174295	0.167257
LOC105665809	2.551	0.648746	0.399905	2.62722	0.105046	0.177635	0.648746
LOC100650834	1852.9	0.832395	0.170538	23.3039	1.38317660536461e-06	7.89439940207589e-06	0.832395
LOC100651113	7809.44	0.052608	0.0341809	2.36629	0.123982	0.203182	0.052608
LOC100646767	465.945	0.00138943	0.05453	0.000649601	0.979666	0.989118	0.00138943
LOC100648234	237.393	0.0146494	0.0514738	0.0809342	0.776035	0.84573	0.0146494
LOC100651591	411.273	-0.111392	0.0710237	2.44388	0.117984	0.195269	0.111392
LOC100644201	1.23679	-0.00910715	0.455703	0.000894166	0.976145	0.986715	0.00910715
LOC100644872	1196.05	0.0490798	0.028241	3.02031	0.0822278	0.144188	0.0490798
LOC100646370	1078.29	-0.0345742	0.0317617	1.18407	0.27653	0.390194	0.0345742
LOC100647954	2.90754	0.14924	0.442916	0.0938504	0.759338	0.833552	0.14924
LOC100646094	973.365	1.23704	0.279489	15.5571	8.00493566866145e-05	0.000320369	1.23704
LOC100647835	2959.81	-1.08984	0.223774	21.5198	3.50198570936947e-06	1.85152200063831e-05	1.08984
LOC105665846	9.24826	0.116458	0.193163	0.362535	0.547102	0.659254	0.116458
LOC100643599	744.314	0.21321	0.0946288	5.00195	0.0253187	0.0528855	0.21321
LOC100650428	43.7676	-0.324008	0.170988	3.55741	0.0592803	0.109879	0.324008
LOC100646648	65.6996	-0.100073	0.133629	0.557538	0.455254	0.575778	0.100073
LOC100651710	1542.8	-0.317433	0.0564967	31.4884	2.00633380915923e-08	1.61982162905299e-07	0.317433
LOC100648500	39.5562	0.634343	0.197567	9.77935	0.00176483	0.00511057	0.634343
LOC100642911	535.938	0.194524	0.0365217	28.3228	1.02681411704591e-07	7.28199143931605e-07	0.194524
LOC100647054	163.945	0.126776	0.0648161	3.81957	0.0506571	0.0960803	0.126776
LOC105666208	61.6273	-0.24731	0.0992537	6.20372	0.0127482	0.0291455	0.24731
LOC100646769	143.806	-0.0573678	0.15835	0.131015	0.717382	0.802682	0.0573678
LOC100652102	1052.64	0.0387965	0.0565368	0.46978	0.493088	0.611233	0.0387965
LOC105666164	276.188	0.0846939	0.0443189	3.65188	0.0560059	0.104665	0.0846939
LOC100649561	4804.31	0.613972	0.144784	17.675	2.62054528677243e-05	0.000116679	0.613972
LOC100647053	588.831	0.425451	0.0958489	19.5309	9.89830513866245e-06	4.77763883373888e-05	0.425451
LOC100649912	9042.13	-0.70232	0.0813774	73.3198	1.10258374260448e-17	4.84185598026864e-16	0.70232
LOC100646283	23.3091	-0.0877898	0.203488	0.18081	0.670678	0.764636	0.0877898
LOC100643187	1489.18	-0.0494868	0.0320642	2.38093	0.122824	0.201643	0.0494868
LOC105665794	424.515	0.0657059	0.0529609	1.53675	0.215102	0.317726	0.0657059
LOC100644835	5.06364	-0.177004	0.264355	0.445707	0.504381	0.620771	0.177004
LOC105665823	306.374	0.0236609	0.0445265	0.282071	0.595347	0.703492	0.0236609
LOC100647008	1049.85	0.018134	0.0426768	0.180344	0.671078	0.764748	0.018134
LOC100644628	206.888	0.00483568	0.064907	0.00553002	0.940721	0.964337	0.00483568
LOC100642192	1304.48	-0.11774	0.0408258	8.28577	0.00399571	0.0106457	0.11774
LOC100642190	2135.49	0.607751	0.0941173	41.2941	1.30961811226467e-10	1.57689286248814e-09	0.607751
LOC100645277	21.5217	0.372117	0.224432	2.736	0.0981102	0.16768	0.372117
LOC100644748	10.0764	-1.16127	0.373267	9.28784	0.0023068	0.00650178	1.16127
LOC100650755	12382.8	0.355596	0.116184	9.0871	0.00257419	0.00717237	0.355596
LOC100652148	5713.67	-0.168743	0.0883783	3.63624	0.0565346	0.105489	0.168743
LOC100647565	760.317	-0.0426377	0.0576516	0.545566	0.460135	0.580076	0.0426377
LOC100648542	67.2399	1.34683	0.159557	67.462	2.14783307742832e-16	7.49265881652407e-15	1.34683
LOC105667089	36.3363	0.149298	0.161369	0.853284	0.355625	0.475031	0.149298
LOC105665767	78.8959	-0.707468	0.192298	12.9972	0.000311952	0.00108317	0.707468
LOC100643395	590.189	0.0719989	0.0485663	2.18961	0.138944	0.223388	0.0719989
LOC100646694	1851.82	0.116733	0.0438922	7.05721	0.00789468	0.0192519	0.116733
LOC110120352	22.539	0.267538	0.122256	4.78134	0.0287697	0.0588426	0.267538
LOC100646731	1543.83	-0.145424	0.0512246	8.0482	0.00455488	0.0119647	0.145424
LOC100644430	1212.4	0.221179	0.0449204	24.1533	8.89649034841724e-07	5.27105285299345e-06	0.221179
LOC100644239	1336.08	-0.0654355	0.046011	2.02102	0.155135	0.243886	0.0654355
LOC100645308	247.786	0.013929	0.0455461	0.0935519	0.759709	0.833676	0.013929
LOC100651065	998.5	-0.0446676	0.0445513	1.00234	0.316744	0.434507	0.0446676
LOC110119390	12.6412	-0.391244	0.208139	3.41267	0.0646979	0.118033	0.391244
LOC100645180	3032.24	0.504535	0.0672441	55.9828	7.31080442114123e-14	1.64721102430462e-12	0.504535
LOC110119909	2.88156	-0.204716	0.311008	0.429294	0.512336	0.627489	0.204716
LOC100648667	1.30986	-1.56917	0.829389	4.19542	0.0405332	0.0790063	1.56917
LOC100648082	49.516	0.322766	0.0892874	13.0643	0.000300972	0.00104895	0.322766
LOC110120287	23.7137	0.0354781	0.119489	0.0877716	0.767029	0.839388	0.0354781
LOC105666147	4.68845	0.402312	0.337666	1.3961	0.237378	0.344321	0.402312
LOC100647923	1003.3	-0.0615081	0.0403108	2.32289	0.127483	0.208099	0.0615081
LOC100646400	92.4748	-0.00610555	0.276922	0.000443624	0.983196	0.991761	0.00610555
LOC100651550	43.3199	0.283036	0.223402	1.57025	0.210171	0.312176	0.283036
LOC100646280	14.1479	0.475125	0.146504	10.5443	0.00116546	0.00352629	0.475125
LOC100651357	83.3895	-0.0189543	0.10779	0.0308883	0.86049	0.906213	0.0189543
LOC100642912	11855	-0.455343	0.0659376	47.2518	6.24284268834703e-12	9.87391983391384e-11	0.455343
LOC100647249	1588.88	-0.913489	0.0851133	111.411	4.80868311682861e-26	9.28407474866324e-24	0.913489
LOC100642795	12.6426	-3.02333	0.599661	17.8944	2.33506975805843e-05	0.000105224	3.02333
LOC100648197	2679.09	0.191726	0.0701155	7.44717	0.00635363	0.0159703	0.191726
LOC100644388	108.872	-0.205968	0.0971501	4.45246	0.0348511	0.0694788	0.205968
LOC100650713	20.379	-0.483951	0.445409	0.998019	0.31779	0.435305	0.483951
LOC100650354	13696.1	0.443234	0.0704972	39.0038	4.22985658738166e-10	4.65741731224187e-09	0.443234
LOC100643230	140.981	-0.208089	0.0785441	7.01586	0.00807909	0.0196417	0.208089
LOC100643753	762.445	0.12292	0.0293252	17.5756	2.7610364221534e-05	0.000122448	0.12292
LOC100649434	4025.47	-0.12301	0.0647871	3.59096	0.0580948	0.108046	0.12301
LOC110119626	1771.34	0.468738	0.175824	6.89842	0.00862719	0.0207668	0.468738
LOC100646091	1658.44	0.145165	0.130156	1.20668	0.271991	0.385344	0.145165
LOC110119348	42.4062	1.07631	0.180489	35.1297	3.08460218689091e-09	2.93469628621957e-08	1.07631
LOC100650233	764.68	0.105251	0.15201	0.475918	0.490277	0.608796	0.105251
LOC100646052	8.32493	-0.161605	0.376075	0.170568	NA	NA	0.161605
LOC100651029	44.0314	0.224162	0.201846	1.21318	0.270702	0.384127	0.224162
LOC100645667	735.351	0.119491	0.0405552	8.65829	0.00325577	0.00885551	0.119491
LOC100648311	2886.57	-0.530605	0.123223	18.0762	2.1223793353934e-05	9.63372671168843e-05	0.530605
LOC100642716	1515.02	-0.0829557	0.0326334	6.45752	0.0110484	0.0258072	0.0829557
LOC100647715	1.13219	0.805834	0.540629	2.26155	0.132621	0.214732	0.805834
LOC100646768	3221.9	-0.0663525	0.0304846	4.73618	0.0295346	0.060198	0.0663525
LOC105665973	23.5182	0.0469815	0.12394	0.142704	0.705608	0.79316	0.0469815
LOC100648777	442.904	-0.0304112	0.0489679	0.385209	0.534829	0.648161	0.0304112
LOC100649612	7.21845	-0.4584	0.290723	2.37441	0.123338	0.202306	0.4584
LOC100651272	317.13	-0.366881	0.0834891	19.1892	1.18382151584583e-05	5.65065359524364e-05	0.366881
LOC100644281	249.367	0.179398	0.115904	2.35566	0.124829	0.204422	0.179398
LOC100651549	278.705	-0.204856	0.068363	8.93224	0.00280181	0.00775449	0.204856
LOC110119204	0.882754	-0.342399	0.613251	0.312673	0.576045	0.685208	0.342399
LOC100651866	381.09	0.697747	0.121091	32.19	1.39807694145596e-08	1.17183125676825e-07	0.697747
LOC100645039	549.102	-0.108165	0.0429315	6.34583	0.0117658	0.0272442	0.108165
LOC100643353	3.56036	-0.168347	0.264544	0.404925	0.524557	0.638659	0.168347
LOC100643874	1409.83	0.00519056	0.0290295	0.0319577	0.858121	0.904569	0.00519056
LOC110119437	776.001	0.186039	0.159489	1.32035	0.250529	0.360502	0.186039
LOC100642794	385.847	-0.100341	0.0556012	3.24545	0.0716218	0.128385	0.100341
LOC100646167	27.0869	0.987186	0.496421	3.3298	0.0680353	0.122999	0.987186
LOC100647687	1144.88	-0.128327	0.0447268	8.20489	0.00417777	0.0110702	0.128327
LOC100642191	1595.97	-0.262168	0.0637617	16.8524	4.0402946965622e-05	0.000173678	0.262168
LOC100642832	1330.27	-0.118412	0.048553	5.93813	0.0148167	0.0332433	0.118412
LOC100645112	2937.59	0.0363539	0.0844222	0.184578	0.667468	0.763074	0.0363539
LOC100651187	1323.57	-0.309373	0.116939	6.90688	0.00858645	0.0206955	0.309373
LOC100648849	1280.38	-0.170909	0.0343119	24.7805	6.42449481075215e-07	3.94199961045494e-06	0.170909
LOC100644116	35.3177	-0.125933	0.158236	0.627131	0.42841	0.549774	0.125933
LOC100644047	159.218	-0.11253	0.0876059	1.64483	0.199663	0.299662	0.11253
LOC100642314	656.004	-0.0827299	0.0427174	3.74493	0.0529678	0.0999382	0.0827299
LOC100650551	3490.72	-0.175079	0.0415346	17.7124	2.56941718445783e-05	0.000114631	0.175079
LOC100647833	33.223	0.106914	0.139301	0.576018	0.447877	0.568696	0.106914
LOC100645933	5.45773	-0.122141	0.596641	0.0388703	0.843706	0.894256	0.122141
LOC100642677	7.72872	-0.247762	0.269724	0.820335	0.365082	0.485188	0.247762
LOC100650266	2033.99	0.599849	0.0672396	79.0171	6.15746256565956e-19	3.26783250285572e-17	0.599849
LOC100643232	0.425809	-0.0775692	1.05192	0.0199006	0.887815	0.926711	0.0775692
LOC105667209	120.951	0.0645031	0.0798259	0.649674	0.420229	0.54213	0.0645031
LOC100649613	29.3872	-0.732143	0.205862	12.4824	0.000410793	0.00138933	0.732143
LOC100650630	398.019	0.0208907	0.0449429	0.216144	0.641994	0.743111	0.0208907
LOC100643875	24.0043	-0.610252	0.272836	4.93834	0.0262673	0.054548	0.610252
[truncated: 9,375 more rows]

## Sheet: Table_S2c_ovary
Supplementary table S2: differential gene expression between worker and queen samples
Manuscript name: Localised tissue-specific gene expression and gene duplications are important sources of social morph differences in a social bumblebee.
Author list: Hongfei Xu, Thomas J. Colgan
Supplementary table S2c: The differential gene expression between queen and worker bumblebee in ovary. For each gene, we provide gene_id, baseMean (the average of the normalized count values, dividing by size factors, taken over all samples), log2 Fold Change, lfcSE (the standard error estimate for the log2 fold change estimate), stat (the value of the test statistic for the gene or transcript), …
gene_id	baseMean	log2FoldChange	lfcSE	stat	pvalue	padj	absL2FC
ENSRNA049756379	0.238485	-0.223958	1.51254	-0.000175965	1	1	0.223958
ENSRNA049756380	0.406562	0.346516	0.777048	0.248108	0.618411	0.735312	0.346516
ENSRNA049756422	0.241293	0.01763	1.40373	-0.00317099	1	1	0.01763
ENSRNA049756427	1.10415	0.140362	0.538732	0.0940533	0.759086	0.842235	0.140362
LOC110119452	52.3626	0.283533	0.174452	2.56176	0.109476	0.200771	0.283533
LOC100648785	3003.22	-0.140756	0.0513382	7.47689	0.00624959	0.0205295	0.140756
LOC100646783	3203.91	-0.195089	0.0398798	23.8463	1.04342047284043e-06	1.68542406531603e-05	0.195089
LOC100652314	756.658	0.10391	0.0308244	11.3599	0.000750454	0.00371581	0.10391
LOC100647146	602.824	0.0560443	0.0356389	2.47517	0.115657	0.209634	0.0560443
LOC105665908	47.9444	-0.181441	0.0978016	3.41953	0.0644294	0.132767	0.181441
LOC100645197	1870.47	-0.562889	0.117356	22.5786	2.01717449373628e-06	2.95194391923263e-05	0.562889
LOC100644558	1000.98	-0.0635956	0.0306226	4.3133	0.0378156	0.0868439	0.0635956
LOC100646660	4503.14	0.0810501	0.0420161	3.71762	0.0538412	0.115087	0.0810501
LOC100645874	615.617	0.0384774	0.0297175	1.67688	0.19534	0.313376	0.0384774
LOC100642607	6657.54	0.117798	0.100565	1.34895	0.245462	0.374435	0.117798
LOC105665934	307.248	0.361574	0.088707	16.3729	5.20231852683998e-05	0.000417236	0.361574
LOC100647656	903.61	-0.126605	0.0715582	3.11747	0.077457	0.153356	0.126605
LOC100642250	1802.45	0.402233	0.113956	12.1385	0.000493915	0.00265442	0.402233
LOC100642756	4386.03	-0.056784	0.0336543	2.84027	0.0919286	0.175929	0.056784
LOC100649258	6.05636	-0.318661	0.243626	1.69776	0.192581	0.309901	0.318661
LOC100650526	184.938	-0.058415	0.0715648	0.66563	0.414579	0.553077	0.058415
LOC100652193	762.144	0.105306	0.0297431	12.5347	0.000399463	0.00223439	0.105306
LOC100651641	234.867	0.227547	0.0758973	8.92867	0.00280729	0.0108423	0.227547
LOC105665871	923.137	-0.252236	0.0717634	12.271	0.000460063	0.00250297	0.252236
LOC100650687	1443.73	-0.0545966	0.0380581	2.05347	0.15186	0.258598	0.0545966
LOC100650155	262.442	-0.18647	0.0627785	8.80115	0.00301041	0.0114766	0.18647
LOC100643768	12.7652	0.0764181	0.161589	0.223277	0.636554	0.750059	0.0764181
LOC100644925	1631.15	-0.142534	0.0459416	9.59146	0.00195485	0.00803496	0.142534
LOC100647028	7152.45	-0.0584858	0.0268447	4.74412	0.0293986	0.071679	0.0584858
LOC100646344	220.467	0.429711	0.105326	16.3305	5.31997137293081e-05	0.000423721	0.429711
LOC100652283	716.402	0.0733726	0.0514174	2.0314	0.154078	0.261466	0.0733726
LOC100645990	1453.46	0.0573149	0.0270723	4.48326	0.0342284	0.0806647	0.0573149
LOC100644724	1779.34	-0.0410148	0.0368283	1.23713	0.266026	0.397382	0.0410148
LOC100651250	1650.29	0.0339227	0.0615453	0.302622	0.582244	0.703715	0.0339227
LOC110119401	1.00511	-0.31625	0.659487	0.153374	0.695332	0.795168	0.31625
LOC100649500	89.2305	0.264762	0.127984	4.19085	0.0406427	0.0918709	0.264762
LOC100650322	9533.83	-0.00619619	0.0321624	0.03711	0.847241	0.904745	0.00619619
LOC105665970	4.9029	0.537066	0.314973	2.75132	0.0971742	0.183458	0.537066
LOC110119422	0.734701	1.45716	0.629662	6.23385	0.0125331	0.036122	1.45716
LOC100644806	894.435	-0.114384	0.033162	11.8751	0.000568884	0.00298082	0.114384
LOC100649997	2693.8	0.0693908	0.0353701	3.84399	0.0499246	0.108262	0.0693908
LOC100649136	1299.62	0.0761985	0.0523309	2.11377	0.14598	0.251232	0.0761985
LOC100645125	57.0143	0.338966	0.153515	4.74065	0.0294579	0.0718025	0.338966
LOC110119389	206.468	0.776163	0.113917	44.8745	2.10074785839636e-11	2.71846214439897e-09	0.776163
LOC100649138	745.652	0.0294515	0.0415704	0.501638	0.478781	0.612885	0.0294515
LOC110119431	3.75366	-0.0633543	0.317845	0.0374664	0.846518	0.904309	0.0633543
LOC105665893	410.824	0.150783	0.0791007	3.60709	0.0575338	0.121247	0.150783
LOC100643362	946.578	0.222146	0.0357167	38.6322	5.1167344306192e-10	3.46643708455537e-08	0.222146
LOC100645376	17.5962	0.000348669	0.226823	2.11578139897028e-06	0.998839	1	0.000348669
LOC100651683	229.132	0.350761	0.252904	1.84207	0.174709	0.287487	0.350761
LOC100647536	696.765	0.0630338	0.0330338	3.63625	0.0565341	0.119578	0.0630338
LOC105665890	655.796	-0.0335763	0.0342591	0.960346	0.3271	0.464921	0.0335763
LOC100652120	2648.93	-0.525286	0.0957237	29.4236	5.81658684078489e-08	1.63788827983667e-06	0.525286
LOC100642929	2308.5	0.0171798	0.031688	0.293697	0.587861	0.708668	0.0171798
LOC100646586	1500.16	-0.132039	0.0552113	5.67926	0.0171666	0.0464539	0.132039
LOC100643891	16.9502	-1.44967	0.340658	16.1057	5.9903727646817e-05	0.000466787	1.44967
LOC100646506	165.588	-0.923882	0.182188	24.4234	7.73251101274414e-07	1.32325897969947e-05	0.923882
LOC100645246	1763.97	0.00627985	0.0259654	0.0584838	0.808909	0.878638	0.00627985
LOC100645912	689.971	-0.0452193	0.0341077	1.75697	0.185003	0.300201	0.0452193
LOC105665926	102.569	-0.0916628	0.157604	0.331137	0.56499	0.687988	0.0916628
LOC100652118	940.591	-0.00923551	0.0496326	0.0345828	0.852473	0.908394	0.00923551
LOC110119383	0.839086	-0.225734	0.621947	0.138737	0.70954	0.805954	0.225734
LOC100650157	1412.43	-0.0205755	0.0254148	0.655066	0.418307	0.556503	0.0205755
LOC100642207	1214.52	-0.0196181	0.0363423	0.290944	0.589616	0.709721	0.0196181
LOC100647263	772.484	0.0158904	0.0872975	0.0329634	0.855929	0.910038	0.0158904
LOC110119421	53.7761	0.457482	0.143159	9.95097	0.00160765	0.00684231	0.457482
LOC105665920	38.479	0.629744	0.145412	18.2639	1.9231412804241e-05	0.00018302	0.629744
LOC100650202	475.162	0.169439	0.12982	1.65922	0.197709	0.316516	0.169439
LOC100646949	2927.89	-0.369452	0.0677438	29.3544	6.02806610762353e-08	1.67289728581928e-06	0.369452
LOC100645522	3819.25	-0.0964052	0.0317265	9.22076	0.00239286	0.00948332	0.0964052
LOC100646110	1161.77	0.105726	0.0486482	4.71628	0.0298783	0.072612	0.105726
LOC100648136	756.806	0.113046	0.0429363	6.91991	0.00852415	0.0265116	0.113046
LOC100649732	563.667	0.116443	0.0334494	12.123	0.00049804	0.00267409	0.116443
LOC100649257	582.723	-0.134991	0.0494581	7.42986	0.00641505	0.0210012	0.134991
LOC105665977	72.9767	-0.0248387	0.117961	0.0438848	0.834068	0.895449	0.0248387
LOC100646907	1411.3	-0.023264	0.0351401	0.437758	0.508207	0.639514	0.023264
LOC105665931	19.8382	-0.886657	0.286023	9.12091	0.00252705	0.00992295	0.886657
LOC100643241	425.86	0.102872	0.0398011	6.68227	0.00973765	0.029443	0.102872
LOC100647340	726.635	0.106504	0.0366244	8.45099	0.00364844	0.0133947	0.106504
LOC100646782	1762.01	-0.058258	0.0569326	1.04557	0.30653	0.442727	0.058258
LOC100652042	668.938	-0.197845	0.123757	2.50524	0.113468	0.206611	0.197845
LOC100652163	2719.01	-0.00761189	0.0262938	0.0837826	0.772235	0.851981	0.00761189
LOC100644441	327.398	0.0670882	0.0477954	1.97098	0.160344	0.269471	0.0670882
LOC100644021	12.1744	-0.0473114	0.164716	0.0820705	0.774511	0.853506	0.0473114
LOC100647026	1202.18	0.175224	0.0331217	27.9595	1.23882393308372e-07	2.96006955131229e-06	0.175224
LOC100646146	1181.58	-0.0495098	0.0356941	1.91823	0.166052	0.277163	0.0495098
LOC100646259	288.782	0.206365	0.0858976	5.71966	0.016776	0.0456328	0.206365
LOC100648250	3823.78	0.0689635	0.0425833	2.61985	0.105534	0.195074	0.0689635
LOC105665911	27.5078	0.455955	0.347532	1.68876	0.193765	0.311457	0.455955
LOC110119445	39.1145	0.22147	0.115886	3.65149	0.0560191	0.118794	0.22147
LOC100646022	4152.58	0.0409961	0.0186054	4.85353	0.0275895	0.0680928	0.0409961
LOC105665873	57.8757	-0.195984	0.129747	2.26718	0.13214	0.232807	0.195984
LOC100647696	1.75293	0.979419	0.640775	2.03055	0.154165	0.26149	0.979419
LOC100649019	521.301	-0.0341765	0.039506	0.74825	0.387031	0.526147	0.0341765
LOC105665943	2.05804	-0.101782	0.437376	0.0530012	0.817921	0.884756	0.101782
LOC105665888	92.2571	0.305585	0.0595257	26.4124	2.7576642569819e-07	5.62124234471868e-06	0.305585
LOC100644485	4150.94	0.139714	0.107559	1.66043	0.197546	0.316298	0.139714
LOC105665862	530.404	0.0146297	0.109194	0.0177675	0.89396	0.935973	0.0146297
LOC100643327	97.6654	0.217097	0.143757	2.25447	0.133229	0.234403	0.217097
LOC100645678	1697.63	0.114645	0.121215	0.865566	0.352186	0.490937	0.114645
LOC100647537	274.819	0.228311	0.0750822	9.17289	0.00245626	0.00969456	0.228311
LOC100646382	2666.8	0.682387	0.143378	21.5226	3.4968618196022e-06	4.57651790640438e-05	0.682387
LOC100645083	222.464	-0.36746	0.138474	6.98239	0.00823154	0.0257336	0.36746
LOC110119146	351.973	0.115098	0.0440983	6.7958	0.00913728	0.0280474	0.115098
LOC100643408	1061.17	0.0268873	0.0562917	0.227782	0.633174	0.747541	0.0268873
LOC100645876	504.524	0.0818576	0.0651648	1.57232	0.20987	0.33156	0.0818576
LOC105665939	0.206486	0.777371	2.319	0.239683	0.624435	0.740444	0.777371
LOC100644560	2294.61	-0.0566092	0.0275823	4.20894	0.0402114	0.0910925	0.0566092
LOC100646143	614.953	-0.0119111	0.0360183	0.109277	0.740969	0.829243	0.0119111
LOC100650323	0.649776	-0.132438	0.645444	0.0400483	0.841386	0.900413	0.132438
LOC100647460	26.2358	-0.780469	0.215883	12.8251	0.000342004	0.0019687	0.780469
LOC100647463	4593.54	-0.167921	0.0340093	24.3314	8.11061405245653e-07	1.37976280712174e-05	0.167921
LOC100647901	457.295	0.244111	0.0472085	26.76	2.30351317142072e-07	4.8678093936243e-06	0.244111
LOC100651129	9.34263	0.523049	0.24681	4.48851	0.0341233	0.0804829	0.523049
LOC110119457	60.4947	0.266682	0.0869714	9.38121	0.00219221	0.00883714	0.266682
LOC110119379	17.4786	0.0818608	0.146717	0.311168	0.576964	0.699242	0.0818608
LOC100651923	75.1961	1.20639	0.141278	70.0365	5.82183850039584e-17	5.58750950075491e-14	1.20639
LOC100644805	428.927	0.192352	0.0337093	32.5733	1.14781462648583e-08	4.29200683546667e-07	0.192352
LOC100643045	776.47	0.301677	0.0464107	42.114	8.61028568538019e-11	8.40378476597658e-09	0.301677
LOC100644208	895.27	0.772422	0.11677	42.5908	6.7476214117054e-11	6.81687331566764e-09	0.772422
LOC100649331	1261.12	-0.017451	0.0307989	0.320868	0.571086	0.693593	0.017451
LOC100645753	147.212	0.0119031	0.0950427	0.0155554	0.900744	0.940088	0.0119031
LOC110119424	990.494	-0.00110239	0.0516246	0.000455857	0.982966	0.992358	0.00110239
LOC100650767	308.431	0.0178368	0.0505709	0.124468	0.724239	0.816643	0.0178368
LOC100644849	7.72226	0.520865	0.22037	5.63986	0.0175567	0.0472872	0.520865
LOC100644174	891.495	-0.121788	0.10419	1.34751	0.245714	0.374571	0.121788
LOC100642606	704.513	-0.102314	0.0398323	6.59029	0.0102537	0.0306413	0.102314
LOC100642809	2060.3	-0.0255468	0.0286526	0.79439	0.372776	0.512506	0.0255468
LOC100647618	4.15857	0.0762405	0.273021	0.0773145	0.78097	0.858166	0.0762405
LOC105665895	11.8923	0.195597	0.171646	1.29686	0.254788	0.384435	0.195597
LOC100644723	402.653	-0.0228958	0.0980932	0.0536725	0.816792	0.883867	0.0228958
LOC100645126	558.421	-0.0253355	0.0450992	0.315472	0.574341	0.696796	0.0253355
LOC100643972	3056.79	0.0737772	0.0631191	1.36421	0.24281	0.371471	0.0737772
LOC110119439	6.6412	-0.373995	0.335513	1.18057	0.27724	0.410672	0.373995
LOC100647382	2551.44	0.0264688	0.0444078	0.355015	0.551288	0.677192	0.0264688
LOC110119485	0.178061	0.353624	2.30826	0.0150382	0.9024	0.940862	0.353624
LOC100642330	594.476	0.1518	0.0629474	5.7882	0.0161341	0.0441159	0.1518
LOC100643082	118.227	0.0366927	0.0697114	0.276064	0.599292	0.71844	0.0366927
LOC100643848	1799.51	-0.0719862	0.0344348	4.36506	0.0366833	0.0848257	0.0719862
LOC110119446	1.06261	0.614906	0.50034	1.43535	0.230893	0.357562	0.614906
LOC100646589	1117.85	0.104541	0.0283553	13.5841	0.000228114	0.00141399	0.104541
LOC110119397	0.314202	0.615459	1.1533	0.445344	0.504554	0.63649	0.615459
LOC100646948	10863.2	-0.0163922	0.0365692	0.200512	0.654308	0.762873	0.0163922
LOC100648476	132.026	0.422373	0.12733	10.6453	0.0011035	0.00507551	0.422373
LOC100649176	334.679	0.0421556	0.0437627	0.927702	0.335461	0.473991	0.0421556
LOC100649377	5073.53	-0.0349031	0.0719418	0.234307	0.628348	0.743444	0.0349031
LOC100649883	1121.87	0.23706	0.112951	4.30814	0.0379304	0.0869944	0.23706
LOC100643406	9792.5	0.363502	0.106098	11.4563	0.000712504	0.00356623	0.363502
LOC100645082	98.2692	-0.0637529	0.115208	0.303301	0.58182	0.703351	0.0637529
LOC100650283	493.622	0.214575	0.0385854	30.9442	2.65550930749384e-08	8.47188384886607e-07	0.214575
LOC100650525	4515.97	0.0148882	0.0470333	0.100187	0.751605	0.837025	0.0148882
LOC100651760	996.838	-0.0442579	0.0320946	1.8994	0.168146	0.279603	0.0442579
LOC100645287	904.611	-0.264891	0.119382	4.80634	0.0283552	0.0696912	0.264891
LOC100644368	1247.75	-0.033427	0.0368391	0.822985	0.364309	0.504175	0.033427
LOC100643242	816.079	0.0491539	0.0569725	0.743537	0.38853	0.527553	0.0491539
LOC100650078	811.312	-0.357665	0.140499	6.32996	0.0118715	0.0345647	0.357665
LOC100649380	535.656	-0.00307997	0.050547	0.00369919	0.951502	0.971235	0.00307997
LOC100648514	481.912	0.104649	0.0455869	5.26625	0.0217427	0.0560716	0.104649
LOC105665956	34.8461	-0.0286008	0.118289	0.0583275	0.809159	0.878827	0.0286008
LOC100646417	479.968	0.0824405	0.0729162	1.26347	0.260996	0.391698	0.0824405
LOC110119450	3.32288	0.79019	0.355014	4.98299	0.0255977	0.0640888	0.79019
LOC110119398	147.992	0.848832	0.115102	53.2839	2.88668119943114e-13	7.91569223186867e-11	0.848832
LOC100647219	50.53	0.0138941	0.103897	0.0179389	0.893453	0.935786	0.0138941
LOC100649843	72.3863	-0.0801632	0.100255	0.639971	0.423721	0.560984	0.0801632
LOC100652237	2.79046	0.155654	0.356937	0.187995	0.664591	0.770761	0.155654
LOC100643765	163.372	-0.885971	0.124375	49.4424	2.04280908031485e-12	3.67609877781033e-10	0.885971
LOC100644061	510.025	0.059881	0.0318523	3.53322	0.0601509	0.125773	0.059881
LOC100645561	349.244	0.199854	0.0530263	14.1436	0.000169371	0.00111148	0.199854
LOC100646023	2557.21	-0.0484566	0.0239435	4.09437	0.0430262	0.096351	0.0484566
LOC105665889	59.967	0.158841	0.0919144	2.98133	0.0842299	0.16403	0.158841
LOC100648599	929.918	0.120659	0.0687394	3.06573	0.0799592	0.157363	0.120659
LOC100650769	477.5	0.195812	0.127767	2.29622	0.12969	0.229367	0.195812
LOC100644294	5528.78	-0.0603337	0.0287825	4.38427	0.0362719	0.0841792	0.0603337
LOC100647578	2692.47	-0.672846	0.126811	26.902	2.14032361270072e-07	4.59033650790954e-06	0.672846
LOC100642845	1207.01	0.106371	0.0371679	8.17766	0.00424095	0.015103	0.106371
LOC100651326	6241.67	0.00877605	0.0246597	0.126497	0.722092	0.815487	0.00877605
LOC100645875	2105.55	0.115994	0.0503819	5.27806	0.0215957	0.0557539	0.115994
LOC100648864	651.484	0.12022	0.03278	13.4478	0.000245299	0.00149635	0.12022
LOC100646024	716.865	-0.163561	0.0584674	7.76612	0.00532353	0.018038	0.163561
LOC100644257	15.3785	-0.172188	0.222125	0.584033	0.444736	0.581058	0.172188
LOC100647502	200.009	0.506109	0.159305	9.97365	0.00158796	0.00679368	0.506109
LOC100644850	430.095	0.0961828	0.0502898	3.6427	0.0563155	0.119181	0.0961828
LOC100647621	693.706	-0.389755	0.137493	7.80875	0.00519939	0.0177321	0.389755
LOC105665923	0.453398	0.922303	0.813923	1.44215	0.229792	0.35612	0.922303
LOC100647298	3596	-0.00387753	0.0690168	0.003146	0.955271	0.974046	0.00387753
LOC100643894	2014.54	-0.167155	0.0565378	8.68456	0.00320917	0.0120745	0.167155
LOC105665960	24.0765	0.050813	0.120482	0.178019	0.673081	0.778379	0.050813
LOC100643243	216.305	0.158303	0.168294	0.837397	0.360142	0.49964	0.158303
LOC100643806	1740.61	-0.11975	0.033491	12.7661	0.000352963	0.00202142	0.11975
LOC100644761	3037.15	0.0865553	0.0635383	1.85212	0.173537	0.285804	0.0865553
LOC100645676	79.3937	-0.299268	0.115184	6.73588	0.00944923	0.0287597	0.299268
LOC100643650	17775.4	-0.0112516	0.104463	0.0114162	0.914911	0.947915	0.0112516
LOC100647579	3.22468	0.690124	0.550219	1.47022	0.225311	0.350568	0.690124
LOC100644926	290.787	0.234597	0.052294	20.092	7.38051593586259e-06	8.38278126561434e-05	0.234597
LOC100644682	683.485	0.0852385	0.0362423	5.53085	0.018684	0.0497081	0.0852385
LOC105665929	1.57872	0.245267	0.413885	0.353352	0.552222	0.677887	0.245267
LOC100643934	192.794	0.267068	0.0635834	17.6016	2.72361040393317e-05	0.000241849	0.267068
LOC100649378	80.2167	0.243822	0.101652	5.72748	0.0167015	0.045473	0.243822
LOC100642370	476.777	-0.217542	0.0392788	30.6606	3.07341362336399e-08	9.41396401603273e-07	0.217542
LOC100645248	1021.41	-0.0777595	0.0370817	4.39267	0.0360938	0.0838936	0.0777595
LOC100642332	11398.8	-0.304097	0.0440225	47.5293	5.41876424274691e-12	8.54902846352276e-10	0.304097
LOC100645794	1316.7	-0.0673437	0.0422835	2.53303	0.111486	0.203678	0.0673437
LOC105665932	0.157168	0.258077	1.68092	0.0639004	0.800434	0.872726	0.258077
LOC100650645	574.281	-0.0498147	0.0378624	1.73028	0.188376	0.304537	0.0498147
LOC100651006	1185.34	0.110206	0.0548281	4.03464	0.0445751	0.0988821	0.110206
LOC100649623	1948.69	-0.0711324	0.0549503	1.67291	0.19587	0.313964	0.0711324
LOC100648898	2849.95	-1.50781	0.331738	19.9007	8.15708999561854e-06	9.12089373587755e-05	1.50781
LOC105665898	1.91215	0.785707	0.402545	3.93488	0.0472946	0.103514	0.785707
LOC100648784	561.48	-0.0571109	0.037526	2.3153	0.128106	0.227229	0.0571109
LOC100647501	241.145	-0.0498386	0.0720758	0.477512	0.489551	0.623277	0.0498386
LOC110119382	11.1458	0.349068	0.227964	2.30452	0.128998	0.228459	0.349068
LOC100647066	2959.67	-0.252146	0.072136	12.1073	0.000502256	0.00269171	0.252146
LOC100643044	1346.35	0.0845153	0.0296752	8.10275	0.00441982	0.0156001	0.0845153
LOC100649502	661.798	0.141318	0.0451738	9.75708	0.00178634	0.00747032	0.141318
LOC100645490	122.491	0.0731139	0.180401	0.158402	0.690632	0.791444	0.0731139
LOC100650644	3701.48	-0.126203	0.0389768	10.4494	0.00122692	0.0055022	0.126203
LOC100651802	1769.09	-0.0216944	0.0313381	0.479038	0.488858	0.622808	0.0216944
LOC100648438	1022.24	0.156484	0.102182	2.28671	0.130487	0.230458	0.156484
LOC100649577	820.094	0.0441235	0.0547857	0.64788	0.420872	0.558713	0.0441235
LOC100650324	598.502	-0.222533	0.0534935	17.2691	3.24423612997481e-05	0.000278627	0.222533
LOC100647099	1278.67	0.123066	0.02545	23.391	1.32196075710887e-06	2.05465884475342e-05	0.123066
LOC100648977	522.256	0.239504	0.0416088	33.0608	8.93235829957223e-09	3.4406010212767e-07	0.239504
LOC100649810	72.8078	-0.243497	0.111854	4.66692	0.0307491	0.0741493	0.243497
LOC100651681	4011.84	-0.133609	0.0353459	14.2498	0.000160078	0.00105834	0.133609
LOC100644135	9682.73	-0.0602614	0.0242588	6.16321	0.0130435	0.0373592	0.0602614
LOC100644133	808.174	-0.0520989	0.0305961	2.8983	0.088673	0.170711	0.0520989
LOC100647695	1851.9	-0.166762	0.0767325	4.65391	0.0309829	0.0745581	0.166762
LOC100644803	2020.47	-0.0161582	0.0302812	0.284231	0.593942	0.713436	0.0161582
LOC100645288	774.139	-0.0827853	0.0332729	6.1824	0.0129027	0.0370324	0.0827853
LOC100647776	546.949	0.0242411	0.0508219	0.227198	0.633609	0.747902	0.0242411
LOC100644328	748.093	-0.0109273	0.0421322	0.067171	0.795501	0.869337	0.0109273
LOC100651248	1381.4	0.172966	0.0405818	18.1333	2.0596505172124e-05	0.000192854	0.172966
LOC100649452	19.8418	0.350721	0.152037	5.28928	0.021457	0.0554954	0.350721
LOC110119441	11.4315	-0.406079	0.228139	3.15999	0.0754638	0.150077	0.406079
LOC100647731	511.099	-0.0766481	0.0859161	0.789894	0.374132	0.513878	0.0766481
LOC100647900	6238.54	-0.0142422	0.0212997	0.446967	0.503779	0.635838	0.0142422
LOC100647220	17.2516	-0.047817	0.209661	0.0508559	0.821581	0.887298	0.047817
LOC100642209	3775.36	-1.18223	0.212532	27.6899	1.42401445381213e-07	3.29324788444865e-06	1.18223
LOC100648597	1356.34	0.186577	0.0293918	40.2791	2.20148004237001e-10	1.72452297446065e-08	0.186577
LOC110119465	0.888264	0.0583153	0.674715	0.0102198	0.919476	0.950849	0.0583153
LOC105665903	275.639	0.0648674	0.0593536	1.19185	0.274957	0.407972	0.0648674
LOC100642726	13470.7	-0.152392	0.0466931	10.6137	0.00112255	0.00514871	0.152392
LOC105665886	401.223	0.194232	0.0778717	6.17638	0.0129467	0.0371005	0.194232
LOC100646381	2340.6	-0.152405	0.0522415	8.45496	0.00364049	0.013374	0.152405
LOC100648863	548.765	0.0686781	0.0317053	4.69234	0.0302973	0.0733826	0.0686781
LOC100647098	12045.7	0.00781398	0.0195216	0.160175	0.688995	0.79067	0.00781398
LOC105665914	666.05	0.093981	0.0697822	1.80296	0.179355	0.29308	0.093981
LOC100652075	2581.41	0.0189035	0.0328285	0.331557	0.564744	0.687764	0.0189035
LOC110119388	1.13393	-0.94951	0.530292	3.20073	0.0736054	0.147351	0.94951
LOC100644804	1294.09	-0.00837067	0.0284769	0.086352	0.768867	0.848997	0.00837067
LOC100646505	2760.59	-0.112975	0.044286	6.49817	0.0107986	0.0319463	0.112975
LOC100646415	1275.59	0.0131351	0.0197606	0.44173	0.506288	0.638029	0.0131351
LOC100647339	72.1453	-0.190716	0.721316	0.043071	0.835592	0.896461	0.190716
LOC100648978	1818.88	0.0618985	0.0433482	2.03654	0.153559	0.260807	0.0618985
LOC100646346	1619.89	-0.0745286	0.0520752	2.04249	0.152959	0.260057	0.0745286
LOC110119462	1177.39	-0.118329	0.0700258	2.83303	0.0923438	0.176489	0.118329
LOC100644444	1122.77	-0.23073	0.109741	4.38618	0.0362313	0.0841283	0.23073
LOC110119376	94.2346	0.43293	0.170737	6.198	0.0127895	0.036769	0.43293
LOC100643893	6647.64	0.100298	0.0192118	27.2482	1.78940504976219e-07	3.97371204006992e-06	0.100298
LOC100649139	1737.87	0.059091	0.0423686	1.94173	0.16348	0.273686	0.059091
LOC100645409	241.479	0.225756	0.14932	2.21445	0.136724	0.239002	0.225756
LOC105665864	6.56146	0.237828	0.237623	0.993714	0.318836	0.456558	0.237828
LOC100651602	1328.92	0.0408175	0.0279712	2.12959	0.14448	0.249285	0.0408175
LOC100651370	1825.19	-0.0668964	0.036202	3.39901	0.0652354	0.134176	0.0668964
LOC110119411	13.3893	0.0926734	0.23107	0.155822	0.693032	0.793484	0.0926734
LOC110119381	132.993	0.148856	0.0899474	2.72941	0.0985157	0.185332	0.148856
LOC100651719	6579.88	-0.0647828	0.0234272	7.64369	0.00569713	0.0190533	0.0647828
LOC100647148	35.165	-0.302299	0.332897	0.662065	0.415832	0.554079	0.302299
LOC100645247	4790.6	0.144249	0.0250575	33.1174	8.67596137444457e-09	3.37571105234723e-07	0.144249
LOC100643849	843.725	0.0330012	0.0482741	0.465725	0.494961	0.627769	0.0330012
LOC100643407	1435.42	-0.542163	0.0931518	33.0879	8.80832336736291e-09	3.41567206134406e-07	0.542163
LOC100647264	1838.5	0.0594082	0.0291115	4.16376	0.0412976	0.0930517	0.0594082
LOC100644562	3600.3	-0.0974784	0.0377499	6.66268	0.0098453	0.0296906	0.0974784
LOC100649021	4060.03	-0.0137338	0.0296375	0.214712	0.643099	0.755046	0.0137338
LOC100650440	2663.05	0.0156097	0.0597501	0.0677753	0.794604	0.868754	0.0156097
LOC105665948	39.065	-0.0832778	0.139469	0.352031	0.552966	0.678366	0.0832778
LOC100645049	1511	0.019094	0.0271646	0.494084	0.482111	0.615915	0.019094
LOC100642284	3026.61	-0.0503398	0.0246692	4.15942	0.0414035	0.0932246	0.0503398
LOC100646107	56.2946	0.25034	0.136711	3.32379	0.0682841	0.138969	0.25034
LOC105665879	96.7641	0.346403	0.1792	3.61651	0.0572089	0.120607	0.346403
LOC110119406	0.180525	0.258076	1.83432	0.0746558	0.784675	0.860663	0.258076
LOC110119430	31.8093	0.244918	0.191058	1.54169	0.214367	0.336954	0.244918
LOC100643240	2126.31	-0.154824	0.0438421	12.412	0.000426592	0.00235412	0.154824
LOC105665867	2891.34	0.00300792	0.0245321	0.0150251	0.902442	0.940862	0.00300792
LOC100645408	21.1933	-0.00697638	0.149584	0.00215622	0.962963	0.978717	0.00697638
LOC105665915	12.5038	-0.123649	0.187482	0.434544	0.509768	0.640868	0.123649
LOC100652313	1271.41	-0.0108381	0.0444567	0.0592086	0.807751	0.878127	0.0108381
LOC100651371	3929.6	-0.166391	0.0586858	7.98883	0.00470667	0.0163767	0.166391
LOC100645198	1044.45	-0.82003	0.154225	26.5926	2.51202617449103e-07	5.25063619811492e-06	0.82003
LOC100649137	2.27864	1.27939	0.754524	2.72279	0.0989248	0.185889	1.27939
LOC100642368	134.784	0.53544	0.128628	16.785	4.18629202584879e-05	0.000345358	0.53544
LOC110119455	1.27969	1.00915	0.509153	3.92209	0.0476556	0.104245	1.00915
LOC100643531	2001.96	-0.0700532	0.0418409	2.79664	0.0944621	0.179584	0.0700532
LOC100645755	14.3755	-0.481354	0.144541	11.1035	0.000861664	0.00415472	0.481354
LOC105665945	17.7824	0.0785599	0.17574	0.199467	0.655152	0.763548	0.0785599
LOC100644018	182.677	-0.298888	0.0761003	15.3712	8.83226807128264e-05	0.000643398	0.298888
LOC100651922	3130.65	0.0711381	0.0637641	1.23053	0.267304	0.39893	0.0711381
LOC100645374	1247.25	-0.0589522	0.0527978	1.24337	0.264823	0.39601	0.0589522
LOC100647462	1409.48	0.315895	0.0980445	10.1622	0.00143348	0.00625831	0.315895
LOC100649808	5811.72	-0.0470854	0.0272036	2.99227	0.0836629	0.163306	0.0470854
LOC100643326	1541.14	0.0585349	0.0264575	4.89148	0.0269896	0.0669912	0.0585349
LOC100650883	4320.08	-0.188081	0.0584069	10.3427	0.00129988	0.00577116	0.188081
LOC105665971	1.33104	-2.22689	0.798986	8.6578	0.00325664	0.0122331	2.22689
LOC100643612	1232.77	0.16094	0.0396622	16.4369	5.02955166697587e-05	0.000406249	0.16094
LOC100649692	584.325	-0.0169054	0.0312405	0.292817	0.588421	0.708874	0.0169054
LOC100648710	1384.97	0.146806	0.0343483	18.2245	1.96339861972712e-05	0.000185652	0.146806
LOC110119419	240.447	-0.236488	0.153834	2.33524	0.126476	0.224892	0.236488
LOC110119449	36.1216	0.391369	0.120362	10.5745	0.00114657	0.00523386	0.391369
LOC100647380	960.654	0.0210559	0.0290785	0.524085	0.469104	0.604123	0.0210559
LOC100644253	1268.55	-0.0961551	0.0509939	3.55114	0.0595047	0.124739	0.0961551
LOC100645245	374.784	0.157005	0.0459098	11.6654	0.000636744	0.00326654	0.157005
LOC100647620	537.505	0.0975556	0.0604041	2.59942	0.106903	0.196772	0.0975556
LOC100643365	1674.27	-0.427863	0.0798853	28.4464	9.63286255909106e-08	2.42733907205871e-06	0.427863
LOC100642880	806.975	-0.0182905	0.0291959	0.392491	0.530993	0.659063	0.0182905
LOC100651444	10621.1	-0.241836	0.0502972	23.0302	1.59480211962211e-06	2.41675473837999e-05	0.241836
LOC100645677	140.402	0.0590553	0.107083	0.302335	0.582422	0.703857	0.0590553
LOC100649771	73.2805	1.14868	0.163983	47.5349	5.40337698069033e-12	8.54902846352276e-10	1.14868
LOC100649259	946.359	-0.114138	0.0380654	8.97701	0.00273398	0.0105982	0.114138
LOC100649092	302.529	0.202676	0.0664441	9.26659	0.00233372	0.00931126	0.202676
LOC100649624	1675.33	0.0479249	0.032282	2.2036	0.137689	0.24023	0.0479249
LOC100649693	89.5634	-0.426096	0.164569	6.71459	0.00956272	0.0290437	0.426096
LOC100645913	622.54	-0.190381	0.0939303	4.09226	0.0430799	0.0964337	0.190381
LOC100646909	3.02763	0.844402	0.384006	4.74663	0.0293558	0.0716598	0.844402
LOC105665863	75.1391	0.269607	0.114541	5.48349	0.0191969	0.0507322	0.269607
LOC100648675	703.135	0.0931932	0.0501382	3.44948	0.0632716	0.130859	0.0931932
LOC110119456	11.419	0.47728	0.21569	4.83624	0.0278676	0.0687061	0.47728
LOC100648478	33.0973	0.556161	0.134471	16.957	3.82362182105639e-05	0.00032005	0.556161
LOC100650325	3988.77	0.0512433	0.0638791	0.640908	0.423382	0.560922	0.0512433
LOC100647461	1098.42	-0.0113479	0.0407644	0.0773504	0.780921	0.858166	0.0113479
LOC100643694	460.361	0.168044	0.0569352	8.68936	0.00320073	0.0120467	0.168044
LOC100649656	617.374	0.067689	0.0338081	4.00262	0.0454297	0.100406	0.067689
LOC100648513	1885.09	0.0153503	0.0357841	0.183795	0.668132	0.773899	0.0153503
LOC100651284	701.2	0.0131902	0.0354165	0.138685	0.709592	0.805954	0.0131902
LOC100648475	4709.19	-0.387635	0.0767642	25.0607	5.5552831405203e-07	1.00915135535288e-05	0.387635
LOC100648321	37.3704	-0.102586	0.138705	0.542771	0.461287	0.597127	0.102586
LOC100647421	95.1302	0.526303	0.312003	2.69311	0.100783	0.188344	0.526303
LOC100644760	1459.91	0.0626171	0.0354922	3.10612	0.0779985	0.154216	0.0626171
LOC100648361	72.6555	0.1587	0.0882451	3.23984	0.0718675	0.144728	0.1587
LOC100646225	798.934	-0.085419	0.0434748	3.8453	0.0498857	0.108213	0.085419
LOC100648439	644.951	-0.0481458	0.0639943	0.565717	0.451966	0.587969	0.0481458
LOC100649333	525.982	0.137601	0.0447049	9.47142	0.00208698	0.00846625	0.137601
LOC100649960	2469.46	-0.0421022	0.11071	0.141184	0.707107	0.8044	0.0421022
LOC100645834	1360.9	0.071284	0.0396521	3.22908	0.0723413	0.145402	0.071284
LOC105665861	1348.38	-0.107159	0.031629	11.4748	0.000705476	0.00353875	0.107159
LOC105665902	1.19967	0.00233022	0.427282	-0.000136041	1	1	0.00233022
LOC100651008	603.366	0.118418	0.0406203	8.4873	0.00357635	0.013151	0.118418
LOC110119451	22.3381	0.792786	0.139823	32.1774	1.40721175890438e-08	4.97142878138089e-07	0.792786
LOC100644017	314.57	0.0510344	0.0959225	0.281048	0.596015	0.715181	0.0510344
LOC100643449	641.783	-0.0766389	0.0519071	2.17373	0.140385	0.243533	0.0766389
LOC105665954	333.09	0.266736	0.0531854	25.1304	5.35810425339617e-07	9.85771352817311e-06	0.266736
LOC100647848	3515.44	-0.0683939	0.0407413	2.81227	0.0935458	0.178225	0.0683939
LOC100646910	57250.4	0.0496276	0.0371181	1.78658	0.181343	0.295533	0.0496276
LOC110119412	0.447195	0.0718924	0.952968	-0.00918026	1	1	0.0718924
LOC100646345	918.026	-0.100081	0.119387	0.6866	0.407323	0.545672	0.100081
LOC100644091	1062.93	-0.0836103	0.044645	3.50169	0.0613061	0.127609	0.0836103
LOC110119423	1146.96	-1.19956	0.383567	7.20311	NA	NA	1.19956
LOC100651684	1106.97	-0.0608367	0.0589478	1.06253	0.302638	0.438646	0.0608367
LOC100652162	739.001	-0.0321523	0.105122	0.0925894	0.760911	0.843284	0.0321523
LOC100649503	1038.25	-0.0799169	0.0565364	1.98874	0.158473	0.267027	0.0799169
LOC100649579	2377.43	0.14829	0.102629	2.06021	0.15119	0.257619	0.14829
LOC100651249	13.4883	0.15466	0.472716	0.0992312	0.752754	0.837387	0.15466
LOC110119418	4.51999	-0.632731	0.279427	5.1314	0.0234967	0.0597905	0.632731
LOC100651805	4077.48	0.145293	0.0671507	4.62977	0.0314218	0.075377	0.145293
LOC105665936	4.68786	-0.332373	0.421497	0.55779	0.455152	0.591246	0.332373
LOC100646536	619.022	-0.0350731	0.0432884	0.655777	0.418055	0.556231	0.0350731
LOC100643652	1745.4	0.0315987	0.0465018	0.459238	0.49798	0.630079	0.0315987
LOC110119433	45.7507	0.488968	0.110751	19.3355	1.0964897332632e-05	0.000116175	0.488968
LOC100643933	35.0831	0.219762	0.120999	3.30881	0.0689094	0.139945	0.219762
LOC100645754	173.138	0.0164613	0.0599643	0.0754305	0.783588	0.85982	0.0164613
LOC100648279	372.492	0.128392	0.0395996	10.5071	0.00118914	0.00538276	0.128392
LOC105665947	26.3192	-0.411318	0.200977	4.0542	0.0440616	0.0980594	0.411318
LOC100644060	1041.76	0.205648	0.0654637	9.74679	0.00179636	0.0074959	0.205648
LOC110119399	140.761	-1.02238	0.296228	11.5135	0.00069091	0.00349153	1.02238
LOC100646414	236.244	0.35223	0.0985154	12.6174	0.000382167	0.00215439	0.35223
LOC100651640	2875.27	-0.184505	0.0319362	33.3046	7.8794214944704e-09	3.10778415588409e-07	0.184505
LOC105665872	2722.26	0.0553055	0.0239664	5.32412	0.0210322	0.054612	0.0553055
LOC100642844	6259.5	-1.46122	0.15975	76.9806	1.72643318712095e-18	1.80757554691564e-15	1.46122
LOC100648207	7368.38	-0.169725	0.108161	2.39488	0.121733	0.218449	0.169725
LOC100646297	293.19	0.033495	0.0653638	0.262451	0.608441	0.726421	0.033495
LOC105665975	336.978	-0.445136	0.269727	2.18907	0.138993	0.241919	0.445136
LOC100645047	155.771	-0.00964516	0.0754018	0.0163075	0.898386	0.938477	0.00964516
LOC100643200	741.846	-0.0733728	0.103849	0.493635	0.48231	0.616033	0.0733728
LOC100651404	2470.83	-0.148527	0.0612541	5.83646	0.0156974	0.0431473	0.148527
LOC100647903	3681.95	-0.241323	0.046874	26.4176	2.75023652774151e-07	5.61604150531898e-06	0.241323
LOC110119442	0.900653	-0.437084	0.901274	0.397422	0.528423	0.657078	0.437084
LOC100652194	1398.22	0.14466	0.0340012	18.0907	2.10626534873467e-05	0.000196261	0.14466
LOC100651080	3153.94	0.0672725	0.029947	5.04137	0.0247489	0.0624304	0.0672725
LOC100646147	113.41	0.128069	0.0695972	3.37368	0.0662457	0.135732	0.128069
LOC110119394	12.1612	-0.249719	0.221637	1.25092	0.263378	0.394758	0.249719
LOC100648635	3341.65	-0.0842481	0.0283241	8.84368	0.00294106	0.0112529	0.0842481
LOC100650926	936.294	0.204934	0.0396275	26.7229	2.34825178327517e-07	4.95326296483153e-06	0.204934
LOC110119453	10.3483	-0.0860839	0.168078	0.261398	0.609161	0.727167	0.0860839
LOC100647297	1671.58	0.10172	0.0375356	7.33759	0.00675275	0.0218828	0.10172
LOC100648512	1605.05	0.264701	0.0337762	61.2494	5.02828125317135e-15	2.89553575963872e-12	0.264701
LOC105665922	26.5146	-0.0997985	0.24672	0.1564	0.692493	0.793102	0.0997985
LOC100648713	1246.39	-0.0221911	0.0387138	0.328195	0.566724	0.68951	0.0221911
LOC105665946	52.4665	0.0779847	0.0817032	0.910677	0.339935	0.478552	0.0779847
LOC110119415	75.5381	0.555552	0.0975433	32.2079	1.38528024300192e-08	4.90900694112403e-07	0.555552
LOC100648053	312.745	0.231424	0.0436008	28.2367	1.07352459547599e-07	2.63059207789299e-06	0.231424
LOC100650770	2166.76	-0.159972	0.0551742	8.35152	0.00385365	0.0139831	0.159972
LOC100644561	2266.21	-0.0551972	0.0337352	2.67523	0.10192	0.190092	0.0551972
LOC100644367	7393.54	-0.101558	0.0313136	10.5052	0.0011904	0.00538276	0.101558
LOC100644131	5060.63	0.140842	0.0686887	4.1862	0.0407544	0.0920616	0.140842
LOC100650039	626.478	0.0912491	0.0420082	4.7187	0.0298363	0.0725406	0.0912491
LOC100642808	2981.99	0.045335	0.0280766	2.60395	0.106598	0.196272	0.045335
LOC100643766	1096.15	0.0113345	0.0451606	0.062873	0.802011	0.873453	0.0113345
LOC100647184	1538.17	0.0350632	0.0418151	0.702911	0.401807	0.540231	0.0350632
LOC100643364	1115.72	-0.103632	0.0648353	2.54137	0.110899	0.202965	0.103632
LOC100643529	511.547	0.0700705	0.039601	3.13021	0.0768538	0.152266	0.0700705
LOC100649927	8174.22	0.0221565	0.0308298	0.515747	0.472661	0.607414	0.0221565
LOC100644255	763.366	0.136406	0.0382373	12.724	0.000361	0.00205722	0.136406
LOC100651880	870.895	-0.0400457	0.0669238	0.356133	0.550662	0.676838	0.0400457
LOC100648023	500.137	0.0204123	0.0419622	0.236516	0.626734	0.742144	0.0204123
LOC100651803	2973.27	-0.0467155	0.0830981	0.311835	0.576556	0.699115	0.0467155
LOC100644404	1298.66	-0.253978	0.070259	12.9497	0.000319976	0.0018636	0.253978
LOC100645911	1495.7	-0.144053	0.0313207	21.132	4.28709310207394e-06	5.41386526936245e-05	0.144053
LOC100649535	1204.78	0.0801805	0.0298038	7.236	0.00714558	0.0228663	0.0801805
LOC105665924	301	-0.0714706	0.0620082	1.32473	0.249745	0.378712	0.0714706
LOC100644020	1056.1	-0.038688	0.0388151	0.989543	0.319854	0.45761	0.038688
LOC100646863	1212.11	-1.0336	0.261787	13.6416	NA	NA	1.0336
LOC100642882	3.48771	-0.408237	0.341417	1.41504	0.234221	0.361259	0.408237
LOC100651283	2705.32	-0.248336	0.0721916	11.6672	0.000636128	0.00326544	0.248336
LOC100651523	179.892	0.139089	0.0659516	4.45583	0.0347824	0.0815573	0.139089
LOC100644403	806.019	0.00386615	0.109231	0.00123155	0.972005	0.98476	0.00386615
LOC100649882	2486.87	-0.0387667	0.0612691	0.399906	0.527138	0.655837	0.0387667
LOC100648827	5740.74	-0.0416238	0.0376035	1.22463	0.268453	0.400282	0.0416238
LOC100645596	3242.29	-0.218896	0.0779579	7.77545	0.00529611	0.0179668	0.218896
LOC100651203	1729.12	-0.0671597	0.0373152	3.23649	0.0720147	0.144973	0.0671597
LOC100646467	327.52	-0.157535	0.112009	1.96273	0.161222	0.270669	0.157535
LOC100645717	5.34234	-1.23369	0.283962	18.6742	1.55067687534089e-05	0.000154357	1.23369
LOC105665963	53.9666	0.0169257	0.127081	0.01754	0.894637	0.936089	0.0169257
LOC100642846	412.047	-0.0372852	0.0567983	0.429777	0.512098	0.643026	0.0372852
LOC110119393	6.11759	0.503933	0.239936	4.42117	0.0354958	0.0829387	0.503933
LOC100650362	146.746	-0.0170808	0.101285	0.0283606	0.866264	0.91715	0.0170808
LOC100642998	1952.78	-0.135062	0.0596814	5.09738	0.023962	0.0606663	0.135062
LOC100652235	187.86	0.081705	0.0484169	2.84652	0.0915722	0.175451	0.081705
LOC100642285	808.772	0.122343	0.0308897	15.6879	7.46994538539193e-05	0.000559736	0.122343
LOC105665629	2366.81	0.0889952	0.042579	4.35725	0.0368516	0.0851224	0.0889952
LOC100648826	937.425	-0.122009	0.0521757	5.4591	0.0194666	0.0513037	0.122009
LOC100651954	130.396	-0.128393	0.13522	0.880514	0.348061	0.487192	0.128393
LOC100646623	3809.99	-0.0521826	0.0434564	1.43803	0.230458	0.357033	0.0521826
LOC100646828	3.19251	0.527835	0.305722	2.97649	0.0844821	0.164494	0.527835
LOC105665933	1.85521	-0.438923	0.38187	1.29631	0.254888	0.384486	0.438923
LOC100646708	2486.85	-0.175192	0.0429837	16.545	4.75094344160234e-05	0.000386417	0.175192
LOC100644927	7235.07	-0.0780107	0.0380211	4.20497	0.0403056	0.0912163	0.0780107
LOC100646980	2285.2	0.119795	0.0309272	14.9793	0.000108696	0.000770368	0.119795
LOC100647265	54.349	0.141264	0.169055	0.68083	0.409301	0.547771	0.141264
LOC100644965	291.725	-0.515446	0.145624	12.255	0.000464015	0.00252079	0.515446
LOC105665907	11.3561	-0.00749331	0.201167	0.00138203	0.970345	0.983779	0.00749331
LOC105665901	0.335169	0.37295	1.57026	0.00120432	0.972316	0.984924	0.37295
LOC100649578	1115.05	0.327587	0.0736157	19.5614	9.74168552066991e-06	0.000105745	0.327587
LOC100645562	195.957	0.0544558	0.0564069	0.930472	0.33474	0.47331	0.0544558
LOC100648395	2245.83	0.0312432	0.018838	2.74942	0.0972899	0.183566	0.0312432
LOC100642638	228.119	-0.189646	0.0819185	5.34208	0.0208166	0.0541665	0.189646
LOC105665921	14845.7	-1.94826	0.388463	20.2425	6.82190537079776e-06	7.84110620314149e-05	1.94826
LOC100647065	0.607163	-1.7595	0.67124	7.92196	0.00488383	0.0169063	1.7595
LOC100642453	380.285	0.1897	0.0791582	5.71634	0.0168077	0.0456868	0.1897
LOC100648362	7991.95	-0.0283678	0.032325	0.769101	0.380495	0.519583	0.0283678
LOC100643483	1659.78	-0.142256	0.0346682	16.806	4.14031684468756e-05	0.000342312	0.142256
LOC100642727	1102.33	-0.191128	0.0444072	18.4528	1.74167743456691e-05	0.000170135	0.191128
LOC100648596	1151.22	0.0370909	0.0388648	0.909878	0.340147	0.478674	0.0370909
LOC100649772	0.908223	0.273499	0.640606	0.210842	0.646108	0.756606	0.273499
LOC100650811	516.75	-0.117458	0.0450644	6.78049	0.00921594	0.0282362	0.117458
LOC105665881	80.7624	0.367203	0.13337	7.52209	0.00609469	0.020124	0.367203
LOC100646298	751.465	-0.0414562	0.0312962	1.75373	0.185409	0.300796	0.0414562
LOC100647931	3570.8	-0.17142	0.0460217	13.8125	0.000201991	0.0012782	0.17142
LOC100651007	2372.76	-0.0687227	0.0355681	3.72251	0.0536835	0.114792	0.0687227
LOC100645595	331.351	-0.728005	0.22031	10.4135	0.001251	0.00559306	0.728005
LOC110119429	38.6565	1.01411	0.150118	44.5032	2.53947349905187e-11	3.17903437919352e-09	1.01411
LOC100649062	1790.26	0.108356	0.0495715	4.75505	0.0292124	0.0713913	0.108356
LOC110119471	7.55968	-0.264149	0.202623	1.68847	0.193803	0.311461	0.264149
LOC100644293	6991.61	0.112234	0.0281064	15.9344	6.55771791593144e-05	0.000501829	0.112234
LOC100648322	1204.2	-0.205904	0.050474	16.5962	4.62430930844604e-05	0.000378254	0.205904
LOC100649212	72.3839	0.550562	0.124521	19.2916	1.1219837830663e-05	0.000118116	0.550562
LOC100643042	563.4	0.0639349	0.0456853	1.95959	0.161558	0.271115	0.0639349
LOC100646906	5208.87	-0.136764	0.03753	13.2268	0.000275972	0.00164342	0.136764
LOC100645196	2353.85	0.18141	0.0914278	3.87392	0.0490419	0.10671	0.18141
LOC110119417	5.96712	-0.230444	0.2703	0.718638	0.396591	0.534958	0.230444
LOC100648825	1683.8	0.0329597	0.0595757	0.303797	0.581512	0.703198	0.0329597
LOC100645123	914.226	0.0152992	0.0353795	0.18677	0.665618	0.771608	0.0152992
LOC100648135	1580.19	0.0464894	0.0303403	2.34764	0.125473	0.223488	0.0464894
LOC105665883	201.956	-0.128694	0.0615977	4.35347	0.0369337	0.0852435	0.128694
LOC100643653	2674.26	0.0723875	0.0293965	6.06031	0.0138254	0.0391191	0.0723875
LOC100648054	6357.65	0.070269	0.0244977	8.22463	0.00413257	0.0147902	0.070269
LOC100645373	3944.58	0.0382648	0.0219102	3.04917	0.0807785	0.158678	0.0382648
LOC100642693	9714.12	-0.188201	0.0436311	18.51	1.69012452939963e-05	0.00016552	0.188201
LOC105665918	248.996	0.185277	0.0570656	10.518	0.00118215	0.00535805	0.185277
LOC100647619	2560.97	-0.193455	0.0769677	6.2297	0.0125625	0.0361705	0.193455
LOC105665892	47.8804	0.622483	0.202682	8.61683	0.00333071	0.0124343	0.622483
LOC100644256	1117.41	0.0184385	0.0279435	0.43538	0.509361	0.640589	0.0184385
LOC100651997	1478.19	0.048143	0.0338713	2.0191	0.155332	0.262811	0.048143
LOC100642963	7.96109	-0.981945	0.264554	13.6121	0.000224728	0.00139709	0.981945
LOC100644928	4909.07	-0.00527055	0.0273761	0.0370388	0.847386	0.904785	0.00527055
LOC100644442	1059.94	-0.00701768	0.033497	0.0438808	0.834076	0.895449	0.00701768
LOC100649332	86.6972	0.118491	0.111149	1.13638	0.286418	0.420967	0.118491
LOC110119404	337.851	0.479068	0.11864	15.7991	7.04341471538202e-05	0.000533678	0.479068
LOC100645286	3050.21	-0.0915904	0.0380061	5.78935	0.0161236	0.0440976	0.0915904
LOC100645325	8081.15	-0.00627667	0.0383042	0.026845	0.869853	0.919884	0.00627667
LOC100651568	594.568	0.202738	0.0403824	25.177	5.23009918727291e-07	9.69968636712112e-06	0.202738
LOC100642402	1639.95	0.0288208	0.0721702	0.15876	0.690301	0.791379	0.0288208
LOC100650810	500.314	-0.0377358	0.0861163	0.190778	0.66227	0.769333	0.0377358
LOC100650768	555.673	0.167064	0.0588319	8.04449	0.00456422	0.015963	0.167064
LOC100645524	88125.2	-0.294343	0.160823	3.22698	0.0724341	0.145462	0.294343
LOC100645523	865.1	-0.406583	0.151214	6.93987	0.00842954	0.0262813	0.406583
LOC100649996	633.293	-0.12007	0.062946	3.62917	0.056775	0.119934	0.12007
LOC100648862	1867.57	0.0720177	0.0291463	6.09944	0.0135225	0.038454	0.0720177
LOC100642283	3177.9	-0.190612	0.0455772	17.3876	3.04815745214147e-05	0.00026575	0.190612
LOC100648278	2759.5	0.00489414	0.0199474	0.0601522	0.806256	0.87691	0.00489414
LOC100648749	96.4981	0.0886071	0.0801588	1.22078	0.269207	0.401146	0.0886071
LOC100651487	1.23054	-0.816982	0.583511	1.80315	0.179332	0.29308	0.816982
LOC100643118	5346.22	0.0434463	0.0308633	1.97847	0.159552	0.268452	0.0434463
LOC105665917	427.961	0.390445	0.0872988	19.947	7.96208484081007e-06	8.94627620601069e-05	0.390445
LOC100648092	1397.01	-0.0573682	0.0348218	2.71183	0.0996069	0.186836	0.0573682
LOC105665952	65.4985	-0.112156	0.178793	0.388743	0.532961	0.660722	0.112156
LOC110119443	0.850001	0.53664	0.808176	0.214664	0.643136	0.755046	0.53664
LOC100644440	1567.27	0.0795653	0.0284486	7.81673	0.00517648	0.0176749	0.0795653
LOC100645446	822.192	0.1474	0.0830881	3.10961	0.0778318	0.154019	0.1474
LOC110119416	2.2052	0.629134	0.380187	2.76957	0.0960719	0.181864	0.629134
LOC100644258	2613.13	-0.015946	0.0296491	0.289066	0.59082	0.710798	0.015946
LOC100647420	3064.58	-0.154022	0.0299672	26.3757	2.81053292527539e-07	5.67875573691169e-06	0.154022
LOC100644966	240.056	-0.0555502	0.301681	0.0315118	0.859103	0.912421	0.0555502
LOC100646658	1882.5	0.113366	0.0587156	3.70998	0.0540881	0.115443	0.113366
LOC100645991	4985.3	-0.340273	0.0572425	35.1629	3.03246752815412e-09	1.44916715857888e-07	0.340273
LOC100642454	5282	-0.389334	0.0658138	34.6056	4.03740661669433e-09	1.81411895061292e-07	0.389334
LOC100642637	3112.44	0.0241976	0.0400065	0.365033	0.545724	0.67242	0.0241976
LOC100647850	1163.47	0.119188	0.0498338	5.70644	0.0169028	0.0459017	0.119188
LOC100647732	504.873	0.0829825	0.0846661	0.9523	0.329135	0.467058	0.0829825
LOC100645084	651.364	0.290657	0.0783681	13.6385	0.000221595	0.00138026	0.290657
LOC100648396	42.0902	0.00703082	0.0897334	0.00612598	0.937614	0.962409	0.00703082
LOC100648440	1358.08	-0.101789	0.0430603	5.57395	0.0182296	0.0487689	0.101789
LOC110119414	75.1361	0.554194	0.102649	29.0238	7.14931118182439e-08	1.90732108861147e-06	0.554194
LOC100646226	582.304	0.0410266	0.0362533	1.2808	0.25775	0.38799	0.0410266
LOC100643484	193.157	0.0649692	0.0634289	1.04621	0.306381	0.442652	0.0649692
LOC100648021	2316.97	-0.0248158	0.0282766	0.769534	0.380361	0.519462	0.0248158
LOC110119409	0.39419	-0.811491	0.926574	1.27222	0.259351	0.38996	0.811491
LOC105665904	40.2938	-0.249409	0.114971	4.67062	0.0306828	0.0740428	0.249409
LOC100647971	443.916	0.00753595	0.0703332	0.0114782	0.914681	0.947781	0.00753595
LOC100644134	2823.73	-0.198712	0.0669412	8.7344	0.00312262	0.0118067	0.198712
LOC100652041	20.8508	-0.295383	0.148045	3.97031	0.0463093	0.101861	0.295383
LOC100646587	8.02176	-0.0954867	0.179401	0.282914	0.594797	0.714092	0.0954867
LOC100642997	635.077	-0.172428	0.0534642	10.3902	0.00126688	0.00564657	0.172428
LOC100644059	3495.96	-0.0688191	0.0251322	7.48634	0.00621688	0.0204337	0.0688191
LOC100644967	788.404	0.0667036	0.0346163	3.71038	0.0540751	0.115443	0.0667036
LOC100642208	4.97427	-0.0960356	0.248661	0.148833	0.699653	0.798762	0.0960356
LOC105665928	74.1204	0.281729	0.143586	3.76517	0.0523306	0.112526	0.281729
LOC100648363	50.4709	-0.146103	0.155005	0.855404	0.355028	0.494181	0.146103
LOC100645715	13620.8	-0.126863	0.0455847	7.73201	0.00542504	0.0183119	0.126863
LOC110119425	168.494	-0.0486066	0.0700719	0.480433	0.488226	0.62214	0.0486066
LOC110119384	2.38049	0.388747	0.422588	0.804881	0.369638	0.509347	0.388747
LOC105665880	422.104	0.425497	0.119383	12.4578	0.000416239	0.00231028	0.425497
LOC100645124	11.306	-0.903226	0.239941	13.8694	0.000195964	0.00124883	0.903226
LOC110119435	98.6057	-0.074212	0.0872777	0.721945	0.395507	0.533816	0.074212
LOC100651040	1.34422	0.480586	0.516639	0.876877	0.349059	0.488114	0.480586
LOC100645631	1227.94	0.210142	0.0761375	7.57332	0.00592387	0.0196841	0.210142
LOC100648676	867.576	0.290724	0.177958	2.44318	0.118036	0.213176	0.290724
LOC100648712	30.2597	0.0767418	0.160756	0.222727	0.63697	0.750407	0.0767418
LOC100645796	1421.2	-0.391606	0.105232	13.5163	0.000236504	0.00145115	0.391606
LOC100650643	163.009	0.328646	0.0826319	15.6434	7.64782939908105e-05	0.000571207	0.328646
LOC100647338	663.559	0.0356746	0.0307464	1.34675	0.245848	0.374604	0.0356746
LOC100651159	880.532	-0.0384038	0.0328389	1.36656	0.242403	0.371047	0.0384038
LOC100649881	4287.5	-0.39906	0.0782446	25.7182	3.95092159888699e-07	7.58379400906357e-06	0.39906
LOC100647064	553.104	0.0643395	0.0613937	1.09559	0.295235	0.430789	0.0643395
LOC100647262	2161.5	0.073194	0.0196641	13.8534	0.000197634	0.00125685	0.073194
LOC100651202	1197.02	-0.0246483	0.0285833	0.743067	0.38868	0.527694	0.0246483
LOC100645081	4630.17	0.142594	0.0388832	13.4383	0.00024654	0.00150312	0.142594
LOC100651328	480.846	0.0714798	0.0421852	2.87017	0.0902355	0.173323	0.0714798
LOC100648093	1871.2	-0.118255	0.0292581	16.3147	5.36456709301082e-05	0.000426353	0.118255
LOC100652280	1331.27	0.120304	0.0397677	9.15416	0.00248153	0.00977085	0.120304
LOC110119438	49.1639	0.243438	0.132358	3.36799	0.0664748	0.136077	0.243438
LOC100651567	2.88949	0.83735	0.439331	3.54249	0.0598155	0.125231	0.83735
LOC105665912	9.28367	-0.00800326	0.28424	0.000739055	0.978312	0.989307	0.00800326
LOC100649809	4.64622	0.317819	0.233591	1.84579	0.174274	0.286894	0.317819
LOC100643286	795.887	0.142519	0.058094	5.98809	0.0144028	0.0403692	0.142519
LOC100644136	63.9466	-0.559325	0.17476	10.0335	0.00153719	0.0066232	0.559325
LOC105665897	1.13367	1.34416	0.494119	7.8789	0.0050015	0.0172204	1.34416
LOC110119405	15.5269	0.0570214	0.141293	0.162672	0.686708	0.788957	0.0570214
LOC100647580	562.375	0.11405	0.0679043	2.80286	0.094096	0.179006	0.11405
LOC100643892	322.389	0.113956	0.0829308	1.87488	0.170917	0.282784	0.113956
LOC105665900	1.14405	-0.0117717	0.465793	0.000613325	0.980242	0.990476	0.0117717
LOC100644254	5725.09	0.0159446	0.0364809	0.190658	0.66237	0.769333	0.0159446
LOC110119466	1.16077	0.705149	0.507272	2.14662	0.142884	0.246901	0.705149
LOC110119403	7.33107	-0.153696	0.215642	0.504087	0.47771	0.611867	0.153696
LOC100646469	308.716	0.0438667	0.0339488	1.67014	0.196239	0.314513	0.0438667
LOC110119391	1.49102	0.244027	0.444229	0.297391	0.585523	0.706566	0.244027
LOC100645835	347.086	0.128073	0.0432457	8.77403	0.0030555	0.0116063	0.128073
LOC100651128	339.509	0.258575	0.099463	6.6296	0.0100298	0.0300815	0.258575
LOC100651081	2639.1	-0.084867	0.0422568	4.02749	0.0447645	0.099202	0.084867
LOC110119460	7.15264	-0.343983	0.365705	0.852786	0.355765	0.494969	0.343983
LOC100646538	2631.22	-0.0658619	0.029244	5.06449	0.0244208	0.0616922	0.0658619
LOC100649770	8491.64	-0.134751	0.0467213	8.2901	0.00398618	0.01436	0.134751
LOC100645679	257.6	0.300658	0.137796	4.63767	0.0312775	0.0751403	0.300658
LOC100650885	11983.8	-0.176081	0.0745752	5.53478	0.0186421	0.0496534	0.176081
LOC100648165	760.631	-0.373002	0.0769386	23.2197	1.44506502988503e-06	2.22200453260158e-05	0.373002
LOC100642251	1269.71	-0.042153	0.0287262	2.15237	0.14235	0.246345	0.042153
LOC100648137	1560.13	0.0627267	0.0349281	3.22342	0.0725917	0.145727	0.0627267
LOC100646539	402.272	-0.108467	0.127248	0.717926	0.396825	0.535099	0.108467
LOC100644848	3831.32	0.181471	0.0493426	13.4521	0.000244737	0.00149477	0.181471
LOC110119469	0.342541	-0.501865	0.895704	0.483102	0.487021	0.621016	0.501865
LOC100644679	188.223	0.161272	0.0580255	7.69537	0.00553626	0.0186164	0.161272
LOC100650156	5170.81	-4.02426e-05	0.039158	1.05784488368954e-06	0.999179	1	4.02426094468941e-05
LOC100643807	1225.22	0.078802	0.0356031	4.891	0.0269971	0.0669953	0.078802
LOC100648397	1299.82	0.107878	0.0624429	2.96896	0.0848764	0.16501	0.107878
LOC100648364	3934.7	-0.131104	0.0584641	5.00252	0.0253104	0.0635631	0.131104
LOC100646659	481.964	-0.0353543	0.0404209	0.765065	0.381748	0.520862	0.0353543
LOC100646380	1731.36	-0.0299016	0.02038	2.1527	0.14232	0.246332	0.0299016
LOC100651405	174.449	-0.345571	0.200966	2.91046	0.0880067	0.169661	0.345571
LOC100645448	2417.43	0.0337263	0.0306019	1.21352	0.270636	0.402806	0.0337263
LOC100643162	1814.17	-0.30692	0.0601973	25.7277	3.9314738596384e-07	7.55906251109439e-06	0.30692
LOC100648477	1393.41	0.0122356	0.0305382	0.160504	0.688693	0.79054	0.0122356
LOC100646908	1744.76	0.0263989	0.037484	0.495093	0.481664	0.615549	0.0263989
LOC100650813	655.762	0.376257	0.107037	12.1008	0.000503993	0.00269725	0.376257
LOC100645327	1119.91	0.0761718	0.0325053	5.48867	0.0191401	0.0506517	0.0761718
LOC100652040	4810.32	-0.322542	0.0534944	36.0818	1.89201933829864e-09	9.94994827360065e-08	0.322542
LOC105665968	0.39314	-0.174488	0.989315	0.0506622	0.821915	0.887493	0.174488
LOC110119428	43.5532	0.881463	0.151581	32.4457	1.22568725714272e-08	4.53898396801051e-07	0.881463
LOC100644680	2135.51	0.0820693	0.0336935	5.92743	0.0149069	0.0415095	0.0820693
LOC100645633	740.97	0.2076	0.0405605	26.1595	3.14349873530009e-07	6.24201291973295e-06	0.2076
LOC100646026	3593.7	-0.0273388	0.171494	0.0235435	0.878052	0.924906	0.0273388
LOC100646416	866.328	0.0214503	0.0447465	0.229554	0.631855	0.746596	0.0214503
LOC100643163	15.0288	-0.314989	0.198531	2.4968	0.114078	0.207302	0.314989
LOC100648824	148.251	0.156263	0.0732068	4.56353	0.0326596	0.0777471	0.156263
LOC100644606	708.841	0.21921	0.0845051	6.63052	0.0100246	0.0300814	0.21921
LOC100642757	2395.07	-0.0497147	0.0291794	2.90222	0.0884578	0.170363	0.0497147
LOC100651524	3409.2	-0.0877069	0.0482658	3.2864	0.0698562	0.141544	0.0877069
LOC100647185	19.5959	-0.0371249	0.13909	0.070971	0.789928	0.864873	0.0371249
LOC100649211	549.744	0.23546	0.146418	2.5135	0.112875	0.205791	0.23546
LOC110119413	69.0666	0.0465307	0.111734	0.171373	0.678895	0.78345	0.0465307
LOC100642692	7029.71	-0.136462	0.0543414	6.25766	0.0123657	0.035754	0.136462
LOC100647218	33.0277	0.208535	0.117047	3.16188	0.0753762	0.149958	0.208535
LOC100650203	58.0656	0.384745	0.154627	6.09415	0.013563	0.0385217	0.384745
LOC100645797	1520.51	0.0512134	0.0402288	1.618	0.203371	0.323289	0.0512134
LOC100645795	1846.87	0.0827988	0.0285011	8.43985	0.00367086	0.0134598	0.0827988
LOC100647809	23.2203	-0.76678	0.207855	13.3383	0.000260043	0.00156474	0.76678
LOC100648323	75.1055	-0.00924522	0.130379	0.00497961	0.943743	0.966485	0.00924522
LOC100646829	1792.26	0.0645039	0.0274285	5.53016	0.0186914	0.0497157	0.0645039
LOC110119395	14.0428	0.0838151	0.172421	0.236599	0.626673	0.742144	0.0838151
LOC100643935	5180.01	-0.0763946	0.0377378	4.09245	0.0430753	0.0964337	0.0763946
LOC105665627	6.99793	0.395993	0.44352	0.781305	0.376742	0.516541	0.395993
LOC100644523	568.186	0.244327	0.0762343	10.1003	0.00148246	0.00644768	0.244327
LOC100644607	4407.56	-0.0538238	0.0365009	2.17135	0.140603	0.243801	0.0538238
LOC100649451	2020.77	-0.0765539	0.0423682	3.25862	0.0710488	0.143393	0.0765539
LOC100646145	320.212	-0.0688102	0.235373	0.0803377	0.77684	0.854933	0.0688102
LOC100649961	1269.49	-0.745012	0.113981	41.2591	1.3332666770834e-10	1.19032808681934e-08	0.745012
LOC100643609	548.3	-0.346516	0.0998464	11.7963	0.000593471	0.00307191	0.346516
LOC110119407	3.31766	2.59821	0.642214	13.6924	0.000215323	0.00134996	2.59821
LOC105665884	1643.06	0.142834	0.0361701	15.573	7.93815467587104e-05	0.00058945	0.142834
LOC100648249	503.532	-0.0271184	0.114023	0.0552626	0.814147	0.882164	0.0271184
LOC100647969	37.3731	-0.0641842	0.110516	0.336985	0.561575	0.685061	0.0641842
LOC100652282	86.2835	0.0648659	0.0757022	0.733141	0.391867	0.530572	0.0648659
LOC100648206	291.004	0.122122	0.0481662	6.41808	0.0112964	0.0331806	0.122122
LOC100649929	9349.2	-0.086675	0.0335545	6.65631	0.00988054	0.0297735	0.086675
LOC100645164	234.334	0.0481987	0.0539395	0.795538	0.372431	0.512154	0.0481987
LOC100650404	312.156	0.135161	0.0567583	5.67594	0.0171991	0.0465201	0.135161
LOC100647500	1749.16	0.0204502	0.0296365	0.475881	0.490294	0.623809	0.0204502
LOC100646862	315.95	0.0125672	0.118138	0.011163	0.915856	0.948502	0.0125672
LOC110119426	0.224521	0.765665	1.62736	0.25495	0.613611	0.730924	0.765665
LOC100642636	1753.19	-0.105657	0.0435806	5.86305	0.015462	0.0426733	0.105657
LOC110119448	4.98449	0.770635	0.264714	8.48859	0.00357381	0.0131483	0.770635
LOC100649501	648.278	0.0185124	0.0331567	0.311717	0.576628	0.699129	0.0185124
LOC100649453	2.22468	0.584105	0.410381	1.96792	0.160669	0.269913	0.584105
LOC100649626	1786.78	-0.156246	0.0450797	11.9823	0.000537069	0.00284256	0.156246
LOC100650884	5327.23	0.0056665	0.0696622	0.00658569	0.935321	0.961536	0.0056665
LOC100643119	1234.96	-0.0796362	0.0555829	2.04151	0.153058	0.260162	0.0796362
LOC100644132	189.621	-0.434064	0.102827	17.6256	2.68947288429408e-05	0.000239002	0.434064
LOC100649020	1795.57	-1.52594	0.334784	20.2072	6.94896869896098e-06	7.97124228146749e-05	1.52594
LOC105665905	145.731	-1.02436	0.213707	21.4635	3.6062088326917e-06	4.67184557099103e-05	1.02436
LOC100645491	1910.68	0.113875	0.0445105	6.53509	0.0105767	0.0313947	0.113875
LOC100646258	1855.33	-0.0625621	0.0392792	2.53318	0.111475	0.203678	0.0625621
LOC100647337	545.369	-0.127261	0.0453992	7.83709	0.0051185	0.017555	0.127261
LOC100652076	2568.6	0.000378254	0.0372409	0.000103115	0.991898	0.997321	0.000378254
LOC100649576	23126.8	0.0821449	0.110945	0.54534	0.460228	0.596092	0.0821449
LOC100644559	544.48	-0.347867	0.118385	8.64952	0.00327147	0.0122763	0.347867
LOC100648943	963.208	0.0948042	0.0396884	5.69572	0.0170063	0.0461067	0.0948042
LOC100646784	2226.33	-0.131566	0.0546085	5.77712	0.0162361	0.0443527	0.131566
LOC100644173	2429.84	0.0459723	0.0298099	2.37622	0.123195	0.220248	0.0459723
LOC100651837	25.7541	-0.187865	0.159167	1.36557	0.242575	0.371212	0.187865
LOC105665874	55.0621	0.114924	0.113549	1.01847	0.312882	0.450265	0.114924
LOC110119377	83.4768	-0.0145153	0.181821	0.00598466	0.938337	0.962832	0.0145153
LOC100644725	855.895	-0.139257	0.0459465	9.15676	0.002478	0.00976032	0.139257
LOC100651955	4585.66	0.358894	0.0759097	22.1019	2.58552085342062e-06	3.59197149201994e-05	0.358894
LOC100645447	1282.84	0.122315	0.0298287	16.7992	4.15504398811613e-05	0.000343037	0.122315
LOC100650241	640.946	0.123575	0.0402917	9.39006	0.00218165	0.00880073	0.123575
LOC105665878	1470.39	-0.708263	0.13611	25.9234	3.55245644961111e-07	6.93691780656192e-06	0.708263
LOC100644439	3553.32	0.193037	0.0500195	14.8088	0.000118976	0.000834498	0.193037
LOC100643651	862.279	0.144266	0.040288	12.828	0.000341477	0.00196738	0.144266
LOC100644443	1350.97	-0.0745772	0.0316029	5.56207	0.0183537	0.0490212	0.0745772
LOC105665913	775.763	0.0288838	0.0361888	0.635757	0.425251	0.562148	0.0288838
LOC100646261	895.001	-0.0979709	0.046558	4.40535	0.0358264	0.0835468	0.0979709
LOC100651201	1595.85	-0.148929	0.0440386	11.3965	0.000735819	0.00365908	0.148929
LOC100648557	331.165	-0.155933	0.0977425	2.51517	0.112756	0.205606	0.155933
LOC100644681	2375.44	0.0297385	0.0570403	0.27101	0.602655	0.721345	0.0297385
LOC100650243	237.019	0.0564752	0.0586491	0.928058	0.335368	0.473965	0.0564752
LOC100643485	167.365	0.618614	0.154525	15.2329	9.50333965434167e-05	0.000685347	0.618614
LOC100648750	116.626	-0.246517	0.1863	1.63988	0.200341	0.319609	0.246517
LOC100650118	1815.29	-0.0704615	0.0533314	1.74262	0.186807	0.302675	0.0704615
LOC100648164	791.885	-0.00574682	0.0630587	0.0082855	0.927473	0.956285	0.00574682
LOC100650528	3381.7	-0.0184045	0.0346845	0.281469	0.59574	0.715	0.0184045
LOC105665962	22.8578	-0.402537	0.232037	2.95474	0.085626	0.166109	0.402537
LOC110119436	27.4679	0.623209	0.136275	20.6232	5.59147925774092e-06	6.69408176833703e-05	0.623209
LOC100647774	2208.41	-0.117081	0.0362219	10.4377	0.00123466	0.00552861	0.117081
LOC100642881	784.913	-0.046352	0.0296394	2.44451	0.117937	0.213124	0.046352
LOC105665955	37.0468	0.891495	0.195081	20.3583	6.42139942425151e-06	7.4559539811769e-05	0.891495
LOC100650117	830.746	-0.0675645	0.0379126	3.1708	0.0749659	0.149374	0.0675645
LOC100650363	230.946	0.249846	0.0613054	16.5832	4.65615567356563e-05	0.000380049	0.249846
LOC100642962	708.434	-0.072187	0.02878	6.29095	0.0121356	0.0352054	0.072187
LOC105665925	10.847	0.678964	0.189995	12.9663	0.000317152	0.00185225	0.678964
LOC100648711	0.595563	-0.462718	0.844835	0.344399	0.557301	0.682087	0.462718
LOC100644557	119.245	0.424871	0.136671	9.36397	0.00221292	0.00890502	0.424871
LOC100651566	562.189	0.173023	0.104238	2.71904	0.0991573	0.186114	0.173023
LOC100646624	282.804	-0.0243888	0.275535	0.00748174	0.931071	0.958108	0.0243888
LOC100642728	381.865	0.172987	0.0538725	10.3035	0.00132776	0.00587242	0.172987
LOC100642403	1914.97	-0.0529123	0.0310244	2.9034	0.088393	0.170323	0.0529123
LOC100650561	159.597	-0.281841	0.153126	3.32103	0.0683992	0.13913	0.281841
LOC100645632	272.561	0.00686824	0.0689293	0.00992738	0.920633	0.951533	0.00686824
LOC100647100	870.291	-0.0384385	0.0361653	1.12942	0.287899	0.422656	0.0384385
LOC100648942	4457.43	-0.0862134	0.0516034	2.78497	0.0951522	0.180538	0.0862134
LOC100646740	506.659	-0.187076	0.061282	9.27174	0.00232717	0.00929335	0.187076
LOC100645492	1049.61	-0.0359126	0.0370412	0.939283	0.332462	0.470736	0.0359126
LOC110119468	2.00094	0.205695	0.382075	0.283207	0.594607	0.713961	0.205695
LOC100651161	1034.44	-0.0263702	0.0462063	0.324386	0.568984	0.691608	0.0263702
LOC105665894	3876.84	-0.0365294	0.0461729	0.625061	0.429173	0.566184	0.0365294
LOC100650242	5.35561	0.143017	0.216082	0.437628	0.50827	0.639514	0.143017
LOC100649625	3277.67	-0.00511464	0.0330291	0.0239807	0.876934	0.924363	0.00511464
LOC105665927	936.732	-0.0644657	0.0554639	1.34712	0.245783	0.374604	0.0644657
LOC105665951	497.227	0.020738	0.0943148	0.0475951	0.827302	0.890887	0.020738
LOC110119432	50.2631	0.411865	0.141241	8.36661	0.00382178	0.0138938	0.411865
LOC100651525	233.784	0.0786523	0.0656764	1.43489	0.230968	0.35763	0.0786523
LOC100649413	303.24	-0.0833496	0.0624574	1.77896	0.182277	0.296802	0.0833496
LOC100644329	2842.99	0.0388353	0.028266	1.88738	0.169498	0.281162	0.0388353
LOC105665866	839.013	-0.0435712	0.031217	1.94617	0.163	0.273177	0.0435712
LOC100642490	12.1293	-0.326928	0.186942	3.04628	0.0809225	0.1589	0.326928
LOC100643486	139.38	0.520431	0.134143	14.9623	0.000109683	0.000776412	0.520431
LOC100644019	1180.23	0.0229816	0.0297609	0.595951	0.440127	0.576374	0.0229816
LOC100645165	989.789	-0.111261	0.0451937	6.04477	0.0139476	0.0394097	0.111261
LOC110119392	18.3456	-0.00393273	0.1732	0.00051243	0.98194	0.991757	0.00393273
LOC110119408	0.164588	0.498522	2.3445	0.140964	0.707325	0.804569	0.498522
LOC110119467	5.1513	0.156099	0.233644	0.443517	0.50543	0.637363	0.156099
LOC100648251	1246.66	-0.139505	0.0564096	6.07046	0.0137461	0.0389648	0.139505
LOC100650484	8121.89	0.419961	0.22629	3.24009	0.0718568	0.144728	0.419961
LOC105665959	745.695	-0.451547	0.102142	19.1161	1.23000115263582e-05	0.000127967	0.451547
LOC110119463	30.1904	0.0842706	0.109741	0.589121	0.442759	0.579066	0.0842706
LOC100649061	1324.56	-0.105356	0.0362603	8.42165	0.00370778	0.0135693	0.105356
LOC100647147	92.5555	-0.652781	0.113288	32.9598	9.40843840261223e-09	3.59341069672214e-07	0.652781
LOC100649733	598.453	0.0367161	0.0298648	1.51034	0.219087	0.342737	0.0367161
LOC110119385	6.75754	0.862188	0.263326	10.3568	0.00128996	0.00573388	0.862188
LOC100646108	1757.07	-0.102529	0.0498694	4.20834	0.0402258	0.0911072	0.102529
LOC105665949	362.821	0.218808	0.153341	1.91581	0.166319	0.277528	0.218808
LOC100645560	417.004	0.105319	0.0464896	5.1229	0.0236122	0.060018	0.105319
LOC100649213	732.574	-0.0413596	0.043785	0.891057	0.345191	0.484014	0.0413596
LOC100644678	1217.61	0.00453	0.0317705	0.0203196	0.886648	0.931029	0.00453
LOC100646468	4055.93	-0.490307	0.0713308	46.6013	8.70027407356879e-12	1.25668866592255e-09	0.490307
LOC100642927	661.167	-0.152437	0.0442255	11.8594	0.00057372	0.00299933	0.152437
LOC100642249	359.535	-0.0478738	0.0466162	1.05437	0.304503	0.440694	0.0478738
LOC105665909	2098.68	-1.74494	0.363492	17.6516	NA	NA	1.74494
LOC100645716	456.567	-0.491102	0.111151	18.9545	1.33869762152703e-05	0.000137782	0.491102
LOC100649295	1636.12	-0.00222976	0.0193864	0.0132262	0.908441	0.944356	0.00222976
LOC100650563	3046.13	-0.0285989	0.0398905	0.513619	0.473576	0.608047	0.0285989
LOC100643611	833.039	0.0879018	0.0335434	6.86398	0.00879503	0.0272072	0.0879018
LOC100652161	20424.4	-0.104738	0.0335123	9.76122	0.00178232	0.00746435	0.104738
LOC100648899	1491.85	-0.103269	0.0296831	12.0828	0.000508886	0.00271839	0.103269
LOC110119464	0.743737	0.496533	0.632526	0.705733	0.400864	0.539088	0.496533
LOC100647775	457.542	0.0156287	0.0400032	0.152435	0.696219	0.795946	0.0156287
LOC100646025	130.157	-0.322282	0.106459	9.06329	0.00260793	0.010185	0.322282
LOC100642491	982.749	0.254644	0.104382	5.78198	0.0161913	0.0442409	0.254644
LOC100646710	588.642	0.0957101	0.0395185	5.86956	0.0154049	0.0425566	0.0957101
LOC105665910	44.8766	0.576482	0.162282	12.4821	0.000410879	0.00228493	0.576482
LOC100642928	1074.85	0.240874	0.0374708	41.2868	1.31451557097125e-10	1.18275592428718e-08	0.240874
LOC100646260	1762.42	-0.024939	0.0398234	0.391842	0.531333	0.659127	0.024939
LOC100645909	1941.18	-0.00571108	0.0865024	0.00433626	0.947497	0.968951	0.00571108
LOC100642518	1652.16	0.16474	0.0590877	7.77102	0.00530912	0.0179997	0.16474
LOC100647970	2905.15	-0.237611	0.0693716	11.6128	0.000654999	0.00333899	0.237611
LOC100647810	646.106	-0.133503	0.0547867	5.92614	0.0149179	0.04153	0.133503
LOC100651998	3170.09	-0.0133388	0.0294648	0.204619	0.651018	0.760452	0.0133388
LOC100652236	600.76	0.195485	0.0488236	16.0257	6.24893798743458e-05	0.00048172	0.195485
LOC110119440	52.0799	0.800807	0.175673	19.6192	9.45152708983988e-06	0.000103276	0.800807
LOC100650927	166.911	-0.178003	0.197668	0.780594	0.37696	0.516654	0.178003
LOC100643574	2387.79	0.264401	0.107022	5.99677	0.0143321	0.0402312	0.264401
LOC100649379	885.605	-0.00425989	0.0342354	0.0154927	0.900943	0.940125	0.00425989
LOC100646027	1411.63	-0.200801	0.0993934	4.0376	0.0444972	0.0988116	0.200801
LOC110119158	325.716	0.0369961	0.0729635	0.255818	0.613008	0.730547	0.0369961
LOC105665875	69.2852	-0.037348	0.120437	0.0954493	0.75736	0.840887	0.037348
LOC100652077	549.346	0.173185	0.0460876	14.0802	0.000175181	0.0011418	0.173185
LOC100648208	357.631	-0.138502	0.127257	1.14361	0.284891	0.419553	0.138502
LOC100651446	2547.66	-0.382691	0.0601292	40.2662	2.21611010002758e-10	1.72452297446065e-08	0.382691
LOC100643610	113.248	0.0198048	0.0960319	0.0422731	0.8371	0.897398	0.0198048
LOC100649091	542.054	-0.216128	0.0521034	17.1046	3.53766117775214e-05	0.000299583	0.216128
LOC105665957	608.062	0.0493554	0.0346673	2.02528	0.1547	0.262128	0.0493554
LOC100648979	466.903	-0.0116514	0.0374129	0.0969399	0.755533	0.839425	0.0116514
LOC110119470	225.748	0.261788	0.118868	4.70736	0.0300337	0.0728911	0.261788
LOC100647849	5.32113	-0.208511	0.279994	0.547726	0.459248	0.595492	0.208511
LOC100646741	3547.83	-0.119583	0.0404059	8.73645	0.00311911	0.0118012	0.119583
LOC105665941	0.693515	1.65653	0.634312	7.77539	0.00529629	0.0179668	1.65653
LOC100650116	11463.4	0.0732086	0.0339356	4.65102	0.0310351	0.074667	0.0732086
LOC105665882	34.9456	0.143116	0.123165	1.34766	0.245687	0.374571	0.143116
LOC100651445	3090.01	0.0318024	0.0489686	0.421142	0.516368	0.646695	0.0318024
LOC100644802	3739.82	-0.19765	0.0631789	9.7202	0.00182254	0.0075804	0.19765
LOC110119454	0.375889	-0.351117	0.933729	0.243552	0.621652	0.738328	0.351117
LOC105665876	52.4129	0.384303	0.128393	8.83709	0.00295169	0.0112826	0.384303
LOC100646742	2211.65	-0.0600807	0.0218767	7.54208	0.00602744	0.0199588	0.0600807
LOC110119380	231.042	0.0958065	0.0875702	1.189	0.275532	0.408667	0.0958065
LOC100650646	170.663	0.522669	0.108624	22.9612	1.65300524868347e-06	2.48858319595915e-05	0.522669
LOC100643530	8.60644	-0.0478407	0.187486	0.0647803	0.799094	0.872087	0.0478407
LOC100645989	226.291	0.128616	0.0609506	4.45014	0.0348983	0.0817584	0.128616
LOC100647899	86.6849	0.271002	0.0803973	11.347	0.000755712	0.00373703	0.271002
LOC100651921	800.336	0.162518	0.0725985	4.9923	0.0254604	0.0638283	0.162518
LOC100650886	194.223	-0.151474	0.133479	1.26965	0.259832	0.390511	0.151474
LOC100646109	1904.36	-0.0823454	0.0392177	4.40279	0.0358802	0.0835985	0.0823454
LOC100651327	6054.81	-0.174615	0.0731548	5.66305	0.017326	0.0468192	0.174615
LOC110119402	1.96275	-0.625724	0.459559	1.95345	0.162216	0.27205	0.625724
LOC100649093	221.981	-0.0840988	0.0981245	0.732761	0.39199	0.530572	0.0840988
LOC100645375	1017.6	-0.154947	0.0423213	13.371	0.000255545	0.00154494	0.154947
LOC105665950	9052.3	0.0620748	0.14633	0.170452	0.67971	0.783998	0.0620748
LOC110119400	29.2543	0.294881	0.118157	6.20423	0.0127445	0.0366488	0.294881
LOC100650685	8495.56	-0.0215715	0.0486924	0.195795	0.658136	0.766328	0.0215715
LOC100643808	531.601	-0.0347748	0.0386614	0.8088	0.368475	0.508231	0.0347748
LOC100643363	470.1	0.0125404	0.0372227	0.113491	0.736204	0.826078	0.0125404
LOC100642519	1011.71	-0.00716702	0.0333751	0.0461101	0.829976	0.89311	0.00716702
LOC100649844	1512.63	-0.233697	0.0675799	11.844	0.000578468	0.00301868	0.233697
LOC100650962	2657.38	0.113234	0.0636507	3.13773	0.0765	0.15167	0.113234
LOC100649998	1654.34	0.0105441	0.0205341	0.26365	0.607624	0.725783	0.0105441
LOC100651130	3297.57	0.0622347	0.0196903	9.98961	0.00157426	0.00674255	0.0622347
LOC105665972	0.194777	-1.06439	1.84378	0.897938	0.343335	0.481983	1.06439
LOC100645005	116.938	0.135904	0.0907212	2.23863	0.1346	0.236094	0.135904
LOC100650079	7127.91	-0.14649	0.0883609	2.71349	0.0995032	0.186702	0.14649
LOC100650442	18299.7	-0.0778388	0.0423356	3.37229	0.0663017	0.135823	0.0778388
LOC100647027	170.325	-0.319281	0.139751	5.13001	0.0235156	0.0598253	0.319281
LOC100651682	2084.57	0.100596	0.10767	0.864132	0.352585	0.491434	0.100596
LOC105665958	294.476	0.338812	0.0707377	22.79	1.80703296747775e-06	2.67845542940042e-05	0.338812
LOC110119420	4.13172	-0.900746	0.33775	6.80241	0.00910347	0.027966	0.900746
LOC105665944	252.74	-0.11139	0.0773916	2.06129	0.151083	0.257603	0.11139
LOC100643080	553.404	-0.0191491	0.0650204	0.0865172	0.768652	0.848842	0.0191491
LOC100650766	1670.91	-0.175755	0.0413275	18.0645	2.13544634458382e-05	0.000198338	0.175755
LOC100643201	441.263	0.00534317	0.0345272	0.0239413	0.877034	0.924363	0.00534317
LOC100646144	620.151	-0.720935	0.119748	35.2703	2.86980094662173e-09	1.38290784528211e-07	0.720935
LOC100650560	9534.53	-0.0841648	0.043899	3.66603	0.0555324	0.11798	0.0841648
LOC100652119	545.287	-0.0119644	0.0378755	0.0996996	0.75219	0.837215	0.0119644
LOC100648022	591.348	-0.117934	0.0787755	2.22679	0.135635	0.237552	0.117934
LOC100649381	756.269	0.0529382	0.0416049	1.61856	0.203293	0.323253	0.0529382
LOC100648944	160.283	0.9172	0.15928	31.3463	2.15874208464592e-08	7.1856163551639e-07	0.9172
LOC105665869	436.09	-0.931535	0.184476	23.5385	1.2243934429379e-06	1.92641247026172e-05	0.931535
LOC100644640	628.208	0.0750339	0.0352552	4.52863	0.0333323	0.0790382	0.0750339
LOC100644888	1081.2	-0.0347413	0.0389937	0.792377	0.373382	0.513095	0.0347413
LOC100643767	15.07	-1.07297	0.243021	18.6654	1.55780133525373e-05	0.000154799	1.07297
LOC110119396	1.59019	1.40605	0.518305	7.42846	0.00642002	0.0210115	1.40605
LOC100646785	463.662	-0.0451555	0.0578013	0.607252	0.435825	0.572433	0.0451555
ENSRNA049756374	13.6125	0.185822	0.200848	0.844791	0.35803	0.497517	0.185822
ENSRNA049756375	0.125601	0.498519	2.39949	0.0996616	0.752236	0.837215	0.498519
ENSRNA049756410	0.452887	-0.677878	0.799914	1.00196	0.316838	0.45431	0.677878
LOC105666257	1949.94	-0.408757	0.0694243	34.3	4.72370079494701e-09	2.06270533744571e-07	0.408757
LOC100650368	2638.69	-0.339755	0.0617816	29.9894	4.34410561461645e-08	1.28203921317551e-06	0.339755
LOC100649221	1373.77	-0.110142	0.0357686	9.474	0.00208405	0.00845736	0.110142
LOC100647936	803.026	-0.0867834	0.0781513	1.22799	0.267799	0.399596	0.0867834
LOC100643585	28.54	-0.763653	0.191307	15.5759	7.92583200680526e-05	0.000588915	0.763653
LOC105666245	313.699	0.223904	0.0764109	8.52882	0.00349567	0.0129203	0.223904
LOC100649700	217.718	-0.155395	0.112328	1.90998	0.166966	0.278123	0.155395
LOC105666202	8.63076	0.511164	0.204089	6.27078	0.0122745	0.0355279	0.511164
LOC100650856	275.68	0.0451078	0.0755888	0.353632	0.552064	0.677887	0.0451078
LOC100648990	3195.66	0.18245	0.0488582	13.9212	0.000190637	0.00122316	0.18245
LOC100652168	667.146	-0.0129562	0.0384739	0.113184	0.736547	0.826302	0.0129562
LOC100647390	0.382842	-0.174618	0.885795	0.0891594	0.765249	0.8463	0.174618
LOC100650852	266.32	0.165855	0.0477417	12.0637	0.00051414	0.00273929	0.165855
LOC100647782	6.99573	-0.146879	0.213036	0.471905	0.492112	0.625431	0.146879
LOC100647305	2.0672	-0.237832	0.35906	0.437909	0.508133	0.639512	0.237832
LOC100644027	4896.58	-0.182467	0.0399209	20.8374	4.99978791026128e-06	6.12580397473183e-05	0.182467
LOC110119674	3.63068	-0.216613	0.316324	0.464794	0.495392	0.627871	0.216613
LOC100645209	3670.58	0.0751234	0.0537876	1.94268	0.163378	0.273625	0.0751234
LOC100650213	403.507	-0.0196017	0.0647132	0.0916785	0.762054	0.844079	0.0196017
LOC100649892	12.8062	-0.443508	0.310084	2.00866	0.156404	0.264315	0.443508
LOC105666239	6.05404	0.975241	0.307622	9.526	0.00202581	0.00827056	0.975241
LOC100651813	518.032	0.0915919	0.0389452	5.52422	0.018755	0.0498387	0.0915919
LOC100644028	715.968	-0.0665795	0.0313487	4.51007	0.0336959	0.0797526	0.0665795
LOC100643457	3085.12	0.110361	0.0262225	17.704	2.58090043064668e-05	0.000231137	0.110361
LOC100642528	788.018	0.071851	0.0430921	2.77742	0.0956018	0.181153	0.071851
LOC100651812	247.821	0.0373612	0.170385	0.0476772	0.827156	0.890884	0.0373612
LOC105666288	6.00177	-1.10411	0.355854	9.54324	0.00200687	0.00822191	1.10411
LOC100645020	3092.71	0.162953	0.0481725	11.3923	0.000737508	0.00366431	0.162953
LOC100651845	1474.09	-0.0553194	0.0454132	1.47718	0.224216	0.349148	0.0553194
LOC100650570	963.986	-0.154059	0.0518683	8.77336	0.00305661	0.0116067	0.154059
LOC100645999	4544.45	0.0386198	0.0423854	0.828859	0.362603	0.502478	0.0386198
LOC100652203	18.5274	0.380274	0.15262	6.18219	0.0129043	0.0370324	0.380274
LOC100645092	3567.01	-0.223754	0.0636554	12.2645	0.000461666	0.00251039	0.223754
LOC100646033	1512.4	-0.0705633	0.042073	2.80772	0.0938116	0.178524	0.0705633
LOC100646595	2.0324	0.823972	0.492127	2.74196	0.0977449	0.184213	0.823972
LOC100652167	2213.14	-0.202303	0.0501678	16.2172	5.64781474773194e-05	0.00044491	0.202303
LOC100651339	545.304	0.129802	0.0588764	4.82831	0.0279961	0.0689691	0.129802
LOC100652289	22.1726	-0.295253	0.133917	4.8562	0.0275469	0.0680519	0.295253
LOC110119720	21.0117	0.348127	0.120106	8.41623	0.00371886	0.0136055	0.348127
LOC100650168	912.954	-0.0876942	0.0283361	9.57563	0.00197177	0.00809584	0.0876942
LOC100646308	2454.19	-0.100378	0.0299757	11.1918	0.00082158	0.00401572	0.100378
LOC100645091	111.505	-0.108429	0.169997	0.395936	0.529196	0.657481	0.108429
LOC100648174	14.1424	-0.453105	0.256812	3.06979	0.0797597	0.156997	0.453105
LOC100649306	90.3754	0.0529156	0.107574	0.239646	0.624462	0.740444	0.0529156
LOC100646233	950.841	0.0843049	0.0582465	2.09088	0.14818	0.254062	0.0843049
LOC100647780	20.9	0.287532	0.404209	0.448102	0.503238	0.635294	0.287532
LOC100646511	6093.71	-0.0635081	0.040671	2.43137	0.118929	0.214586	0.0635081
LOC100651691	1825.69	-0.0842926	0.0284038	8.79488	0.00302077	0.0115047	0.0842926
LOC100648333	109.574	0.679994	0.151066	19.4866	1.01306255306e-05	0.000108797	0.679994
LOC100649341	1874.6	0.162647	0.092677	3.07197	0.0796528	0.156814	0.162647
LOC100650972	468.974	-0.0191616	0.0495205	0.14966	0.698861	0.798015	0.0191616
LOC100649663	696.886	0.0111762	0.0503665	0.0491794	0.824497	0.889057	0.0111762
LOC110119704	1.5654	-0.466583	0.463064	1.15367	0.282783	0.417112	0.466583
LOC100648527	501.428	-0.0524076	0.0493235	1.12841	0.288115	0.422918	0.0524076
LOC110119660	106.589	0.0609767	0.0797265	0.583593	0.444907	0.581094	0.0609767
LOC100646551	2893.18	-0.00773766	0.030469	0.0644549	0.799589	0.872216	0.00773766
LOC100644144	612.695	0.263948	0.0442185	35.4758	2.5824017459056e-09	1.27100516699123e-07	0.263948
LOC100646631	4425.95	-0.0997073	0.0270479	13.568	0.000230076	0.00142303	0.0997073
LOC100642344	713.88	0.0536216	0.0338989	2.50153	0.113736	0.206935	0.0536216
LOC105666248	1327.87	-0.0371667	0.0393544	0.890961	0.345217	0.484014	0.0371667
LOC100642463	1218.12	0.0378313	0.0446015	0.716358	0.397341	0.535539	0.0378313
LOC100650612	753.546	0.0259819	0.0337091	0.593504	0.441067	0.577378	0.0259819
[truncated: 10,657 more rows]

## Sheet: Table_S2d_reproductive tissues
Supplementary table S2: differential gene expression between worker and queen samples
[truncated: 11,288 more rows]
