# Supplementary material for: Localized Tissue-Specific Gene Expression and Gene Duplications are Important Sources of Social Morph Differences in a Social Bumblebee
Source: Mol Biol Evol. 2025 Mar 27;42(4):msaf063. doi: 10.1093/molbev/msaf063 (PMC11968646; doi:10.1093/molbev/msaf063)
Supplement: msaf063_Supplementary_Data [file msaf063_supplementary_data.zip › Supplementary table S3_tissue specificity.xls]

## Sheet: Table S3_tissue_specificity
Supplementary table S3: Tissue specificity (tau)
Manuscript name: Localised tissue-specific gene expression and gene duplications are important sources of social morph differences in a social bumblebee.
Author list: Hongfei Xu, Thomas J. Colgan
Supplementary table S3: The values of tissue specificity across four tissues (brain, fat body, ovary, and reproductive tissues) are represented by tau values.
gene_id	tau
Def	0.233
ENSRNA049756366	1
ENSRNA049756367	0.833
ENSRNA049756368	0.667
ENSRNA049756369	1
ENSRNA049756370	0.667
ENSRNA049756371	0.333
ENSRNA049756373	0.333
ENSRNA049756374	0
ENSRNA049756385	0.333
ENSRNA049756388	1
ENSRNA049756390	0
ENSRNA049756392	0.333
ENSRNA049756395	1
ENSRNA049756399	0
ENSRNA049756401	0.333
ENSRNA049756405	0.167
ENSRNA049756406	0.333
ENSRNA049756408	1
ENSRNA049756409	0.333
ENSRNA049756411	0.5
ENSRNA049756412	0.667
ENSRNA049756416	0.5
ENSRNA049756417	0.333
ENSRNA049756418	1
ENSRNA049756419	0
ENSRNA049756420	0
ENSRNA049756428	0
ENSRNA049756429	0.556
ENSRNA049756431	0.5
ENSRNA049756434	0.167
ENSRNA049756435	0.667
ENSRNA049756436	1
ENSRNA049756437	1
ENSRNA049756438	0.833
ENSRNA049756441	0
ENSRNA049756446	0.333
ENSRNA049756447	0.333
ENSRNA049756448	0.667
ENSRNA049756454	0.556
ENSRNA049756456	0.333
ENSRNA049756458	1
ENSRNA049756460	0.667
ENSRNA049756461	0.333
ENSRNA049756462	0.3
ENSRNA049756464	1
ENSRNA049756465	0.667
ENSRNA049756469	0.667
ENSRNA049756470	0.333
ENSRNA049756475	0.567
ENSRNA049756476	0
ENSRNA049756481	1
ENSRNA049756483	0.333
ENSRNA049756485	0.667
ENSRNA049756492	0.667
ENSRNA049756493	0.667
ENSRNA049756496	1
ENSRNA049756498	0.524
fem	0.185
Kr-h1	0.417
LOC100628631	0
LOC100631053	0.467
LOC100631054	0.074
LOC100631058	0.667
LOC100631059	0.067
LOC100631060	0.444
LOC100631064	0.167
LOC100631065	0.222
LOC100631066	0
LOC100631067	0.593
LOC100631070	0.815
LOC100631072	0.1
LOC100631073	0.25
LOC100631077	0
LOC100631078	0.333
LOC100631080	0.3
LOC100631082	0.633
LOC100631084	0
LOC100631086	0.833
LOC100631087	0
LOC100631088	0.6
LOC100631090	0.1
LOC100631091	0.233
LOC100631092	0.083
LOC100631093	0.048
LOC100631094	0.133
LOC100631095	0.5
LOC100642190	0.296
LOC100642191	0.185
LOC100642192	0
LOC100642193	0.667
LOC100642194	0.167
LOC100642195	0.167
LOC100642196	0
LOC100642197	0.296
LOC100642198	0.583
LOC100642199	0.767
LOC100642200	0.1
LOC100642201	0.133
LOC100642203	0.593
LOC100642204	0.278
LOC100642205	0.619
LOC100642206	0.3
LOC100642207	0.048
LOC100642209	0.741
LOC100642211	0.25
LOC100642212	0.143
LOC100642213	0.167
LOC100642214	0.4
LOC100642216	0.708
LOC100642217	0.167
LOC100642218	0.2
LOC100642219	0.481
LOC100642220	0.296
LOC100642221	0.25
LOC100642223	0.2
LOC100642224	0.067
LOC100642225	0.429
LOC100642226	0.167
LOC100642227	0
LOC100642228	0.381
LOC100642229	0.208
LOC100642230	0.238
LOC100642233	0.667
LOC100642234	0.208
LOC100642235	0.333
LOC100642236	0.533
LOC100642239	0.8
LOC100642240	0.067
LOC100642241	0.292
LOC100642242	0.667
LOC100642243	0.125
LOC100642244	0.333
LOC100642245	0.238
LOC100642246	0.333
LOC100642247	0.143
LOC100642249	0.381
LOC100642250	0.074
LOC100642251	0.19
LOC100642252	0.467
LOC100642253	0.167
LOC100642254	0.333
LOC100642255	0.208
LOC100642256	0.2
LOC100642258	0.067
LOC100642259	0.667
LOC100642260	0.095
LOC100642261	0.067
LOC100642262	0.238
LOC100642263	0.148
LOC100642264	0.2
LOC100642265	0.167
LOC100642267	0.292
LOC100642268	0.583
LOC100642269	0.444
LOC100642270	0.267
LOC100642271	0.143
LOC100642272	0.233
LOC100642273	0.222
LOC100642274	0.167
LOC100642275	0.667
LOC100642277	0.524
LOC100642278	0.167
LOC100642279	0.444
LOC100642280	0.042
LOC100642281	0.133
LOC100642282	0.208
LOC100642283	0.37
LOC100642284	0.074
LOC100642285	0.333
LOC100642287	0.037
LOC100642288	0.333
LOC100642289	0.767
LOC100642290	0.476
LOC100642291	0.037
LOC100642292	0.81
LOC100642293	0.567
LOC100642294	0.111
LOC100642295	0.233
LOC100642296	0.733
LOC100642297	0.567
LOC100642298	0.889
LOC100642299	0
LOC100642300	0
LOC100642301	0.133
LOC100642303	0.133
LOC100642304	0.222
LOC100642305	0.1
LOC100642306	0.542
LOC100642307	0.19
LOC100642308	0.143
LOC100642309	0.067
LOC100642311	0.19
LOC100642312	0.083
LOC100642313	0.083
LOC100642314	0.286
LOC100642315	0.208
LOC100642316	0.2
LOC100642318	0.148
LOC100642319	0.222
LOC100642320	0.2
LOC100642321	0.7
LOC100642322	0.6
LOC100642323	0.111
LOC100642324	0.81
LOC100642325	0.5
LOC100642326	0.3
LOC100642327	0.19
LOC100642328	0.633
LOC100642329	0.083
LOC100642330	0.593
LOC100642332	0
LOC100642333	0.3
LOC100642334	0.333
LOC100642335	0.143
LOC100642336	0.333
LOC100642337	0.593
LOC100642338	0.619
LOC100642339	0.1
LOC100642340	0.2
LOC100642341	0.083
LOC100642342	0.208
LOC100642344	0.167
LOC100642345	0.19
LOC100642346	0.222
LOC100642347	0.19
LOC100642348	0.095
LOC100642349	0.167
LOC100642350	0.556
LOC100642351	0.5
LOC100642353	0.2
LOC100642354	0.556
LOC100642355	0.667
LOC100642356	0.074
LOC100642357	0.222
LOC100642358	0.767
LOC100642359	0
LOC100642360	0.444
LOC100642361	0.133
LOC100642362	0.125
LOC100642363	0.148
LOC100642364	0.067
LOC100642365	0.278
LOC100642366	0.037
LOC100642367	0.444
LOC100642368	0.6
LOC100642370	0.278
LOC100642372	0.458
LOC100642373	0.25
LOC100642374	0.556
LOC100642375	0.481
LOC100642376	0.267
LOC100642378	0.143
LOC100642379	0.19
LOC100642381	0.133
LOC100642383	0.4
LOC100642384	0.19
LOC100642385	0.519
LOC100642386	0.167
LOC100642387	0.867
LOC100642388	0.208
LOC100642389	0.033
LOC100642390	0.1
LOC100642391	0
LOC100642392	0.133
LOC100642393	0.889
LOC100642394	0.433
LOC100642395	0.611
LOC100642396	0.238
LOC100642397	0.185
LOC100642398	0.25
LOC100642399	0.1
LOC100642400	0.75
LOC100642401	0.067
LOC100642402	0.333
LOC100642403	0.111
LOC100642405	0.033
LOC100642406	0.333
LOC100642408	0.222
LOC100642409	0.208
LOC100642411	0.542
LOC100642412	0.222
LOC100642413	0
LOC100642414	0.286
LOC100642415	0.767
LOC100642416	0.333
LOC100642417	0.233
LOC100642418	0.5
LOC100642419	0.222
LOC100642421	0.63
LOC100642422	0.2
LOC100642423	0.208
LOC100642424	0.25
LOC100642425	0.074
LOC100642426	0.148
LOC100642428	0
LOC100642429	0.296
LOC100642431	0.133
LOC100642432	0.292
LOC100642433	0.333
LOC100642434	0.167
LOC100642435	0.267
LOC100642436	0.556
LOC100642437	0.167
LOC100642439	0.286
LOC100642440	0.143
LOC100642441	0.333
LOC100642442	0.533
LOC100642443	0.233
LOC100642445	0.167
LOC100642446	0.833
LOC100642447	0.792
LOC100642448	0.444
LOC100642449	0.267
LOC100642450	0.067
LOC100642451	0.333
LOC100642452	0.133
LOC100642453	0.167
LOC100642454	0.067
LOC100642455	0.286
LOC100642456	0.042
LOC100642457	0.133
LOC100642458	0.222
LOC100642459	0.583
LOC100642460	0.722
LOC100642461	0.296
LOC100642462	0.25
LOC100642463	0.286
LOC100642464	0.083
LOC100642465	0
LOC100642466	0.524
LOC100642467	0.233
LOC100642468	0
LOC100642469	0.833
LOC100642470	0.111
LOC100642472	0.143
LOC100642473	0.074
LOC100642474	0.556
LOC100642475	0.143
LOC100642477	0.333
LOC100642478	0.333
LOC100642479	0.111
LOC100642480	0.2
LOC100642481	0.267
LOC100642482	0.333
LOC100642483	0.074
LOC100642484	0.583
LOC100642485	0.222
LOC100642486	0.25
LOC100642487	0.3
LOC100642488	0.733
LOC100642490	0.852
LOC100642491	0.556
LOC100642492	0.556
LOC100642493	0.133
LOC100642494	0.2
LOC100642495	0
LOC100642496	0.148
LOC100642497	0.667
LOC100642498	0.433
LOC100642499	0.292
LOC100642500	0.467
LOC100642502	0.333
LOC100642503	0.333
LOC100642504	0.033
LOC100642505	0.167
LOC100642506	0.083
LOC100642507	0.267
LOC100642508	0.714
LOC100642510	0.148
LOC100642511	0.2
LOC100642512	0.111
LOC100642513	0
LOC100642514	0.185
LOC100642515	0.033
LOC100642516	0.25
LOC100642518	0.19
LOC100642519	0.095
LOC100642520	0.083
LOC100642521	0.444
LOC100642522	0.148
LOC100642523	0.111
LOC100642524	0.708
LOC100642526	0.267
LOC100642527	0.333
LOC100642528	0.286
LOC100642529	0.208
LOC100642530	0.433
LOC100642531	0.208
LOC100642532	0.208
LOC100642533	0.708
LOC100642534	0.133
LOC100642535	0.37
LOC100642536	0.133
LOC100642537	0
LOC100642538	0.222
LOC100642539	0.7
LOC100642540	0.042
LOC100642541	0.111
LOC100642542	0.167
LOC100642544	0.067
LOC100642545	0.5
LOC100642546	0.889
LOC100642549	0.259
LOC100642550	0.19
LOC100642551	0.167
LOC100642552	0
LOC100642553	0.185
LOC100642554	0.667
LOC100642555	0.1
LOC100642556	0.296
LOC100642557	0.286
LOC100642558	0.074
LOC100642559	0.583
LOC100642560	0.133
LOC100642561	0.074
LOC100642562	0.367
LOC100642563	0.524
LOC100642565	0.37
LOC100642566	0.389
LOC100642567	0.033
LOC100642568	0.25
LOC100642569	0.167
LOC100642571	0.1
LOC100642572	0.333
LOC100642573	0.8
LOC100642574	0.417
LOC100642575	0.75
LOC100642576	0.133
LOC100642577	0.2
LOC100642578	0.238
LOC100642579	0.567
LOC100642580	0
LOC100642581	0.4
LOC100642583	0.167
LOC100642584	0.542
LOC100642585	0.067
LOC100642586	0.75
LOC100642587	0.583
LOC100642588	0.722
LOC100642589	0
LOC100642590	0.375
LOC100642592	0.556
LOC100642595	0.733
LOC100642596	0.222
LOC100642598	0.222
LOC100642599	0.444
LOC100642600	0
LOC100642601	0.381
LOC100642602	0
LOC100642603	0.033
LOC100642604	0.524
LOC100642605	0.444
LOC100642606	0.067
LOC100642607	0.2
LOC100642608	0.333
LOC100642610	0.2
LOC100642611	0.7
LOC100642612	0.25
LOC100642613	0
LOC100642615	0.722
LOC100642616	0.611
LOC100642617	0.667
LOC100642618	0.857
LOC100642619	0.611
LOC100642620	0.667
LOC100642621	0.074
LOC100642622	0.074
LOC100642623	0.167
LOC100642624	0.389
LOC100642625	0.333
LOC100642626	0.048
LOC100642627	0.037
LOC100642628	0.6
LOC100642629	0.133
LOC100642630	0.167
LOC100642631	0.267
LOC100642632	0.208
LOC100642633	0.5
LOC100642634	0.133
LOC100642635	0
LOC100642636	0.042
LOC100642637	0
LOC100642638	0.444
LOC100642639	0.238
LOC100642640	0.433
LOC100642641	0.417
LOC100642642	0.367
LOC100642644	0.556
LOC100642645	0.033
LOC100642646	0.296
LOC100642647	0.417
LOC100642648	0.19
LOC100642649	0.238
LOC100642650	0.167
LOC100642651	0.267
LOC100642652	0
LOC100642653	0.417
LOC100642654	0.267
LOC100642655	0.143
LOC100642656	0.208
LOC100642658	0.208
LOC100642659	0.222
LOC100642660	0.148
LOC100642661	0.444
LOC100642663	0.143
LOC100642664	0.1
LOC100642665	0.067
LOC100642666	0.857
LOC100642667	0.5
LOC100642668	0.167
LOC100642669	0.067
LOC100642670	0.333
LOC100642672	0.222
LOC100642673	0.037
LOC100642674	0
LOC100642675	0.889
LOC100642676	0.333
LOC100642677	0.875
LOC100642679	0
LOC100642680	0.4
LOC100642681	0.333
LOC100642682	0.667
LOC100642683	0.381
LOC100642684	0.917
LOC100642685	0.367
LOC100642686	0
LOC100642687	0.278
LOC100642688	0.381
LOC100642689	0.167
LOC100642690	0.208
LOC100642691	0.286
LOC100642692	0.167
LOC100642693	0.067
LOC100642694	0.233
LOC100642695	0.667
LOC100642696	0.333
LOC100642697	0.333
LOC100642698	0.278
LOC100642700	0.444
LOC100642701	0.083
LOC100642702	0.133
LOC100642703	0.048
LOC100642704	0.583
LOC100642705	0.5
LOC100642706	0
LOC100642707	0.1
LOC100642708	0.259
LOC100642710	0.333
LOC100642711	0.167
LOC100642712	0.238
LOC100642713	0.067
LOC100642714	0.037
LOC100642715	0.5
LOC100642716	0.037
LOC100642718	0.524
LOC100642719	0.433
LOC100642720	0.148
LOC100642722	0.222
LOC100642724	0.1
LOC100642725	0.333
LOC100642726	0.033
LOC100642727	0.389
LOC100642728	0.222
LOC100642729	0.333
LOC100642730	0.333
LOC100642731	0.389
LOC100642732	0.444
LOC100642733	0.033
LOC100642734	0.133
LOC100642736	0.095
LOC100642737	0.63
LOC100642739	0.222
LOC100642740	0.048
LOC100642741	0.4
LOC100642742	0.667
LOC100642743	0.238
LOC100642744	0.708
LOC100642745	0.667
LOC100642746	0.333
LOC100642747	0.286
LOC100642748	0.167
LOC100642749	0.267
LOC100642751	0.19
LOC100642752	0.25
LOC100642753	0.208
LOC100642754	0.167
LOC100642755	0.111
LOC100642756	0.167
LOC100642757	0.167
LOC100642758	0.222
LOC100642759	0.167
LOC100642760	0.267
LOC100642762	0.292
LOC100642763	0.125
LOC100642764	0.238
LOC100642766	0.167
LOC100642767	0.167
LOC100642769	0
LOC100642770	0.074
LOC100642771	0.4
LOC100642772	0.381
LOC100642774	0
LOC100642775	0.5
LOC100642776	0.5
LOC100642777	0.095
LOC100642779	0.296
LOC100642780	0.233
LOC100642781	0
LOC100642782	0.733
LOC100642785	0.148
LOC100642786	0.067
LOC100642787	0.667
LOC100642788	0.133
LOC100642789	0.556
LOC100642790	0.125
LOC100642791	0.259
LOC100642792	0.125
LOC100642793	0.333
LOC100642794	0.2
LOC100642795	0.667
LOC100642796	0.857
LOC100642798	0.267
LOC100642799	0
LOC100642800	0.267
LOC100642801	0.133
LOC100642802	0.1
LOC100642803	0.267
LOC100642804	0.5
LOC100642805	0.222
LOC100642806	0.2
LOC100642807	0
LOC100642808	0.148
LOC100642809	0.148
LOC100642810	0.208
LOC100642813	0.389
LOC100642814	0.567
LOC100642815	0.067
LOC100642816	0.667
LOC100642817	0.733
LOC100642818	0.074
LOC100642819	0.167
LOC100642820	0.208
LOC100642821	0.222
LOC100642822	0.083
LOC100642823	0.148
LOC100642825	0.333
LOC100642826	0
LOC100642827	0.056
LOC100642828	0.133
LOC100642829	0.25
LOC100642830	0.75
LOC100642832	0.167
LOC100642833	0.111
LOC100642834	0.762
LOC100642836	0.667
LOC100642837	0.167
LOC100642838	0.593
LOC100642839	0.741
LOC100642841	0.857
LOC100642842	0
LOC100642844	0.1
LOC100642845	0.111
LOC100642846	0.267
LOC100642847	0.444
LOC100642848	0.148
LOC100642849	0.292
LOC100642850	0.1
LOC100642851	0.444
LOC100642852	0.292
LOC100642853	0.185
LOC100642854	0.292
LOC100642855	0.407
LOC100642856	0.125
LOC100642857	0.185
LOC100642858	0.417
LOC100642859	0.143
LOC100642860	0.533
LOC100642861	0.667
LOC100642862	0.148
LOC100642863	0.233
LOC100642864	0.875
LOC100642865	0.208
LOC100642867	0.167
LOC100642868	0.286
LOC100642870	0.19
LOC100642871	0.5
LOC100642872	0.292
LOC100642873	0.167
LOC100642874	0.033
LOC100642875	0.111
LOC100642876	0.033
LOC100642877	0.185
LOC100642878	0
LOC100642879	0.2
LOC100642880	0.37
LOC100642881	0.19
LOC100642882	0.667
LOC100642883	0.458
LOC100642884	0.111
LOC100642885	0.381
LOC100642886	0.19
LOC100642887	0.333
LOC100642888	0.037
LOC100642889	0.083
LOC100642890	0.333
LOC100642891	0
LOC100642892	0.111
LOC100642893	0.3
LOC100642894	0.286
LOC100642895	0.2
LOC100642896	0.444
LOC100642897	0.444
LOC100642898	0.8
LOC100642899	0.75
LOC100642900	0.267
LOC100642901	0.074
LOC100642902	0.542
LOC100642903	0.2
LOC100642904	0.083
LOC100642905	0.571
LOC100642906	0.333
LOC100642907	0
LOC100642909	0.5
LOC100642910	0.037
LOC100642911	0.208
LOC100642912	0.033
LOC100642913	0.2
LOC100642914	0.208
LOC100642915	0.667
LOC100642917	0.083
LOC100642918	0.458
LOC100642919	0.75
LOC100642920	0.111
LOC100642921	0.63
LOC100642922	0.792
LOC100642923	0.167
LOC100642924	0.333
LOC100642926	0.333
LOC100642927	0.333
LOC100642928	0.278
LOC100642929	0.074
LOC100642930	0.5
LOC100642931	0.1
LOC100642932	0.4
LOC100642933	0.2
LOC100642934	0.259
LOC100642935	0.19
LOC100642936	0.667
LOC100642937	0.63
LOC100642938	0.556
LOC100642939	0.111
LOC100642940	0
LOC100642941	0.037
LOC100642942	0.222
LOC100642943	0.222
LOC100642944	0.19
LOC100642945	0.542
LOC100642946	0.133
LOC100642947	0.333
LOC100642949	0.167
LOC100642950	0.278
LOC100642951	0.733
LOC100642952	0.8
LOC100642953	0.278
LOC100642954	0.633
LOC100642957	0.367
LOC100642958	0.37
LOC100642959	0.2
LOC100642961	0.714
LOC100642962	0.167
LOC100642963	0.762
LOC100642965	0.2
LOC100642966	0.5
LOC100642967	0.3
LOC100642969	0.111
LOC100642970	0.074
LOC100642972	0.111
LOC100642975	0.2
LOC100642976	0
LOC100642977	0.125
LOC100642978	0.556
LOC100642979	0.185
LOC100642980	0.4
LOC100642981	0.75
LOC100642982	0.778
LOC100642983	0.3
LOC100642984	0.111
LOC100642985	0.222
LOC100642986	0.296
LOC100642987	0.2
LOC100642988	0.37
LOC100642989	0.167
LOC100642991	0
LOC100642992	0.333
LOC100642994	0.111
LOC100642995	0.167
LOC100642996	0.333
LOC100642997	0.2
LOC100642998	0.25
LOC100642999	0.25
LOC100643000	0.333
LOC100643001	0
LOC100643003	0.167
LOC100643004	0.5
LOC100643005	0.208
LOC100643006	0.133
LOC100643007	0.381
LOC100643008	0.133
LOC100643009	0.167
LOC100643010	0.519
LOC100643011	0.1
LOC100643012	0.333
LOC100643013	0.542
LOC100643014	0.556
LOC100643015	0.2
LOC100643018	0.238
LOC100643019	0.185
LOC100643020	0.852
LOC100643021	0.2
LOC100643022	0.333
LOC100643023	0.625
LOC100643024	0.233
LOC100643026	0
LOC100643027	0.167
LOC100643028	0.033
LOC100643029	0.222
LOC100643030	0.222
LOC100643031	0.733
LOC100643032	0.5
LOC100643033	0.133
LOC100643034	0.81
LOC100643035	0.148
LOC100643036	0.208
LOC100643038	0.2
LOC100643039	0.125
LOC100643040	0.4
LOC100643041	0.6
LOC100643042	0.222
LOC100643044	0.095
LOC100643045	0.167
LOC100643046	0.167
LOC100643048	0.167
LOC100643049	0.5
LOC100643050	0.5
LOC100643051	0.458
LOC100643052	0.333
LOC100643053	0.133
LOC100643054	0.333
LOC100643055	0.167
LOC100643056	0.067
LOC100643057	0.75
LOC100643058	0.074
LOC100643059	0.143
LOC100643060	0.3
LOC100643061	0.042
LOC100643062	0.556
LOC100643063	0.296
LOC100643064	0.381
LOC100643065	0.667
LOC100643066	0.556
LOC100643068	0.556
LOC100643069	0.367
LOC100643070	0.1
LOC100643071	0.444
LOC100643072	0.143
LOC100643073	0.481
LOC100643074	0.333
LOC100643075	0.333
LOC100643076	0.286
LOC100643077	0.333
LOC100643078	0.6
LOC100643079	0.222
LOC100643080	0.407
LOC100643082	0.222
LOC100643083	0.417
LOC100643084	0.238
LOC100643085	0.208
LOC100643086	0.267
LOC100643087	0
LOC100643088	0.571
LOC100643089	0.148
LOC100643091	0.167
LOC100643092	0.6
LOC100643094	0.2
LOC100643095	0.25
LOC100643096	0.208
LOC100643097	0.2
LOC100643098	0.278
LOC100643099	0.148
LOC100643100	0.267
LOC100643101	0.389
LOC100643102	0.333
LOC100643103	0.667
LOC100643104	0.407
LOC100643105	0.278
LOC100643107	0.25
LOC100643109	0.667
LOC100643110	0.25
LOC100643111	0.389
LOC100643112	0.067
LOC100643113	0.519
LOC100643114	0.286
LOC100643115	0.667
LOC100643116	0.167
LOC100643117	0.074
LOC100643118	0.167
LOC100643119	0.286
LOC100643120	0.143
LOC100643122	0.238
LOC100643125	0.148
LOC100643126	0.4
LOC100643127	0.2
LOC100643128	0.238
LOC100643130	0.4
LOC100643131	0.333
LOC100643132	0.033
LOC100643133	0.167
LOC100643134	0.222
LOC100643135	0.2
LOC100643136	0.143
LOC100643137	0
LOC100643139	0
LOC100643141	0.208
LOC100643142	0.429
LOC100643143	0.4
LOC100643144	0.37
LOC100643145	0.222
LOC100643146	0.067
LOC100643147	0.259
LOC100643148	0
LOC100643149	0.5
LOC100643150	0.667
LOC100643151	0.767
LOC100643152	0.833
LOC100643153	0.556
LOC100643154	0.1
LOC100643155	0.133
LOC100643156	0.333
LOC100643157	0.4
LOC100643158	0.2
LOC100643159	0.375
LOC100643160	0.5
LOC100643161	0.238
LOC100643162	0.267
LOC100643163	0.444
LOC100643164	0.067
LOC100643165	0.767
LOC100643166	0.1
LOC100643169	0.1
LOC100643170	0.222
LOC100643171	0.5
LOC100643173	0.633
LOC100643175	0.083
LOC100643176	0.25
LOC100643177	0.074
LOC100643178	0.542
LOC100643179	0.238
LOC100643181	0.519
LOC100643183	0.222
LOC100643185	0.5
LOC100643186	0.333
LOC100643187	0.111
LOC100643188	0.762
LOC100643190	0.2
LOC100643191	0.292
LOC100643192	0.667
LOC100643194	0.467
LOC100643195	0.25
LOC100643197	0.292
LOC100643198	0.167
LOC100643199	0.222
LOC100643200	0.267
LOC100643201	0.381
LOC100643203	0.778
LOC100643204	0.148
LOC100643205	0.167
LOC100643206	0.167
LOC100643207	0.185
LOC100643208	0.333
LOC100643209	0.5
LOC100643210	0.333
LOC100643211	0.1
LOC100643212	0.476
LOC100643213	0.133
LOC100643214	0.233
LOC100643215	0.833
LOC100643216	0.208
LOC100643217	0.333
LOC100643218	0.567
LOC100643219	0
LOC100643220	0.067
LOC100643221	0.111
LOC100643222	0.259
LOC100643223	0.095
LOC100643224	0.417
LOC100643225	0.375
LOC100643226	0.278
LOC100643227	0.083
LOC100643228	0.133
LOC100643229	0.667
LOC100643230	0.167
LOC100643231	0.741
LOC100643233	0.833
LOC100643234	0.111
LOC100643235	0.375
LOC100643236	0.333
LOC100643237	0.083
LOC100643238	0.067
LOC100643239	0.208
LOC100643240	0.167
LOC100643241	0
LOC100643242	0.056
LOC100643243	0.611
LOC100643244	0.167
LOC100643245	0.222
LOC100643247	0.417
LOC100643249	0.167
LOC100643250	0.074
LOC100643251	0.033
LOC100643252	0.333
LOC100643253	0.037
LOC100643254	0.815
LOC100643255	0.033
LOC100643256	0.333
LOC100643257	0.4
LOC100643258	0.667
LOC100643259	0.267
LOC100643261	0.292
LOC100643262	0.667
LOC100643263	0.37
LOC100643264	0.111
LOC100643265	0.556
LOC100643266	0.167
LOC100643268	0.333
LOC100643269	0.222
LOC100643270	0.222
LOC100643271	0.37
LOC100643272	0.208
LOC100643273	0.067
LOC100643274	0.8
LOC100643275	0.833
LOC100643276	0.429
LOC100643279	0.5
LOC100643280	0.133
LOC100643281	0.143
LOC100643282	0.571
LOC100643283	0.133
LOC100643284	0.185
LOC100643286	0.367
LOC100643287	0.033
LOC100643288	0.5
LOC100643289	0.81
LOC100643290	0.083
LOC100643291	0.333
LOC100643292	0.222
LOC100643293	0.625
LOC100643294	0.222
LOC100643295	0.167
LOC100643296	0.619
LOC100643297	0.1
LOC100643298	0.259
LOC100643299	0.19
LOC100643300	0.37
LOC100643302	0.185
LOC100643303	0.267
LOC100643304	0.444
LOC100643305	0.133
LOC100643306	0.444
LOC100643307	0
LOC100643308	0.2
LOC100643309	0.444
LOC100643311	0.571
LOC100643312	0.2
LOC100643313	0.083
LOC100643314	0.417
LOC100643315	0.167
LOC100643316	0.208
LOC100643317	0.2
LOC100643318	0.6
LOC100643319	0
LOC100643320	0.074
LOC100643321	0.133
LOC100643323	0.417
LOC100643324	0.5
LOC100643325	0.296
LOC100643326	0.25
LOC100643327	0.714
LOC100643329	0.286
LOC100643330	0.222
LOC100643331	0.033
LOC100643332	0
LOC100643333	0.667
LOC100643334	0.1
LOC100643335	0.133
LOC100643337	0.111
LOC100643338	0.222
LOC100643339	0.476
LOC100643340	0.286
LOC100643341	0.667
LOC100643342	0.611
LOC100643343	0.429
LOC100643344	0.389
LOC100643345	0.185
LOC100643346	0.143
LOC100643348	0.033
LOC100643349	0.667
LOC100643350	0.125
LOC100643351	0.296
LOC100643354	0.556
LOC100643355	0.033
LOC100643356	0.067
LOC100643358	0.208
LOC100643359	0.167
LOC100643360	0.467
LOC100643361	0.1
LOC100643362	0.222
LOC100643363	0
LOC100643364	0.208
LOC100643365	0.625
LOC100643366	0.083
LOC100643367	0.222
LOC100643368	0
LOC100643369	0
LOC100643370	0.542
LOC100643373	0.333
LOC100643374	0.148
LOC100643375	0.667
LOC100643376	0.111
LOC100643377	0.167
LOC100643378	0.2
LOC100643379	0
LOC100643380	0.185
LOC100643381	0
LOC100643382	0.667
LOC100643384	0.167
LOC100643385	0.19
LOC100643386	0.333
LOC100643387	0.222
LOC100643388	0.333
LOC100643389	0.4
LOC100643390	0.208
LOC100643391	0.37
LOC100643392	0.333
LOC100643393	0
LOC100643394	0.389
LOC100643395	0.19
LOC100643396	0.042
LOC100643398	0
LOC100643399	0.292
LOC100643401	0.048
LOC100643402	0.1
LOC100643403	0.238
LOC100643404	0.6
LOC100643406	0.1
LOC100643407	0.5
LOC100643408	0.111
LOC100643409	0.133
LOC100643411	0.583
LOC100643412	0.611
LOC100643414	0.407
LOC100643415	0.1
LOC100643416	0.074
LOC100643417	0.25
LOC100643418	0.4
LOC100643419	0.8
LOC100643421	0.033
LOC100643422	0.067
LOC100643423	0.067
LOC100643424	0.444
LOC100643425	0.524
LOC100643426	0.611
LOC100643427	0.185
LOC100643428	0.133
LOC100643429	0.067
LOC100643430	0.222
LOC100643431	0.19
LOC100643432	0.125
LOC100643434	0.333
LOC100643435	0.875
LOC100643436	0.033
LOC100643437	0.259
LOC100643438	0.367
LOC100643439	0.429
LOC100643440	0.222
LOC100643441	0.333
LOC100643442	0.37
LOC100643443	0.259
LOC100643444	0.048
LOC100643445	0.278
LOC100643447	0.8
LOC100643448	0.033
LOC100643449	0.2
LOC100643451	0.556
LOC100643452	0.2
LOC100643453	0.367
LOC100643454	0.238
LOC100643455	0.208
LOC100643456	0.571
LOC100643457	0.037
LOC100643459	0.333
LOC100643460	0.6
LOC100643462	0.333
LOC100643464	0.048
LOC100643465	0.444
LOC100643466	0.042
LOC100643467	0.037
LOC100643468	0.889
LOC100643470	0.111
LOC100643471	0.067
LOC100643472	0.167
LOC100643473	0.19
LOC100643476	0.917
LOC100643477	0.5
LOC100643478	0.333
LOC100643479	0.542
LOC100643480	0.778
LOC100643481	0.667
LOC100643482	0.067
LOC100643483	0
LOC100643484	0.111
LOC100643485	0.25
LOC100643486	0.5
LOC100643487	0.2
LOC100643488	0.917
LOC100643490	0.1
LOC100643491	0.167
LOC100643492	0.367
LOC100643493	0.5
LOC100643494	0.333
LOC100643495	0
LOC100643496	0.444
LOC100643497	0.111
LOC100643498	0.5
LOC100643499	0.167
LOC100643500	0.3
LOC100643501	0.25
LOC100643502	0.667
LOC100643503	0.583
LOC100643504	0.333
LOC100643506	0.238
LOC100643507	0.583
LOC100643508	0.133
LOC100643509	0
LOC100643510	0.278
LOC100643511	0.222
LOC100643512	0.233
LOC100643513	0.133
LOC100643514	0.296
LOC100643515	0.222
LOC100643517	0.067
LOC100643518	0.833
LOC100643519	0.556
LOC100643520	0.852
LOC100643521	0.389
LOC100643522	0.8
LOC100643523	0.815
LOC100643524	0.292
LOC100643525	0.286
LOC100643526	0.033
LOC100643527	0.056
LOC100643529	0.278
LOC100643530	0.8
LOC100643531	0.208
LOC100643532	0
LOC100643533	0.296
LOC100643534	0.167
LOC100643535	0.333
LOC100643536	0.667
LOC100643537	0.467
LOC100643538	0.1
LOC100643539	0.556
LOC100643540	0.148
LOC100643541	0.074
LOC100643542	0.222
LOC100643543	0.481
LOC100643544	0.133
LOC100643545	0.667
LOC100643546	0.083
LOC100643547	0.556
LOC100643549	0.167
LOC100643550	0.417
LOC100643552	0.042
LOC100643553	0
LOC100643555	0.111
LOC100643556	1
LOC100643557	0
LOC100643559	0.133
LOC100643560	0.381
LOC100643561	0.5
LOC100643562	0.167
LOC100643563	0.5
LOC100643564	0.185
LOC100643565	0.444
LOC100643566	0.056
LOC100643567	0.222
LOC100643568	0.762
LOC100643569	0.467
LOC100643570	0.074
LOC100643571	0.048
LOC100643572	0.467
LOC100643573	0.167
LOC100643574	0.167
LOC100643575	0.6
LOC100643576	0.375
LOC100643577	0.533
LOC100643578	0.074
LOC100643579	0.143
LOC100643580	0.567
LOC100643581	0.148
LOC100643582	0.2
LOC100643583	0.333
LOC100643584	0.167
LOC100643585	0.633
LOC100643586	0.1
LOC100643587	0.333
LOC100643588	0.074
LOC100643589	0.333
LOC100643590	0.667
LOC100643591	0.111
LOC100643592	0.25
LOC100643593	0.633
LOC100643594	0.8
LOC100643595	0
LOC100643597	0
LOC100643598	0.296
LOC100643599	0.111
LOC100643600	0.625
LOC100643601	0.2
LOC100643602	0.704
LOC100643603	0.2
LOC100643604	0.238
LOC100643605	0.167
LOC100643606	0.222
LOC100643607	0.333
LOC100643608	0.583
LOC100643609	0.533
LOC100643610	0.444
LOC100643611	0.333
LOC100643612	0.042
LOC100643613	0.5
LOC100643615	0.167
LOC100643616	0.444
LOC100643617	0.417
LOC100643618	0.222
LOC100643619	0.19
LOC100643620	0
LOC100643621	0.444
LOC100643622	0.767
LOC100643623	0.056
LOC100643624	0.433
LOC100643625	0.583
LOC100643626	0.148
LOC100643627	0.467
LOC100643628	0.286
LOC100643629	0.292
LOC100643632	0.133
LOC100643634	0.133
LOC100643635	0.111
LOC100643636	0.185
LOC100643637	0.7
LOC100643638	0.926
LOC100643639	0.625
LOC100643640	0.19
LOC100643641	0.571
LOC100643642	0.583
LOC100643643	0.571
LOC100643645	0.467
LOC100643646	0.267
LOC100643647	0.19
LOC100643648	0.524
LOC100643649	0.259
LOC100643650	0.033
LOC100643651	0.19
LOC100643652	0.042
LOC100643653	0.074
LOC100643654	0.067
LOC100643655	0.267
LOC100643657	0.222
LOC100643658	0.381
LOC100643659	0.333
LOC100643660	0.222
LOC100643661	0.133
LOC100643662	0.111
LOC100643663	0.148
LOC100643665	0.292
LOC100643666	0.185
LOC100643668	0.792
LOC100643669	0.75
LOC100643670	0
LOC100643671	0.556
LOC100643673	0.067
LOC100643674	0.519
LOC100643676	0.3
LOC100643677	0.048
LOC100643678	0.889
LOC100643679	0.095
LOC100643680	0.708
LOC100643681	0.5
LOC100643683	0.125
LOC100643684	0.067
LOC100643685	0.111
LOC100643686	0.1
LOC100643687	0.767
LOC100643688	0.167
LOC100643689	0.333
LOC100643690	0.267
LOC100643691	0.222
LOC100643692	0.762
LOC100643693	0.733
LOC100643694	0.476
LOC100643695	0.852
LOC100643696	0.167
LOC100643697	0.056
LOC100643698	0.444
LOC100643699	0.704
LOC100643700	0.389
LOC100643701	0.286
LOC100643702	0.333
LOC100643703	0.367
LOC100643704	0.2
LOC100643705	0.148
LOC100643706	0.222
LOC100643707	0.5
LOC100643708	0.2
LOC100643709	0.75
LOC100643710	0.267
LOC100643711	0.5
LOC100643712	0.333
LOC100643713	0.267
LOC100643714	0.733
LOC100643716	0.19
LOC100643717	0.333
LOC100643718	0.2
LOC100643719	0.167
LOC100643720	0.37
LOC100643721	0.292
LOC100643722	0.333
LOC100643724	0.333
LOC100643725	0.208
LOC100643726	0.278
LOC100643727	0.222
LOC100643728	0.63
LOC100643729	0.033
LOC100643730	0.2
LOC100643731	0.583
LOC100643733	0.033
LOC100643735	0.167
LOC100643737	0.367
LOC100643738	0.292
LOC100643739	0.542
LOC100643740	0.167
LOC100643741	0.074
LOC100643742	0.133
LOC100643743	0.033
LOC100643744	0.444
LOC100643745	0
LOC100643748	0.2
LOC100643749	0
LOC100643750	0.167
LOC100643751	0.148
LOC100643752	0
LOC100643753	0.25
LOC100643754	0.267
LOC100643756	0.6
LOC100643757	0.2
LOC100643758	0.2
LOC100643759	0.222
LOC100643760	0.296
LOC100643761	0.292
LOC100643762	0.333
LOC100643764	0.238
LOC100643765	0.417
LOC100643766	0.19
LOC100643767	0.833
LOC100643768	0
LOC100643769	0.2
LOC100643770	0
LOC100643771	0.667
LOC100643772	0.429
LOC100643773	0.25
LOC100643774	0.333
LOC100643775	0.481
LOC100643776	0
LOC100643777	0
LOC100643778	0.111
LOC100643779	0.733
LOC100643780	0.267
LOC100643781	0.75
LOC100643782	0.8
LOC100643783	0.833
LOC100643784	0.056
LOC100643786	0.25
LOC100643787	0.333
LOC100643788	0.704
LOC100643789	0.2
LOC100643790	0.741
LOC100643791	0.583
LOC100643792	0.208
LOC100643794	0.433
LOC100643795	0.095
LOC100643796	0.833
LOC100643797	0.2
LOC100643798	0
LOC100643799	0.222
LOC100643800	0.133
LOC100643801	0.611
LOC100643802	0.233
LOC100643803	0.033
LOC100643804	0.333
LOC100643805	0.185
LOC100643806	0.417
LOC100643807	0.208
LOC100643808	0.481
LOC100643809	0.37
LOC100643810	0
LOC100643811	0.111
LOC100643812	0.389
LOC100643813	0.233
LOC100643814	0.048
LOC100643815	0.583
LOC100643816	0.2
LOC100643817	0.481
LOC100643818	0.238
LOC100643819	0.1
LOC100643820	0.067
LOC100643821	0.2
LOC100643822	0.4
LOC100643824	0.375
LOC100643825	0.333
LOC100643826	0.556
LOC100643827	0.37
LOC100643828	0.533
LOC100643829	0.056
LOC100643830	0.259
LOC100643831	0.2
LOC100643833	0
LOC100643834	0.815
LOC100643835	0.056
LOC100643836	0.143
LOC100643837	0.167
LOC100643838	0.714
LOC100643839	0.167
LOC100643840	0.167
LOC100643842	0.148
LOC100643843	0.222
LOC100643844	0.208
LOC100643845	0.1
LOC100643846	0.111
LOC100643847	0.167
LOC100643848	0.083
LOC100643849	0.292
LOC100643850	0.067
LOC100643854	0.259
LOC100643855	0.625
LOC100643856	0.333
LOC100643857	0.667
LOC100643858	0.6
LOC100643859	0.667
LOC100643860	0.267
LOC100643862	0.433
LOC100643863	0.5
LOC100643864	0.593
LOC100643866	0
LOC100643867	0
LOC100643868	0.083
LOC100643869	0.667
LOC100643870	0.125
LOC100643871	0.867
LOC100643872	0.476
LOC100643873	0.125
LOC100643874	0.148
LOC100643875	0.815
LOC100643876	0.278
LOC100643877	0.2
LOC100643880	0.111
LOC100643881	0.143
LOC100643882	0.042
LOC100643883	0.167
LOC100643884	0.667
LOC100643886	0.762
LOC100643887	0.3
LOC100643888	0.185
LOC100643889	0.167
LOC100643890	0.2
LOC100643891	0.667
LOC100643892	0.519
LOC100643893	0.033
LOC100643894	0.333
LOC100643895	0.133
LOC100643898	0.267
LOC100643899	0.185
LOC100643900	0.833
LOC100643901	0.048
LOC100643902	0.333
LOC100643903	0.19
LOC100643904	0.143
LOC100643905	0.133
LOC100643906	0.074
LOC100643907	0.056
LOC100643908	0.5
LOC100643909	0
LOC100643910	0.556
LOC100643911	0.1
LOC100643912	0.286
LOC100643914	0.067
LOC100643915	0.19
LOC100643916	0.37
LOC100643917	0.222
LOC100643919	0.286
LOC100643921	0.714
LOC100643922	0.1
LOC100643923	0.033
LOC100643924	0.417
LOC100643925	0.143
LOC100643926	0.1
LOC100643927	0.7
LOC100643930	0.067
LOC100643931	0.533
LOC100643933	0.111
LOC100643934	0.267
LOC100643935	0.1
LOC100643936	0.222
LOC100643937	0.286
LOC100643938	0.741
LOC100643939	0.167
LOC100643940	0.083
LOC100643941	0.5
LOC100643942	0.111
LOC100643943	0.333
LOC100643944	0.762
LOC100643945	0
LOC100643946	0.083
LOC100643949	0.148
LOC100643950	0.222
LOC100643951	0.267
LOC100643952	0.444
LOC100643953	0.389
LOC100643954	0.167
LOC100643955	0.704
LOC100643956	0.407
LOC100643957	0.25
LOC100643958	0.167
LOC100643959	0.611
LOC100643960	0.667
LOC100643961	0.444
LOC100643962	0
LOC100643963	0.185
LOC100643964	0.333
LOC100643965	0.222
LOC100643966	0.208
LOC100643967	0.167
LOC100643969	0.238
LOC100643970	0.167
LOC100643971	0.1
LOC100643972	0.1
LOC100643973	0.143
LOC100643974	0.381
LOC100643975	0.444
LOC100643977	0.067
LOC100643978	0.143
LOC100643979	0.667
LOC100643980	0.381
LOC100643981	0.667
LOC100643982	0.067
LOC100643983	0.1
LOC100643984	0.533
LOC100643985	0.481
LOC100643986	1
LOC100643988	0.067
LOC100643990	0.2
LOC100643991	0
LOC100643993	0.238
LOC100643994	0.8
LOC100643995	0.222
LOC100643996	0.167
LOC100643997	0.533
LOC100643999	0.167
LOC100644000	0.286
LOC100644001	0.167
LOC100644003	0.067
LOC100644004	0.389
LOC100644005	0.267
LOC100644006	0.133
LOC100644007	0.458
LOC100644008	0.333
LOC100644009	0.8
LOC100644010	0.111
LOC100644012	0.667
LOC100644013	0.556
LOC100644014	0.467
LOC100644016	0.238
LOC100644017	0.25
LOC100644018	0.667
LOC100644019	0.222
LOC100644020	0.278
LOC100644021	0
LOC100644022	0.222
LOC100644023	0.1
LOC100644024	0.583
LOC100644025	0
LOC100644026	0
LOC100644027	0.533
LOC100644028	0.5
LOC100644029	0.037
LOC100644031	0.5
LOC100644032	0
LOC100644033	0.444
LOC100644034	0.833
LOC100644036	0.381
LOC100644037	0.5
LOC100644040	0.417
LOC100644041	0.6
LOC100644042	0.8
LOC100644043	0.259
LOC100644044	0
LOC100644045	0.333
LOC100644046	0.133
LOC100644047	0.476
LOC100644048	0
LOC100644049	0.125
LOC100644050	0.208
LOC100644051	0
LOC100644052	0.238
LOC100644053	0.083
LOC100644055	0.767
LOC100644056	0.667
LOC100644058	0.333
LOC100644059	0.111
LOC100644060	0.296
LOC100644061	0.083
LOC100644062	0.167
LOC100644063	0.333
LOC100644064	0.167
LOC100644065	0.167
LOC100644066	0.429
LOC100644067	0.333
LOC100644068	0.375
LOC100644069	0.083
LOC100644070	0.222
LOC100644072	0.238
LOC100644073	0.25
LOC100644074	0.767
LOC100644075	0.238
LOC100644076	0
LOC100644077	0.133
LOC100644078	0.75
LOC100644079	0.429
LOC100644080	0.333
LOC100644081	0.222
LOC100644082	0.333
LOC100644083	0.067
LOC100644084	0.4
LOC100644085	0.6
LOC100644088	0.222
LOC100644090	0.111
LOC100644091	0.296
LOC100644092	0.167
LOC100644094	0.222
LOC100644095	0.333
LOC100644096	0.143
LOC100644097	0.222
LOC100644098	0.667
LOC100644099	0.833
LOC100644101	0.733
LOC100644102	0.259
LOC100644103	0.208
LOC100644105	0.667
LOC100644106	0.259
LOC100644107	0.667
LOC100644108	0
LOC100644109	0.333
LOC100644110	0.375
LOC100644112	0.333
LOC100644113	0.143
LOC100644114	0.533
LOC100644115	0.467
LOC100644116	0.81
LOC100644117	0.4
LOC100644118	0.1
LOC100644120	0.167
LOC100644121	0.333
LOC100644122	0.238
LOC100644123	0.111
LOC100644124	0.125
LOC100644125	0.667
LOC100644127	0
LOC100644128	0.259
LOC100644129	0.222
LOC100644130	0.25
LOC100644131	0.033
LOC100644132	0.444
LOC100644133	0.133
LOC100644134	0.067
LOC100644135	0
LOC100644136	0.778
LOC100644137	0.667
LOC100644138	0.111
LOC100644139	0.033
LOC100644140	0.533
LOC100644141	0.111
LOC100644142	0.667
LOC100644143	0.167
LOC100644144	0.292
LOC100644145	0.333
LOC100644146	0.833
LOC100644147	0.667
LOC100644148	0.381
LOC100644150	0.733
LOC100644152	0.417
LOC100644153	0.074
LOC100644154	0.033
LOC100644155	0.267
LOC100644156	0.267
LOC100644157	0.278
LOC100644159	0
LOC100644160	0.444
LOC100644161	0.167
LOC100644162	0.1
LOC100644163	0.19
LOC100644164	0.75
LOC100644165	0.333
LOC100644166	0.111
LOC100644167	0.292
LOC100644169	0.3
LOC100644170	0.667
LOC100644171	0.429
LOC100644173	0.148
LOC100644174	0.222
LOC100644175	0.1
LOC100644176	0.5
LOC100644177	0.8
LOC100644178	0.133
LOC100644180	0.292
LOC100644181	0.111
LOC100644182	0.267
LOC100644183	0.25
LOC100644184	0.267
LOC100644185	0.033
LOC100644186	0.167
LOC100644187	0.033
LOC100644189	0.333
LOC100644190	0.095
LOC100644191	0.037
LOC100644192	0.083
LOC100644193	0.19
LOC100644194	0.1
LOC100644196	0.278
LOC100644197	0.037
LOC100644198	0.333
LOC100644199	0.722
LOC100644200	0.5
LOC100644201	0.556
LOC100644203	0.429
LOC100644204	0.333
LOC100644205	0.667
LOC100644206	0.25
LOC100644207	0.4
LOC100644208	0.571
LOC100644210	0.815
LOC100644211	0.222
LOC100644212	0.148
LOC100644213	0.222
LOC100644214	0.25
LOC100644215	0
LOC100644216	0
LOC100644218	0.1
LOC100644219	0.733
LOC100644220	0.778
LOC100644221	0.533
LOC100644222	0.259
LOC100644223	0.667
LOC100644224	0.333
LOC100644225	0.333
LOC100644227	0.074
LOC100644228	0
LOC100644229	0.292
LOC100644230	0.167
LOC100644231	0.5
LOC100644232	0.333
LOC100644233	0.583
LOC100644234	0.333
LOC100644235	0.222
LOC100644236	0.1
LOC100644237	0.185
LOC100644238	0.704
LOC100644239	0.333
LOC100644240	0.133
LOC100644242	0.556
LOC100644243	0.762
LOC100644244	0.333
LOC100644245	0.042
LOC100644246	0.3
LOC100644247	0.25
LOC100644248	0.75
LOC100644249	0.611
LOC100644250	0.19
LOC100644251	0.292
LOC100644252	0.033
LOC100644253	0.233
LOC100644254	0.067
LOC100644255	0.25
LOC100644256	0.286
LOC100644257	0.889
LOC100644258	0.222
LOC100644259	0.167
LOC100644260	0.185
LOC100644261	0.417
LOC100644262	0.278
LOC100644263	0.444
LOC100644264	0.333
LOC100644265	0.25
LOC100644266	0.125
LOC100644267	0.148
LOC100644268	0.524
LOC100644269	0.167
LOC100644270	0.556
LOC100644271	0.667
LOC100644272	0.417
LOC100644273	0.083
LOC100644274	0.333
LOC100644275	0.074
LOC100644276	0.033
LOC100644277	0.481
LOC100644278	0.19
LOC100644279	0.167
LOC100644280	0.208
LOC100644281	0.444
LOC100644282	0.185
LOC100644283	0
LOC100644285	0.778
LOC100644286	0.25
LOC100644287	0
LOC100644288	0.208
LOC100644289	0.148
LOC100644290	0.25
LOC100644291	0.1
LOC100644292	0.1
LOC100644293	0
LOC100644294	0.133
LOC100644295	0.185
LOC100644296	0.185
LOC100644297	0.2
LOC100644298	0.238
LOC100644299	0.133
LOC100644300	0.444
LOC100644301	0.222
LOC100644302	0.042
LOC100644303	0.1
LOC100644304	0.25
LOC100644306	0.233
LOC100644307	0.333
LOC100644308	0.333
LOC100644309	0.133
LOC100644310	0.333
LOC100644311	0.333
LOC100644312	0.481
LOC100644313	0.667
LOC100644315	0.167
LOC100644316	0.067
LOC100644317	0.292
LOC100644318	0.667
LOC100644319	0.633
LOC100644320	0.233
LOC100644321	0
LOC100644323	0
LOC100644324	0.167
LOC100644325	0.259
LOC100644326	0.042
LOC100644327	0.429
LOC100644328	0.133
LOC100644329	0.111
LOC100644330	0.111
LOC100644332	0.571
LOC100644333	0.433
LOC100644335	0.083
LOC100644337	0.792
LOC100644340	0.222
LOC100644341	0.733
LOC100644345	0.148
LOC100644347	0.125
LOC100644348	0.6
LOC100644349	0.2
LOC100644350	0.667
LOC100644353	0.074
LOC100644354	0.1
LOC100644355	0.467
LOC100644356	0.167
LOC100644357	0.25
LOC100644358	0.667
LOC100644359	0.222
LOC100644360	0.708
LOC100644361	0.1
LOC100644362	0.167
LOC100644364	0.25
[truncated: 8,628 more rows]
