# Supplementary material for: Localized Tissue-Specific Gene Expression and Gene Duplications are Important Sources of Social Morph Differences in a Social Bumblebee
Source: Mol Biol Evol. 2025 Mar 27;42(4):msaf063. doi: 10.1093/molbev/msaf063 (PMC11968646; doi:10.1093/molbev/msaf063)
Supplement: msaf063_Supplementary_Data [file msaf063_supplementary_data.zip › Supplementary table S4_dNdS estimation.xls]

## Sheet: Table_S4a_dNdSest_bt_bi
Supplementary table S4: dN/dS estimation
Manuscript name: Localised tissue-specific gene expression and gene duplications are important sources of social morph differences in a social bumblebee.
Author list: Hongfei Xu, Thomas J. Colgan
Supplementary table S4a: The dN/dS values were calculated by comparing coding sequences of Bombus terrestris and homologous sequences in Bombus impatiens. For each gene, the gene_id, value of nonsynonymous (dN), synonymous (dS), and dN/dS are provided as the most important information; in addition, the details of alignments are also provided in this table.
gene_id (B. terrestris)	query_id	subject_id	dN	dS	dNdS	perc_identity	num_ident_matches	alig_length	mismatches	gap_openings	n_gaps	pos_match	ppos	q_start	q_end	q_len	qcov	qcovhsp	s_start	s_end	s_len	evalue	bit_score	score_raw
npve	NM_001280889.2	XM_003492391.3	0.02077	0.106	0.196	96.3	339	352	13	0	0	347	98.6	1	352	352	100	100	1	352	352	3.84e-266	720	1859
VSP	NM_001280894.1	XM_033321898.1	0.03475	0.1101	0.3156	91.7	331	361	27	2	3	340	94.2	1	359	359	100	100	1	360	360	1.13e-255	694	1792
F2	NM_001280901.1	XM_012381431.3	0.03382	0.1156	0.2926	95.8	293	306	12	1	1	294	96.1	1	305	313	97.4	97.4	1	306	595	1.64e-55	189	481
LOC100650005	NM_001280906.1	XM_003487762.4	0.03024	0.05739	0.527	93.8	348	371	23	0	0	360	97	1	371	371	100	100	1	371	371	3.42e-265	719	1857
Def	NM_001280909.1	XM_003486302.4	0.00929	0.1456	0.0638	97.9	95	97	2	0	0	95	97.9	1	97	97	100	100	62	158	158	1.41e-62	187	474
Mpk	NM_001280916.1	XM_033321711.1	0.02009	0.04036	0.4977	95.6	194	203	9	0	0	196	96.6	1	203	203	100	100	1	203	203	1.29e-144	400	1029
LOC100646723	NM_001280918.1	XM_003485851.4	0.01832	0.07287	0.2514	92.2	285	309	24	0	0	293	94.8	1	309	309	100	100	1	309	309	5.89e-212	580	1494
Kr-h1	NM_001280921.1	XM_003485596.4	0.01093	0.07168	0.1525	99	484	489	5	0	0	487	99.6	1	489	489	100	100	10	498	501	4.58e-199	562	1449
LOC100646012	NM_001280926.1	XM_003493294.4	0.01379	0.03993	0.3453	97.1	235	242	7	0	0	240	99.2	1	242	242	100	100	1	242	242	1.74e-175	482	1240
LOC100647908	NM_001280930.1	XM_003490371.4	0.007071	0.04205	0.1682	98.4	375	381	6	0	0	379	99.5	1	381	381	100	100	1	381	381	4.7e-268	728	1878
LOC100648426	NM_001280933.1	XM_012393528.3	0.01673	0.05517	0.3032	96.5	381	395	14	0	0	392	99.2	1	395	395	100	100	1	395	395	1.7e-268	730	1884
LOC100644850	NM_001280936.1	XM_033319546.1	0.01655	0.02818	0.5873	96.6	372	385	13	0	0	381	99	1	385	385	100	100	1	385	385	6.53e-277	750	1937
LOC100650274	NM_001285398.1	XM_003492393.4	0.04346	0.08224	0.5285	91	344	378	34	0	0	359	95	1	378	378	100	100	1	378	378	7.01e-273	739	1909
LOC100650033	NM_001286444.1	XM_024370298.2	0.02477	0.06887	0.3596	94.4	305	323	18	0	0	318	98.5	1	323	323	100	100	1	323	323	2.9e-235	640	1650
LOC100649922	NM_001287563.1	XM_003492392.4	0.00374	0.07194	0.05198	99.2	366	369	3	0	0	367	99.5	1	369	369	100	100	1	369	369	1.28e-284	768	1984
LOC100646090	NM_001287565.1	XM_012390088.3	0.05655	0.08949	0.6319	88.4	268	303	35	0	0	291	96	1	303	305	99.3	99.3	1	303	305	2.56e-204	560	1443
LOC100650865	NM_001304440.1	XM_033318874.1	0.004468	0.04217	0.106	99.3	438	441	3	0	0	438	99.3	1	441	441	100	100	1	441	441	2.22e-305	857	2215
LOC100651787	NM_001308306.1	XM_012389495.3	0.01918	0.05315	0.3608	95.9	874	911	36	1	1	890	97.7	1	911	911	100	100	1	910	910	0	1684	4360
LOC100649840	NM_001308307.1	XM_033320501.1	0.008562	0.09319	0.09188	98	445	454	9	0	0	452	99.6	1	454	454	100	100	1	454	454	0	900	2327
LOC100643258	NM_001331111.1	XM_003494452.4	0.02001	0.04064	0.4923	95.9	1461	1524	63	0	0	1493	98	1	1524	1524	100	100	1	1524	1524	0	2959	7672
LOC100642312	XM_003392812.3	XM_003489889.4	0.001513	0.03372	0.04488	99.7	323	324	1	0	0	324	100	1	324	324	100	100	1	324	324	4.28e-233	634	1636
LOC100642432	XM_003392813.3	XM_003489890.4	0.00247	0.03193	0.07736	99.5	569	572	3	0	0	571	99.8	1	572	572	100	100	1	572	572	0	1114	2881
LOC100642550	XM_003392814.3	XM_003489891.4	0	0.03385	0	100	348	348	0	0	0	348	100	1	348	348	100	100	1	348	348	7.59e-207	570	1469
LOC100642672	XM_003392815.3	XM_003489892.3	0.01445	0.0179	0.8072	96.8	181	187	6	0	0	183	97.9	1	187	187	100	100	1	187	187	1.04e-133	372	954
LOC100642790	XM_003392816.3	XM_003489893.4	0.5404	1.011	0.5348	98.8	160	162	2	0	0	161	99.4	1	162	434	37.3	37.3	1	162	442	5.69e-106	321	822
LOC100642910	XM_003392817.3	XM_003489894.4	0.01283	0.04155	0.3086	97.6	601	616	15	0	0	605	98.2	1	616	616	100	100	1	616	616	0	1212	3136
LOC100643514	XM_003392820.3	XM_003489896.4	0.004067	0.07402	0.05494	99.2	125	126	1	0	0	125	99.2	1	126	126	100	100	1	126	126	1.63e-87	250	638
LOC100643837	XM_003392823.3	XM_003489899.4	0.01516	0.02923	0.5188	96.9	283	292	9	0	0	287	98.3	1	292	292	100	100	1	292	292	2.31e-205	561	1447
LOC100644046	XM_003392825.3	XM_012386128.3	0	0.0613	0	100	183	183	0	0	0	183	100	1	183	183	100	100	1	183	183	1.37e-127	356	913
LOC100644236	XM_003392827.3	XM_003489901.4	0.02673	0.0474	0.5638	94.4	135	143	8	0	0	141	98.6	1	143	143	100	100	1	143	143	1.67e-104	294	753
LOC100644354	XM_003392828.3	XM_012386140.3	0.0686	0.04262	1.61	88.8	143	161	18	0	0	149	92.5	1	161	161	100	100	1	161	161	3.2e-104	295	755
LOC100644871	XM_003392833.2	XM_003489755.3	0.04072	0.07358	0.5534	92.6	87	94	7	0	0	92	97.9	1	94	94	100	100	1	94	94	6.34e-61	180	457
LOC100644991	XM_003392834.3	XM_012386199.3	0.001753	0.05404	0.03244	99.7	857	860	3	0	0	859	99.9	1	860	860	100	100	1	860	860	0	1649	4270
LOC100645110	XM_003392835.3	XM_003489758.4	0.002167	0.04291	0.05051	99.1	456	460	4	0	0	456	99.1	1	460	460	100	100	1	460	460	1.82e-289	788	2036
LOC100645550	XM_003392836.3	XM_012386157.3	0.6483	1.136	0.571	96.8	153	158	5	0	0	154	97.5	1	158	648	24.4	24.4	1	158	625	1.28e-95	307	786
LOC100645666	XM_003392837.3	XM_003489761.4	0.006457	0.05803	0.1113	98.7	1044	1058	14	0	0	1052	99.4	1	1058	1058	100	100	1	1058	1058	0	2053	5319
LOC100645787	XM_003392838.3	XM_003489762.4	0	0.03399	0	100	182	182	0	0	0	182	100	1	182	182	100	100	1	182	182	1.09e-137	381	979
LOC100645973	XM_003392840.3	XM_003489763.4	0.006536	0.0497	0.1315	97.5	357	366	9	0	0	360	98.4	1	366	366	100	100	1	366	366	1.29e-230	632	1629
LOC100646573	XM_003392844.3	XM_033320935.1	0.00647	0.09863	0.0656	98.6	429	435	6	0	0	435	100	1	435	463	94	94	1	435	463	2.9e-305	854	2206
LOC100646694	XM_003392845.3	XM_003489767.4	0.005801	0.0876	0.06623	98.9	371	375	4	0	0	372	99.2	1	375	375	100	100	1	375	375	1.25e-269	731	1887
LOC100646815	XM_003392846.3	XM_003489769.4	0.01968	0.05594	0.3518	96.1	440	458	18	0	0	445	97.2	1	458	458	100	100	1	458	458	4.23e-305	840	2171
LOC100647171	XM_003392849.3	XM_003489770.4	0.02614	0.06776	0.3857	94.7	323	341	18	0	0	328	96.2	1	341	341	100	100	1	341	341	1.37e-233	637	1643
LOC100647285	XM_003392850.3	XM_012386220.3	0.009669	0.1319	0.07329	98.3	470	478	8	0	0	471	98.5	1	478	478	100	100	1	478	478	0	877	2266
LOC100647922	XM_003392855.3	XM_003489774.4	0.004483	0.03567	0.1257	99.4	339	341	2	0	0	340	99.7	1	341	341	100	100	1	341	341	2.7e-240	654	1687
LOC100648043	XM_003392856.3	XM_003489775.4	0.008245	0.05417	0.1522	98.2	378	385	7	0	0	381	99	1	385	385	100	100	1	385	385	1.67e-279	757	1954
LOC100650023	XM_003392871.3	XM_012386147.3	0.00405	0.04173	0.09707	92	832	904	13	2	59	834	92.3	1	845	845	100	100	1	904	904	0	1436	3716
LOC100650139	XM_003392872.2	XM_003489882.4	0.002559	0.04414	0.05797	96.8	1299	1342	43	0	0	1302	97	1	1342	1343	99.9	99.9	1	1342	1371	0	2214	5738
LOC100650754	XM_003392877.3	XM_012386105.3	0.001266	0.04029	0.03144	98.6	1500	1522	6	1	16	1501	98.6	1	1506	1506	100	100	1	1522	1522	0	2883	7475
LOC100651113	XM_003392880.3	XM_003489800.4	0.009819	0.0413	0.2378	97.9	333	340	7	0	0	338	99.4	1	340	340	100	100	1	340	340	1.09e-234	640	1650
LOC100651591	XM_003392883.3	XM_012386207.3	0.006596	0.06252	0.1055	98.6	684	694	10	0	0	688	99.1	1	694	694	100	100	1	694	694	0	1325	3428
LOC100651709	XM_003392884.3	XM_003489856.3	0.0074	0.08409	0.088	98.4	506	514	8	0	0	509	99	1	514	514	100	100	1	514	514	0	988	2555
LOC100651827	XM_003392885.3	XM_024367982.2	0.003112	0.04019	0.07744	96.9	156	161	5	0	0	156	96.9	1	161	161	100	100	1	161	161	2.95e-100	285	729
LOC100652027	XM_003392887.3	XM_012386186.3	0.004458	0.02425	0.1838	99.1	345	348	3	0	0	345	99.1	1	348	348	100	100	1	348	348	7.31e-253	686	1771
LOC100652148	XM_003392888.3	XM_003489851.4	0.002467	0.03208	0.0769	99.6	1018	1022	4	0	0	1021	99.9	1	1022	1022	100	100	1	1022	1022	0	1983	5138
LOC100642673	XM_003392894.3	XM_012386194.3	0.001437	0.03359	0.04277	99.6	277	278	1	0	0	278	100	1	278	278	100	100	1	278	278	5.89e-201	549	1415
LOC100642791	XM_003392895.3	XM_003489887.3	0.002406	0.02542	0.09463	99.5	207	208	1	0	0	207	99.5	1	208	208	100	100	1	208	208	7.47e-151	417	1071
LOC100642911	XM_003392896.3	XM_003489881.4	0	0.03473	0	100	166	166	0	0	0	166	100	1	166	166	100	100	1	166	166	4.05e-123	343	880
LOC100643028	XM_003392897.3	XM_024367962.2	0.005631	0.0938	0.06004	98.8	158	160	2	0	0	159	99.4	1	160	160	100	100	1	160	160	8.24e-111	311	798
LOC100643271	XM_003392899.3	XM_003489780.4	0.02685	0.1177	0.2282	92.6	424	458	32	1	2	441	96.3	1	458	458	100	100	1	456	456	6.93e-304	825	2130
LOC100643719	XM_003392903.3	XM_003489786.4	0.04253	0.06201	0.6858	90.1	272	302	30	0	0	288	95.4	1	302	302	100	100	1	302	302	2.59e-191	527	1357
LOC100643838	XM_003392904.3	XM_012386085.3	0.003549	0.04851	0.07317	96.7	683	706	4	2	19	684	96.9	1	693	693	100	100	1	700	700	0	1412	3654
LOC100644047	XM_003392906.3	XM_012386084.3	0.007604	0.04952	0.1536	98.4	896	911	15	0	0	905	99.3	1	911	911	100	100	1	911	911	0	1783	4619
LOC100644159	XM_003392907.3	XM_003489789.4	0.004553	0.06652	0.06844	99.2	474	478	4	0	0	477	99.8	1	478	478	100	100	1	478	478	0	951	2458
LOC100644472	XM_003392909.3	XM_003489792.4	0.0125	0.05743	0.2176	96.9	751	775	23	1	1	759	97.9	1	775	775	100	100	1	774	774	0	1348	3490
LOC100644709	XM_003392911.3	XM_003489794.4	0.01594	0.05467	0.2915	95.1	484	509	21	1	4	492	96.7	1	509	509	100	100	1	505	505	0	878	2268
LOC100644834	XM_003392912.2	XM_003489795.4	0.01127	0.08907	0.1266	98.3	396	403	7	0	0	397	98.5	1	403	403	100	100	1	403	403	3.59e-258	704	1818
LOC100644951	XM_003392913.3	XM_024367873.2	0.005631	0.0612	0.09201	97.3	766	787	10	1	11	769	97.7	1	776	776	100	100	1	787	787	0	1471	3807
LOC100645155	XM_003392915.3	XM_003489798.4	0.004367	0.08869	0.04924	99	521	526	5	0	0	523	99.4	1	526	526	100	100	1	526	526	1.42e-287	789	2038
LOC100645277	XM_003392916.3	XM_003489799.4	0	0.06198	0	100	104	104	0	0	0	104	100	1	104	104	100	100	1	104	104	8.86e-68	198	504
LOC100645399	XM_003392917.3	XM_003489801.4	0	0.1521	0	100	137	137	0	0	0	137	100	1	137	137	100	100	1	137	137	1.83e-87	251	640
LOC100645738	XM_003392920.3	XM_003489804.4	0	0.06781	0	100	125	125	0	0	0	125	100	1	125	125	100	100	1	125	125	5.47e-81	233	595
LOC100646890	XM_003392929.2	XM_012386082.2	0.02475	0.07391	0.3348	95.2	240	252	12	0	0	247	98	1	252	252	100	100	1	252	252	5.74e-170	469	1206
LOC100647008	XM_003392930.3	XM_024367884.2	0.1119	0.105	1.066	81.6	146	179	33	0	0	159	88.8	1	179	179	100	100	1	179	179	3.16e-106	301	772
LOC100647130	XM_003392931.3	XM_003489840.4	0	0.0191	0	100	266	266	0	0	0	266	100	1	266	266	100	100	1	266	266	2.11e-188	516	1330
LOC100647365	XM_003392932.3	XM_012386190.3	0.00304	0.07024	0.04328	99.4	477	480	3	0	0	479	99.8	1	480	480	100	100	1	480	480	0	959	2479
LOC100647487	XM_003392933.3	XM_003489843.4	0.1503	0.2622	0.5734	97.9	372	380	8	0	0	375	98.7	1	380	493	77.1	77.1	1	380	494	5.63e-280	767	1981
LOC100647714	XM_003392935.3	XM_033320904.1	0.6698	2.843	0.2356	91.4	32	35	3	0	0	32	91.4	1	35	194	18	18	1	35	195	2.13e-12	63.2	152
LOC100647952	XM_003392937.3	XM_003494830.4	0.005342	0.08109	0.06588	99	189	191	2	0	0	191	100	1	191	191	100	100	1	191	191	2.34e-132	369	946
LOC100648155	XM_003392939.3	XM_003494831.4	0	0.05483	0	100	94	94	0	0	0	94	100	1	94	94	100	100	1	94	94	2.3e-54	164	414
LOC100648269	XM_003392940.3	XM_003494832.4	0.01197	0.05414	0.2211	97.6	202	207	5	0	0	205	99	1	207	207	100	100	1	207	207	1.4e-150	416	1069
LOC100648386	XM_003392941.3	XM_003494833.4	0.009954	0.01974	0.5043	98.1	102	104	2	0	0	102	98.1	1	104	104	100	100	1	104	104	1.86e-69	202	515
LOC100648618	XM_003392943.3	XM_003494824.4	0.00535	0.04119	0.1299	99	798	806	8	0	0	802	99.5	1	806	806	100	100	1	806	806	0	1613	4176
LOC100648734	XM_003392944.2	XM_003494822.4	0.4062	0.8102	0.5013	90.9	231	254	22	1	1	240	94.5	1	254	527	48.2	48.2	1	253	528	6.19e-163	473	1217
LOC100648848	XM_003392945.3	XM_003494829.4	0.005921	0.02744	0.2158	98.7	231	234	3	0	0	234	100	1	234	234	100	100	1	234	234	2.8e-177	486	1250
LOC100648964	XM_003392946.3	XM_003494823.4	0.003889	0.02101	0.1851	99	196	198	2	0	0	196	99	1	198	198	100	100	1	198	198	4.51e-138	384	985
LOC100649162	XM_003392947.3	XM_003494825.4	0.0421	0.06403	0.6575	94.3	247	262	15	0	0	256	97.7	1	262	273	96	96	12	273	278	2.65e-136	385	990
LOC100649609	XM_003392951.3	XM_003492069.3	0.005199	0.08374	0.06209	99	384	388	4	0	0	385	99.2	1	388	388	100	100	1	388	388	1.62e-283	767	1981
LOC100649721	XM_003392952.3	XM_012389685.3	0.006618	0.0334	0.1981	98.6	355	360	5	0	0	359	99.7	1	360	360	100	100	1	360	360	4.52e-269	728	1880
LOC100649912	XM_003392954.3	XM_003492064.4	0.03242	0.04471	0.725	93.7	642	685	43	0	0	660	96.4	1	685	685	100	100	1	685	685	0	1308	3385
LOC100650024	XM_003392955.3	XM_012389498.3	0.002161	0.03867	0.05587	99.7	589	591	2	0	0	590	99.8	1	591	591	100	100	1	591	591	0	1202	3111
LOC100650266	XM_003392957.2	XM_033322567.1	0	0.02986	0	100	401	401	0	0	0	401	100	1	401	401	100	100	1	401	401	7.04e-296	800	2065
LOC100650512	XM_003392958.3	XM_003492060.4	0.09781	0.06444	1.518	81.9	285	348	63	0	0	317	91.1	1	348	348	100	100	1	348	348	4.13e-211	581	1497
LOC100650630	XM_003392959.3	XM_012389509.3	0.001836	0.01581	0.1161	99.6	269	270	1	0	0	270	100	1	270	270	100	100	1	270	270	6.39e-201	548	1413
LOC100650630	XM_003392960.3	XM_003492057.4	0.005028	0.01458	0.3448	99	293	296	3	0	0	294	99.3	11	306	306	96.7	96.7	1	296	296	1.09e-219	598	1543
LOC100650833	XM_003392961.3	XM_003492052.4	0.02626	0.04991	0.5263	94	188	200	12	0	0	195	97.5	1	200	200	100	100	1	200	200	4.14e-135	376	966
LOC100651549	XM_003392966.3	XM_024369913.1	0.08839	0.1596	0.5538	89.3	109	122	13	0	0	117	95.9	20	141	156	78.2	78.2	1	122	181	1.29e-67	203	516
LOC100651668	XM_003392967.3	XM_003492063.4	0.01838	0.03726	0.4932	96.3	78	81	3	0	0	80	98.8	1	81	81	100	100	1	81	81	6.15e-53	159	402
LOC100651909	XM_003392969.3	XM_012389513.3	0.01063	0.05628	0.1889	97.8	269	275	6	0	0	273	99.3	1	275	275	100	100	1	275	275	1.75e-196	538	1385
LOC100642358	XM_003392972.2	XM_003492098.3	0.01529	0.01874	0.8158	97.3	503	517	14	0	0	507	98.1	1	517	517	100	100	1	517	517	0	1008	2606
LOC100642595	XM_003392974.3	XM_003492043.4	0	0.03333	0	100	538	538	0	0	0	538	100	1	538	538	100	100	1	538	538	0	1071	2770
LOC100642949	XM_003392977.3	XM_012389478.3	0.0007743	0.05133	0.01509	99.8	654	655	1	0	0	655	100	1	655	655	100	100	1	655	655	0	1266	3275
LOC100643068	XM_003392978.3	XM_024369943.2	0.0329	0.09224	0.3567	89.7	417	465	31	2	17	434	93.3	1	450	450	100	100	1	463	463	4.32e-249	686	1770
LOC100643311	XM_003392980.3	XM_003492040.4	0.005927	0.06824	0.08687	98.7	311	315	4	0	0	314	99.7	1	315	315	100	100	1	315	315	4.11e-231	629	1621
LOC100643557	XM_003392982.3	XM_012389483.2	0.002169	0.06264	0.03463	99.5	637	640	3	0	0	639	99.8	1	640	640	100	100	1	640	640	0	1232	3187
LOC100643679	XM_003392983.3	XM_003492037.4	0.004399	0.04119	0.1068	99.1	110	111	1	0	0	111	100	1	111	111	100	100	1	111	111	1.03e-85	244	623
LOC100643874	XM_003392984.3	XM_003492035.4	0.0008659	0.05931	0.0146	100	189	189	0	0	0	189	100	1	189	577	32.8	32.8	1	189	577	6.85e-113	348	893
LOC100644115	XM_003392985.3	XM_012389475.3	0.01888	0.0858	0.2201	95.9	815	850	34	1	1	837	98.5	1	849	849	100	100	1	850	850	0	1605	4155
LOC100644237	XM_003392986.3	XM_003492031.4	0.05559	0.07	0.7941	87.7	50	57	7	0	0	52	91.2	1	57	57	100	100	1	57	57	2.23e-31	103	256
LOC100644508	XM_003392987.3	XM_003492028.4	0.00218	0.04506	0.04838	99.5	406	408	2	0	0	407	99.8	1	408	408	100	100	1	408	408	2.83e-305	837	2161
LOC100644629	XM_003392988.3	XM_003492029.4	0.006755	0.0476	0.1419	98.7	448	454	6	0	0	450	99.1	1	454	454	100	100	1	454	454	5.13e-305	837	2163
LOC100644872	XM_003392990.3	XM_012389623.3	0.001943	0.04783	0.04062	99.6	515	517	2	0	0	516	99.8	1	517	517	100	100	1	517	517	0	998	2579
LOC100645111	XM_003392992.3	XM_003492027.4	0.01806	0.03706	0.4872	96.5	137	142	5	0	0	141	99.3	1	142	142	100	100	1	142	142	8.61e-102	287	735
LOC100645359	XM_003392994.3	XM_003492019.4	0.01389	0.08006	0.1735	97	361	372	11	0	0	364	97.8	1	372	372	100	100	1	372	372	6.85e-261	709	1829
LOC100645477	XM_003392996.2	XM_003492020.4	0.01384	0.04757	0.2909	97.8	226	231	5	0	0	229	99.1	1	231	231	100	100	1	231	231	4.99e-165	454	1169
LOC100645477	XM_003392997.3	XM_003492021.4	0.01888	0.0474	0.3984	96.7	263	272	9	0	0	267	98.2	1	272	272	100	100	1	272	272	1e-189	520	1340
LOC100645933	XM_003392999.3	XM_024369906.1	0	0.03386	0	100	435	435	0	0	0	435	100	1	435	435	100	100	1	435	435	1.21e-279	761	1966
LOC100646133	XM_003393000.2	XM_003492016.4	0.007082	0.05088	0.1392	98.6	1875	1902	27	0	0	1893	99.5	1	1902	1902	100	100	1	1902	1902	0	3640	9440
LOC100646454	XM_003393003.3	XM_003492014.4	0.1314	0.2599	0.5054	97.7	515	527	12	0	0	521	98.9	1	527	665	79.2	79.2	1	527	665	0	1048	2711
LOC100646695	XM_003393005.3	XM_003492015.4	0.002028	0.09036	0.02245	99.5	206	207	1	0	0	207	100	1	207	207	100	100	1	207	207	3.81e-139	387	994
LOC100646891	XM_003393007.3	XM_033322642.1	0.009051	0.04251	0.2129	98.1	661	674	13	0	0	668	99.1	1	674	674	100	100	1	674	674	0	1341	3470
LOC100647249	XM_003393010.3	XM_012389463.3	0.005607	0.04351	0.1289	99	497	502	5	0	0	500	99.6	1	502	503	99.8	99.8	1	502	506	0	974	2519
LOC100647366	XM_003393011.3	XM_024369918.2	0.01356	0.03458	0.3921	88.7	486	548	38	1	24	488	89.1	1	524	524	100	100	1	548	548	0	980	2533
LOC100647488	XM_003393012.3	XM_003492007.4	0.01864	0.07422	0.2512	96.1	391	407	16	0	0	401	98.5	1	407	407	100	100	1	407	407	2.73e-305	842	2174
LOC100647953	XM_003393014.3	XM_003492004.3	0.01985	0.0409	0.4852	95.2	1537	1614	76	1	1	1570	97.3	1	1614	1614	100	100	1	1613	1613	0	2967	7693
LOC100648194	XM_003393016.3	XM_012389464.3	0.006992	0.04376	0.1598	98.5	455	462	7	0	0	458	99.1	1	462	462	100	100	1	462	462	0	915	2364
LOC100648309	XM_003393017.3	XM_033322652.1	0.01359	0.04568	0.2976	99	308	311	3	0	0	310	99.7	1	311	526	59.1	59.1	1	311	317	9.02e-218	604	1557
LOC100648662	XM_003393020.3	XM_012389609.3	0.004098	0.06654	0.06158	99.2	487	491	4	0	0	490	99.8	1	491	491	100	100	1	491	491	0	983	2541
LOC100648776	XM_003393021.3	XM_003491998.4	0.005053	0.06759	0.07475	98.9	527	533	6	0	0	530	99.4	1	533	533	100	100	1	533	533	0	1058	2736
LOC100648890	XM_003393022.3	XM_003491999.4	0	0.02441	0	100	178	178	0	0	0	178	100	1	178	178	100	100	1	178	178	5.41e-127	354	908
LOC100649012	XM_003393023.3	XM_003491995.4	0.01103	0.02764	0.3991	98	294	300	6	0	0	296	98.7	1	300	300	100	100	1	300	300	7.82e-162	452	1163
LOC100649199	XM_003393025.3	XM_003491993.4	0.002473	0.01791	0.1381	99.4	355	357	2	0	0	355	99.4	1	357	357	100	100	1	357	357	7.11e-260	705	1819
LOC100649435	XM_003393027.3	XM_003491988.4	0.003304	0.03985	0.08289	98.3	1131	1150	19	0	0	1136	98.8	1	1150	1150	100	100	1	1150	1150	0	2201	5703
LOC100649560	XM_003393028.3	XM_012389676.3	0.004841	0.03797	0.1275	99	485	490	5	0	0	488	99.6	1	490	490	100	100	7	496	496	0	1018	2631
LOC100649680	XM_003393029.3	XM_012389638.3	0.04576	0.04288	1.067	90.6	77	85	8	0	0	81	95.3	1	85	85	100	100	1	85	85	4.07e-44	137	345
LOC100650267	XM_003393035.3	XM_003491983.4	0.004455	0.05945	0.07495	98	1732	1767	25	1	10	1732	98	1	1757	1757	100	100	1	1767	1767	0	3105	8051
LOC100650712	XM_003393039.3	XM_033322559.1	0.02864	0.1736	0.1649	93.9	611	651	38	2	2	631	96.9	1	651	651	100	100	1	649	649	0	1164	3011
LOC100650913	XM_003393041.3	XM_003491977.4	0.01296	0.06989	0.1855	97.1	198	204	6	0	0	201	98.5	1	204	204	100	100	1	204	204	8.41e-146	404	1037
LOC100651945	XM_003393049.3	XM_003491972.4	0.002063	0.04738	0.04355	99.6	243	244	1	0	0	243	99.6	1	244	244	100	100	1	244	244	1.72e-167	462	1188
LOC100652068	XM_003393050.3	XM_003491969.4	0.007164	0.06056	0.1183	98.3	171	174	3	0	0	173	99.4	1	174	174	100	100	1	174	174	2.31e-126	352	903
LOC100642596	XM_003393056.3	XM_003492129.4	0.001947	0.04735	0.04111	99.5	744	748	2	1	2	745	99.6	1	748	748	100	100	1	746	746	0	1372	3551
LOC100642792	XM_003393058.3	XM_012389573.3	0.01568	0.03843	0.4081	96.5	773	801	27	1	1	789	98.5	1	800	800	100	100	1	801	801	0	1528	3957
LOC100643107	XM_003393062.3	XM_012389577.3	0.004486	0.04979	0.0901	95.5	610	639	6	1	23	613	95.9	1	616	616	100	100	1	639	639	0	1210	3130
LOC100643515	XM_003393065.3	XM_024369884.2	0.05059	0.05454	0.9276	89.3	125	140	15	0	0	132	94.3	1	140	140	100	100	1	140	140	6.28e-85	244	624
LOC100643639	XM_003393066.3	XM_012389467.3	0.02159	0.11	0.1963	96.9	220	227	7	0	0	222	97.8	1	227	227	100	100	1	227	227	5.26e-79	236	603
LOC100644000	XM_003393068.3	XM_003492117.4	0.02368	0.1066	0.2221	94.7	177	187	10	0	0	181	96.8	1	187	187	100	100	1	187	187	1.48e-133	371	953
LOC100644473	XM_003393071.3	XM_012389602.3	0.01165	0.05506	0.2115	97.5	903	926	22	1	1	917	99	1	925	925	100	100	1	926	926	0	1873	4853
LOC100644792	XM_003393073.3	XM_012389587.3	0.002723	0.03309	0.08229	98.6	693	703	4	2	6	695	98.9	1	698	698	100	100	1	702	702	0	1234	3193
LOC100645039	XM_003393075.3	XM_003492110.4	0.004219	0.05625	0.07501	99.2	235	237	2	0	0	236	99.6	1	237	237	100	100	1	237	237	1.56e-180	494	1272
LOC100645278	XM_003393076.3	XM_003492108.4	0.001669	0.1114	0.01498	99.6	245	246	1	0	0	245	99.6	1	246	246	100	100	1	246	246	6.53e-173	476	1224
LOC100645617	XM_003393079.3	XM_012389679.3	0.1118	0.2249	0.497	92.7	76	82	6	0	0	79	96.3	1	82	92	89.1	89.1	1	82	93	2.31e-51	156	394
LOC100645819	XM_003393081.3	XM_003492101.4	0.00368	0.1074	0.03428	98.9	711	719	6	2	2	714	99.3	2	719	719	99.9	99.9	1	718	718	0	1263	3269
LOC100645934	XM_003393082.3	XM_003492092.4	0.005683	0.0401	0.1417	98.8	85	86	1	0	0	86	100	1	86	86	100	100	1	86	86	1.19e-59	176	447
LOC100646768	XM_003393090.3	XM_003492024.4	0.001472	0.04524	0.03253	99.7	871	874	3	0	0	873	99.9	1	874	874	100	100	1	874	874	0	1758	4553
LOC100647089	XM_003393092.3	XM_003491980.4	0.002206	0.03925	0.05621	99.5	573	576	3	0	0	574	99.7	1	576	576	100	100	1	576	576	0	934	2415
LOC100647209	XM_003393093.3	XM_003492003.4	0.005781	0.01339	0.4319	98.8	84	85	1	0	0	84	98.8	1	85	85	100	100	1	85	85	1.44e-28	98.2	243
LOC100647528	XM_003393094.3	XM_012389593.3	0.006173	0.04841	0.1275	98.7	1567	1587	20	0	0	1583	99.7	1	1587	1587	100	100	1	1587	1587	0	3103	8046
LOC100647833	XM_003393097.3	XM_033322596.1	0	0.0332	0	100	357	357	0	0	0	357	100	1	357	357	100	100	1	357	357	2.85e-275	744	1920
LOC100647954	XM_003393098.3	XM_012386241.3	0.04864	0.08879	0.5478	86.5	391	452	55	2	6	409	90.5	1	446	446	100	100	24	475	475	2.84e-263	722	1864
LOC100648542	XM_003393102.3	XM_024367979.2	0.03004	0.07987	0.3761	93.7	974	1039	36	2	29	978	94.1	1	1039	1039	100	100	64	1073	1073	0	1736	4495
LOC100649722	XM_003393110.3	XM_012386068.3	0.02475	0.09113	0.2716	94.7	160	169	9	0	0	163	96.4	1	169	169	100	100	1	169	169	2.84e-95	273	698
LOC100649835	XM_003393111.3	XM_003492080.4	0.0007182	0.02969	0.02419	99.9	694	695	1	0	0	694	99.9	1	695	695	100	100	1	695	695	0	1372	3552
LOC100650672	XM_003393117.3	XM_003489812.4	0.004509	0.03421	0.1318	99.1	420	424	4	0	0	420	99.1	1	424	424	100	100	1	424	424	2.46e-294	798	2060
LOC100650798	XM_003393118.3	XM_003489814.4	0.08142	0.0677	1.203	85.1	269	316	45	1	2	288	91.1	1	316	316	100	100	4	317	317	1.65e-192	531	1368
LOC100651029	XM_003393120.3	XM_003489815.4	0.005054	0.0348	0.1452	99	416	420	4	0	0	417	99.3	1	420	420	100	100	1	420	420	2.87e-305	853	2203
LOC100651273	XM_003393122.3	XM_003489819.4	0.005435	0.1105	0.04917	98.9	1051	1063	12	0	0	1059	99.6	1	1063	1063	100	100	1	1063	1063	0	2071	5367
LOC100651394	XM_003393123.3	XM_003489818.4	0	0.04572	0	100	105	105	0	0	0	105	100	1	105	105	100	100	1	105	105	2.82e-78	225	573
LOC100651512	XM_003393124.2	XM_003489821.3	0.003005	0.04166	0.07214	99.4	664	668	4	0	0	666	99.7	1	668	668	100	100	1	668	668	0	1301	3368
LOC100651629	XM_003393125.3	XM_003489824.4	0.09989	0.1448	0.6897	95.7	617	645	28	0	0	623	96.6	1	645	751	85.9	85.9	1	645	752	0	1214	3140
LOC100651744	XM_003393126.3	XM_003489826.4	0.003071	0.05318	0.05775	99	697	704	7	0	0	700	99.4	1	704	704	100	100	1	704	704	0	1182	3057
LOC100651864	XM_003393127.3	XM_003489874.4	0.02305	0.02594	0.8886	95.3	322	338	16	0	0	331	97.9	1	338	338	100	100	1	338	338	1.22e-230	629	1623
LOC100651980	XM_003393128.3	XM_024367969.2	0.01113	0.03131	0.3554	96.7	319	330	6	1	5	324	98.2	1	330	331	99.7	99.7	1	325	340	7.07e-240	652	1683
LOC100652102	XM_003393129.3	XM_003489823.4	0.03127	0.05221	0.5989	94	156	166	10	0	0	162	97.6	18	183	183	90.7	90.7	1	166	166	1.14e-113	320	820
LOC100642191	XM_003393131.3	XM_003489828.4	0.002033	0.0482	0.04219	98.4	1732	1761	25	1	4	1738	98.7	1	1757	1757	100	100	1	1761	1761	0	3212	8328
LOC100642314	XM_003393132.3	XM_003489831.4	0.3155	0.6187	0.51	99.5	642	645	3	0	0	645	100	1	645	1182	54.6	54.6	1	645	1183	0	1288	3333
LOC100642552	XM_003393133.2	XM_003489829.4	0.01127	0.1112	0.1014	97.6	200	205	5	0	0	205	100	1	205	205	100	100	1	205	205	7.77e-147	406	1044
LOC100642913	XM_003393136.3	XM_003489837.4	0.002246	0.0708	0.03172	99.4	172	173	1	0	0	173	100	1	173	173	100	100	1	173	173	7.17e-125	348	893
LOC100642913	XM_003393137.3	XM_003489836.4	0.002066	0.06413	0.03222	99.5	188	189	1	0	0	189	100	1	189	189	100	100	1	189	189	7.3e-135	375	962
LOC100644429	XM_003393138.3	XM_033320343.1	0.09775	0.09384	1.042	82.6	295	357	60	2	2	318	89.1	1	357	366	97.5	97.5	1	355	356	6.53e-233	637	1643
LOC100643473	XM_003393141.3	XM_003494014.4	0.006217	0.07864	0.07905	98.7	852	863	10	1	1	854	99	1	862	862	100	100	1	863	863	0	1628	4217
LOC100643720	XM_003393142.3	XM_003494012.3	0.004717	0.03441	0.1371	99	877	886	9	0	0	883	99.7	1	886	886	100	100	1	886	886	0	1850	4793
LOC100643839	XM_003393143.3	XM_033324067.1	0.004759	0.061	0.07801	98.9	454	459	5	0	0	458	99.8	1	459	459	100	100	1	459	459	0	887	2292
LOC100644201	XM_003393145.3	XM_003494006.4	0	0.0412	0	100	463	463	0	0	0	463	100	1	463	463	100	100	1	463	463	0	936	2420
LOC100644319	XM_003393146.3	XM_033324028.1	0.04549	0.1176	0.3869	89	548	616	37	5	31	554	89.9	28	616	616	95.6	95.6	1	612	612	0	1009	2608
LOC100644429	XM_003393147.2	XM_024367109.2	0.02286	0.08776	0.2605	95.3	301	316	15	0	0	308	97.5	1	316	316	100	100	1	316	316	1.7e-244	662	1709
LOC100644547	XM_003393148.3	XM_012392512.3	0	0.04005	0	100	1644	1644	0	0	0	1644	100	1	1644	1644	100	100	1	1644	1644	0	3197	8290
LOC100644670	XM_003393149.3	XM_003494004.4	0	0.03813	0	100	533	533	0	0	0	533	100	1	533	533	100	100	1	533	533	0	1050	2714
LOC100644873	XM_003393151.3	XM_003494003.4	0.009405	0.05083	0.185	97.4	1492	1532	40	0	0	1505	98.2	1	1532	1532	100	100	1	1532	1532	0	2904	7528
LOC100645112	XM_003393153.3	XM_003494000.4	0.008815	0.03521	0.2503	98.1	412	420	8	0	0	417	99.3	1	420	420	100	100	1	420	420	4.97e-305	855	2208
LOC100645360	XM_003393155.3	XM_003493999.4	0.04685	0.08451	0.5544	91.5	269	294	24	1	1	278	94.6	1	294	296	99.3	99.3	1	293	294	1.36e-194	535	1377
LOC100645788	XM_003393159.3	XM_003488870.3	0.01192	0.0238	0.5007	97.5	317	325	8	0	0	321	98.8	1	325	325	100	100	1	325	325	5.57e-259	700	1806
LOC100645902	XM_003393160.3	XM_033324005.1	0.007002	0.06506	0.1076	92.7	574	619	9	1	36	581	93.9	1	583	583	100	100	1	619	619	0	1110	2870
LOC100646215	XM_003393162.3	XM_003493992.4	0.03911	0.07127	0.5488	93.2	315	338	22	1	1	325	96.2	1	338	357	94.7	94.7	1	337	342	1.31e-240	655	1691
LOC100646892	XM_003393167.3	XM_033324040.1	0.01825	0.0648	0.2816	92.2	343	372	29	0	0	345	92.7	1	372	372	100	100	1	372	372	1.35e-198	551	1420
LOC100647010	XM_003393168.3	XM_012392517.3	0.03288	0.05863	0.5607	93.4	697	746	49	0	0	730	97.9	1	746	746	100	100	1	746	746	0	1400	3624
LOC100647250	XM_003393169.3	XM_003493994.4	0.004653	0.04397	0.1058	97.1	538	554	16	0	0	542	97.8	1	554	554	100	100	1	554	554	0	1017	2630
LOC100648424	XM_003393179.3	XM_024371629.2	0.01074	0.05239	0.2051	98.6	797	808	5	1	6	799	98.9	1	802	829	96.7	96.7	1	808	1383	0	1582	4097
LOC100648849	XM_003393182.3	XM_003493979.3	0.005163	0.02692	0.1918	98.8	601	608	7	0	0	607	99.8	30	637	637	95.4	95.4	1	608	608	0	1217	3150
LOC100649561	XM_003393188.3	XM_012392435.3	0.005952	0.06246	0.0953	96.3	3106	3225	39	2	80	3124	96.9	1	3146	3146	100	100	1	3224	3224	0	6027	15635
LOC100650067	XM_003393193.3	XM_033324027.1	0.3117	0.6252	0.4986	50.8	64	126	59	2	3	92	73	16	139	155	80	80	1	125	140	3.72e-41	134	338
LOC100650551	XM_003393197.3	XM_003493966.4	0.01401	0.07235	0.1937	97.1	468	482	14	0	0	479	99.4	1	482	482	100	100	1	482	482	0	925	2391
LOC100650799	XM_003393198.3	XM_033324024.1	0.001279	0.04192	0.03052	99.7	383	384	1	0	0	383	99.7	1	384	384	100	100	1	384	384	4.5e-288	778	2010
LOC100650799	XM_003393199.3	XM_012392573.3	0.002549	0.04134	0.06166	99.5	385	387	2	0	0	385	99.5	1	387	387	100	100	1	387	387	1.77e-291	787	2033
LOC100651114	XM_003393200.3	XM_003493964.4	0.003643	0.04763	0.0765	99.2	486	490	4	0	0	490	100	1	490	490	100	100	1	490	490	0	970	2508
LOC100651236	XM_003393201.3	XM_003493963.4	0.01167	0.07274	0.1604	98	201	205	4	0	0	203	99	1	205	205	100	100	1	205	205	8.26e-133	371	952
LOC100651357	XM_003393202.3	XM_003493962.4	0.002598	0.03237	0.08027	99.4	830	835	5	0	0	832	99.6	1	835	835	100	100	1	835	835	0	1630	4221
LOC100651630	XM_003393203.2	XM_003493961.4	0.008125	0.03932	0.2066	97.3	1098	1129	31	0	0	1110	98.3	1	1129	1129	100	100	1	1129	1129	0	1988	5150
LOC100651745	XM_003393204.3	XM_003493960.4	0	0.04753	0	100	135	135	0	0	0	135	100	1	135	135	100	100	1	135	135	6.95e-91	259	662
LOC100651865	XM_003393206.3	XM_003493986.4	0.041	0.0674	0.6082	91.2	83	91	8	0	0	87	95.6	1	91	91	100	100	1	91	91	1.59e-55	166	421
LOC100652150	XM_003393208.3	XM_012384720.3	0.0266	0.08022	0.3315	94.4	301	319	18	0	0	311	97.5	1	319	319	100	100	1	319	319	1.06e-244	663	1711
LOC100642315	XM_003393211.3	XM_003493957.4	0.01456	0.06231	0.2336	96	476	496	18	2	2	486	98	1	496	496	100	100	1	494	494	4.46e-305	861	2225
LOC100642435	XM_003393212.3	XM_003493956.4	0	0.05027	0	100	327	327	0	0	0	327	100	1	327	327	100	100	1	327	327	6.92e-220	601	1550
LOC100642553	XM_003393213.3	XM_012392525.3	0.009765	0.0373	0.2618	97.9	332	339	7	0	0	334	98.5	1	339	339	100	100	1	339	339	7.09e-235	640	1651
LOC100642675	XM_003393214.3	XM_003493952.4	0.1528	0.1308	1.168	73.3	85	116	27	3	4	95	81.9	1	115	115	100	100	32	144	144	3.49e-51	158	400
LOC100642794	XM_003393215.3	XM_003493951.4	0.007048	0.03946	0.1786	97.5	238	244	5	1	1	241	98.8	1	243	243	100	100	1	244	244	4.99e-153	425	1093
LOC100642914	XM_003393216.3	XM_012392484.3	0.007468	0.02482	0.3009	98.5	532	540	8	0	0	538	99.6	1	540	540	100	100	1	540	540	0	1053	2724
LOC100643149	XM_003393218.3	XM_003488867.4	0.05729	0.09974	0.5743	88.1	290	329	38	1	1	312	94.8	1	328	328	100	100	1	329	329	9.37e-237	644	1661
LOC100643272	XM_003393219.3	XM_003494021.4	0.02775	0.06856	0.4047	94.4	101	107	6	0	0	104	97.2	1	107	107	100	100	1	107	107	8.07e-70	204	518
LOC100643753	XM_003393223.3	XM_003494018.4	0	0.01141	0	100	269	269	0	0	0	269	100	1	269	269	100	100	17	285	285	7.42e-192	526	1355
LOC100643876	XM_003393224.2	XM_003494017.4	0.00359	0.04162	0.08625	99.3	277	279	2	0	0	278	99.6	1	279	279	100	100	1	279	279	2.13e-199	545	1405
LOC100644001	XM_003393225.3	XM_012392481.3	0.006185	0.05225	0.1184	99.4	170	171	1	0	0	170	99.4	1	171	171	100	100	1	171	171	1.31e-101	289	740
LOC100644117	XM_003393226.3	XM_003489547.4	0.005376	0.06493	0.08279	99	676	683	7	0	0	680	99.6	1	683	683	100	100	1	683	683	0	1404	3633
LOC100644356	XM_003393228.3	XM_003489550.4	0.0237	0.06019	0.3938	95	211	222	11	0	0	216	97.3	1	222	222	100	100	1	222	222	3.01e-157	434	1116
LOC100644592	XM_003393230.3	XM_003489551.4	0.00538	0.03688	0.1459	98.8	167	169	2	0	0	169	100	1	169	169	100	100	1	169	169	5.48e-118	330	847
LOC100644710	XM_003393231.3	XM_003489546.4	0.001202	0.02173	0.05533	99.8	418	419	1	0	0	418	99.8	1	419	419	100	100	1	419	419	0	862	2227
LOC100644952	XM_003393233.2	XM_003489545.3	0.0002342	0.0532	0.004402	100	2134	2135	1	0	0	2134	100	1	2135	2135	100	100	1	2135	2135	0	4156	10779
LOC100645068	XM_003393234.3	XM_003489544.4	0.003044	0.01413	0.2155	99.3	295	297	2	0	0	297	100	1	297	297	100	100	1	297	297	5.1e-216	589	1518
LOC100645180	XM_003393235.3	XM_024367686.2	0.5131	1.03	0.4983	99.3	139	140	1	0	0	139	99.3	1	140	408	34.3	34.3	1	140	414	1.07e-91	282	722
LOC100645308	XM_003393236.3	XM_003489568.4	0.005353	0.02506	0.2136	98.9	463	468	5	0	0	467	99.8	1	468	468	100	100	7	474	474	0	943	2437
LOC100645740	XM_003393239.3	XM_003489549.4	0.004624	0.02885	0.1603	97.8	1263	1292	29	0	0	1271	98.4	1	1292	1385	93.3	93.3	1	1292	1385	0	2291	5936
LOC100646094	XM_003393242.3	XM_003487962.4	0.001798	0.04556	0.03947	99.5	217	218	1	0	0	218	100	1	218	218	100	100	1	218	218	5.9e-162	446	1146
LOC100646282	XM_003393244.3	XM_003487975.4	0.03278	0.03645	0.8992	90.5	172	190	18	0	0	177	93.2	1	190	190	100	100	1	190	190	8.59e-114	322	824
LOC100646730	XM_003393247.3	XM_003487972.4	0.02914	0.1118	0.2606	94.6	383	405	22	0	0	393	97	1	405	405	100	100	1	405	405	4.7e-287	778	2008
LOC100646852	XM_003393248.3	XM_003492453.4	0	0.05204	0	100	441	441	0	0	0	441	100	1	441	441	100	100	1	441	441	0	866	2238
LOC100646973	XM_003393249.3	XM_003487959.4	0.003029	0.04124	0.07344	99.5	599	602	2	1	1	600	99.7	1	601	601	100	100	1	602	602	0	959	2479
LOC100647210	XM_003393250.3	XM_003487951.4	0	0.05193	0	100	612	612	0	0	0	612	100	1	612	612	100	100	1	612	612	0	1251	3238
LOC100647327	XM_003393251.3	XM_003487952.4	0	0.008942	0	100	337	337	0	0	0	337	100	1	337	337	100	100	1	337	337	3.99e-240	653	1685
LOC100647565	XM_003393253.3	XM_003487953.4	0.00227	0.05949	0.03815	99.5	216	217	1	0	0	217	100	1	217	217	100	100	1	217	217	3.03e-159	439	1128
LOC100647686	XM_003393254.3	XM_024366324.2	0.01379	0.04884	0.2823	97.2	279	287	8	0	0	283	98.6	1	287	287	100	100	1	287	287	6.44e-189	520	1338
LOC100648044	XM_003393257.3	XM_003487950.4	0	0.02198	0	100	476	476	0	0	0	476	100	1	476	476	100	100	1	476	476	2.55e-305	863	2229
LOC100648156	XM_003393258.3	XM_003487949.3	0	0.05408	0	100	59	59	0	0	0	59	100	1	59	59	100	100	1	59	59	8.14e-37	117	292
LOC100648270	XM_003393259.3	XM_003487945.4	0.001724	0.03279	0.05257	99.7	1443	1448	5	0	0	1446	99.9	1	1448	1448	100	100	1	1448	1448	0	2712	7030
LOC100648544	XM_003393262.2	XM_003487944.4	0	0.04513	0	100	215	215	0	0	0	215	100	1	215	215	100	100	1	215	215	9.77e-155	427	1098
LOC100648892	XM_003393265.3	XM_003487942.4	0	0.07024	0	100	402	402	0	0	0	402	100	1	402	402	100	100	1	402	402	7.3e-294	795	2052
LOC100649126	XM_003393267.3	XM_003492455.3	0.02851	0.05702	0.5	94.2	322	342	20	0	0	338	98.8	1	342	342	100	100	1	342	342	2.61e-243	662	1707
LOC100649246	XM_003393268.3	XM_012383346.3	0.03895	0.05411	0.7198	91.8	445	485	40	0	0	466	96.1	1	485	485	100	100	1	485	485	1.03e-305	844	2181
LOC100649487	XM_003393270.3	XM_003487969.4	0.01001	0.05196	0.1926	97.9	935	955	20	0	0	945	99	1	955	955	100	100	1	955	955	0	1832	4746
LOC100649795	XM_003393272.3	XM_012383371.3	0.007185	0.06006	0.1196	98.6	910	923	13	0	0	918	99.5	1	923	923	100	100	1	923	923	0	1803	4670
LOC100651669	XM_003393284.3	XM_003487973.4	0.005728	0.02891	0.1982	99	584	590	6	0	0	586	99.3	1	590	590	100	100	1	590	590	6.4e-305	843	2179
LOC100651788	XM_003393285.3	XM_003487971.4	0.01154	0.05549	0.208	96.8	1595	1647	50	2	2	1609	97.7	1	1645	1645	100	100	1	1647	1647	0	2836	7352
LOC100652029	XM_003393286.3	XM_012390201.3	0.01746	0.05901	0.2958	94.8	688	726	37	1	1	702	96.7	1	726	726	100	100	1	725	725	0	1362	3526
LOC100642236	XM_003393288.3	XM_003492460.4	0	0.0195	0	100	411	411	0	0	0	411	100	1	411	411	100	100	1	411	411	6.27e-295	798	2061
LOC100642554	XM_003393290.2	XM_003493476.4	0.007438	0.05945	0.1251	98.4	497	505	8	0	0	501	99.2	1	505	505	100	100	1	505	505	0	1013	2619
LOC100642795	XM_003393292.3	XM_033322963.1	0.09662	0.2881	0.3353	96.5	83	86	3	0	0	84	97.7	1	86	113	76.1	76.1	1	86	114	1.5e-59	178	452
LOC100642915	XM_003393293.3	XM_003492473.4	0.05259	0.118	0.4457	79.5	93	117	17	2	7	100	85.5	1	111	111	100	100	1	116	116	4.59e-63	187	475
LOC100643150	XM_003393295.3	XM_012390199.3	0.1871	0.3211	0.5827	67.5	79	117	27	5	11	89	76.1	1	116	117	99.1	99.1	1	107	121	1.85e-44	140	354
LOC100643273	XM_003393296.2	XM_012390211.3	0.02086	0.07618	0.2739	95.1	1367	1437	60	2	10	1383	96.2	1	1437	1437	100	100	1	1427	1427	0	2660	6894
LOC100644048	XM_003393301.3	XM_003492464.4	0.3374	0.4709	0.7165	58.2	419	720	237	11	64	460	63.9	1	688	688	100	100	1	688	688	4.26e-212	610	1574
LOC100644280	XM_003393303.3	XM_003492465.4	0.004169	0.02925	0.1425	99.4	327	329	2	0	0	328	99.7	1	329	329	100	100	1	329	329	1.83e-193	535	1377
LOC100644509	XM_003393305.3	XM_003489564.4	0.01763	0.02804	0.6286	96.4	347	360	13	0	0	354	98.3	1	360	360	100	100	1	360	360	6.5e-253	687	1774
LOC100644630	XM_003393306.3	XM_003489561.4	0.008105	0.06733	0.1204	95.4	329	345	16	0	0	331	95.9	1	345	345	100	100	1	345	345	1.28e-208	574	1480
LOC100644630	XM_003393307.3	XM_003489562.4	0.009194	0.05699	0.1613	95.3	343	360	17	0	0	345	95.8	1	360	360	100	100	1	360	360	1.38e-215	593	1529
LOC100644953	XM_003393309.3	XM_003489560.4	0	0.01691	0	100	247	247	0	0	0	247	100	1	247	247	100	100	1	247	247	1.05e-183	503	1295
LOC100645181	XM_003393311.3	XM_003489558.4	0.00288	0.04958	0.05808	97.4	950	975	23	1	2	951	97.5	1	975	975	100	100	1	973	973	0	1716	4444
LOC100645309	XM_003393312.3	XM_024367703.2	0.09813	0.0878	1.118	79.9	526	658	116	5	16	567	86.2	1	643	643	100	100	1	657	657	0	955	2469
LOC100645514	XM_003393314.3	XM_003489559.4	0.01826	0.08464	0.2157	96	194	202	8	0	0	198	98	1	202	202	100	100	6	207	207	5.6e-142	394	1012
LOC100645619	XM_003393315.3	XM_003489557.4	0.00374	0.0452	0.08275	99.2	997	1005	8	0	0	1000	99.5	1	1005	1005	100	100	1	1005	1005	0	2024	5245
LOC100646370	XM_003393321.3	XM_003486011.4	0.01184	0.0516	0.2294	95.4	708	742	34	0	0	714	96.2	1	742	742	100	100	1	742	742	1.03e-305	873	2256
LOC100646493	XM_003393322.3	XM_024372721.2	0.006547	0.035	0.1871	98.9	547	553	6	0	0	552	99.8	1	553	553	100	100	1	553	553	0	1099	2842
LOC100646613	XM_003393323.3	XM_003486008.4	0	0.02883	0	100	429	429	0	0	0	429	100	1	429	429	100	100	1	429	429	2.72e-305	826	2133
LOC100646731	XM_003393324.3	XM_003486009.4	0	0.02533	0	100	167	167	0	0	0	167	100	1	167	167	100	100	1	167	167	1.64e-118	332	850
LOC100646853	XM_003393325.3	XM_003486005.4	0.00132	0.05164	0.02555	99.6	758	761	3	0	0	758	99.6	1	761	761	100	100	1	761	761	0	1426	3692
LOC100646853	XM_003393326.3	XM_003486006.4	0.0006005	0.04767	0.0126	99.9	838	839	1	0	0	838	99.9	1	839	839	100	100	1	839	839	0	1604	4153
LOC100646853	XM_003393327.2	XM_003486007.4	0.0005968	0.04699	0.0127	99.9	845	846	1	0	0	845	99.9	1	846	846	100	100	1	846	846	0	1611	4172
LOC100647251	XM_003393328.3	XM_003486002.4	0.02393	0.07961	0.3006	94.7	498	526	28	0	0	512	97.3	1	526	526	100	100	1	526	526	0	1015	2624
LOC100647566	XM_003393331.3	XM_012394580.3	0.0244	0.0783	0.3117	95.5	510	534	24	0	0	523	97.9	1	534	534	100	100	1	534	534	0	1047	2708
LOC100647924	XM_003393334.3	XM_012394594.3	0.01052	0.04563	0.2307	89.5	634	708	74	0	0	637	90	1	708	708	100	100	1	708	708	0	1137	2940
LOC100648045	XM_003393335.3	XM_003485991.4	0.004718	0.01918	0.2459	97.7	417	427	10	0	0	419	98.1	1	427	427	100	100	1	427	427	6.4e-287	779	2012
LOC100648045	XM_003393336.3	XM_003485992.4	0.005169	0.02072	0.2494	95.7	375	392	17	0	0	377	96.2	1	392	392	100	100	1	392	392	1.29e-266	725	1871
LOC100648234	XM_003393337.3	XM_003485994.4	0.009962	0.02985	0.3338	96.7	383	396	13	0	0	388	98	1	396	396	100	100	1	396	396	4.61e-262	714	1842
LOC100648545	XM_003393340.3	XM_003486000.4	0.005375	0.07715	0.06967	98.8	511	517	6	0	0	512	99	1	517	517	100	100	1	517	517	0	1038	2685
LOC100648926	XM_003393343.3	XM_003485988.4	0.1249	0.1915	0.6524	98.7	751	761	9	1	1	756	99.3	1	760	950	80	80	1	761	950	0	1442	3733
LOC100649045	XM_003393344.3	XM_003485989.4	0.006173	0.03729	0.1655	98.7	366	371	5	0	0	370	99.7	1	371	371	100	100	1	371	371	1.36e-271	736	1899
LOC100649163	XM_003393345.3	XM_003485990.3	0.01434	0.03187	0.4499	97	350	361	11	0	0	355	98.3	1	361	361	100	100	1	361	361	1.85e-248	676	1745
LOC100649612	XM_003393346.3	XM_003486003.4	0.004584	0.0743	0.0617	99	515	520	5	0	0	517	99.4	1	520	520	100	100	1	520	520	0	1013	2618
LOC100649796	XM_003393347.3	XM_012394598.1	0.001779	0.04838	0.03676	97.7	554	567	2	1	11	556	98.1	1	556	556	100	100	1	567	567	0	1036	2680
LOC100649913	XM_003393348.3	XM_003485986.4	0.01182	0.03806	0.3105	97.5	355	364	9	0	0	358	98.4	1	364	364	100	100	1	364	364	7.41e-261	708	1827
LOC100650025	XM_003393349.3	XM_003486016.4	0.008732	0.02902	0.3009	98	496	506	10	0	0	504	99.6	1	506	506	100	100	1	506	506	0	958	2477
LOC100650755	XM_003393355.3	XM_012389704.3	0.01455	0.03423	0.425	96.9	154	159	5	0	0	157	98.7	1	159	159	100	100	1	159	159	2.88e-115	323	827
LOC100651188	XM_003393358.3	XM_003493118.4	0	0.04655	0	100	141	141	0	0	0	141	100	1	141	141	100	100	1	141	141	3.12e-90	258	659
LOC100651312	XM_003393359.3	XM_033323409.1	0.002128	0.0374	0.05689	99.6	231	232	1	0	0	231	99.6	1	232	232	100	100	1	232	232	1.9e-174	478	1231
LOC100651432	XM_003393360.3	XM_024370823.2	0	0.0727	0	98	541	552	0	1	11	541	98	1	541	541	100	100	1	552	552	0	1001	2589
LOC100651551	XM_003393361.3	XM_033323411.1	0.005258	0.04199	0.1252	98.1	621	633	7	1	5	623	98.4	1	628	628	100	100	1	633	633	0	1301	3367
LOC100651670	XM_003393362.3	XM_003493115.3	0.006378	0.04501	0.1417	97.9	565	577	12	0	0	567	98.3	1	577	577	100	100	1	577	577	0	891	2303
LOC100652103	XM_003393366.3	XM_003493130.4	0.02366	0.04863	0.4865	91.1	174	191	17	0	0	179	93.7	1	191	191	100	100	1	191	191	6.63e-123	345	884
LOC100652305	XM_003393367.3	XM_003493120.4	0.003129	0.0437	0.07161	99.3	1885	1898	13	0	0	1890	99.6	1	1898	1898	100	100	1	1898	1898	0	3579	9280
LOC100642393	XM_003393369.2	XM_012389718.3	0	0.01781	0	100	357	357	0	0	0	357	100	1	357	357	100	100	1	357	357	7.42e-262	710	1832
LOC100642677	XM_003393371.2	XM_003492150.4	0.0104	0.1082	0.09605	97.6	247	253	6	0	0	249	98.4	1	253	253	100	100	1	253	253	7.12e-185	506	1304
LOC100642796	XM_003393372.2	XM_003492149.2	0.008244	0.03625	0.2274	98.2	440	448	8	0	0	445	99.3	1	448	448	100	100	1	448	448	7.56e-305	834	2154
LOC100642916	XM_003393373.2	XM_003492147.4	0.003382	0.05006	0.06757	99.1	446	450	4	0	0	447	99.3	1	450	450	100	100	1	450	450	2.8e-258	709	1829
LOC100643030	XM_003393375.3	XM_012389701.3	0.006453	0.04854	0.133	98.9	174	176	2	0	0	175	99.4	1	176	176	100	100	1	176	176	6.87e-129	358	920
LOC100643518	XM_003393377.3	XM_012389719.3	0.008748	0.05114	0.1711	97.9	710	725	12	1	3	718	99	1	725	725	100	100	1	722	722	0	1416	3666
LOC100643840	XM_003393379.3	XM_012391206.2	0.003064	0.06774	0.04522	99.4	614	618	4	0	0	615	99.5	1	618	618	100	100	1	618	618	0	1221	3160
LOC100643963	XM_003393380.3	XM_012389717.3	0.001292	0.02753	0.04692	99.7	383	384	1	0	0	383	99.7	1	384	384	100	100	1	384	384	1.81e-278	754	1947
LOC100644510	XM_003393385.3	XM_003493124.4	0.01379	0.06208	0.2222	97.4	381	391	10	0	0	385	98.5	34	424	424	92.2	92.2	1	391	391	7.71e-267	727	1876
LOC100645113	XM_003393390.3	XM_003493160.4	0.01505	0.04278	0.3519	96.6	1048	1085	35	1	2	1062	97.9	1	1083	1083	100	100	1	1085	1085	0	1709	4427
LOC100645583	XM_003393392.3	XM_024370362.2	0.02531	0.07608	0.3327	94.6	386	408	22	0	0	396	97.1	1	408	408	100	100	1	408	408	4.99e-279	758	1956
LOC100645701	XM_003393395.3	XM_003492496.4	0.009107	0.03922	0.2322	98.2	612	623	11	0	0	617	99	1	623	623	100	100	1	623	623	0	1214	3142
LOC100645820	XM_003393396.3	XM_012390269.3	0.02258	0.04345	0.5198	95.6	432	452	20	0	0	443	98	1	452	453	99.8	99.8	1	452	460	6.47e-305	842	2176
LOC100646052	XM_003393398.3	XM_003492493.4	0.01518	0.04813	0.3155	97	489	504	15	0	0	496	98.4	1	504	504	100	100	1	504	504	0	956	2471
LOC100646168	XM_003393399.3	XM_003492495.4	0	0.04784	0	100	192	192	0	0	0	192	100	1	192	192	100	100	1	192	192	9.95e-139	385	988
LOC100646283	XM_003393400.3	XM_003492494.4	0.001011	0.02696	0.03751	99.8	479	480	1	0	0	480	100	1	480	480	100	100	1	480	480	0	966	2497
LOC100646402	XM_003393402.3	XM_003492492.4	0.001065	0.04197	0.02538	99.1	462	466	1	2	3	462	99.1	1	465	465	100	100	1	464	464	0	886	2290
LOC100646614	XM_003393403.3	XM_003492503.4	0.0158	0.06122	0.2581	95.7	531	555	24	0	0	539	97.1	1	555	555	100	100	1	555	555	0	1050	2716
LOC100646732	XM_003393404.3	XM_012390261.3	0.004331	0.04312	0.1004	99.1	319	322	3	0	0	321	99.7	1	322	322	100	100	1	322	322	2.03e-230	627	1618
LOC100646854	XM_003393405.3	XM_003492489.4	0.02488	0.04815	0.5168	94.6	350	370	20	0	0	360	97.3	1	370	370	100	100	1	370	370	5.79e-277	749	1934
LOC100647054	XM_003393407.3	XM_003492488.4	0.005478	0.05722	0.09574	98	249	254	5	0	0	251	98.8	1	254	254	100	100	1	254	254	1.02e-164	456	1172
LOC100647172	XM_003393409.3	XM_012390251.3	0.01024	0.05735	0.1785	97.3	651	669	18	0	0	658	98.4	1	669	669	100	100	1	669	669	0	1288	3334
LOC100647717	XM_003393413.3	XM_003492484.4	0.02675	0.08018	0.3336	95.2	218	229	11	0	0	224	97.8	1	229	229	100	100	26	254	254	1.69e-161	446	1148
LOC100647835	XM_003393414.3	XM_003492500.4	0.03798	0.05192	0.7316	92.8	477	514	37	0	0	499	97.1	1	514	514	100	100	1	514	514	0	962	2488
LOC100648667	XM_003393421.3	XM_003493451.4	0.0187	0.06796	0.2752	95.8	368	384	16	0	0	375	97.7	1	384	384	100	100	1	384	384	5.48e-289	781	2016
LOC100648893	XM_003393422.2	XM_003489220.3	0.01554	0.04129	0.3763	97	544	561	17	0	0	554	98.8	1	561	561	100	100	1	561	561	0	1108	2865
LOC100649015	XM_003393423.3	XM_003489221.4	0.002766	0.06279	0.04405	99.5	725	729	4	0	0	726	99.6	1	729	729	100	100	1	729	729	0	1451	3756
LOC100649127	XM_003393424.3	XM_012385225.3	0.04489	0.06643	0.6758	87.9	529	602	73	0	0	546	90.7	1	602	602	100	100	1	602	602	0	969	2504
LOC100649367	XM_003393426.3	XM_003489230.4	0.05403	0.08706	0.6206	91.2	579	635	51	1	5	596	93.9	1	630	660	95.5	95.5	1	635	666	0	1118	2891
LOC100649797	XM_003393429.3	XM_003489226.4	0.00377	0.04216	0.08942	99.2	350	353	3	0	0	350	99.2	1	353	353	100	100	1	353	353	1.18e-201	557	1436
LOC100650233	XM_003393433.3	XM_003487930.4	0.04393	0.07203	0.61	90.9	481	529	48	0	0	503	95.1	1	529	529	100	100	1	529	529	0	940	2430
LOC100650472	XM_003393434.3	XM_003487925.4	0.001238	0.01315	0.09416	99.7	321	322	1	0	0	322	100	1	322	322	100	100	1	322	322	1.87e-210	577	1487
LOC100650674	XM_003393436.3	XM_003487923.4	0.01421	0.04817	0.2951	97.2	310	319	9	0	0	315	98.7	1	319	319	100	100	1	319	319	1.58e-221	605	1559
LOC100650994	XM_003393438.3	XM_003487929.4	0.008757	0.05722	0.153	98.1	404	412	8	0	0	407	98.8	1	412	412	100	100	1	412	412	4.27e-298	806	2082
LOC100651116	XM_003393439.3	XM_012383315.3	0.01105	0.05515	0.2003	97.9	466	476	10	0	0	471	98.9	1	476	476	100	100	1	476	476	0	922	2382
LOC100651358	XM_003393441.3	XM_003488965.4	0.001535	0.05613	0.02735	99.7	900	903	3	0	0	902	99.9	1	903	903	100	100	1	903	903	0	1843	4774
LOC100651593	XM_003393443.2	XM_003488967.4	0.003613	0.02838	0.1273	99.2	379	382	3	0	0	381	99.7	1	382	382	100	100	1	382	382	1.03e-292	790	2040
LOC100651829	XM_003393445.3	XM_003488969.4	0	0.0353	0	100	247	247	0	0	0	247	100	1	247	247	100	100	1	247	247	1.96e-179	492	1267
LOC100652069	XM_003393447.3	XM_003488970.4	0.01468	0.03341	0.4392	96.9	252	260	8	0	0	257	98.8	1	260	261	99.6	99.6	1	260	267	2.21e-173	478	1231
LOC100652185	XM_003393448.3	XM_003488972.4	0	0.04328	0	100	121	121	0	0	0	121	100	1	121	121	100	100	1	121	121	4.06e-81	233	595
LOC100642394	XM_003393451.3	XM_003492504.4	0.008333	0.04839	0.1722	93.6	1674	1789	110	3	5	1682	94	1	1787	1787	100	100	1	1786	1786	0	2716	7040
LOC100642747	XM_003393454.3	XM_003492482.4	0.01418	0.07127	0.1989	97.2	793	816	23	0	0	805	98.7	1	816	816	100	100	1	816	816	0	1539	3984
LOC100643353	XM_003393455.2	XM_033320540.1	0.0193	0.0691	0.2793	96.1	495	515	20	0	0	509	98.8	1	515	515	100	100	1	515	515	0	988	2555
LOC100644202	XM_003393457.2	XM_024366278.2	0.03763	0.1048	0.3589	92.6	574	620	46	0	0	593	95.6	1	620	620	100	100	1	620	620	0	1175	3039
LOC100644548	XM_003393460.3	XM_003493447.4	0.09305	0.1387	0.6711	99.4	790	795	5	0	0	793	99.7	1	795	922	86.2	86.2	1	795	922	0	1522	3941
LOC100644671	XM_003393461.3	XM_033323685.1	0.04491	0.1432	0.3137	48.8	520	1065	45	3	500	537	50.4	40	631	631	93.8	93.8	373	1410	1410	2.29e-278	802	2072
LOC100645040	XM_003393463.3	XM_033319583.1	0.001667	0.0355	0.04696	99.7	304	305	1	0	0	305	100	1	305	305	100	100	1	305	305	4.43e-205	562	1448
LOC100645234	XM_003393464.3	XM_003487611.4	0.004377	0.05633	0.07771	99.1	322	325	3	0	0	324	99.7	1	325	325	100	100	1	325	325	2.6e-239	650	1677
LOC100645362	XM_003393465.3	XM_012391668.3	0	0.04215	0	100	569	569	0	0	0	569	100	1	569	569	100	100	1	569	569	0	1170	3027
LOC100645584	XM_003393467.2	XM_003487613.3	0	0.02387	0	100	283	283	0	0	0	283	100	1	283	283	100	100	1	283	283	1.23e-200	549	1414
LOC100645702	XM_003393468.3	XM_003487614.3	0.01595	0.09313	0.1713	96.8	424	438	14	0	0	432	98.6	1	438	438	100	100	1	438	438	7.62e-305	843	2178
LOC100645821	XM_003393469.3	XM_012382753.3	0.4025	0.6968	0.5776	100	134	134	0	0	0	134	100	1	134	352	38.1	38.1	1	134	353	2.12e-89	272	696
LOC100646016	XM_003393470.3	XM_003485428.4	0.006732	0.02884	0.2335	99.1	220	222	2	0	0	220	99.1	1	222	222	100	100	1	222	222	4.52e-127	358	918
LOC100646134	XM_003393471.3	XM_003485213.4	0.007138	0.04116	0.1735	98.2	277	282	5	0	0	280	99.3	1	282	282	100	100	1	282	282	4.33e-150	421	1082
LOC100646733	XM_003393476.3	XM_003485207.4	0.01511	0.0375	0.4028	96.3	684	710	26	0	0	696	98	1	710	710	100	100	1	710	710	0	1385	3584
LOC100646974	XM_003393478.3	XM_003485204.4	0.002659	0.05069	0.05246	99.2	880	887	7	0	0	881	99.3	1	887	887	100	100	1	887	887	0	1083	2800
LOC100647407	XM_003393483.3	XM_003485202.4	0.03151	0.035	0.9002	93.8	350	373	23	0	0	363	97.3	1	373	373	100	100	1	373	373	3.28e-264	717	1851
LOC100647605	XM_003393484.3	XM_003485203.4	0.02135	0.05841	0.3656	95.6	258	270	12	0	0	265	98.1	1	270	270	100	100	1	270	270	2.76e-186	511	1317
LOC100648007	XM_003393486.3	XM_033323376.1	0.03585	0.07609	0.4711	93.4	623	667	44	0	0	638	95.7	15	681	681	97.9	97.9	3	669	669	0	1301	3366
LOC100648122	XM_003393487.3	XM_003485195.4	0.03101	0.06325	0.4902	93.9	246	262	16	0	0	255	97.3	1	262	262	100	100	1	262	262	1.43e-184	506	1304
LOC100648235	XM_003393488.3	XM_024370533.2	0.0579	0.08358	0.6927	89.7	252	281	28	1	1	262	93.2	1	280	281	99.6	99.6	1	281	283	4.86e-170	471	1213
LOC100648351	XM_003393489.3	XM_003485187.4	0.04687	0.03017	1.554	90.5	418	462	44	0	0	439	95	1	462	462	100	100	1	462	462	4.54e-305	833	2152
LOC100648469	XM_003393490.3	XM_003485194.4	0.01139	0.04297	0.2649	97.1	371	382	8	1	3	375	98.2	1	379	379	100	100	1	382	382	8.21e-176	494	1272
LOC100648588	XM_003393491.3	XM_003485193.4	0.005559	0.03446	0.1613	98.8	323	327	4	0	0	327	100	1	327	327	100	100	1	327	327	3.7e-240	652	1683
LOC100648700	XM_003393492.3	XM_003485188.4	0.00576	0.03942	0.1461	98.8	491	497	6	0	0	496	99.8	1	497	497	100	100	1	497	497	0	997	2577
LOC100648812	XM_003393493.3	XM_033323144.1	0	0.1001	0	100	113	113	0	0	0	113	100	1	113	113	100	100	1	113	113	2.96e-77	223	568
LOC100648927	XM_003393494.3	XM_003485209.4	0	0.04914	0	100	174	174	0	0	0	174	100	1	174	174	100	100	1	174	174	3.28e-126	352	902
LOC100648927	XM_003393495.3	XM_003485210.4	0	0.05038	0	100	168	168	0	0	0	168	100	1	168	168	100	100	1	168	168	5.51e-122	340	873
LOC100649248	XM_003393497.3	XM_003485198.3	0.008778	0.04442	0.1976	98.6	216	219	3	0	0	218	99.5	1	219	219	100	100	1	219	219	9.88e-125	352	902
LOC100649954	XM_003393502.3	XM_003485429.4	0.009142	0.05718	0.1599	98.1	205	209	4	0	0	208	99.5	1	209	209	100	100	1	209	209	8.35e-112	318	815
LOC100650068	XM_003393503.3	XM_012390483.3	0.01722	0.04345	0.3964	96.2	630	655	24	1	1	640	97.7	1	654	654	100	100	1	655	655	0	1236	3198
LOC100650189	XM_003393504.3	XM_012393650.3	0.01035	0.06661	0.1553	98.6	143	145	2	0	0	144	99.3	1	145	145	100	100	1	145	145	1.12e-94	270	689
LOC100650835	XM_003393508.3	XM_003485422.4	0.005636	0.07299	0.07722	97.9	946	966	19	1	1	950	98.3	1	966	966	100	100	1	965	965	0	1800	4661
LOC100650950	XM_003393509.3	XM_012393463.3	0.005249	0.04949	0.1061	98.8	761	770	9	0	0	767	99.6	1	770	770	100	100	1	770	770	0	1458	3774
LOC100651067	XM_003393510.3	XM_003485434.4	0.008473	0.0542	0.1563	98.3	452	460	8	0	0	457	99.3	1	460	460	100	100	1	460	460	0	911	2354
LOC100651313	XM_003393512.3	XM_003492765.4	0.01169	0.05542	0.211	97.5	157	161	4	0	0	160	99.4	1	161	161	100	100	1	161	161	1.66e-124	346	888
LOC100651552	XM_003393514.2	XM_003492760.4	0.01805	0.05349	0.3375	90.9	1331	1464	133	0	0	1355	92.6	1	1464	1464	100	100	1	1464	1464	0	2317	6005
LOC100642277	XM_003393521.3	XM_003492771.4	0.002509	0.07594	0.03304	98	592	604	11	1	1	592	98	1	603	603	100	100	1	604	604	0	1080	2792
LOC100642555	XM_003393523.3	XM_012390348.3	0.003262	0.06836	0.04772	97.7	1763	1804	12	1	29	1769	98.1	1	1775	1775	100	100	1	1804	1804	0	3261	8455
LOC100642950	XM_003393526.2	XM_003485229.4	0.5767	1.702	0.3388	78.6	33	42	9	0	0	37	88.1	1	42	193	21.8	21.8	1	42	190	2.67e-14	68.2	165
LOC100643069	XM_003393527.3	XM_003485226.4	0.02482	0.0582	0.4264	92.8	1673	1802	126	2	3	1697	94.2	1	1800	1805	99.7	99.7	1	1801	1805	0	3088	8007
LOC100643188	XM_003393528.3	XM_012390581.3	0	0.03509	0	97.4	418	429	0	1	11	418	97.4	1	429	429	100	100	1	418	418	3.1e-305	828	2138
LOC100643965	XM_003393533.3	XM_003485220.3	0.007656	0.03147	0.2433	98.3	176	179	3	0	0	178	99.4	1	179	179	100	100	1	179	179	5.02e-137	379	974
LOC100644088	XM_003393534.2	XM_012393447.3	0.01656	0.02578	0.6422	96.4	162	168	6	0	0	165	98.2	1	168	168	100	100	1	168	168	8.47e-126	350	898
LOC100644203	XM_003393535.3	XM_003485221.4	0.02964	0.07371	0.4021	94.7	125	132	7	0	0	128	97	1	132	132	100	100	1	132	132	7e-85	244	622
LOC100644321	XM_003393536.3	XM_012390375.3	0.005643	0.04511	0.1251	99	1639	1655	16	0	0	1644	99.3	22	1676	1676	98.7	98.7	16	1670	1670	0	3059	7931
LOC100644549	XM_003393538.3	XM_003485217.4	0.006709	0.04478	0.1498	98.5	399	405	6	0	0	401	99	1	405	405	100	100	1	405	405	1.08e-292	792	2045
LOC100644672	XM_003393539.3	XM_003485192.4	0.003482	0.0609	0.05717	99.3	290	292	2	0	0	291	99.7	1	292	292	100	100	1	292	292	1.47e-217	592	1527
LOC100644794	XM_003393540.3	XM_003485216.4	0.001194	0.02559	0.04668	99.8	827	829	2	0	0	828	99.9	1	829	829	100	100	1	829	829	0	1474	3816
LOC100645041	XM_003393541.3	XM_003485214.4	0.007397	0.04019	0.1841	98.4	508	516	8	0	0	513	99.4	1	516	516	100	100	1	516	516	0	990	2559
LOC100645401	XM_003393544.3	XM_012387465.3	0	0.03552	0	100	83	83	0	0	0	83	100	1	83	83	100	100	1	83	83	1.18e-51	156	394
LOC100645515	XM_003393545.3	XM_003490747.4	0.1648	0.2652	0.6215	94.2	504	535	31	0	0	514	96.1	1	535	678	78.9	78.9	1	535	679	0	924	2387
LOC100645620	XM_003393546.2	XM_003490751.3	0.01571	0.03711	0.4233	97	480	495	15	0	0	490	99	1	495	495	100	100	1	495	495	0	994	2571
LOC100646252	XM_003393551.3	XM_003490085.4	0.006655	0.05905	0.1127	97.4	3439	3532	83	2	10	3459	97.9	1	3531	3531	100	100	1	3523	3523	0	6127	15896
LOC100646495	XM_003393553.3	XM_012386425.3	0.001366	0.06995	0.01953	92.1	721	783	2	2	60	721	92.1	1	723	723	100	100	1	783	783	0	1473	3813
LOC100646975	XM_003393558.3	XM_003489974.3	0.06752	0.07252	0.931	71.4	157	220	57	2	6	160	72.7	1	220	220	100	100	1	214	214	8.31e-66	202	514
LOC100647091	XM_003393559.3	XM_003490008.4	0.002003	0.05539	0.03616	99.7	1146	1150	4	0	0	1147	99.7	1	1150	1150	100	100	1	1150	1150	0	2219	5749
LOC100647211	XM_003393560.3	XM_003490017.4	0.006167	0.04177	0.1476	98.6	205	208	3	0	0	207	99.5	1	208	208	100	100	1	208	208	8.29e-139	386	992
LOC100647328	XM_003393561.3	XM_003490030.3	0.007572	0.04215	0.1797	97.9	415	424	9	0	0	419	98.8	1	424	424	100	100	1	424	424	2.9e-240	661	1705
LOC100647450	XM_003393562.3	XM_003490037.4	0	0.03959	0	100	287	287	0	0	0	287	100	1	287	287	100	100	1	287	287	9.54e-216	587	1514
LOC100647762	XM_003393564.3	XM_003490056.4	0.005959	0.04911	0.1214	99.4	170	171	1	0	0	170	99.4	1	171	171	100	100	1	171	171	2.82e-121	339	869
LOC100647957	XM_003393566.3	XM_003490064.4	0.008185	0.04457	0.1836	98.2	168	171	3	0	0	169	98.8	1	171	171	100	100	1	171	171	2.06e-123	344	883
LOC100648084	XM_003393567.3	XM_033321104.1	0.003288	0.02867	0.1147	98.4	424	431	3	1	4	425	98.6	1	427	427	100	100	1	431	431	0	865	2236
LOC100648271	XM_003393569.3	XM_003490075.4	0	0.04572	0	100	268	268	0	0	0	268	100	1	268	268	100	100	1	268	268	1.76e-197	540	1390
LOC100648387	XM_003393570.3	XM_003490076.4	0.002381	0.04207	0.0566	99.5	1411	1418	7	0	0	1415	99.8	1	1418	1418	100	100	1	1418	1418	0	2847	7381
LOC100648502	XM_003393571.3	XM_012386508.3	0.006519	0.03522	0.1851	93.7	553	590	37	0	0	555	94.1	1	590	590	100	100	1	590	590	0	904	2337
LOC100648701	XM_003393573.3	XM_003490077.4	0.002176	0.03513	0.06195	99.6	466	468	2	0	0	467	99.8	1	468	468	100	100	1	468	468	0	936	2420
LOC100648928	XM_003393575.2	XM_003490079.4	0.05342	0.0718	0.744	90.5	218	241	23	0	0	227	94.2	1	241	241	100	100	1	241	241	3.7e-156	433	1113
LOC100649129	XM_003393576.3	XM_012386479.3	0.009176	0.02768	0.3315	98.1	207	211	4	0	0	209	99.1	1	211	211	100	100	1	211	211	1.04e-138	386	992
LOC100649249	XM_003393577.3	XM_024368166.2	0.02012	0.06191	0.325	96.1	446	464	18	0	0	458	98.7	1	464	464	100	100	1	464	464	2.63e-305	834	2154
LOC100649438	XM_003393579.3	XM_012386467.3	0.0007581	0.004661	0.1627	99.7	652	654	2	0	0	652	99.7	43	696	696	94	94	1	654	654	0	1262	3266
LOC100649562	XM_003393580.3	XM_012386530.3	0.01101	0.0481	0.2289	94.9	672	708	18	3	18	680	96	1	693	693	100	100	2	706	706	0	1305	3376
LOC100649798	XM_003393581.3	XM_003490087.4	0.005843	0.02643	0.2211	98.8	907	918	11	0	0	909	99	1	918	918	100	100	1	918	918	0	1568	4061
LOC100649915	XM_003393582.3	XM_003490088.4	0.001331	0.04624	0.02878	99.7	744	746	2	0	0	745	99.9	1	746	746	100	100	1	746	746	0	941	2433
LOC100650269	XM_003393583.3	XM_003490090.4	0	0.03266	0	100	101	101	0	0	0	101	100	1	101	101	100	100	1	101	101	4.61e-73	211	538
LOC100650391	XM_003393584.2	XM_003490093.4	0.005969	0.03878	0.1539	98.7	449	455	6	0	0	453	99.6	1	455	455	100	100	1	455	455	0	874	2259
LOC100650514	XM_003393585.3	XM_024368088.2	0.001012	0.1019	0.009933	97.6	482	494	2	1	10	483	97.8	1	484	484	100	100	1	494	494	0	997	2577
LOC100650632	XM_003393586.3	XM_003490094.4	0.1054	0.09497	1.11	79.8	178	223	45	0	0	200	89.7	1	223	225	99.1	99.1	1	223	225	1.49e-138	387	994
LOC100651068	XM_003393589.2	XM_003490097.4	0	0.1159	0	100	192	192	0	0	0	192	100	1	192	192	100	100	1	192	192	1.93e-136	379	973
LOC100651274	XM_003393590.3	XM_003489969.4	0.008265	0.07334	0.1127	95.9	723	754	25	2	6	725	96.2	1	748	748	100	100	1	754	754	0	1013	2618
LOC100651395	XM_003393591.3	XM_003489967.4	0	0.04219	0	100	183	183	0	0	0	183	100	1	183	183	100	100	1	183	183	1.55e-133	371	952
LOC100651513	XM_003393592.3	XM_003489970.4	0.004678	0.07761	0.06027	99	399	403	4	0	0	402	99.8	1	403	403	100	100	1	403	403	2.53e-290	786	2029
LOC100651631	XM_003393593.3	XM_003489971.4	0.008389	0.04749	0.1767	97.9	975	996	21	0	0	985	98.9	1	996	996	100	100	1	996	996	0	1897	4915
LOC100651747	XM_003393594.3	XM_003489972.4	0.01675	0.07713	0.2171	96.3	233	242	9	0	0	237	97.9	1	242	242	100	100	1	242	242	3.38e-173	476	1225
LOC100651868	XM_003393595.3	XM_003489973.4	0.0222	0.08611	0.2578	95.3	324	340	15	1	1	332	97.6	1	339	339	100	100	1	340	340	8.59e-234	637	1644
LOC100652104	XM_003393597.3	XM_003489976.2	0.00233	0.0401	0.05812	99.5	754	758	4	0	0	755	99.6	1	758	758	100	100	1	758	758	0	1477	3825
LOC100642193	XM_003393599.3	XM_003489978.4	0	0.03877	0	100	579	579	0	0	0	579	100	1	579	579	100	100	1	579	579	0	1135	2936
LOC100642316	XM_003393600.3	XM_003489979.4	0.0139	0.06878	0.2021	97.1	467	481	14	0	0	472	98.1	1	481	481	100	100	1	481	481	0	980	2533
LOC100642870	XM_003393605.3	XM_003489981.4	0.6526	1.045	0.6242	97.3	146	150	4	0	0	149	99.3	1	150	567	26.5	26.5	1	150	568	5.42e-90	288	737
LOC100642987	XM_003393606.3	XM_012386487.3	0.003318	0.03459	0.0959	99.4	878	883	5	0	0	880	99.7	1	883	883	100	100	1	883	883	0	1734	4492
LOC100643109	XM_003393607.3	XM_003489984.4	0	0.05233	0	100	160	160	0	0	0	160	100	1	160	160	100	100	1	160	160	8.92e-115	322	824
LOC100643233	XM_003393608.3	XM_003489986.4	0.02658	0.03227	0.8236	94	125	133	8	0	0	128	96.2	1	133	133	100	100	1	133	133	7.85e-87	249	635
LOC100643354	XM_003393609.2	XM_012386539.1	0.04822	0.04831	0.9982	91.6	120	131	11	0	0	127	96.9	1	131	133	98.5	98.5	1	131	133	3.07e-84	242	618
LOC100643476	XM_003393610.3	XM_012386336.3	0.01059	0.07881	0.1344	97.7	130	133	3	0	0	132	99.2	1	133	133	100	100	1	133	133	5.12e-92	262	669
LOC100643725	XM_003393611.2	XM_003489988.4	0.04052	0.09085	0.446	92.7	191	206	15	0	0	196	95.1	1	206	206	100	100	1	206	206	7.12e-139	386	992
LOC100643843	XM_003393612.2	XM_003489989.4	0	0.08285	0	100	151	151	0	0	0	151	100	1	151	151	100	100	1	151	151	7.48e-105	296	757
LOC100644161	XM_003393614.2	XM_003489991.3	0	0.04539	0	100	124	124	0	0	0	124	100	1	124	124	100	100	1	124	124	4.65e-68	201	510
LOC100644390	XM_003393616.3	XM_024368134.2	0.004159	0.03719	0.1119	96.8	1360	1405	21	1	24	1366	97.2	1	1381	1381	100	100	1	1405	1405	0	2508	6499
LOC100644632	XM_003393617.3	XM_003490063.4	0.002567	0.03541	0.07249	99.5	571	574	3	0	0	572	99.7	1	574	574	100	100	1	574	574	0	1108	2865
LOC100644995	XM_003393620.3	XM_003490065.4	0.01826	0.07648	0.2387	96.7	521	539	18	0	0	528	98	1	539	539	100	100	1	539	539	0	1070	2766
LOC100645182	XM_003393621.2	XM_003490001.4	0.002645	0.05493	0.04814	99.4	533	536	3	0	0	535	99.8	1	536	536	100	100	1	536	536	0	1019	2635
LOC100645310	XM_003393622.3	XM_003490003.4	0.009518	0.04374	0.2176	98	337	344	7	0	0	340	98.8	1	344	344	100	100	1	344	344	1.31e-253	688	1775
LOC100645433	XM_003393623.3	XM_003490009.4	0.01071	0.06956	0.154	95.1	410	431	21	0	0	414	96.1	1	431	431	100	100	1	431	431	6.7e-305	830	2144
LOC100645621	XM_003393625.3	XM_003490006.4	0.009119	0.05272	0.173	98	346	353	7	0	0	351	99.4	1	353	353	100	100	1	353	353	5.98e-250	679	1753
LOC100645743	XM_003393626.3	XM_033321080.1	0.001387	0.07881	0.0176	99.7	358	359	1	0	0	359	100	1	359	359	100	100	1	359	359	5.08e-270	731	1886
LOC100646253	XM_003393628.3	XM_003490011.4	0.003655	0.06757	0.05409	99.2	866	873	7	0	0	872	99.9	1	873	873	100	100	1	873	873	0	1510	3910
LOC100646373	XM_003393629.3	XM_003490013.4	0.0116	0.1043	0.1112	97.3	288	296	8	0	0	291	98.3	1	296	296	100	100	1	296	296	5.57e-224	609	1570
LOC100647287	XM_003393636.3	XM_003490020.4	0.01147	0.07222	0.1589	97.1	4209	4336	126	1	1	4260	98.2	1	4335	4335	100	100	1	4336	4336	0	8418	21842
LOC100647408	XM_003393637.3	XM_003490021.4	0.006723	0.04331	0.1552	97.3	533	548	15	0	0	536	97.8	1	548	548	100	100	1	548	548	0	1059	2739
LOC100647529	XM_003393638.3	XM_003490023.4	0.01505	0.0386	0.3898	96.9	157	162	5	0	0	160	98.8	1	162	162	100	100	1	162	162	5.35e-117	327	839
LOC100648008	XM_003393643.3	XM_003490027.4	0.003724	0.05615	0.06632	98.3	917	933	16	0	0	918	98.4	1	933	933	100	100	1	933	933	0	1825	4727
LOC100648272	XM_003393645.3	XM_024368068.2	0.04518	0.05685	0.7948	85.2	1062	1246	137	8	47	1104	88.6	1	1211	1211	100	100	1	1234	1234	0	2049	5309
LOC100648388	XM_003393646.3	XM_003490068.4	0.05996	0.1046	0.573	86.5	735	850	110	2	5	766	90.1	1	850	850	100	100	1	845	845	0	1435	3714
LOC100648503	XM_003393647.3	XM_003490031.4	0.001265	0.04674	0.02707	99.5	1093	1098	3	1	2	1095	99.7	1	1096	1096	100	100	1	1098	1098	0	1850	4791
LOC100648966	XM_003393651.3	XM_003490034.4	0.01174	0.06092	0.1927	97.5	192	197	5	0	0	193	98	1	197	197	100	100	1	197	197	5.25e-132	368	945
LOC100649080	XM_003393652.3	XM_003490039.4	0.001685	0.06882	0.02448	98.3	522	531	9	0	0	523	98.5	1	531	531	100	100	1	531	531	0	979	2531
LOC100649201	XM_003393653.3	XM_003490040.4	0.003629	0.08526	0.04257	98.7	613	621	8	0	0	617	99.4	1	621	621	100	100	1	621	621	0	1140	2950
LOC100649320	XM_003393654.3	XM_003490038.4	0.001929	0.02524	0.07644	96.9	249	257	8	0	0	249	96.9	1	257	257	100	100	1	257	257	5.67e-152	424	1089
LOC100649684	XM_003393656.3	XM_003493468.4	0	0.02626	0	100	280	280	0	0	0	280	100	1	280	280	100	100	1	280	280	1.35e-207	566	1459
LOC100649799	XM_003393657.2	XM_003493465.4	0.009413	0.04793	0.1964	98.1	611	623	12	0	0	619	99.4	1	623	623	100	100	1	623	623	0	1209	3128
LOC100649799	XM_003393658.3	XM_003493464.3	0.01016	0.04576	0.2221	97.9	615	628	13	0	0	623	99.2	1	628	628	100	100	1	628	628	0	1215	3143
LOC100650312	XM_003393661.3	XM_003493472.4	0.02389	0.07654	0.3121	94.8	399	421	21	1	1	405	96.2	1	420	420	100	100	1	421	421	1.68e-281	765	1975
LOC100650552	XM_003393663.3	XM_003493460.3	0.02207	0.04017	0.5493	95.7	292	305	13	0	0	300	98.4	1	305	305	100	100	1	305	305	4.14e-210	575	1481
LOC100650675	XM_003393664.3	XM_003493459.4	0.003952	0.04546	0.08693	99.2	716	722	6	0	0	718	99.4	1	722	722	100	100	43	764	764	0	1444	3738
LOC100650915	XM_003393666.3	XM_003493457.4	0.1913	0.2863	0.6681	99.1	568	573	5	0	0	571	99.7	1	573	789	72.6	72.6	1	573	790	0	1121	2900
LOC100651030	XM_003393667.3	XM_024371141.2	0.004802	0.04162	0.1154	98.9	467	472	5	0	0	468	99.2	1	472	472	100	100	1	472	472	0	985	2547
LOC100651275	XM_003393669.3	XM_003493454.4	0.002526	0.05841	0.04324	98.8	495	501	6	0	0	497	99.2	1	501	501	100	100	1	501	501	5.67e-300	818	2114
LOC100651396	XM_003393670.3	XM_003493453.4	0	0.02424	0	100	118	118	0	0	0	118	100	1	118	118	100	100	1	118	118	4.45e-79	228	581
LOC100651514	XM_003393671.3	XM_003493474.4	0.0005335	0.04516	0.01181	99.9	945	946	1	0	0	945	99.9	1	946	946	100	100	1	946	946	0	1888	4890
LOC100651748	XM_003393673.3	XM_003490748.4	0.007968	0.09359	0.08514	98.3	350	356	6	0	0	353	99.2	1	356	356	100	100	1	356	356	8.81e-274	740	1910
LOC100651869	XM_003393674.2	XM_003490749.3	0.01701	0.08038	0.2117	96.9	404	417	13	0	0	407	97.6	1	417	417	100	100	1	417	417	7.69e-299	808	2088
LOC100642438	XM_003393679.3	XM_033321048.1	0.02411	0.07831	0.3079	95.9	999	1042	43	0	0	1014	97.3	24	1065	1065	97.8	97.8	15	1056	1056	0	1951	5054
LOC100642556	XM_003393680.3	XM_012386441.3	0.002931	0.0293	0.1	99.4	652	656	4	0	0	653	99.5	4	659	659	99.5	99.5	1	656	656	0	1207	3123
LOC100642917	XM_003393682.3	XM_024368050.2	0.01671	0.04138	0.4038	96.5	687	712	24	1	1	701	98.5	1	711	713	99.7	99.7	1	712	714	0	1345	3481
LOC100644240	XM_003393692.3	XM_003493473.4	0.008016	0.04833	0.1659	98.3	731	744	12	1	1	738	99.2	1	744	744	100	100	1	743	743	0	1425	3688
LOC100644357	XM_003393693.2	XM_012391696.3	0.05778	0.04563	1.266	88.4	327	370	43	0	0	347	93.8	1	370	370	100	100	1	370	370	3.71e-248	676	1745
LOC100644711	XM_003393696.3	XM_012387461.3	0.001762	0.03876	0.04545	99.7	574	576	2	0	0	574	99.7	1	576	576	100	100	1	576	576	0	1099	2843
LOC100644837	XM_003393697.3	XM_012387443.3	0.003869	0.03634	0.1065	99.2	1756	1771	15	0	0	1766	99.7	1	1771	1771	100	100	1	1771	1771	0	3543	9186
LOC100645183	XM_003393700.3	XM_003490725.4	0.0002443	0.0323	0.007564	100	2044	2045	1	0	0	2044	100	1	2045	2045	100	100	1	2045	2045	0	4118	10680
LOC100645311	XM_003393701.3	XM_003490729.4	0.01884	0.04471	0.4214	96	168	175	7	0	0	171	97.7	1	175	175	100	100	1	175	175	8.64e-118	330	847
LOC100645552	XM_003393703.2	XM_033321596.1	0.002464	0.04644	0.05306	99.5	570	573	3	0	0	572	99.8	1	573	573	100	100	1	573	573	0	1061	2745
LOC100645668	XM_003393704.3	XM_003490732.4	0	0.04866	0	100	370	370	0	0	0	370	100	1	370	370	100	100	1	370	370	7.89e-275	744	1920
LOC100645789	XM_003393705.3	XM_003490734.4	0.00892	0.01987	0.4488	98.2	324	330	6	0	0	325	98.5	1	330	330	100	100	1	330	330	8.07e-241	654	1688
LOC100646096	XM_003393708.2	XM_003490735.4	0.002508	0.02049	0.1224	99.4	154	155	1	0	0	155	100	1	155	155	100	100	1	155	155	1.32e-100	285	730
LOC100646284	XM_003393711.3	XM_003490737.4	0.01101	0.06972	0.1579	97.8	590	603	13	0	0	597	99	1	603	603	100	100	1	603	603	0	1157	2993
LOC100646496	XM_003393712.3	XM_012387428.3	0.01904	0.04326	0.4402	96.2	1020	1060	40	0	0	1033	97.5	1	1060	1060	100	100	1	1060	1060	0	1968	5098
LOC100646616	XM_003393713.3	XM_012387447.3	0.003543	0.04596	0.07709	99.2	502	506	4	0	0	504	99.6	1	506	506	100	100	1	506	506	1.31e-223	625	1613
LOC100646734	XM_003393714.3	XM_012387444.3	0.003795	0.05617	0.06756	99.2	754	760	6	0	0	757	99.6	1	760	760	100	100	1	760	760	0	1453	3762
LOC100647288	XM_003393718.3	XM_003490619.4	0.01678	0.04303	0.39	96.5	192	199	7	0	0	196	98.5	1	199	199	100	100	1	199	199	4e-137	381	979
LOC100647409	XM_003393719.3	XM_033321495.1	0.03345	0.07771	0.4304	93.2	193	207	14	0	0	198	95.7	1	207	207	100	100	1	207	207	5.18e-137	382	980
LOC100647530	XM_003393721.3	XM_003490623.4	0.001845	0.03309	0.05577	99.6	1187	1192	4	1	1	1188	99.7	1	1191	1191	100	100	1	1192	1192	0	2247	5822
LOC100647719	XM_003393722.3	XM_003490624.4	0.00574	0.04794	0.1197	98.8	756	765	9	0	0	762	99.6	1	765	765	100	100	1	765	765	0	1595	4131
LOC100647836	XM_003393723.3	XM_003490625.4	0	0.02861	0	100	685	685	0	0	0	685	100	1	685	685	100	100	1	685	685	0	1371	3549
LOC100648389	XM_003393727.3	XM_003490576.4	0.0537	0.06726	0.7984	90.9	231	254	23	0	0	242	95.3	1	254	254	100	100	1	254	254	2.65e-176	485	1248
LOC100648504	XM_003393728.2	XM_003490629.4	0.002588	0.08046	0.03217	99.4	501	504	3	0	0	501	99.4	1	504	504	100	100	1	504	504	0	968	2502
LOC100648620	XM_003393729.3	XM_003490631.4	0.00433	0.04114	0.1053	99.1	901	909	8	0	0	902	99.2	1	909	909	100	100	1	909	909	0	1120	2896
LOC100648736	XM_003393730.2	XM_003490632.4	0.002034	0.04843	0.04199	99.6	242	243	1	0	0	243	100	1	243	243	100	100	1	243	243	1.33e-175	482	1241
LOC100648851	XM_003393731.3	XM_003490634.4	0.007361	0.0492	0.1496	98.7	373	378	4	1	1	376	99.5	1	377	377	100	100	1	378	378	3.57e-268	728	1878
LOC100649081	XM_003393733.3	XM_003490636.4	0.0435	0.05028	0.8652	91.2	1114	1221	107	0	0	1177	96.4	1	1221	1222	99.9	99.9	21	1241	1263	0	2286	5924
LOC100649202	XM_003393735.3	XM_024368611.2	0.01243	0.04607	0.2698	97.4	454	466	12	0	0	460	98.7	1	466	466	100	100	1	466	466	0	897	2319
LOC100649440	XM_003393736.3	XM_024368544.2	0.02943	0.04888	0.602	94.2	892	947	54	1	1	917	96.8	1	946	946	100	100	1	947	947	0	1702	4407
LOC100649987	XM_003393739.3	XM_003490642.4	0.001001	0.0323	0.03101	99.8	407	408	1	0	0	408	100	1	408	408	100	100	1	408	408	5.4e-299	808	2087
LOC100650392	XM_003393741.3	XM_012387262.3	0.01196	0.05096	0.2347	96.3	3932	4085	102	3	51	3989	97.6	1	4081	4081	100	100	1	4038	4038	0	7732	20061
LOC100650715	XM_003393744.3	XM_003490646.4	0.0283	0.0521	0.5432	94.1	335	356	21	0	0	344	96.6	1	356	356	100	100	1	356	356	1.07e-249	679	1752
LOC100650952	XM_003393746.3	XM_003490577.4	0.003334	0.05152	0.06471	99.3	1715	1727	12	0	0	1716	99.4	1	1727	1727	100	100	1	1727	1727	0	3448	8940
LOC100651190	XM_003393747.3	XM_003494670.4	0.03884	0.05954	0.6523	92	334	363	29	0	0	351	96.7	1	363	363	100	100	1	363	363	2.16e-248	676	1745
LOC100651314	XM_003393748.3	XM_024372119.2	0	0.02614	0	100	206	206	0	0	0	206	100	1	206	206	100	100	1	206	206	1.24e-148	411	1056
LOC100651434	XM_003393749.3	XM_024372121.2	0.002004	0.2351	0.008524	99.6	242	243	1	0	0	242	99.6	1	243	243	100	100	1	243	243	5.8e-170	468	1204
LOC100651553	XM_003393750.3	XM_012393545.3	0.003949	0.0655	0.06029	99.2	253	255	2	0	0	253	99.2	1	255	255	100	100	1	255	255	3.49e-177	487	1254
LOC100651749	XM_003393752.3	XM_003494667.4	0.03017	0.03083	0.9786	94	442	470	28	0	0	457	97.2	1	470	470	100	100	1	470	470	0	905	2340
LOC100651870	XM_003393753.2	XM_003494666.4	0.005674	0.05116	0.1109	98.7	466	472	6	0	0	469	99.4	1	472	472	100	100	1	472	472	0	964	2492
LOC100651985	XM_003393754.2	XM_003494665.3	0.005732	0.02472	0.2319	98.8	257	260	3	0	0	259	99.6	1	260	260	100	100	1	260	260	1.37e-181	499	1284
LOC100642278	XM_003393756.3	XM_033324530.1	0.004489	0.03109	0.1444	99	1204	1216	12	0	0	1209	99.4	1	1216	1216	100	100	1	1216	1216	0	2199	5697
LOC100642396	XM_003393757.3	XM_003494722.4	0.3029	0.5756	0.5262	93.3	610	654	44	0	0	623	95.3	1	654	1174	55.7	55.7	1	654	1175	0	1198	3099
LOC100642871	XM_003393760.3	XM_003494718.4	0.007902	0.06143	0.1286	98.3	628	639	11	0	0	635	99.4	1	639	639	100	100	1	639	639	0	1222	3163
LOC100642988	XM_003393761.3	XM_003490578.4	0.01403	0.04679	0.2998	97.1	430	443	13	0	0	434	98	1	443	443	100	100	1	443	443	1.37e-296	805	2079
LOC100643234	XM_003393762.3	XM_003494717.4	0	0.04067	0	100	114	114	0	0	0	114	100	1	114	114	100	100	1	114	114	4.5e-86	245	626
LOC100643355	XM_003393763.3	XM_012393488.3	0.01188	0.05301	0.2241	92	1480	1608	82	3	46	1494	92.9	1	1608	1608	100	100	1	1562	1562	0	2696	6988
LOC100643726	XM_003393765.3	XM_012387340.3	0.0126	0.05711	0.2207	97.4	631	648	17	0	0	635	98	1	648	648	100	100	1	648	648	0	1276	3302
LOC100643844	XM_003393766.3	XM_033324523.1	0.002929	0.07511	0.03899	99.1	220	222	2	0	0	221	99.5	57	278	278	79.9	79.9	57	278	278	1.21e-119	343	881
LOC100643967	XM_003393768.3	XM_012393498.3	0.007222	0.03617	0.1997	97.1	332	342	5	1	5	335	98	1	337	337	100	100	1	342	342	9.06e-245	665	1716
LOC100644162	XM_003393769.3	XM_003494711.4	0.01258	0.04357	0.2887	97.7	130	133	3	0	0	131	98.5	1	133	133	100	100	1	133	133	2.01e-89	255	652
LOC100644162	XM_003393770.3	XM_003494712.4	0.0155	0.05133	0.302	97	130	134	4	0	0	132	98.5	1	134	134	100	100	1	134	134	4.36e-89	254	650
LOC100644432	XM_003393771.3	XM_003494713.4	0.002023	0.02718	0.07441	99.6	244	245	1	0	0	244	99.6	1	245	245	100	100	1	245	245	2.79e-178	489	1259
LOC100644550	XM_003393772.3	XM_003490579.4	0	0.0842	0	100	293	293	0	0	0	293	100	1	293	293	100	100	1	293	293	1.65e-219	597	1540
LOC100644876	XM_003393775.3	XM_003494706.4	0.002255	0.04477	0.05036	99.5	220	221	1	0	0	220	99.5	1	221	221	100	100	1	221	221	7.18e-169	463	1192
LOC100645114	XM_003393777.3	XM_003494704.4	0.01397	0.0624	0.2239	95.1	993	1044	50	1	1	1006	96.4	1	1043	1043	100	100	1	1044	1044	0	1865	4830
LOC100645235	XM_003393778.3	XM_003494703.4	0.01834	0.0525	0.3494	96	499	520	20	1	1	509	97.9	1	519	519	100	100	1	520	520	0	919	2376
LOC100645363	XM_003393779.3	XM_003494702.4	0.3233	0.7717	0.4189	52.7	352	668	227	9	89	398	59.6	1	623	623	100	100	1	624	624	2.05e-184	535	1378
LOC100645585	XM_003393781.3	XM_003494700.4	0.002633	0.06711	0.03924	99.5	189	190	1	0	0	189	99.5	1	190	190	100	100	1	190	190	8.2e-137	380	975
LOC100645703	XM_003393782.3	XM_012393557.3	0.0367	0.08117	0.4522	92.5	527	570	43	0	0	547	96	1	570	570	100	100	1	570	570	0	1019	2634
LOC100645937	XM_003393784.3	XM_003494696.4	0.009575	0.04425	0.2164	98.1	459	468	9	0	0	461	98.5	1	468	468	100	100	1	468	468	0	929	2402
LOC100646053	XM_003393785.3	XM_033324510.1	0.04981	0.08552	0.5825	90.2	541	600	56	2	3	562	93.7	1	598	598	100	100	1	599	599	0	995	2572
LOC100646170	XM_003393786.3	XM_003494694.4	0.01435	0.08984	0.1597	96.8	358	370	12	0	0	366	98.9	1	370	370	100	100	1	370	370	1.75e-262	712	1839
LOC100646497	XM_003393789.3	XM_003494693.4	0.01503	0.05151	0.2918	96.8	240	248	8	0	0	244	98.4	1	248	248	100	100	1	248	248	1.97e-159	442	1136
LOC100646617	XM_003393790.3	XM_003494692.4	0.1192	0.1739	0.6855	77.3	157	203	43	2	3	179	88.2	1	201	201	100	100	1	202	202	1.85e-109	311	798
LOC100646735	XM_003393791.3	XM_012393566.3	0.0295	0.0798	0.3697	94.5	240	254	14	0	0	246	96.9	1	254	254	100	100	1	254	254	3.26e-161	447	1149
LOC100646858	XM_003393792.3	XM_012393492.3	0.08613	0.1011	0.8518	83.7	206	246	39	1	1	220	89.4	1	245	245	100	100	1	246	246	1.03e-146	409	1052
LOC100647092	XM_003393794.3	XM_003494690.4	0.008783	0.04793	0.1832	98.6	341	346	5	0	0	344	99.4	1	346	346	100	100	1	346	346	2.36e-232	634	1636
LOC100647212	XM_003393795.3	XM_003494689.4	0.005275	0.05043	0.1046	98.8	965	977	11	1	1	969	99.2	1	976	976	100	100	1	977	977	0	1810	4687
LOC100647451	XM_003393797.3	XM_003494688.4	0	0.05726	0	100	466	466	0	0	0	466	100	1	466	466	100	100	1	466	466	0	932	2410
LOC100647568	XM_003393798.2	XM_012393568.3	0.04296	0.06368	0.6746	92	356	387	31	0	0	367	94.8	1	387	387	100	100	1	387	387	1.51e-267	727	1876
LOC100647688	XM_003393799.3	XM_003494687.4	0.01946	0.0542	0.359	96.1	323	336	12	1	1	328	97.6	1	336	336	100	100	1	335	335	3.74e-226	618	1593
LOC100647803	XM_003393800.2	XM_003491873.4	0.0792	0.1912	0.4142	85.7	442	516	74	0	0	481	93.2	1	516	516	100	100	1	516	516	0	915	2364
LOC100648157	XM_003393803.3	XM_003490583.4	0	0.03076	0	100	178	178	0	0	0	178	100	1	178	178	100	100	1	178	178	3.02e-133	370	949
LOC100648157	XM_003393804.3	XM_003490584.4	0	0.02876	0	100	191	191	0	0	0	191	100	1	191	191	100	100	1	191	191	4.95e-143	395	1016
LOC100648547	XM_003393807.3	XM_003494662.3	0.002413	0.02877	0.08387	99.4	539	542	3	0	0	541	99.8	1	542	542	100	100	1	542	542	0	997	2577
LOC100648668	XM_003393808.2	XM_003494672.3	0	0.008879	0	100	114	114	0	0	0	114	100	1	114	114	100	100	1	114	114	9.42e-61	181	460
LOC100649565	XM_003393815.3	XM_003490586.4	0.008418	0.0234	0.3598	98.2	323	329	6	0	0	328	99.7	1	329	329	100	100	1	329	329	4.32e-240	652	1683
LOC100649760	XM_003393817.3	XM_012380739.3	0.06524	0.1656	0.3939	87.7	436	497	61	0	0	470	94.6	1	497	497	100	100	1	497	497	0	904	2337
LOC100649988	XM_003393819.3	XM_003484533.4	0.05077	0.08945	0.5675	90.1	448	497	49	0	0	474	95.4	1	497	497	100	100	1	497	497	0	920	2379
LOC100650109	XM_003393820.3	XM_003484534.4	0.007008	0.05442	0.1288	98.4	551	560	9	0	0	557	99.5	1	560	560	100	100	1	560	560	6.15e-285	785	2028
LOC100650234	XM_003393821.3	XM_003484535.4	0.01324	0.07867	0.1684	97.3	533	548	15	0	0	545	99.5	1	548	548	100	100	1	548	548	0	1001	2587
LOC100650553	XM_003393825.3	XM_012394847.3	0.01958	0.0586	0.3342	92.4	617	668	47	1	4	627	93.9	1	664	664	100	100	1	668	668	0	965	2494
LOC100651117	XM_003393827.3	XM_012380718.3	0.00308	0.06543	0.04708	99.4	156	157	1	0	0	156	99.4	1	157	157	100	100	1	157	157	1.13e-111	313	803
LOC100651238	XM_003393828.3	XM_033318514.1	0.5365	1.074	0.4994	98.9	258	261	3	0	0	258	98.9	1	261	780	33.5	33.5	1	261	750	9.12e-170	508	1307
LOC100651477	XM_003393830.2	XM_003484541.4	0.02679	0.03839	0.6979	94.4	272	288	16	0	0	285	99	1	288	288	100	100	1	288	288	2.51e-207	566	1459
LOC100651594	XM_003393831.3	XM_003484545.4	0.00824	0.04853	0.1698	92.8	653	704	50	1	1	659	93.6	1	703	703	100	100	1	704	704	0	1242	3214
LOC100651830	XM_003393833.3	XM_003484492.4	0.002842	0.05933	0.04791	99.6	241	242	1	0	0	242	100	1	242	242	100	100	1	242	242	7.4e-177	485	1249
LOC100651947	XM_003393834.3	XM_012394900.3	0.003611	0.04037	0.08945	97.9	1281	1308	11	1	16	1286	98.3	1	1292	1292	100	100	1	1308	1308	0	2519	6529
LOC100642397	XM_003393840.3	XM_012380669.3	0.01237	0.04816	0.2568	90.4	991	1096	67	1	38	995	90.8	1	1096	1096	100	100	1	1058	1058	0	1766	4573
LOC100642598	XM_003393842.3	XM_003484499.4	0.03414	0.05996	0.5694	93.1	228	245	17	0	0	233	95.1	1	245	245	100	100	1	245	245	1.46e-164	454	1169
LOC100642717	XM_003393843.1	XM_003484500.3	0.01117	0.05473	0.2041	97.7	336	344	8	0	0	337	98	1	344	344	100	100	1	344	344	6.04e-234	638	1646
LOC100642834	XM_003393844.2	XM_003484501.4	0.005636	0.0555	0.1015	97.6	575	589	14	0	0	579	98.3	1	589	589	100	100	1	589	589	0	982	2539
LOC100643189	XM_003393847.3	XM_012394831.3	0.01859	0.0405	0.4589	90.5	114	126	12	0	0	117	92.9	1	126	126	100	100	1	126	126	1.5e-74	217	553
LOC100643968	XM_003393852.3	XM_012394680.3	0.01504	0.1179	0.1276	96.3	285	296	9	1	2	289	97.6	1	294	294	100	100	1	296	296	2.9e-205	561	1447
LOC100644322	XM_003393853.1	XM_033318543.1	0.01183	0.09551	0.1239	97.7	390	399	9	0	0	394	98.7	1	399	399	100	100	1	399	399	1.23e-279	758	1958
LOC100645402	XM_003393862.1	XM_024370857.2	0.01527	0.0614	0.2486	96.8	394	407	13	0	0	404	99.3	1	407	407	100	100	1	407	407	5.73e-289	783	2021
LOC100645516	XM_003393863.3	XM_003490595.4	0	0.03425	0	100	265	265	0	0	0	265	100	1	265	265	100	100	1	265	265	1.34e-195	535	1377
LOC100645744	XM_003393865.2	XM_033323431.1	0.01097	0.06183	0.1774	97.7	295	302	7	0	0	297	98.3	1	302	406	74.4	74.4	1	302	306	2.32e-208	575	1481
LOC100646332	XM_003393869.1	XM_003489711.3	0.01186	0.1112	0.1066	97.3	401	412	11	0	0	407	98.8	1	412	412	100	100	1	412	412	4.57e-293	793	2049
LOC100646456	XM_003393870.1	XM_024367832.2	0.004671	0.05589	0.08359	99	403	407	4	0	0	407	100	1	407	407	100	100	1	407	407	4.1e-298	806	2081
LOC100646697	XM_003393872.2	XM_003489736.3	0.02287	0.1346	0.1699	95.6	388	406	18	0	0	399	98.3	1	406	406	100	100	1	406	406	1.45e-286	776	2005
LOC100646817	XM_003393873.1	XM_003489706.2	0.01814	0.07902	0.2296	96.1	396	412	16	0	0	405	98.3	1	412	412	100	100	1	412	412	2.17e-291	789	2038
LOC100646939	XM_003393874.3	XM_003489708.4	0.02126	0.03599	0.5907	95.5	784	821	35	2	2	799	97.3	1	821	821	100	100	1	819	819	0	1518	3929
LOC100647252	XM_003393877.3	XM_003490597.4	0.009861	0.07154	0.1378	98	584	596	12	0	0	590	99	1	596	596	100	100	1	596	596	0	1124	2908
LOC100647370	XM_003393878.3	XM_024367842.2	0.001232	0.03692	0.03336	96.1	1789	1861	6	1	66	1791	96.2	1	1795	1795	100	100	1	1861	1861	0	3251	8429
LOC100647491	XM_003393879.3	XM_003489712.4	0	0.04104	0	100	214	214	0	0	0	214	100	1	214	214	100	100	1	214	214	1.29e-163	449	1156
LOC100647720	XM_003393880.3	XM_003489715.4	0	0.01682	0	100	595	595	0	0	0	595	100	1	595	595	100	100	1	595	595	0	1181	3056
LOC100647926	XM_003393881.3	XM_003489716.4	0.00376	0.03147	0.1195	99.2	767	773	6	0	0	769	99.5	1	773	773	100	100	1	773	773	0	1391	3600
LOC100648047	XM_003393882.2	XM_003489717.3	0.01817	0.07866	0.231	96.2	128	133	5	0	0	130	97.7	1	133	133	100	100	1	133	133	9.55e-97	274	700
LOC100648158	XM_003393883.3	XM_003489721.4	0.008611	0.06003	0.1434	96.8	871	900	20	1	9	878	97.6	1	900	900	100	100	1	891	891	0	1641	4250
LOC100648548	XM_003393886.3	XM_003490665.4	0.02833	0.08434	0.3359	92.8	400	431	31	0	0	416	96.5	1	431	431	100	100	1	431	431	5.89e-262	716	1849
LOC100648669	XM_003393887.3	XM_012385968.3	0.04485	0.068	0.6596	92.8	77	83	6	0	0	80	96.4	1	83	83	100	100	1	83	83	6.29e-56	167	422
LOC100648929	XM_003393890.3	XM_003489724.4	0.2548	0.5343	0.477	99.2	993	1001	8	0	0	997	99.6	1	1001	1645	60.9	60.9	1	1001	1645	0	2014	5218
LOC100649047	XM_003393891.3	XM_003489726.4	0.0007874	0.06789	0.0116	99.8	632	633	1	0	0	633	100	1	633	633	100	100	1	633	633	0	1253	3242
LOC100649251	XM_003393892.3	XM_003489729.4	0.01431	0.0883	0.1621	97.2	311	320	9	0	0	316	98.8	1	320	320	100	100	1	320	320	3.51e-230	627	1616
LOC100649369	XM_003393893.3	XM_003489728.4	0.03565	0.1482	0.2406	93	280	301	21	0	0	295	98	1	301	306	98.4	98.4	1	301	308	7.99e-209	572	1473
LOC100649490	XM_003393894.3	XM_003489730.4	0.02126	0.05833	0.3644	95.6	304	318	14	0	0	310	97.5	1	318	318	100	100	1	318	318	1.34e-217	595	1533
LOC100649800	XM_003393896.3	XM_003490598.4	0.008543	0.06309	0.1354	98.1	307	313	6	0	0	309	98.7	1	313	313	100	100	1	313	313	1.6e-227	619	1597
LOC100649916	XM_003393897.3	XM_003487631.4	0.008909	0.0483	0.1844	98	1043	1064	19	1	2	1052	98.9	1	1064	1064	100	100	1	1062	1062	0	1814	4699
LOC100650110	XM_003393899.3	XM_003487628.4	0.01997	0.05482	0.3643	95.9	424	442	18	0	0	433	98	1	442	442	100	100	1	442	442	8e-305	853	2205
LOC100650593	XM_003393903.3	XM_003488858.4	0	0.02217	0	100	577	577	0	0	0	577	100	1	577	577	100	100	1	577	577	0	1160	3000
LOC100651118	XM_003393907.3	XM_003488856.4	0.005524	0.0687	0.0804	98.6	431	437	5	1	1	432	98.9	1	436	436	100	100	1	437	437	3.02e-299	811	2095
LOC100651360	XM_003393909.3	XM_003488862.3	0.03539	0.08377	0.4224	92.6	361	390	29	0	0	372	95.4	1	390	390	100	100	1	390	390	8.12e-269	730	1885
LOC100651595	XM_003393911.3	XM_012384712.3	0.008042	0.01847	0.4355	98.3	171	174	3	0	0	173	99.4	1	174	174	100	100	1	174	174	3.4e-119	334	856
LOC100651911	XM_003393914.3	XM_003490573.3	0.01281	0.05647	0.2269	97.2	106	109	3	0	0	107	98.2	1	109	109	100	100	34	142	142	3.61e-74	216	550
LOC100642359	XM_003393916.3	XM_024368564.2	0.008002	0.04087	0.1958	98.4	250	254	4	0	0	251	98.8	1	254	254	100	100	1	254	254	2.8e-187	513	1320
LOC100642718	XM_003393919.3	XM_012387347.3	0.06084	0.07051	0.8628	87.9	343	390	46	1	1	362	92.8	1	389	389	100	100	1	390	390	5.48e-253	690	1781
LOC100643071	XM_003393922.3	XM_003490601.4	0.007088	0.04617	0.1535	94.3	133	141	8	0	0	134	95	1	141	141	100	100	1	141	141	4.25e-88	253	645
LOC100643190	XM_003393923.3	XM_003494664.3	0.01526	0.03462	0.4408	96.7	236	244	8	0	0	238	97.5	1	244	244	100	100	1	244	244	1.25e-160	444	1143
LOC100643680	XM_003393927.3	XM_003490602.4	0.01434	0.04248	0.3375	97	160	165	5	0	0	162	98.2	1	165	165	100	100	1	165	165	6.95e-110	310	793
LOC100643680	XM_003393928.3	XM_012387351.3	0.01332	0.0312	0.4269	97.2	137	141	4	0	0	139	98.6	1	141	141	100	100	1	141	141	8.29e-95	270	689
LOC100644476	XM_003393932.3	XM_024372154.2	0.01546	0.04819	0.3208	97	643	663	20	0	0	653	98.5	1	663	664	99.8	99.8	1	663	667	0	1304	3374
LOC100645435	XM_003393940.2	XM_003484522.4	0.01705	0.05341	0.3193	96.8	391	404	13	0	0	401	99.3	1	404	404	100	100	30	433	433	2.15e-285	775	2000
LOC100646098	XM_003393946.1	XM_003484526.3	0.03163	0.08621	0.3669	95.1	386	406	20	0	0	392	96.6	1	406	410	99	99	1	406	410	5.22e-282	765	1976
LOC100646578	XM_003393950.2	XM_003484528.3	0.007681	0.04263	0.1802	98.3	403	410	7	0	0	408	99.5	1	410	410	100	100	1	410	410	2.42e-287	779	2011
LOC100646698	XM_003393951.1	XM_003484530.3	0.02359	0.1326	0.1779	94.8	383	404	21	0	0	394	97.5	1	404	404	100	100	1	404	404	3.82e-281	763	1969
LOC100646818	XM_003393952.2	XM_012391213.3	0.01649	0.07349	0.2244	95.3	386	405	13	1	6	393	97	1	399	399	100	100	1	405	405	9.1e-272	739	1907
LOC100647176	XM_003393955.3	XM_003493141.4	0.01991	0.082	0.2428	95.9	393	410	17	0	0	405	98.8	1	410	410	100	100	1	410	410	1.63e-285	774	1999
LOC100647410	XM_003393957.1	XM_003489732.3	0.009993	0.05958	0.1677	97.8	399	408	9	0	0	404	99	1	408	408	100	100	1	408	408	1.55e-298	807	2084
LOC100647531	XM_003393958.1	XM_033320865.1	0.02905	0.1302	0.2231	86.7	365	421	12	1	44	371	88.1	7	383	400	94.3	94.3	14	434	436	1.33e-258	707	1824
LOC100647889	XM_003393961.3	XM_003490604.4	0.03267	0.03957	0.8257	93.8	285	304	19	0	0	295	97	1	304	304	100	100	1	304	304	2.25e-218	595	1535
LOC100648009	XM_003393962.1	XM_003494271.4	0.01791	0.08938	0.2004	94.4	401	425	24	0	0	411	96.7	52	476	476	89.3	89.3	1	425	752	1.47e-286	793	2049
LOC100648780	XM_003393968.3	XM_003490606.4	0.00162	0.04404	0.03678	97.1	844	869	24	1	1	844	97.1	1	869	869	100	100	1	868	868	0	1368	3540
LOC100649082	XM_003393971.3	XM_003490610.4	0.003587	0.0867	0.04138	99.1	219	221	2	0	0	221	100	1	221	221	100	100	1	221	221	2.68e-155	429	1103
LOC100649442	XM_003393974.3	XM_003490609.4	0.01258	0.05633	0.2234	97.4	334	343	9	0	0	340	99.1	1	343	343	100	100	1	343	343	4.88e-244	664	1712
LOC100649685	XM_003393976.3	XM_033321487.1	0.02375	0.07029	0.3378	93	279	300	18	1	3	282	94	1	300	300	100	100	1	297	297	7.27e-112	325	834
LOC100649801	XM_003393977.3	XM_003490614.4	0.03426	0.1249	0.2743	90.9	311	342	30	1	1	319	93.3	1	341	341	100	100	1	342	342	2.58e-197	545	1405
LOC100650111	XM_003393979.3	XM_033321493.1	0.1884	0.1553	1.213	71.6	116	162	45	1	1	139	85.8	1	162	162	100	100	1	161	161	2.83e-66	199	506
LOC100650236	XM_003393980.3	XM_012394451.3	0.002504	0.07119	0.03518	99.5	552	555	3	0	0	555	100	1	555	555	100	100	1	555	555	0	1096	2834
LOC100650356	XM_003393981.3	XM_003485893.4	0.008298	0.06876	0.1207	98.2	330	336	6	0	0	332	98.8	1	336	336	100	100	1	336	336	2.6e-240	654	1686
LOC100650676	XM_003393983.3	XM_003485911.4	0.002138	0.08018	0.02666	100	475	475	0	0	0	475	100	1	475	475	100	100	1	475	475	1.05e-305	853	2205
LOC100650802	XM_003393984.3	XM_003485918.4	0.009559	0.04829	0.1979	98	394	402	8	0	0	401	99.8	1	402	402	100	100	1	402	402	3.14e-304	821	2120
LOC100651032	XM_003393986.3	XM_003485871.4	0.006173	0.03013	0.2048	99.3	145	146	1	0	0	145	99.3	1	146	146	100	100	1	146	146	2.08e-95	271	694
LOC100651152	XM_003393987.3	XM_003485881.4	0.01291	0.04534	0.2847	97.5	349	358	9	0	0	353	98.6	1	358	358	100	100	1	358	358	2.64e-251	683	1763
LOC100651276	XM_003393988.3	XM_012394474.2	0.1948	0.3344	0.5823	99.6	537	539	2	0	0	537	99.6	1	539	760	70.9	70.9	1	539	760	0	1058	2735
LOC100651633	XM_003393989.3	XM_003485890.4	0	0.01925	0	100	421	421	0	0	0	421	100	1	421	421	100	100	1	421	421	5.15e-305	850	2195
LOC100651750	XM_003393990.3	XM_003485891.4	0.004808	0.1008	0.04771	96.8	304	314	7	1	3	304	96.8	1	311	311	100	100	1	314	314	3.25e-174	484	1247
LOC100652107	XM_003393992.3	XM_012394480.3	0.01038	0.0598	0.1735	97.9	942	962	20	0	0	949	98.6	1	962	962	100	100	1	962	962	0	1832	4745
LOC100652222	XM_003393993.3	XM_003485895.4	0.01061	0.0352	0.3015	98	449	458	9	0	0	454	99.1	1	458	458	100	100	1	458	458	0	887	2291
LOC100642318	XM_003393995.3	XM_012394481.3	0.04309	0.1753	0.2458	89.3	436	488	52	0	0	454	93	1	488	488	100	100	1	488	488	0	886	2290
LOC100642439	XM_003393996.3	XM_003485898.4	0.007996	0.0727	0.11	95	439	462	23	0	0	443	95.9	1	462	462	100	100	1	462	462	6.31e-305	850	2197
LOC100642557	XM_003393997.3	XM_003485897.4	0.02551	0.05711	0.4466	95	208	219	11	0	0	213	97.3	1	219	219	100	100	1	219	219	2.08e-142	396	1018
LOC100642679	XM_003393998.3	XM_003485900.4	0.0106	0.09906	0.107	97.6	120	123	3	0	0	121	98.4	1	123	123	100	100	19	141	141	7.04e-80	231	589
LOC100642872	XM_003393999.2	XM_003485902.4	0.003976	0.05023	0.07914	98.8	772	781	8	1	1	772	98.8	1	781	781	100	100	1	780	780	0	1222	3163
LOC100642989	XM_003394000.3	XM_003485903.4	0.0009327	0.05775	0.01615	99.8	831	833	2	0	0	832	99.9	1	833	833	100	100	1	833	833	0	1621	4197
LOC100643235	XM_003394002.2	XM_003485904.4	0.0009039	0.04936	0.01831	99.8	545	546	1	0	0	546	100	1	546	546	100	100	1	546	546	0	1097	2836
LOC100643559	XM_003394004.3	XM_033324950.1	0.001536	0.07626	0.02015	96.5	2718	2816	8	4	90	2724	96.7	1	2726	2728	99.9	99.9	1	2816	2818	0	5160	13385
LOC100643756	XM_003394006.3	XM_012394469.3	0.004313	0.04473	0.09644	99.1	852	860	8	0	0	856	99.5	1	860	860	100	100	1	860	860	0	1704	4414
LOC100644004	XM_003394008.3	XM_003485910.4	0.02804	0.08125	0.3451	87.3	604	692	86	1	2	621	89.7	1	692	692	100	100	1	690	690	0	1000	2586
LOC100644120	XM_003394009.3	XM_003485912.4	0.001884	0.06609	0.02851	99.6	481	483	2	0	0	483	100	1	483	483	100	100	1	483	483	0	958	2476
LOC100644243	XM_003394010.3	XM_003485913.4	0.03279	0.04151	0.7899	93.3	126	135	9	0	0	131	97	1	135	135	100	100	1	135	135	9.48e-89	254	648
LOC100644434	XM_003394012.3	XM_003485914.4	0	0.07836	0	100	292	292	0	0	0	292	100	1	292	292	100	100	1	292	292	2.41e-207	566	1460
LOC100644552	XM_003394013.3	XM_012394409.3	0	0.03132	0	85.2	294	345	7	1	44	295	85.5	1	345	345	100	100	57	357	357	3.01e-175	490	1262
LOC100644796	XM_003394015.3	XM_012394425.3	0.05864	0.05743	1.021	89.6	147	164	17	0	0	155	94.5	1	164	164	100	100	1	164	164	4.54e-110	310	794
LOC100644919	XM_003394016.3	XM_012394422.3	0.02153	0.08213	0.2622	95.6	415	434	19	0	0	431	99.3	8	441	441	98.4	98.4	1	434	434	1.12e-305	830	2144
LOC100645364	XM_003394020.3	XM_012394415.3	0.0538	0.08295	0.6486	89	719	808	85	1	4	758	93.8	1	804	813	98.9	98.9	1	808	809	0	1479	3830
LOC100645481	XM_003394021.3	XM_012394412.3	0.00978	0.05387	0.1815	95.6	195	204	9	0	0	197	96.6	1	204	204	100	100	1	204	204	2.67e-133	372	955
LOC100645586	XM_003394022.3	XM_003485920.4	0.001968	0.05502	0.03577	98	245	250	5	0	0	245	98	1	250	250	100	100	1	250	250	4.33e-164	454	1167
LOC100645704	XM_003394023.3	XM_003485921.4	0.001879	0.04423	0.04249	99.5	212	213	1	0	0	213	100	1	213	213	100	100	1	213	213	1.49e-148	411	1057
LOC100646017	XM_003394026.2	XM_003485857.3	0.01193	0.05315	0.2244	97.3	220	226	6	0	0	223	98.7	13	238	238	95	95	1	226	226	5.53e-165	454	1169
LOC100646334	XM_003394028.3	XM_003485865.4	0.001599	0.07509	0.02129	99.7	303	304	1	0	0	303	99.7	1	304	304	100	100	1	304	304	5.58e-203	556	1434
LOC100646458	XM_003394030.3	XM_003485862.4	0.05544	0.08399	0.6601	90.7	98	108	10	0	0	100	92.6	1	108	108	100	100	1	108	108	6.35e-72	209	532
LOC100646649	XM_003394031.3	XM_003485866.4	0	0.06421	0	100	167	167	0	0	0	167	100	1	167	167	100	100	1	167	167	3.45e-120	336	861
LOC100646770	XM_003394032.3	XM_024372674.2	0	0.03604	0	100	87	87	0	0	0	87	100	1	87	87	100	100	1	87	87	1.69e-55	166	420
LOC100646893	XM_003394033.2	XM_003485863.4	0.007613	0.05304	0.1435	98.6	855	867	12	0	0	859	99.1	1	867	867	100	100	1	867	867	0	1525	3949
LOC100647011	XM_003394034.3	XM_003485864.4	0.01438	0.08104	0.1775	97.4	627	644	17	0	0	636	98.8	1	644	644	100	100	1	644	644	0	1239	3207
LOC100647134	XM_003394035.3	XM_003485868.4	0.002405	0.06855	0.03509	99.5	586	589	3	0	0	588	99.8	1	589	589	100	100	1	589	589	0	1100	2845
LOC100647650	XM_003394039.3	XM_003485874.4	0.4229	1.25	0.3382	81.9	127	155	28	0	0	127	81.9	1	155	402	38.6	38.6	1	155	403	2.76e-45	161	407
LOC100648237	XM_003394044.2	XM_003485878.3	0.003748	0.03929	0.09541	99.6	249	250	1	0	0	249	99.6	1	250	250	100	100	1	250	250	3.68e-54	175	443
LOC100648471	XM_003394045.3	XM_033324979.1	0.1868	0.4493	0.4157	91.7	99	108	9	0	0	102	94.4	129	236	236	45.8	45.8	44	151	151	2.91e-68	207	526
LOC100648590	XM_003394046.2	XM_033324980.1	0.01024	0.05308	0.1929	98	297	303	6	0	0	299	98.7	1	303	303	100	100	1	303	303	6.86e-208	569	1466
LOC100648702	XM_003394047.2	XM_003485886.3	0.03476	0.09604	0.3619	92.8	219	236	17	0	0	224	94.9	1	236	236	100	100	1	236	236	2.87e-162	448	1152
LOC100649048	XM_003394050.3	XM_003487559.4	0.004857	0.04784	0.1015	98.6	827	839	12	0	0	831	99	1	839	839	100	100	1	839	839	0	1541	3990
LOC100649164	XM_003394051.3	XM_003487561.4	0.005805	0.05507	0.1054	97.3	215	221	6	0	0	217	98.2	1	221	221	100	100	1	221	221	6.05e-152	421	1081
LOC100649284	XM_003394052.3	XM_003487424.4	0.008823	0.02779	0.3175	98.1	154	157	3	0	0	155	98.7	1	157	157	100	100	1	157	157	4.28e-116	325	832
LOC100649404	XM_003394053.3	XM_003487425.3	0.3246	0.5617	0.5779	98.2	279	284	5	0	0	284	100	1	284	552	51.4	51.4	3	286	554	1.66e-196	560	1444
LOC100649526	XM_003394054.2	XM_003487431.4	0.008718	0.04681	0.1862	98.1	159	162	3	0	0	161	99.4	1	162	162	100	100	1	162	162	8.56e-123	342	877
LOC100649872	XM_003394057.3	XM_003487434.4	0.007074	0.0384	0.1842	98.3	414	421	7	0	0	417	99	1	421	421	100	100	1	421	421	5.92e-305	824	2129
LOC100650191	XM_003394061.3	XM_012382653.3	0.0333	0.036	0.9251	93.2	330	354	24	0	0	339	95.8	1	354	359	98.6	98.6	1	354	355	1.17e-233	639	1647
LOC100650839	XM_003394064.3	XM_012382619.3	0.03003	0.07945	0.3779	83.8	248	296	48	0	0	253	85.5	1	296	298	99.3	99.3	1	296	297	4.21e-181	501	1289
LOC100650953	XM_003394065.3	XM_033319512.1	0.2028	0.1338	1.516	62.1	154	248	88	2	6	191	77	1	247	247	100	100	1	243	243	1.49e-99	290	742
LOC100651070	XM_003394066.3	XM_012382673.1	0.02257	0.06924	0.3259	95.5	193	202	9	0	0	197	97.5	1	202	202	100	100	1	202	202	7.36e-130	363	932
LOC100651191	XM_003394067.3	XM_003487442.4	0	0.04067	0	100	428	428	0	0	0	428	100	1	428	428	100	100	1	428	428	1e-295	801	2070
LOC100651315	XM_003394068.3	XM_024365937.2	0.005962	0.06274	0.09503	88.5	483	546	6	2	57	487	89.2	1	489	489	100	100	1	546	546	0	931	2405
LOC100651554	XM_003394070.3	XM_012382622.3	0.01385	0.06472	0.2139	89	476	535	30	2	29	479	89.5	1	531	531	100	100	1	510	510	1.84e-252	700	1806
LOC100651987	XM_003394073.3	XM_003487514.4	0.006172	0.05558	0.1111	98.4	433	440	7	0	0	439	99.8	1	440	440	100	100	1	440	440	0	928	2399
LOC100652108	XM_003394074.3	XM_003487449.4	0.01924	0.05178	0.3715	96.1	1169	1216	47	0	0	1186	97.5	1	1216	1216	100	100	1	1216	1216	0	2307	5979
LOC100652223	XM_003394075.3	XM_003487448.4	0.01633	0.0615	0.2656	96.3	553	574	21	0	0	559	97.4	1	574	574	100	100	1	574	574	0	1084	2803
LOC100642398	XM_003394077.3	XM_012382526.3	0.01238	0.0557	0.2222	97.7	756	774	18	0	0	764	98.7	1	774	774	100	100	27	800	800	0	1400	3625
LOC100643032	XM_003394081.3	XM_003487517.4	0.004349	0.07255	0.05995	99.1	229	231	2	0	0	229	99.1	1	231	231	100	100	1	231	231	3.56e-183	500	1288
LOC100643152	XM_003394082.3	XM_003487452.4	0.005624	0.06249	0.08999	98.7	230	233	3	0	0	232	99.6	1	233	233	100	100	1	233	233	2.82e-190	518	1335
LOC100643275	XM_003394083.3	XM_003487455.4	0	0.06424	0	100	259	259	0	0	0	259	100	1	259	259	100	100	1	259	259	2.24e-209	569	1466
LOC100643399	XM_003394084.2	XM_003487457.4	0.04972	0.1434	0.3468	98.7	453	459	6	0	0	456	99.3	1	459	517	88.8	88.8	1	459	518	0	894	2310
LOC100643521	XM_003394085.3	XM_003487458.4	0.00421	0.05906	0.07127	99.1	559	564	5	0	0	561	99.5	1	564	564	100	100	1	564	564	0	1039	2686
LOC100643643	XM_003394086.3	XM_003487459.4	0.0009887	0.03685	0.02683	99.8	506	507	1	0	0	506	99.8	1	507	507	100	100	1	507	507	0	1026	2652
LOC100643880	XM_003394088.3	XM_003487460.4	0	0.03786	0	100	312	312	0	0	0	312	100	1	312	312	100	100	1	312	312	1.36e-223	609	1571
LOC100644005	XM_003394089.3	XM_012382670.3	0.6936	1.103	0.6289	100	86	86	0	0	0	86	100	1	86	331	26	26	1	86	331	4.96e-50	169	429
LOC100644244	XM_003394091.2	XM_003487456.4	0.001463	0.04037	0.03623	99.6	269	270	1	0	0	269	99.6	1	270	270	100	100	1	270	270	5.97e-215	584	1505
LOC100644477	XM_003394093.3	XM_003487467.4	0.07064	0.1583	0.4464	88.5	85	96	11	0	0	94	97.9	1	96	98	98	98	1	96	98	2.84e-59	176	447
LOC100644713	XM_003394095.2	XM_003487468.4	0.0189	0.05085	0.3716	95.6	633	662	29	0	0	654	98.8	1	662	665	99.5	99.5	1	662	663	0	1358	3516
LOC100645072	XM_003394098.3	XM_003487470.4	0.01631	0.0542	0.301	96.5	302	313	11	0	0	308	98.4	1	313	313	100	100	1	313	313	2.68e-194	535	1379
LOC100645313	XM_003394100.3	XM_024365875.2	0.003601	0.03877	0.09289	99.3	276	278	2	0	0	277	99.6	1	278	278	100	100	1	278	278	1.29e-204	558	1439
LOC100645554	XM_003394102.3	XM_012382642.3	0.001296	0.01912	0.06778	99.7	382	383	1	0	0	382	99.7	1	383	383	100	100	1	383	383	3.67e-282	763	1971
LOC100645669	XM_003394103.3	XM_003487521.4	0.007471	0.04554	0.164	98.4	2162	2198	36	0	0	2177	99	1	2198	2198	100	100	1	2198	2198	0	4226	10961
LOC100646054	XM_003394106.3	XM_003487476.4	0.003502	0.04926	0.07109	99.3	427	430	3	0	0	429	99.8	1	430	430	100	100	1	430	430	1e-305	845	2182
LOC100646375	XM_003394109.2	XM_024365904.2	0.01983	0.02908	0.6819	95.9	70	73	3	0	0	72	98.6	1	73	73	100	100	1	73	73	5.86e-43	133	335
LOC100646618	XM_003394110.3	XM_003487479.4	0.009647	0.04832	0.1997	97.3	1108	1139	30	1	1	1114	97.8	1	1139	1202	94.8	94.8	1	1138	1202	0	1967	5097
LOC100646819	XM_003394111.3	XM_003487480.4	0.00437	0.03771	0.1159	99.1	427	431	4	0	0	431	100	1	431	431	100	100	1	431	431	0	887	2291
LOC100646941	XM_003394112.3	XM_003487481.4	0	0.009936	0	100	462	462	0	0	0	462	100	1	462	462	100	100	1	462	462	0	892	2306
LOC100647177	XM_003394114.3	XM_003487483.4	0.002305	0.04093	0.05632	99.5	216	217	1	0	0	217	100	1	217	217	100	100	1	217	217	3.27e-154	426	1095
LOC100647290	XM_003394115.3	XM_003487484.4	0.01046	0.07534	0.1388	97.9	663	677	14	0	0	672	99.3	1	677	677	100	100	1	677	677	0	1339	3465
LOC100647412	XM_003394116.3	XM_003487485.4	0.007237	0.04787	0.1512	98.4	248	252	4	0	0	251	99.6	1	252	252	100	100	1	252	252	3.13e-183	502	1293
LOC100647412	XM_003394117.3	XM_003487486.4	0.008231	0.04686	0.1757	98.1	315	321	6	0	0	318	99.1	1	321	321	100	100	1	321	321	3.95e-232	632	1629
LOC100647607	XM_003394118.3	XM_003487525.4	0	0.1137	0	100	162	162	0	0	0	162	100	1	162	162	100	100	1	162	162	1.51e-82	240	613
LOC100647721	XM_003394119.3	XM_003487488.4	0.01143	0.07969	0.1434	96	1183	1232	47	2	2	1191	96.7	1	1230	1230	100	100	1	1232	1232	0	1389	3596
LOC100647837	XM_003394120.3	XM_012382617.3	0.00537	0.07138	0.07524	98.9	261	264	3	0	0	263	99.6	1	264	264	100	100	1	264	264	2.11e-187	514	1323
LOC100648048	XM_003394122.3	XM_003487491.4	0.003964	0.03186	0.1244	98.6	289	293	4	0	0	291	99.3	1	293	293	100	100	1	293	293	9.27e-226	613	1581
LOC100648159	XM_003394123.3	XM_003487492.4	0	0.05856	0	100	233	233	0	0	0	233	100	1	233	233	100	100	1	233	233	8.09e-190	517	1332
LOC100648274	XM_003394124.3	XM_003487493.4	0.01026	0.0108	0.9499	98	96	98	2	0	0	97	99	1	98	98	100	100	1	98	98	7.82e-66	193	490
LOC100648505	XM_003394126.2	XM_003489413.3	0.001468	0.05574	0.02633	99.6	270	271	1	0	0	270	99.6	1	271	271	100	100	1	271	271	7.64e-189	518	1334
LOC100648852	XM_003394129.3	XM_003489437.4	0.01553	0.04273	0.3635	96.9	315	325	10	0	0	323	99.4	1	325	325	100	100	1	325	325	9.06e-240	651	1680
LOC100648968	XM_003394130.3	XM_003489407.4	0.001435	0.0388	0.03698	99.7	623	625	2	0	0	624	99.8	1	625	626	99.8	99.8	1	625	667	0	1236	3199
LOC100649083	XM_003394131.3	XM_003489406.4	0.006013	0.0289	0.2081	98.7	460	466	6	0	0	464	99.6	1	466	466	100	100	1	466	466	0	917	2370
LOC100649405	XM_003394133.3	XM_033320680.1	0.01008	0.04206	0.2396	97.9	988	1009	21	0	0	1002	99.3	1	1009	1009	100	100	1	1009	1009	0	1955	5064
LOC100649527	XM_003394134.3	XM_003489434.4	0.008756	0.06718	0.1303	97.8	353	361	7	1	1	356	98.6	1	361	361	100	100	1	360	360	2.46e-255	694	1790
LOC100649650	XM_003394135.3	XM_003489433.4	0.00584	0.04749	0.123	98.8	337	341	4	0	0	340	99.7	1	341	341	100	100	1	341	341	4.8e-259	701	1810
LOC100649762	XM_003394136.3	XM_003489403.3	0.01683	0.0441	0.3817	96.5	463	480	16	1	1	472	98.3	1	480	480	100	100	1	479	479	0	925	2391
LOC100649873	XM_003394137.3	XM_003489402.4	0	0.03263	0	100	169	169	0	0	0	169	100	1	169	169	100	100	1	169	169	1.11e-126	352	904
LOC100650070	XM_003394139.3	XM_003489401.4	0.001684	0.03767	0.0447	99.7	300	301	1	0	0	301	100	1	301	301	100	100	1	301	301	1.29e-211	578	1490
LOC100650192	XM_003394140.3	XM_003489399.4	0.002777	0.04592	0.06048	99.4	462	465	3	0	0	464	99.8	1	465	465	100	100	1	465	465	0	902	2330
LOC100650314	XM_003394141.3	XM_003489400.4	0.01312	0.03842	0.3416	88.1	170	193	23	0	0	172	89.1	1	193	193	100	100	1	193	193	4.09e-118	333	853
LOC100650432	XM_003394142.3	XM_003489396.4	0.000859	0.0208	0.0413	99.8	457	458	1	0	0	458	100	1	458	458	100	100	1	458	458	0	956	2470
LOC100650633	XM_003394144.3	XM_012385563.3	0.004172	0.08352	0.04996	98.9	187	189	2	0	0	189	100	1	189	189	100	100	1	189	189	2.97e-134	373	958
LOC100650756	XM_003394145.3	XM_033320691.1	0.009949	0.05229	0.1903	97.4	496	509	13	0	0	499	98	1	509	509	100	100	1	509	509	0	920	2378
LOC100650995	XM_003394147.3	XM_003489394.4	0.007703	0.07166	0.1075	98.6	575	583	8	0	0	581	99.7	1	583	583	100	100	1	583	583	0	1150	2975
LOC100651119	XM_003394148.3	XM_003489393.4	0.0306	0.1211	0.2527	93.6	555	593	36	2	2	576	97.1	1	592	592	100	100	1	592	592	0	994	2571
LOC100651240	XM_003394149.3	XM_003489392.4	0	0.02617	0	100	366	366	0	0	0	366	100	1	366	366	100	100	1	366	366	3.89e-273	739	1908
LOC100651555	XM_003394152.3	XM_003489391.2	0	0.1007	0	100	118	118	0	0	0	118	100	1	118	118	100	100	1	118	118	9.7e-83	237	605
LOC100631094	XM_003394153.3	XM_012385554.3	0.02649	0.0508	0.5215	94.9	409	431	22	0	0	419	97.2	1	431	431	100	100	1	431	431	1.76e-286	778	2010
LOC100651912	XM_003394155.3	XM_012385466.3	0	0.03304	0	100	396	396	0	0	0	396	100	68	463	463	85.5	85.5	10	405	405	1.53e-298	809	2090
LOC100652271	XM_003394158.3	XM_003489463.4	0.02531	0.018	1.406	94.7	108	114	6	0	0	113	99.1	1	114	114	100	100	1	114	114	1.03e-73	214	545
LOC100642238	XM_003394159.3	XM_003489427.3	0.00761	0.04	0.1902	97.2	733	754	20	1	1	737	97.7	1	753	753	100	100	1	754	754	0	1451	3756
LOC100642360	XM_003394160.3	XM_003489461.4	0.004488	0.05034	0.08915	98	492	502	10	0	0	495	98.6	1	502	502	100	100	1	502	502	0	927	2397
LOC100642481	XM_003394161.3	XM_003489459.4	0.01072	0.03195	0.3356	98.2	326	332	6	0	0	330	99.4	1	332	332	100	100	2	333	333	2.44e-250	679	1751
LOC100642600	XM_003394162.3	XM_003489458.4	0.002752	0.06872	0.04005	99.4	1045	1051	6	0	0	1048	99.7	1	1051	1051	100	100	1	1051	1051	0	2041	5287
LOC100643153	XM_003394166.3	XM_012385501.3	0.003082	0.02167	0.1422	99.4	318	320	2	0	0	320	100	1	320	320	100	100	1	320	320	3.41e-237	644	1662
LOC100643276	XM_003394168.3	XM_012385505.3	0.01073	0.04303	0.2493	97.6	239	245	6	0	0	242	98.8	1	245	245	100	100	13	257	257	1.22e-168	465	1197
LOC100643478	XM_003394169.3	XM_003489454.4	0.005555	0.063	0.08818	98.9	182	184	2	0	0	183	99.5	1	184	184	100	100	1	184	184	5.15e-128	357	916
LOC100643845	XM_003394171.3	XM_024367562.1	0.003837	0.06343	0.06049	94.1	996	1058	16	3	46	1001	94.6	1	1012	1012	100	100	1	1058	1058	0	1779	4607
LOC100644163	XM_003394174.3	XM_003489446.4	0.00284	0.05405	0.05254	99.4	175	176	1	0	0	175	99.4	1	176	176	100	100	1	176	176	1.62e-127	355	911
LOC100644283	XM_003394175.3	XM_003489449.3	0.02288	0.04057	0.564	95.1	212	223	11	0	0	217	97.3	1	223	223	100	100	1	223	223	4.37e-146	406	1043
LOC100644391	XM_003394176.3	XM_003489445.4	0	0.08328	0	100	119	119	0	0	0	119	100	1	119	119	100	100	1	119	119	1.87e-85	244	623
LOC100644877	XM_003394179.2	XM_003489420.4	0.01727	0.06082	0.2839	96.6	619	641	22	0	0	631	98.4	1	641	641	100	100	1	641	641	0	1264	3270
LOC100645365	XM_003394182.3	XM_024367633.2	0.03002	0.1049	0.2861	94.9	187	197	10	0	0	189	95.9	1	197	199	99	99	1	197	222	2.83e-140	390	1002
LOC100645482	XM_003394183.3	XM_003489442.3	0.02606	0.05653	0.4611	94	189	201	12	0	0	195	97	1	201	201	100	100	12	212	212	4.78e-128	359	921
LOC100645587	XM_003394184.3	XM_003489443.4	0	0.08096	0	100	185	185	0	0	0	185	100	1	185	185	100	100	1	185	185	1.74e-140	389	998
LOC100645705	XM_003394186.3	XM_003489435.4	0.003104	0.03847	0.08068	99.4	1129	1136	7	0	0	1132	99.6	1	1136	1136	100	100	1	1136	1136	0	2236	5794
LOC100646055	XM_003394188.3	XM_003489418.4	0.001676	0.03207	0.05227	99.7	303	304	1	0	0	304	100	1	304	304	100	100	1	304	304	6.64e-77	237	604
LOC100646172	XM_003394189.3	XM_003489411.4	0.02152	0.04488	0.4796	94	1243	1323	80	0	0	1265	95.6	1	1323	1323	100	100	1	1323	1323	0	2374	6153
LOC100646285	XM_003394190.3	XM_012385530.3	0.003297	0.02211	0.1491	99.3	295	297	2	0	0	297	100	1	297	297	100	100	1	297	297	5.06e-191	526	1354
LOC100646529	XM_003394192.3	XM_012385520.1	0.005345	0.04649	0.115	98.9	1084	1096	12	0	0	1091	99.5	1	1096	1096	100	100	1	1096	1096	0	2179	5646
LOC100646650	XM_003394193.3	XM_003489460.3	0.02786	0.02184	1.276	95.6	87	91	4	0	0	87	95.6	1	91	91	100	100	1	91	91	4.56e-55	165	418
LOC100646894	XM_003394195.3	XM_003489415.4	0.007474	0.07096	0.1053	98.8	584	591	7	0	0	589	99.7	1	591	591	100	100	1	591	591	0	932	2409
LOC100647012	XM_003394196.3	XM_003489450.4	0.0176	0.06032	0.2918	96.5	306	317	11	0	0	312	98.4	1	317	317	100	100	1	317	317	1.38e-230	627	1618
LOC100647213	XM_003394198.3	XM_003486398.4	0.002374	0.06937	0.03423	99.6	505	507	2	0	0	506	99.8	1	507	507	100	100	1	507	507	0	1019	2636
LOC100647452	XM_003394200.3	XM_003486405.4	0.06446	0.06921	0.9314	88.6	109	123	14	0	0	118	95.9	1	123	123	100	100	1	123	123	9.51e-81	233	593
LOC100647569	XM_003394201.3	XM_012380878.3	0.1077	0.09997	1.078	80.1	310	387	75	1	2	346	89.4	1	385	385	100	100	1	387	387	5.76e-214	591	1524
LOC100647689	XM_003394202.3	XM_003486390.3	0	0.03772	0	100	273	273	0	0	0	273	100	1	273	273	100	100	1	273	273	7.32e-188	516	1328
LOC100647927	XM_003394204.3	XM_003486392.4	0.3005	0.5351	0.5616	94.9	337	355	18	0	0	346	97.5	1	355	593	59.9	59.9	1	355	594	3.22e-249	697	1800
LOC100648049	XM_003394205.3	XM_012380866.3	0.03285	0.05158	0.6368	93.6	617	659	42	0	0	638	96.8	1	659	660	99.8	99.8	1	659	670	0	1250	3235
LOC100648160	XM_003394206.3	XM_012380859.3	0.001068	0.03282	0.03254	99.7	380	381	1	0	0	381	100	1	381	381	100	100	1	381	381	2.8e-285	771	1991
LOC100648275	XM_003394207.3	XM_003486396.4	0.4481	0.7948	0.5638	94.8	533	562	29	0	0	545	97	1	562	1295	43.4	43.4	1	562	1296	0	1062	2747
LOC100648591	XM_003394209.3	XM_003486395.4	0.004202	0.0573	0.07333	98.8	2816	2851	30	3	5	2829	99.2	1	2850	2850	100	100	1	2847	2847	0	4969	12888
LOC100649049	XM_003394212.3	XM_003486401.4	0.004522	0.03255	0.1389	99	390	394	4	0	0	393	99.7	1	394	394	100	100	1	394	394	1.45e-305	846	2186
LOC100649528	XM_003394216.3	XM_003486403.4	0.00135	0.04005	0.03372	99.7	1108	1111	3	0	0	1108	99.7	1	1111	1111	100	100	1	1111	1111	0	2058	5331
LOC100649763	XM_003394217.3	XM_003486406.4	0.001961	0.04569	0.04292	99.5	203	204	1	0	0	204	100	1	204	204	100	100	1	204	204	1.34e-142	395	1016
LOC100649874	XM_003394218.3	XM_012380871.3	0.002805	0.02553	0.1099	99.4	359	361	2	0	0	360	99.7	1	361	361	100	100	1	361	361	1.85e-248	676	1745
LOC100650476	XM_003394223.3	XM_003490847.4	0.004083	0.06032	0.0677	99.2	623	628	5	0	0	626	99.7	1	628	628	100	100	1	628	628	0	1241	3212
LOC100650594	XM_003394224.3	XM_024368763.1	0.01828	0.06609	0.2765	94.4	938	994	50	1	6	949	95.5	1	994	994	100	100	1	988	988	0	1760	4558
LOC100650840	XM_003394226.3	XM_003490803.4	0.007207	0.05993	0.1203	97.7	1277	1307	30	0	0	1287	98.5	1	1307	1307	100	100	1	1307	1307	0	2526	6546
LOC100650954	XM_003394227.3	XM_003490757.4	0.02528	0.07713	0.3277	95	527	555	28	0	0	545	98.2	1	555	555	100	100	1	555	555	0	1029	2660
LOC100651071	XM_003394228.3	XM_003490764.4	0.000947	0.03278	0.02889	99.8	526	527	1	0	0	526	99.8	1	527	527	100	100	1	527	527	0	935	2416
LOC100651634	XM_003394233.3	XM_003487537.4	0.001698	0.03939	0.04312	99.7	587	589	2	0	0	588	99.8	1	589	589	100	100	1	589	589	0	1130	2922
LOC100651751	XM_003394234.3	XM_033321659.1	0.291	0.1542	1.887	64.4	76	118	42	0	0	89	75.4	1	118	120	98.3	98.3	35	152	155	2.3e-48	152	383
LOC100651872	XM_003394235.3	XM_003490826.4	0	0.08601	0	100	136	136	0	0	0	136	100	1	136	136	100	100	28	163	163	1.26e-58	179	453
LOC100652109	XM_003394237.2	XM_003490828.4	0.01988	0.009397	2.115	95.5	214	224	10	0	0	216	96.4	1	224	224	100	100	1	224	224	2.44e-148	412	1058
LOC100652224	XM_003394238.3	XM_003490829.4	0	0.05948	0	100	2434	2434	0	0	0	2434	100	1	2434	2434	100	100	1	2434	2434	0	4559	11825
LOC100642319	XM_003394240.3	XM_003490831.4	0.01975	0.05074	0.3893	91	1483	1630	109	4	38	1502	92.1	1	1605	1605	100	100	1	1617	1617	0	2571	6664
LOC100642440	XM_003394241.3	XM_003490832.4	0.006029	0.05492	0.1098	98.8	905	916	11	0	0	910	99.3	1	916	916	100	100	1	916	916	0	1748	4526
LOC100642680	XM_003394243.3	XM_003490835.4	0	0.01445	0	100	211	211	0	0	0	211	100	1	211	211	100	100	1	211	211	3.65e-123	347	890
LOC100642680	XM_003394244.3	XM_012387622.3	0	0.01677	0	100	180	180	0	0	0	180	100	1	180	180	100	100	1	180	180	1.73e-99	285	728
LOC100642873	XM_003394245.3	XM_012387621.3	0.4399	0.9734	0.452	100	261	261	0	0	0	261	100	1	261	609	42.9	42.9	1	261	589	7.56e-172	501	1290
LOC100643437	XM_003394250.3	XM_003490841.4	0.005208	0.03366	0.1547	99	283	286	3	0	0	286	100	1	286	286	100	100	1	286	286	2.06e-205	561	1446
LOC100643560	XM_003394251.2	XM_003490842.4	0	0.03006	0	100	74	74	0	0	0	74	100	1	74	74	100	100	1	74	74	7.54e-53	158	400
LOC100643681	XM_003394252.3	XM_003490843.4	0.01594	0.03842	0.415	96.6	813	842	28	1	1	828	98.3	1	842	842	100	100	1	841	841	0	1553	4021
LOC100643795	XM_003394253.3	XM_003490844.4	0.003426	0.05264	0.06508	99.2	520	524	4	0	0	523	99.8	1	524	524	100	100	1	524	524	0	1025	2649
LOC100644006	XM_003394256.3	XM_003490846.4	0.005599	0.07157	0.07823	98.7	225	228	3	0	0	227	99.6	1	228	228	100	100	1	228	228	8.06e-174	476	1226
LOC100644204	XM_003394257.3	XM_003487538.4	0.02471	0.07718	0.3201	90.5	532	588	55	1	1	542	92.2	1	587	587	100	100	1	588	588	6.82e-305	851	2198
LOC100644323	XM_003394258.3	XM_003490854.4	0.002651	0.03793	0.06989	99.4	335	337	2	0	0	337	100	1	337	337	100	100	1	337	337	9.53e-248	672	1735
LOC100644435	XM_003394259.3	XM_024368722.2	0.3012	0.6672	0.4514	82.4	136	165	29	0	0	156	94.5	190	354	444	37.2	37.2	6	170	266	1.4e-102	306	784
LOC100644553	XM_003394260.3	XM_012387492.3	0.01205	0.05109	0.2358	98	194	198	4	0	0	196	99	1	198	199	99.5	99.5	1	198	202	1.19e-141	393	1009
LOC100644323	XM_003394262.3	XM_003490848.4	0.002115	0.05243	0.04034	99.5	653	656	3	0	0	655	99.8	1	656	656	100	100	1	656	656	0	1259	3258
LOC100644878	XM_003394263.3	XM_003490853.4	0.02015	0.04208	0.4789	95.8	524	547	23	0	0	533	97.4	1	547	547	100	100	1	547	547	0	1050	2714
LOC100645186	XM_003394266.3	XM_003490856.4	0.01758	0.04749	0.3703	96.4	487	505	18	0	0	497	98.4	1	505	505	100	100	1	505	505	0	944	2441
LOC100645314	XM_003394267.3	XM_003490859.4	0.002111	0.1068	0.01977	99.5	651	654	3	0	0	652	99.7	1	654	654	100	100	1	654	654	0	1297	3357
LOC100645555	XM_003394269.3	XM_003490807.4	0.07895	0.1514	0.5214	84.7	611	721	109	1	1	673	93.3	1	721	721	100	100	1	720	720	0	1228	3176
LOC100645670	XM_003394270.2	XM_012387660.3	0.02157	0.05255	0.4104	95.1	235	247	12	0	0	242	98	1	247	247	100	100	1	247	247	8.67e-158	437	1125
LOC100645790	XM_003394271.3	XM_024368751.2	0.05698	0.09838	0.5792	88.7	235	265	30	0	0	257	97	1	265	265	100	100	23	287	287	1.56e-165	459	1182
LOC100645905	XM_003394272.3	XM_024368796.2	0.01114	0.08687	0.1283	97.6	661	677	16	0	0	666	98.4	1	677	677	100	100	1	677	677	0	1145	2961
LOC100646018	XM_003394273.3	XM_003490862.4	0.0008487	0.05585	0.0152	99.8	1044	1046	2	0	0	1045	99.9	1	1046	1046	100	100	1	1046	1046	0	2010	5207
LOC100646018	XM_003394274.3	XM_003490863.4	0.0008435	0.0556	0.01517	99.8	1050	1052	2	0	0	1051	99.9	1	1052	1052	100	100	1	1052	1052	0	2019	5232
LOC100646335	XM_003394275.3	XM_003490865.4	0.002922	0.04068	0.07181	99.4	346	348	2	0	0	346	99.4	1	348	348	100	100	1	348	348	1.94e-232	635	1637
LOC100646459	XM_003394276.3	XM_003490866.4	0.001695	0.03782	0.04481	99.7	290	291	1	0	0	290	99.7	1	291	291	100	100	1	291	291	9.31e-200	547	1410
LOC100646579	XM_003394277.3	XM_003490867.4	0.003851	0.06705	0.05744	99.1	1162	1172	10	0	0	1164	99.3	1	1172	1172	100	100	1	1172	1172	0	2026	5250
LOC100646772	XM_003394279.3	XM_003490755.4	0.01191	0.142	0.08387	97.9	138	141	3	0	0	139	98.6	1	141	141	100	100	1	141	141	6.29e-90	257	657
LOC100647013	XM_003394281.3	XM_003490756.4	0.00453	0.05511	0.0822	99	826	834	8	0	0	830	99.5	1	834	834	100	100	1	834	834	0	1629	4218
LOC100647331	XM_003394283.3	XM_012387608.3	0.002113	0.08462	0.02497	95.8	597	623	25	1	1	598	96	1	622	622	100	100	1	623	623	0	912	2356
LOC100647453	XM_003394284.3	XM_003490759.4	0.004171	0.04908	0.08499	99.2	591	596	5	0	0	594	99.7	1	596	596	100	100	1	596	596	0	1021	2640
LOC100647570	XM_003394285.3	XM_012387623.2	0.008187	0.04501	0.1819	96.9	928	958	25	3	5	930	97.1	1	954	954	100	100	1	957	957	0	1534	3971
LOC100647690	XM_003394286.3	XM_003490760.4	0.00468	0.08992	0.05205	99.2	264	266	2	0	0	265	99.6	1	266	266	100	100	1	266	266	4.35e-206	561	1446
LOC100647805	XM_003394287.3	XM_012387625.3	0.01935	0.04512	0.4289	96	95	99	4	0	0	96	97	1	99	99	100	100	1	99	99	9.47e-63	185	470
LOC100648011	XM_003394289.3	XM_024368811.2	0.001846	0.04669	0.03953	98.9	697	705	3	1	5	699	99.1	1	700	700	100	100	1	705	705	0	1407	3643
LOC100648622	XM_003394293.3	XM_012387655.3	0.005824	0.05761	0.1011	96.9	1263	1303	15	1	25	1268	97.3	1	1278	1281	99.8	99.8	1	1303	1304	0	2235	5792
LOC100649050	XM_003394297.3	XM_003490771.4	0.00436	0.06333	0.06885	99	517	522	5	0	0	521	99.8	1	522	522	100	100	1	522	522	0	919	2374
LOC100649370	XM_003394300.3	XM_033321625.1	0	0.05722	0	100	223	223	0	0	0	223	100	1	223	223	100	100	1	223	223	3.68e-138	386	991
LOC100649491	XM_003394301.3	XM_012387522.3	0.03622	0.04844	0.7476	92.3	299	324	24	1	1	311	96	1	324	325	99.7	99.7	1	323	343	5.48e-218	597	1539
LOC100649616	XM_003394302.3	XM_033321685.1	0.004771	0.06688	0.07134	99.1	212	214	2	0	0	213	99.5	1	214	214	100	100	1	214	214	1.05e-144	402	1032
LOC100649992	XM_003394304.3	XM_003490816.3	0.06239	0.1201	0.5194	89.4	193	216	23	0	0	208	96.3	1	216	216	100	100	1	216	216	4.96e-144	400	1028
LOC100650193	XM_003394305.3	XM_012387586.3	0.008885	0.05239	0.1696	98	441	450	9	0	0	447	99.3	1	450	450	100	100	1	450	450	1.93e-305	861	2224
LOC100650358	XM_003394306.3	XM_012387664.3	0.007284	0.07116	0.1024	98.5	268	272	4	0	0	270	99.3	1	272	272	100	100	1	272	272	3.26e-195	534	1376
LOC100650477	XM_003394307.3	XM_003490778.4	0.006563	0.05429	0.1209	98.7	226	229	3	0	0	227	99.1	1	229	229	100	100	1	229	229	2.01e-154	427	1099
LOC100650595	XM_003394308.3	XM_003490779.4	0.001896	0.07098	0.02671	99.6	462	464	2	0	0	464	100	1	464	464	100	100	1	464	464	0	919	2374
LOC100651792	XM_003394317.3	XM_003490786.4	0	0.065	0	100	174	174	0	0	0	174	100	1	174	174	100	100	27	200	200	8.56e-128	357	915
LOC100651913	XM_003394318.3	XM_003490788.4	0.01283	0.04791	0.2677	97.3	428	440	12	0	0	432	98.2	1	440	440	100	100	1	440	440	0	876	2264
LOC100652032	XM_003394319.3	XM_003490789.4	0.03061	0.06984	0.4383	93.3	350	375	23	2	2	361	96.3	1	374	374	100	100	1	374	374	9.98e-255	693	1789
LOC100652225	XM_003394320.3	XM_012387577.3	0.004114	0.04719	0.08717	99.2	1461	1473	12	0	0	1468	99.7	1	1473	1473	100	100	1	1473	1473	0	2576	6676
LOC100642280	XM_003394322.3	XM_012382572.3	0.0043	0.05392	0.07976	99.4	333	335	2	0	0	333	99.4	1	335	335	100	100	1	335	335	1.06e-65	210	535
LOC100642991	XM_003394326.3	XM_012382579.2	0.008804	0.07247	0.1215	97.1	2242	2308	55	4	11	2260	97.9	1	2298	2298	100	100	1	2307	2653	0	3560	9231
LOC100643561	XM_003394330.3	XM_003487524.4	0.02813	0.08573	0.3281	94.4	493	522	29	0	0	506	96.9	1	522	522	100	100	1	522	522	0	993	2566
LOC100644049	XM_003394333.3	XM_012382568.2	0.01544	0.04154	0.3717	96	641	668	21	1	6	655	98.1	1	662	662	100	100	1	668	668	0	1241	3210
LOC100645238	XM_003394342.3	XM_003489417.4	0.01643	0.04134	0.3975	93	320	344	24	0	0	326	94.8	1	344	344	100	100	1	344	344	1.14e-238	650	1677
LOC100645483	XM_003394343.3	XM_012380845.3	0.002303	0.06201	0.03713	99.5	423	425	2	0	0	425	100	1	425	425	100	100	1	425	425	4.12e-298	807	2085
LOC100645706	XM_003394345.3	XM_012382549.3	0.006426	0.03691	0.1741	98.3	1535	1562	20	2	7	1543	98.8	1	1555	1555	100	100	1	1562	1562	0	2929	7592
LOC100645823	XM_003394346.2	XM_003486415.4	0.01687	0.05977	0.2822	96.5	248	257	9	0	0	252	98.1	1	257	257	100	100	1	257	257	3.74e-173	477	1228
LOC100646056	XM_003394348.3	XM_003490833.4	0.001121	0.06261	0.01791	99.8	452	453	0	1	1	452	99.8	1	453	453	100	100	1	452	452	1.77e-253	697	1798
LOC100647371	XM_003394358.3	XM_003490817.4	0.05465	0.1051	0.5197	88.8	620	698	74	2	4	655	93.8	22	719	721	96.8	96.8	1	694	696	0	1211	3132
LOC100647492	XM_003394359.3	XM_003490818.3	0.06235	0.08256	0.7552	87.8	368	419	51	0	0	392	93.6	1	419	420	99.8	99.8	41	459	461	1.4e-269	736	1901
LOC100647722	XM_003394361.3	XM_024368787.2	0.03799	0.09099	0.4175	89.8	500	557	56	1	1	519	93.2	1	556	556	100	100	1	557	557	0	1013	2618
LOC100648086	XM_003394364.3	XM_012382554.3	0.01203	0.0265	0.4538	97.5	269	276	7	0	0	274	99.3	1	276	276	100	100	1	276	276	7.38e-194	531	1368
LOC100648199	XM_003394365.3	XM_003487550.4	0.03195	0.05237	0.6101	93.5	257	275	18	0	0	267	97.1	1	275	275	100	100	1	275	275	6.72e-185	508	1309
LOC100648506	XM_003394367.3	XM_012382583.3	0.002978	0.0461	0.06459	99.4	2054	2067	13	0	0	2059	99.6	1	2067	2067	100	100	1	2067	2067	0	4133	10718
LOC100648738	XM_003394369.3	XM_003487558.4	0.008319	0.05901	0.141	98.1	155	158	3	0	0	158	100	1	158	158	100	100	1	158	158	5.19e-113	317	812
LOC100649130	XM_003394371.3	XM_024367850.2	0.002516	0.03564	0.07061	98.3	1955	1989	15	3	19	1956	98.3	1	1970	1970	100	100	1	1989	1989	0	2100	5440
LOC100649443	XM_003394373.3	XM_003489739.3	0.004578	0.05097	0.08983	99.6	224	225	1	0	0	225	100	1	225	225	100	100	1	225	225	6.31e-96	279	714
LOC100649567	XM_003394374.3	XM_003489744.4	0.01294	0.05738	0.2256	97.1	305	314	9	0	0	311	99	1	314	314	100	100	1	314	314	4.43e-230	626	1614
LOC100650596	XM_003394380.3	XM_012388025.3	0.0152	0.04517	0.3365	96.5	638	661	22	1	1	650	98.3	1	660	660	100	100	1	661	661	0	1202	3111
LOC100650720	XM_003394382.3	XM_003491108.4	0.001528	0.07354	0.02078	99.7	323	324	1	0	0	323	99.7	1	324	324	100	100	1	324	324	8.63e-233	634	1634
LOC100651120	XM_003394384.3	XM_024369422.2	0.05793	0.1022	0.567	88.8	477	537	60	0	0	508	94.6	1	537	537	100	100	1	537	537	0	961	2483
LOC100651713	XM_003394388.3	XM_033323373.1	0.04723	0.07339	0.6436	92.1	255	277	22	0	0	268	96.8	110	386	386	71.8	71.8	1	277	277	1.97e-190	527	1358
LOC100651948	XM_003394389.3	XM_012388683.3	0.01058	0.06453	0.1639	97.4	191	196	5	0	0	193	98.5	1	196	196	100	100	1	196	196	1.07e-135	377	969
LOC100642361	XM_003394393.3	XM_033318769.1	0.001633	0.05877	0.02778	99.6	241	242	1	0	0	241	99.6	1	242	242	100	100	1	242	242	5.84e-174	478	1230
LOC100642482	XM_003394394.3	XM_003486500.3	0.1008	0.06568	1.534	81.1	582	718	129	5	7	633	88.2	1	715	715	100	100	1	714	714	0	1149	2973
LOC100642720	XM_003394396.3	XM_003486445.4	0.0008123	0.06245	0.01301	99.8	610	611	1	0	0	610	99.8	1	611	611	100	100	1	611	611	1.55e-275	766	1977
LOC100643315	XM_003394401.3	XM_003486430.4	0.01171	0.07108	0.1648	97.3	502	516	13	1	1	511	99	1	516	516	100	100	1	515	515	0	983	2540
LOC100643562	XM_003394403.3	XM_003486438.4	0.0287	0.08679	0.3307	94.6	157	166	9	0	0	162	97.6	1	166	166	100	100	1	166	166	9.89e-115	322	825
LOC100643683	XM_003394404.3	XM_003486482.4	0.004517	0.02764	0.1634	99	192	194	2	0	0	192	99	1	194	194	100	100	1	194	194	5.15e-117	330	846
LOC100644007	XM_003394407.3	XM_012380911.3	0.01188	0.03574	0.3322	97.7	374	383	9	0	0	378	98.7	1	383	383	100	100	1	383	383	9.01e-283	765	1975
LOC100644122	XM_003394408.3	XM_003486434.3	0.007334	0.03132	0.2342	99.3	270	272	2	0	0	271	99.6	1	272	272	100	100	1	272	272	1.29e-201	550	1418
LOC100644324	XM_003394410.3	XM_003486437.4	0	0.01916	0	100	164	164	0	0	0	164	100	1	164	164	100	100	1	164	164	1.16e-121	339	870
LOC100644436	XM_003394411.3	XM_012380902.3	0.002392	0.05097	0.04693	98.8	949	961	6	1	6	952	99.1	1	955	955	100	100	1	961	961	0	1850	4793
LOC100644554	XM_003394412.3	XM_012380896.3	0.001485	0.04891	0.03036	99	682	689	3	1	4	685	99.4	1	689	689	100	100	1	685	685	0	1310	3390
LOC100644675	XM_003394413.3	XM_003486428.4	0	0.04974	0	100	157	157	0	0	0	157	100	1	157	157	100	100	1	157	157	2.16e-91	262	670
LOC100644920	XM_003394415.3	XM_003486486.4	0	0.06294	0	100	93	93	0	0	0	93	100	1	93	93	100	100	1	93	93	6.12e-63	185	470
LOC100645159	XM_003394417.3	XM_003486425.4	0.006135	0.043	0.1427	98.7	617	625	8	0	0	622	99.5	1	625	625	100	100	1	625	625	0	1171	3029
LOC100645281	XM_003394418.3	XM_003486424.3	0.04315	0.04665	0.925	90.8	238	262	23	1	1	252	96.2	1	262	262	100	100	1	261	261	5.76e-177	487	1254
LOC100645403	XM_003394419.3	XM_003486422.4	0.01141	0.08329	0.137	97.6	202	207	5	0	0	205	99	1	207	207	100	100	1	207	207	2.05e-143	398	1022
LOC100645517	XM_003394420.3	XM_012380889.3	0.01491	0.07182	0.2076	95.5	1649	1726	59	4	18	1655	95.9	1	1715	1715	100	100	1	1719	1719	0	3159	8190
LOC100645865	XM_003394423.3	XM_012380890.3	0.003768	0.03868	0.09742	99.2	1008	1016	8	0	0	1009	99.3	1	1016	1016	100	100	1	1016	1016	0	1916	4963
LOC100645981	XM_003394424.3	XM_012380987.3	0.00146	0.05366	0.02721	95.7	606	633	2	2	25	608	96.1	1	608	608	100	100	1	633	633	0	1182	3058
LOC100646099	XM_003394425.3	XM_003486542.4	0.03229	0.0419	0.7707	93.5	587	628	41	0	0	611	97.3	1	628	628	100	100	1	628	628	0	1209	3127
LOC100646219	XM_003394426.3	XM_003486480.3	0.02089	0.05092	0.4103	95.5	934	978	44	0	0	957	97.9	1	978	978	100	100	1	978	978	0	1825	4727
LOC100646460	XM_003394428.3	XM_012380993.3	0.003774	0.05367	0.07032	99.2	261	263	2	0	0	262	99.6	1	263	263	100	100	1	263	263	3.95e-187	513	1321
LOC100646580	XM_003394429.3	XM_012380899.2	0	0.02873	0	100	252	252	0	0	0	252	100	1	252	252	100	100	1	252	252	8.88e-174	478	1231
LOC100646820	XM_003394431.3	XM_003486420.4	0.008399	0.05459	0.1539	98.2	278	283	5	0	0	280	98.9	1	283	283	100	100	1	283	283	6.18e-210	572	1475
LOC100646942	XM_003394432.3	XM_003486537.4	0.0179	0.03516	0.5092	96.1	347	361	14	0	0	353	97.8	1	361	361	100	100	1	361	361	3.74e-273	739	1907
LOC100647059	XM_003394433.3	XM_033318812.1	0.008275	0.06204	0.1334	96.4	756	784	21	1	7	759	96.8	1	777	777	100	100	3	786	786	0	1499	3880
LOC100647533	XM_003394434.2	XM_003486532.4	0.008326	0.03208	0.2596	98.1	210	214	4	0	0	212	99.1	1	214	214	100	100	1	214	214	5.23e-154	425	1093
LOC100647766	XM_003394436.3	XM_003486533.4	0	0.01263	0	100	91	91	0	0	0	91	100	1	91	91	100	100	1	91	91	9.92e-59	174	442
LOC100647891	XM_003394437.3	XM_003486490.4	0.00625	0.06216	0.1005	98.6	1367	1386	19	0	0	1379	99.5	1	1386	1386	100	100	1	1386	1386	0	2713	7033
LOC100648126	XM_003394439.3	XM_003486527.2	0.004737	0.0679	0.06976	98.9	636	643	7	0	0	642	99.8	1	643	643	100	100	1	643	643	0	1313	3397
LOC100648239	XM_003394440.3	XM_003486520.4	0	0.04045	0	100	377	377	0	0	0	377	100	1	377	377	100	100	1	377	377	6.57e-282	762	1968
LOC100648427	XM_003394442.3	XM_012380886.1	0	0.02924	0	100	377	377	0	0	0	377	100	1	377	377	100	100	1	377	377	4.63e-282	763	1969
LOC100648854	XM_003394445.3	XM_012380998.3	0.002244	0.02759	0.08135	99.6	673	676	3	0	0	674	99.7	1	676	676	100	100	1	676	676	0	1277	3304
LOC100649324	XM_003394448.3	XM_003486519.4	0.0213	0.056	0.3804	95.5	211	221	10	0	0	213	96.4	1	221	221	100	100	1	221	221	3.92e-148	411	1056
LOC100649444	XM_003394449.3	XM_024364958.2	0.004754	0.09111	0.05218	98.7	76	77	1	0	0	77	100	1	77	77	100	100	1	77	77	1.24e-30	102	255
LOC100649568	XM_003394450.3	XM_012381035.3	0.002159	0.05722	0.03774	98.9	817	826	9	0	0	820	99.3	1	826	826	100	100	1	826	826	0	1556	4030
LOC100649802	XM_003394452.3	XM_003486513.4	0.0074	0.03325	0.2225	98.4	485	493	8	0	0	488	99	1	493	493	100	100	1	493	493	8.01e-228	635	1638
LOC100649918	XM_003394453.3	XM_003486512.4	0.02586	0.06241	0.4143	94.7	873	922	49	0	0	891	96.6	1	922	922	100	100	1	922	922	0	1151	2977
LOC100650270	XM_003394456.3	XM_003486509.4	0.003132	0.03596	0.0871	98.6	1951	1979	28	0	0	1956	98.8	1	1979	1979	100	100	1	1979	1979	0	3731	9675
LOC100650516	XM_003394458.2	XM_003486510.4	0.005876	0.01459	0.4028	98.6	290	294	4	0	0	293	99.7	1	294	294	100	100	1	294	294	2.17e-195	536	1382
LOC100650997	XM_003394461.2	XM_033318774.1	0	0.092	0	100	203	203	0	0	0	203	100	1	203	203	100	100	1	203	203	3.44e-149	412	1059
LOC100651121	XM_003394462.3	XM_003486476.4	0.007618	0.06778	0.1124	98.1	932	950	18	0	0	937	98.6	1	950	950	100	100	1	950	950	0	1496	3874
LOC100651241	XM_003394463.3	XM_003486469.3	0.005727	0.06633	0.08634	98.8	239	242	3	0	0	240	99.2	1	242	242	100	100	1	242	242	5.6e-172	473	1217
LOC100651362	XM_003394464.3	XM_003486458.4	0.007237	0.03965	0.1825	98.5	320	325	5	0	0	323	99.4	1	325	325	100	100	1	325	325	2.05e-236	643	1658
LOC100651479	XM_003394465.3	XM_012385561.3	0.03171	0.06177	0.5133	93	160	172	12	0	0	165	95.9	1	172	172	100	100	1	172	172	5.05e-120	336	861
LOC100651597	XM_003394466.2	XM_003486477.4	0.0008954	0.04402	0.02034	99.8	551	552	1	0	0	552	100	1	552	552	100	100	1	552	552	0	1115	2883
LOC100651714	XM_003394467.3	XM_012381029.3	0.005361	0.03102	0.1729	98.9	835	844	9	0	0	841	99.6	1	844	844	100	100	1	844	844	0	1659	4296
LOC100651831	XM_003394468.3	XM_003486433.4	0.1584	0.1951	0.812	93.3	98	105	7	0	0	102	97.1	1	105	126	83.3	83.3	1	105	126	9.52e-62	185	469
LOC100652070	XM_003394470.3	XM_003486423.4	0.01816	0.0303	0.5993	96.2	102	106	4	0	0	105	99.1	1	106	106	100	100	1	106	106	1.51e-60	180	457
LOC100652189	XM_003394471.3	XM_003486516.4	0.004163	0.03272	0.1273	98.1	738	752	14	0	0	743	98.8	1	752	752	100	100	1	752	752	0	961	2485
LOC100642483	XM_003394475.3	XM_003486475.4	0.008829	0.06551	0.1348	98.2	1257	1280	23	0	0	1269	99.1	1	1280	1280	100	100	1	1280	1280	0	2386	6183
LOC100631088	XM_003394476.3	XM_012381009.2	0.01323	0.04865	0.2719	97.2	704	724	20	0	0	714	98.6	1	724	724	100	100	1	724	724	0	1456	3770
LOC100643316	XM_003394482.3	XM_003486498.3	0.02541	0.04985	0.5096	94.5	666	705	38	1	1	684	97	1	704	704	100	100	1	705	705	0	1309	3387
LOC100643439	XM_003394483.3	XM_003486496.4	0.02654	0.05175	0.5128	95	512	539	27	0	0	523	97	1	539	539	100	100	1	539	539	0	881	2276
LOC100643882	XM_003394485.3	XM_003486474.4	0.004884	0.06011	0.08125	99.2	739	745	6	0	0	742	99.6	1	745	745	100	100	1	745	745	0	1284	3323
LOC100644123	XM_003394486.3	XM_003486473.4	0	0.02898	0	100	425	425	0	0	0	425	100	1	425	425	100	100	1	425	425	0	866	2237
LOC100644478	XM_003394489.3	XM_003486470.4	0.001217	0.04016	0.03031	99.8	407	408	1	0	0	408	100	1	408	408	100	100	1	408	408	1.88e-299	809	2090
LOC100644596	XM_003394490.2	XM_012380922.3	0.003988	0.04018	0.09927	99.2	354	357	3	0	0	357	100	1	357	357	100	100	1	357	357	1.52e-270	732	1889
LOC100644798	XM_003394491.3	XM_003486466.4	0.006721	0.09393	0.07155	98.5	397	403	6	0	0	399	99	1	403	403	100	100	1	403	403	4.19e-257	702	1811
LOC100644921	XM_003394492.3	XM_012380963.3	0.01076	0.07022	0.1532	97.9	467	477	10	0	0	473	99.2	1	477	477	100	100	1	477	477	0	914	2361
LOC100645160	XM_003394494.3	XM_003486460.4	0.00516	0.02461	0.2097	98.9	723	731	8	0	0	726	99.3	1	731	731	100	100	1	731	731	0	1422	3680
LOC100645624	XM_003394498.3	XM_003486457.4	0.02923	0.09409	0.3107	86.9	153	176	23	0	0	160	90.9	1	176	176	100	100	1	176	176	7.09e-97	278	710
LOC100645624	XM_003394499.3	XM_012380935.3	0.03167	0.09968	0.3177	85.2	127	149	22	0	0	133	89.3	1	149	149	100	100	20	168	168	3.5e-79	231	590
LOC100645824	XM_003394500.3	XM_033318763.1	0.00859	0.124	0.06927	99.1	114	115	1	0	0	114	99.1	1	115	115	100	100	1	115	115	1.57e-82	236	603
LOC100646220	XM_003394503.3	XM_003486503.4	0.001035	0.04286	0.02415	99.7	388	389	1	0	0	389	100	1	389	389	100	100	1	389	389	1.1e-286	775	2002
LOC100646337	XM_003394504.3	XM_003486454.4	0.001117	0.0308	0.03627	99.8	455	456	1	0	0	455	99.8	1	456	456	100	100	1	456	456	2.19e-305	843	2179
LOC100646461	XM_003394505.3	XM_003486453.4	0.1417	0.2726	0.5199	99.7	363	364	1	0	0	363	99.7	1	364	457	79.6	79.6	1	364	457	3.51e-267	732	1889
LOC100646821	XM_003394508.2	XM_024364892.2	0.0265	0.1167	0.227	95.6	580	607	27	0	0	595	98	1	607	607	100	100	1	607	607	0	1174	3036
LOC100647136	XM_003394511.3	XM_003486452.4	0.008005	0.07096	0.1128	98.4	125	127	2	0	0	126	99.2	1	127	127	100	100	1	127	127	1.18e-94	268	685
LOC100647414	XM_003394512.3	XM_003486448.4	0.02521	0.09354	0.2695	94.4	101	107	6	0	0	104	97.2	1	107	107	100	100	1	107	107	6.9e-71	206	525
LOC100647652	XM_003394514.3	XM_003486447.4	0.013	0.06305	0.2061	97.5	393	403	9	1	1	398	98.8	1	403	403	100	100	1	402	402	1.91e-255	697	1800
LOC100647892	XM_003394516.3	XM_003487294.4	0.02753	0.07309	0.3767	84.1	345	410	60	1	5	352	85.9	1	410	477	86	86	1	405	472	2.45e-121	363	931
LOC100648013	XM_003394517.3	XM_003487292.4	0.00471	0.04277	0.1101	99	398	402	4	0	0	398	99	1	402	402	100	100	1	402	402	2.66e-296	801	2068
LOC100648127	XM_003394518.2	XM_003490099.3	0.01713	0.07901	0.2168	96.2	100	104	4	0	0	103	99	1	104	104	100	100	1	104	104	2.53e-76	220	560
LOC100648625	XM_003394522.3	XM_003491170.4	0.03088	0.08459	0.3651	91.5	75	82	7	0	0	79	96.3	52	133	133	61.7	61.7	1	82	82	7.67e-54	164	414
LOC100649016	XM_003394524.3	XM_003491167.4	0.01343	0.08546	0.1572	96.6	1199	1241	41	1	1	1211	97.6	1	1240	1240	100	100	1	1241	1241	0	2266	5873
LOC100649131	XM_003394525.3	XM_003491165.4	0.001319	0.07496	0.0176	99.7	303	304	1	0	0	304	100	1	304	304	100	100	1	304	304	3.89e-219	597	1540
LOC100649325	XM_003394527.3	XM_003490100.4	0.008573	0.04779	0.1794	98	600	612	12	0	0	602	98.4	1	612	612	100	100	1	612	612	0	1116	2887
LOC100649569	XM_003394529.3	XM_003485252.4	0.002136	0.05906	0.03617	99.3	422	425	2	1	1	424	99.8	1	425	425	100	100	1	424	424	2.89e-268	732	1889
LOC100649764	XM_003394530.3	XM_003485250.4	0.01536	0.07194	0.2135	96.4	837	868	31	0	0	858	98.8	1	868	870	99.8	99.8	1	868	870	0	1689	4375
LOC100650030	XM_003394532.3	XM_003485248.4	0.00967	0.04812	0.2009	98	1209	1234	25	0	0	1220	98.9	1	1234	1234	100	100	1	1234	1234	0	2338	6060
LOC100650145	XM_003394533.3	XM_003485249.4	0.07557	0.06867	1.1	86	271	315	44	0	0	292	92.7	1	315	315	100	100	1	315	315	1.66e-205	564	1453
LOC100650271	XM_003394534.3	XM_003485247.4	0.002664	0.02516	0.1059	99.4	515	518	3	0	0	517	99.8	1	518	518	100	100	1	518	518	0	1033	2670
LOC100650395	XM_003394535.3	XM_003485239.4	0	0.0518	0	100	1317	1317	0	0	0	1317	100	1	1317	1317	100	100	1	1317	1317	0	2395	6207
LOC100650517	XM_003394536.3	XM_003485246.4	0.0008747	0.04312	0.02028	99.8	1142	1144	2	0	0	1143	99.9	1	1144	1144	100	100	1	1144	1144	0	2311	5988
LOC100650635	XM_003394537.3	XM_003485240.4	0.001246	0.03496	0.03565	99.7	637	639	2	0	0	639	100	1	639	639	100	100	1	639	639	0	905	2340
LOC100650758	XM_003394538.3	XM_003485241.4	0.001772	0.0351	0.05049	99.6	277	278	1	0	0	277	99.6	1	278	278	100	100	1	278	278	3.73e-213	580	1495
LOC100650877	XM_003394539.3	XM_003485242.4	0.01718	0.06935	0.2478	96.8	389	402	13	0	0	395	98.3	1	402	402	100	100	1	402	402	1.97e-282	766	1977
LOC100650998	XM_003394540.2	XM_033324006.1	0.02061	0.07445	0.2769	90.6	278	307	13	1	16	282	91.9	1	291	291	100	100	1	307	307	6.83e-199	546	1406
LOC100651242	XM_003394542.3	XM_003485237.4	0.0141	0.03839	0.3673	97.1	204	210	6	0	0	207	98.6	1	210	210	100	100	1	210	210	6.87e-148	409	1052
LOC100651557	XM_003394543.3	XM_033321173.1	0.01327	0.08704	0.1524	93.5	475	508	15	2	18	479	94.3	11	518	518	98.1	98.1	4	493	493	2.68e-305	850	2196
LOC100651793	XM_003394544.3	XM_012391138.3	0.01554	0.07841	0.1982	96.3	959	996	31	2	6	971	97.5	1	994	994	100	100	1	992	992	0	1892	4901
LOC100652033	XM_003394546.3	XM_003485236.3	0.005318	0.03667	0.145	98.8	337	341	4	0	0	340	99.7	1	341	341	100	100	1	341	341	5.3e-247	671	1731
LOC100652272	XM_003394548.3	XM_012391317.3	0.008572	0.06699	0.128	98.1	416	424	8	0	0	423	99.8	1	424	424	100	100	1	424	424	8.38e-305	857	2214
LOC100642240	XM_003394549.3	XM_033323722.1	0.05088	0.2397	0.2122	100	371	371	0	0	0	371	100	171	541	541	68.6	68.6	34	404	404	7.67e-261	717	1851
LOC100642441	XM_003394551.3	XM_003485320.4	0.00181	0.03922	0.04614	99.6	776	779	3	0	0	776	99.6	1	779	779	100	100	1	779	779	0	1564	4049
LOC100642798	XM_003394555.3	XM_012386555.3	0.001592	0.0322	0.04944	99.6	1939	1946	7	0	0	1943	99.8	1	1946	1946	100	100	1	1946	1946	0	3116	8079
LOC100642992	XM_003394556.3	XM_003485319.4	0.01704	0.02837	0.6005	95	249	262	12	1	1	251	95.8	1	262	262	100	100	1	261	261	4.23e-179	493	1268
LOC100643114	XM_003394557.3	XM_003485318.4	0.05443	0.04746	1.147	89.8	316	352	35	1	1	331	94	1	351	351	100	100	1	352	352	3.51e-223	612	1577
LOC100643237	XM_003394558.3	XM_012391099.3	0.001665	0.04211	0.03953	98.5	1086	1102	4	1	12	1088	98.7	1	1090	1090	100	100	1	1102	1102	0	2077	5382
LOC100643440	XM_003394560.3	XM_012391074.3	0.02462	0.03133	0.7858	94.7	1103	1165	58	3	4	1130	97	1	1162	1162	100	100	1	1164	1164	0	2107	5458
LOC100643883	XM_003394563.3	XM_033323665.1	0.4915	0.9376	0.5242	87.2	314	360	45	1	1	339	94.2	1	359	854	42	42	1	360	839	6.61e-215	629	1623
LOC100644009	XM_003394564.3	XM_003485280.4	0.02514	0.05831	0.4312	95.3	512	537	25	0	0	525	97.8	1	537	538	99.8	99.8	1	537	539	0	1022	2643
LOC100644124	XM_003394565.3	XM_003485313.4	0.002498	0.02283	0.1094	99.4	354	356	2	0	0	356	100	1	356	356	100	100	1	356	356	1.05e-256	697	1798
LOC100644246	XM_003394566.3	XM_033323760.1	0.01376	0.01312	1.049	97.1	167	172	5	0	0	170	98.8	1	172	172	100	100	1	172	172	6.4e-132	366	939
LOC100644361	XM_003394567.3	XM_024370944.2	0.001206	0.05307	0.02272	99.1	752	759	2	1	5	753	99.2	1	754	754	100	100	1	759	759	0	1462	3785
LOC100644479	XM_003394568.3	XM_003485308.4	0.004884	0.0713	0.06849	95.1	175	184	9	0	0	176	95.7	1	184	184	100	100	1	184	184	3.3e-115	325	832
LOC100644799	XM_003394571.3	XM_024370864.2	0.008686	0.05044	0.1722	96	1380	1438	30	1	28	1390	96.7	1	1410	1410	100	100	1	1438	1438	0	2384	6179
LOC100644922	XM_003394572.3	XM_012391288.3	0.4378	0.8411	0.5205	97.1	202	208	6	0	0	205	98.6	1	208	537	38.7	38.7	1	208	537	1.56e-138	411	1057
LOC100645161	XM_003394574.3	XM_003485303.4	0.002236	0.06712	0.03332	99.5	367	369	2	0	0	367	99.5	1	369	393	93.9	93.9	1	369	393	1.74e-237	651	1680
LOC100645283	XM_003394575.3	XM_003485302.4	0.007276	0.05892	0.1235	98.4	309	314	5	0	0	311	99	1	314	314	100	100	1	314	314	2.2e-230	627	1616
LOC100645405	XM_003394576.3	XM_003485301.4	0.02394	0.03992	0.5997	89.6	86	96	9	1	1	87	90.6	1	95	95	100	100	1	96	96	8.56e-53	160	404
LOC100645519	XM_003394577.2	XM_033321170.1	0.00322	0.05389	0.05975	99.3	427	430	3	0	0	428	99.5	1	430	430	100	100	1	430	430	0	894	2311
LOC100645625	XM_003394578.3	XM_003485300.4	0.004087	0.0173	0.2362	99.2	124	125	1	0	0	125	100	1	125	125	100	100	1	125	125	2.71e-90	257	656
LOC100645866	XM_003394580.3	XM_003485278.4	0.004244	0.04003	0.106	99	973	983	10	0	0	975	99.2	1	983	983	100	100	1	983	983	0	1868	4838
LOC100645982	XM_003394581.3	XM_033324110.1	0.002089	0.04699	0.04445	99.4	668	672	3	1	1	669	99.6	1	671	671	100	100	1	672	672	0	1299	3362
LOC100646101	XM_003394582.3	XM_003485294.4	0.002089	0.07697	0.02714	99.6	235	236	1	0	0	236	100	1	236	236	100	100	1	236	236	1.22e-163	451	1161
LOC100646101	XM_003394583.3	XM_024371130.2	0.002071	0.07623	0.02717	99.6	237	238	1	0	0	238	100	1	238	238	100	100	1	238	238	1.22e-164	454	1168
LOC100646287	XM_003394584.2	XM_033324120.1	0.01978	0.01743	1.134	95.7	178	186	8	0	0	182	97.8	1	186	186	100	100	1	186	186	6.25e-130	362	929
LOC100646822	XM_003394587.3	XM_003485272.4	0.003218	0.03669	0.08772	99.4	468	471	3	0	0	469	99.6	1	471	471	100	100	1	471	471	0	886	2290
LOC100646943	XM_003394588.3	XM_003485263.4	0.008911	0.0624	0.1428	98.1	527	537	10	0	0	534	99.4	1	537	537	100	100	1	537	537	0	1067	2759
LOC100646943	XM_003394589.3	XM_012391900.2	0.008649	0.06299	0.1373	98.2	542	552	10	0	0	549	99.5	1	552	552	100	100	1	552	552	0	1102	2849
LOC100647137	XM_003394590.3	XM_003485253.4	0.1061	0.07746	1.37	80	464	580	113	2	3	501	86.4	1	579	579	100	100	1	578	578	0	892	2305
LOC100647254	XM_003394591.3	XM_012386579.3	0.01133	0.04034	0.2809	98.3	417	424	7	0	0	419	98.8	7	430	430	98.6	98.6	39	462	462	6.36e-301	816	2108
LOC100647372	XM_003394592.3	XM_012386573.2	0.01345	0.0405	0.332	97.3	425	437	12	0	0	431	98.6	3	439	439	99.5	99.5	2	438	438	1.64e-304	825	2130
LOC100647493	XM_003394593.3	XM_003490122.4	0.003334	0.04478	0.07446	99	298	301	3	0	0	299	99.3	1	301	301	100	100	1	301	301	1.19e-191	528	1359
LOC100648087	XM_003394597.3	XM_003490111.4	0.01815	0.03971	0.4572	96.1	414	431	17	0	0	422	97.9	1	431	431	100	100	1	431	431	2.34e-291	791	2042
LOC100648200	XM_003394598.3	XM_012386584.3	0.007871	0.08892	0.08851	98.5	1182	1200	17	1	1	1192	99.3	1	1199	1199	100	100	1	1200	1200	0	2236	5794
LOC100648549	XM_003394600.3	XM_003490105.4	0	0.07246	0	100	109	109	0	0	0	109	100	1	109	109	100	100	1	109	109	3.94e-80	230	586
LOC100649205	XM_003394605.3	XM_003490108.3	0.006896	0.07966	0.08657	98.6	73	74	1	0	0	73	98.6	1	74	74	100	100	1	74	74	2.36e-47	144	364
LOC100649570	XM_003394608.3	XM_024370805.2	0.001667	0.03994	0.04173	99.3	1986	2001	7	1	8	1990	99.5	1	1993	1993	100	100	1	2001	2001	0	3897	10105
LOC100650315	XM_003394613.3	XM_003490109.4	0.006107	0.04136	0.1477	98.7	619	627	8	0	0	621	99	1	627	627	100	100	1	627	627	0	1148	2969
LOC100650433	XM_003394614.3	XM_003490110.4	0.0006874	0.05261	0.01307	99.9	725	726	1	0	0	725	99.9	1	726	726	100	100	1	726	726	0	1422	3682
LOC100650554	XM_003394615.3	XM_003490112.4	0.1569	0.2377	0.6602	99.6	223	224	1	0	0	224	100	1	224	308	72.7	72.7	1	224	309	4.23e-161	451	1160
LOC100650677	XM_003394616.3	XM_003490116.4	0.00468	0.0262	0.1787	97.6	687	704	17	0	0	691	98.2	1	704	704	100	100	1	704	704	0	1319	3414
LOC100650803	XM_003394617.3	XM_012386544.3	0.02964	0.04662	0.6359	94.2	644	684	40	0	0	662	96.8	1	684	684	100	100	1	684	684	0	1258	3255
LOC100651153	XM_003394619.3	XM_012386542.3	0.00308	0.03975	0.07748	99.4	323	325	2	0	0	323	99.4	1	325	325	100	100	1	325	325	6.29e-231	629	1622
LOC100651277	XM_003394620.3	XM_003490117.4	0.001131	0.03768	0.03002	99.8	440	441	1	0	0	441	100	1	441	441	100	100	1	441	441	0	876	2264
LOC100651516	XM_003394622.3	XM_003490118.4	0.02079	0.03626	0.5733	96.4	266	276	10	0	0	270	97.8	1	276	276	100	100	1	276	276	1.39e-198	543	1399
LOC100651715	XM_003394624.3	XM_003490127.4	0.03134	0.1046	0.2996	93.5	157	168	11	0	0	162	96.4	1	168	168	100	100	24	191	191	7.72e-100	285	730
LOC100651832	XM_003394625.3	XM_003490121.4	0.004235	0.0672	0.06302	99.4	340	342	2	0	0	340	99.4	1	342	342	100	100	1	342	342	1.24e-241	657	1696
LOC100651950	XM_003394626.3	XM_012386561.3	0.009708	0.05353	0.1814	97.1	1670	1719	42	3	7	1683	97.9	1	1714	1714	100	100	1	1717	1717	0	3085	7997
LOC100652071	XM_003394627.3	XM_012385749.3	0.03496	0.07563	0.4623	93	521	560	35	1	4	539	96.3	1	556	556	100	100	1	560	560	0	1068	2763
LOC100652311	XM_003394629.3	XM_003489579.4	0.03198	0.05577	0.5734	93.4	513	549	36	0	0	534	97.3	1	549	549	100	100	1	549	549	0	1042	2695
LOC100642839	XM_003394634.3	XM_003487287.4	0.006319	0.05822	0.1085	98.7	667	676	9	0	0	670	99.1	1	676	676	100	100	1	676	676	0	1265	3273
LOC100643074	XM_003394636.3	XM_003487286.4	0.008556	0.04741	0.1805	98.2	324	330	6	0	0	328	99.4	1	330	330	100	100	1	330	330	1.77e-244	664	1712
LOC100643317	XM_003394637.3	XM_003487285.4	0.0626	0.09832	0.6367	87.7	100	114	14	0	0	108	94.7	1	114	114	100	100	1	114	114	4.52e-77	223	567
LOC100643565	XM_003394639.3	XM_033322135.1	0.03473	0.08075	0.4301	94.2	358	380	22	0	0	373	98.2	24	403	404	94.1	94.1	5	384	400	9.08e-233	640	1651
LOC100643685	XM_003394640.3	XM_003491472.4	0.002693	0.05056	0.05327	98.8	755	764	9	0	0	756	99	1	764	764	100	100	1	764	764	0	1535	3974
LOC100643797	XM_003394641.3	XM_003491473.4	0.004582	0.03808	0.1203	99.1	433	437	4	0	0	437	100	1	437	437	100	100	1	437	437	0	880	2273
LOC100643923	XM_003394642.3	XM_024369395.2	0.01349	0.06015	0.2243	97	669	690	21	0	0	674	97.7	1	690	690	100	100	1	690	690	0	899	2324
LOC100643923	XM_003394643.3	XM_012388601.3	0.01303	0.06014	0.2167	97	654	674	20	0	0	659	97.8	1	674	674	100	100	1	674	674	4.56e-305	868	2244
LOC100644205	XM_003394644.3	XM_003491475.4	0.005074	0.0447	0.1135	98.7	614	622	8	0	0	616	99	1	622	622	100	100	1	622	622	3.44e-263	735	1898
LOC100644393	XM_003394645.2	XM_012388608.3	0.055	0.07848	0.7008	86.8	383	441	55	3	3	395	89.6	1	441	441	100	100	1	438	438	1.63e-247	681	1756
LOC100644514	XM_003394646.3	XM_003491476.4	0.006273	0.05339	0.1175	98.5	333	338	5	0	0	336	99.4	1	338	338	100	100	1	338	338	5.03e-239	650	1678
LOC100644880	XM_003394649.3	XM_003491478.4	0.009495	0.04502	0.2109	98	293	299	6	0	0	295	98.7	1	299	299	100	100	1	299	299	2.19e-202	555	1429
LOC100645162	XM_003394650.3	XM_003491479.4	0.0228	0.02186	1.043	94.7	144	152	8	0	0	148	97.4	1	152	152	100	100	1	152	152	6.63e-104	293	751
LOC100631078	XM_003394653.3	XM_003491496.4	0.03999	0.04276	0.9353	91.5	54	59	5	0	0	57	96.6	28	86	86	68.6	68.6	1	59	59	1.83e-38	122	306
LOC100645707	XM_003394655.3	XM_003491498.4	0.002575	0.0565	0.04557	99.5	382	384	2	0	0	384	100	1	384	384	100	100	1	384	384	3.07e-295	796	2057
LOC100645825	XM_003394656.3	XM_003491497.4	0.003452	0.03852	0.08962	99.3	401	404	3	0	0	402	99.5	1	404	404	100	100	1	404	404	3.2e-273	743	1917
LOC100645940	XM_003394657.2	XM_003491499.4	0	0.1156	0	100	135	135	0	0	0	135	100	1	135	135	100	100	1	135	135	5.29e-95	270	689
LOC100646338	XM_003394661.3	XM_012388654.3	0.001642	0.04208	0.03903	97.7	2162	2214	7	3	45	2167	97.9	1	2170	2170	100	100	1	2213	2213	0	4249	11020
LOC100646462	XM_003394662.3	XM_003491457.4	0.004755	0.02958	0.1608	99.1	840	848	8	0	0	847	99.9	1	848	848	100	100	1	848	848	0	1650	4274
LOC100646582	XM_003394663.3	XM_012388659.3	0.01093	0.04654	0.2349	97.6	372	381	9	0	0	378	99.2	1	381	381	100	100	1	381	381	9.37e-284	767	1981
LOC100646774	XM_003394665.3	XM_003491491.4	0.007656	0.04394	0.1742	98.6	485	492	7	0	0	489	99.4	1	492	494	99.6	99.6	1	492	494	0	1005	2599
LOC100646897	XM_003394666.3	XM_003491459.3	0.0063	0.04721	0.1334	98.7	294	298	4	0	0	296	99.3	1	298	298	100	100	1	298	298	2.41e-210	575	1481
LOC100646897	XM_003394667.3	XM_003491460.4	0.006177	0.04615	0.1338	98.7	300	304	4	0	0	302	99.3	1	304	304	100	100	1	304	304	2.94e-214	585	1508
LOC100647093	XM_003394669.3	XM_012388661.3	0	0.008339	0	100	131	131	0	0	0	131	100	1	131	131	100	100	1	131	131	3.77e-93	265	676
LOC100647415	XM_003394671.3	XM_012388638.3	0.009234	0.04719	0.1957	98	632	645	13	0	0	637	98.8	1	645	645	100	100	1	645	645	0	1303	3372
LOC100647415	XM_003394672.3	XM_003491464.4	0.01157	0.0527	0.2195	97.5	653	670	17	0	0	660	98.5	1	670	670	100	100	1	670	670	0	1327	3435
LOC100647610	XM_003394673.3	XM_003491462.4	0	0.0711	0	100	131	131	0	0	0	131	100	1	131	131	100	100	1	131	131	2.65e-93	265	677
LOC100647724	XM_003394674.3	XM_003491468.4	0	0.02219	0	100	99	99	0	0	0	99	100	1	99	99	100	100	1	99	99	1.76e-67	197	501
LOC100648050	XM_003394677.3	XM_012388653.3	0.006998	0.04572	0.1531	98.5	193	196	3	0	0	194	99	1	196	196	100	100	1	196	196	8.83e-144	398	1022
LOC100648050	XM_003394678.3	XM_003491467.4	0.006975	0.04523	0.1542	98.5	194	197	3	0	0	195	99	1	197	197	100	100	1	197	197	1.65e-144	400	1027
LOC100648355	XM_003394680.3	XM_003491470.4	0.007948	0.05166	0.1538	98.3	571	581	10	0	0	575	99	1	581	581	100	100	1	581	581	0	1020	2638
LOC100648472	XM_003394681.2	XM_003487637.4	0	0.09569	0	100	138	138	0	0	0	138	100	1	138	138	100	100	1	138	138	4.48e-102	288	736
LOC100648592	XM_003394682.3	XM_003490199.4	0.03416	0.08305	0.4113	92.8	362	390	28	0	0	371	95.1	1	390	390	100	100	1	390	390	7.06e-217	599	1544
LOC100648817	XM_003394684.3	XM_003490198.4	0	0.03785	0	100	145	145	0	0	0	145	100	1	145	145	100	100	1	145	145	4.4e-110	308	790
LOC100649052	XM_003394686.3	XM_003487643.4	0.002136	0.06047	0.03532	99.5	184	185	1	0	0	185	100	1	185	185	100	100	1	185	185	3.49e-131	365	937
LOC100649166	XM_003394687.3	XM_012382781.3	0.0143	0.07181	0.1991	96.9	316	326	10	0	0	320	98.2	1	326	326	100	100	1	326	326	5.67e-239	649	1675
LOC100649166	XM_003394688.3	XM_012382782.3	0.01584	0.06916	0.229	96.6	310	321	11	0	0	314	97.8	1	321	321	100	100	1	321	321	3.95e-232	632	1629
LOC100649920	XM_003394693.3	XM_012389724.3	0.004948	0.04299	0.1151	98.3	1534	1560	21	2	5	1542	98.8	1	1558	1558	100	100	1	1557	1557	0	2674	6932
LOC100650721	XM_003394698.3	XM_003485561.4	0.01485	0.07347	0.2021	97.4	412	423	11	0	0	418	98.8	1	423	423	100	100	1	423	423	3.15e-301	815	2105
LOC100650842	XM_003394699.3	XM_003485562.4	0	0.07212	0	100	98	98	0	0	0	98	100	1	98	98	100	100	1	98	98	5.3e-64	188	478
LOC100650956	XM_003394700.3	XM_003485535.4	0.005633	0.06061	0.09294	98.9	179	181	2	0	0	181	100	1	181	181	100	100	1	181	181	4.44e-132	367	942
LOC100651073	XM_003394701.3	XM_003485563.4	0.0006796	0.1078	0.006304	99.9	725	726	1	0	0	726	100	1	726	726	100	100	1	726	726	0	1405	3637
LOC100651194	XM_003394702.3	XM_003485564.4	0.006057	0.09224	0.06567	98.8	2899	2935	36	0	0	2920	99.5	1	2935	2935	100	100	1	2935	2935	0	5757	14936
LOC100651319	XM_003394703.3	XM_003485566.4	0.001146	0.05998	0.01911	99.7	771	773	2	0	0	772	99.9	1	773	773	100	100	1	773	773	0	1504	3894
LOC100651319	XM_003394704.3	XM_003485567.4	0.001132	0.05707	0.01984	99.7	783	785	2	0	0	784	99.9	1	785	785	100	100	1	785	785	0	1526	3951
LOC100651635	XM_003394705.3	XM_003485568.4	0.006588	0.06724	0.09797	97.2	487	501	14	0	0	490	97.8	1	501	501	100	100	1	501	501	4.39e-304	829	2141
LOC100651989	XM_003394708.3	XM_003485570.4	0.001276	0.05324	0.02397	99.7	387	388	1	0	0	388	100	1	388	388	100	100	1	388	388	5.81e-277	751	1938
LOC100652110	XM_003394709.3	XM_003485572.4	0.01687	0.07766	0.2173	96.6	425	440	15	0	0	430	97.7	1	440	440	100	100	9	448	448	1.93e-305	863	2229
LOC100652226	XM_003394710.2	XM_003485571.3	0.02884	0.09753	0.2957	94.9	295	311	16	0	0	305	98.1	1	311	311	100	100	1	311	311	1.19e-212	582	1499
LOC100642442	XM_003394713.3	XM_003485576.4	0.05704	0.1164	0.4902	88.7	393	443	50	0	0	413	93.2	1	443	445	99.6	99.6	1	443	445	8.14e-305	828	2140
LOC100642560	XM_003394714.3	XM_003485575.4	0.05806	0.04616	1.258	88.8	198	223	25	0	0	206	92.4	1	223	223	100	100	1	223	223	4.19e-128	360	925
LOC100642799	XM_003394716.3	XM_003485578.4	0.02545	0.05181	0.4913	95.2	199	209	10	0	0	204	97.6	1	209	211	99.1	99.1	1	209	211	1.13e-142	396	1018
LOC100643358	XM_003394720.3	XM_003485580.4	0.03384	0.08034	0.4212	94	109	116	7	0	0	112	96.6	1	116	116	100	100	1	116	116	6.89e-73	212	540
LOC100643479	XM_003394721.3	XM_012393993.3	0.002636	0.04444	0.05932	99.4	526	529	3	0	0	528	99.8	1	529	529	100	100	1	529	529	0	1065	2753
LOC100643605	XM_003394722.3	XM_003485582.4	0.003192	0.04023	0.07934	99.3	579	583	4	0	0	581	99.7	1	583	583	100	100	1	583	583	0	1202	3109
LOC100643728	XM_003394723.3	XM_003485585.4	0.01319	0.05523	0.2389	97.3	708	728	20	0	0	719	98.8	1	728	728	100	100	1	728	728	0	1459	3776
LOC100643846	XM_003394724.2	XM_012394002.3	0.009262	0.04392	0.2109	98.2	267	272	5	0	0	269	98.9	1	272	272	100	100	1	272	272	3.55e-199	544	1402
LOC100643970	XM_003394725.3	XM_003485586.4	0.3404	0.6821	0.4991	96.6	168	174	6	0	0	172	98.9	1	174	355	49	49	1	174	360	6.77e-117	343	879
LOC100644325	XM_003394728.3	XM_003485589.4	0	0.0496	0	100	218	218	0	0	0	218	100	1	218	218	100	100	1	218	218	4.02e-105	302	773
LOC100644515	XM_003394730.3	XM_012394041.3	0.002544	0.08228	0.03092	99.5	193	194	1	0	0	193	99.5	1	194	194	100	100	1	194	194	1.59e-145	402	1033
LOC100644714	XM_003394732.3	XM_003485592.4	0	0.07966	0	100	167	167	0	0	0	167	100	1	167	167	100	100	1	167	167	1.52e-123	344	883
LOC100644840	XM_003394733.3	XM_003485593.4	0.0004048	0.04516	0.008963	99.9	967	968	1	0	0	968	100	1	968	968	100	100	1	968	968	0	1885	4884
LOC100645315	XM_003394736.3	XM_024372421.2	0.3934	0.8203	0.4796	98.3	285	290	5	0	0	286	98.6	1	290	648	44.8	44.8	1	290	649	3.03e-202	582	1501
LOC100645438	XM_003394737.3	XM_033324805.1	0.04876	0.06462	0.7546	90.1	839	931	90	1	2	894	96	1	929	929	100	100	1	931	931	0	1637	4238
LOC100645748	XM_003394740.3	XM_012394070.3	0.01009	0.1143	0.08821	97.1	864	890	26	0	0	871	97.9	3	892	892	99.8	99.8	3	892	892	0	1645	4260
LOC100645867	XM_003394741.3	XM_012394082.3	0.01566	0.0429	0.365	96.6	399	413	14	0	0	406	98.3	1	413	413	100	100	1	413	413	2.67e-297	804	2077
LOC100646288	XM_003394744.3	XM_012394021.3	0.02912	0.06426	0.4532	94.3	280	297	17	0	0	289	97.3	1	297	298	99.7	99.7	1	297	303	1.26e-204	560	1444
LOC100646653	XM_003394747.3	XM_003485605.4	0.004901	0.04374	0.112	94.7	302	319	17	0	0	302	94.7	1	319	319	100	100	1	319	319	2.56e-46	159	402
LOC100646859	XM_003394748.3	XM_003485606.4	0	0.0196	0	100	310	310	0	0	0	310	100	1	310	310	100	100	1	310	310	2.31e-239	649	1674
LOC100647016	XM_003394749.3	XM_012394091.3	0.0104	0.06775	0.1535	97.8	310	317	7	0	0	313	98.7	1	317	317	100	100	1	317	317	1.13e-229	625	1612
LOC100647138	XM_003394750.3	XM_003485608.4	0.009401	0.05598	0.1679	97.7	294	301	7	0	0	298	99	1	301	301	100	100	1	301	301	1.09e-203	558	1438
LOC100647255	XM_003394751.2	XM_003485609.3	0	0.07608	0	100	318	318	0	0	0	318	100	1	318	318	100	100	1	318	318	1.46e-221	605	1559
LOC100647373	XM_003394752.3	XM_003485610.3	0.01039	0.06136	0.1693	97.8	270	276	6	0	0	273	98.9	1	276	276	100	100	1	276	276	3.66e-194	532	1370
LOC100647494	XM_003394754.3	XM_012394063.3	0.02211	0.07043	0.3139	94.2	1399	1485	53	4	33	1418	95.5	1	1454	1454	100	100	1	1483	1483	0	2754	7139
LOC100647806	XM_003394756.3	XM_003485540.4	0.05981	0.04359	1.372	84.7	752	888	136	0	0	791	89.1	1	888	888	100	100	1	888	888	0	1304	3374
LOC100648051	XM_003394758.3	XM_003485613.4	0	0.04023	0	93.8	484	516	0	1	32	484	93.8	1	484	484	100	100	1	516	516	0	927	2395
LOC100648430	XM_003394760.3	XM_003485614.4	0.005823	0.07396	0.07873	98.9	1006	1017	11	0	0	1011	99.4	1	1017	1017	100	100	1	1017	1017	0	1983	5137
LOC100648550	XM_003394761.3	XM_003485615.4	0.00411	0.1005	0.04088	98.9	994	1005	10	1	1	995	99	1	1004	1004	100	100	1	1005	1005	0	1838	4760
LOC100648671	XM_003394762.3	XM_003485616.4	0	0.02591	0	100	374	374	0	0	0	374	100	1	374	374	100	100	1	374	374	6.06e-281	759	1961
LOC100648895	XM_003394763.3	XM_012394099.3	0.02215	0.1233	0.1796	95.5	254	266	12	0	0	262	98.5	1	266	266	100	100	1	266	266	5.41e-191	523	1347
LOC100650071	XM_003394771.3	XM_003485636.4	0.02845	0.03795	0.7497	93.8	347	370	23	0	0	359	97	1	370	370	100	100	1	370	370	2.97e-238	651	1680
LOC100650678	XM_003394776.3	XM_003485530.4	0.001753	0.07072	0.02478	99.7	571	573	2	0	0	572	99.8	1	573	573	100	100	1	573	573	0	1129	2919
LOC100651278	XM_003394779.3	XM_003485543.4	0.006885	0.05426	0.1269	98.4	500	508	7	1	1	505	99.4	1	507	507	100	100	1	508	508	0	988	2553
LOC100651518	XM_003394781.3	XM_012394095.3	0.0234	0.06242	0.3749	95	457	481	24	0	0	466	96.9	1	481	482	99.8	99.8	1	481	495	0	961	2483
LOC100651753	XM_003394783.3	XM_003485544.4	0.009329	0.0674	0.1384	98.1	409	417	8	0	0	414	99.3	1	417	417	100	100	1	417	417	5.35e-305	849	2194
LOC100652111	XM_003394786.3	XM_012393946.3	0.005825	0.04522	0.1288	98.8	494	500	6	0	0	498	99.6	1	500	500	100	100	1	500	500	0	984	2545
LOC100652227	XM_003394787.3	XM_003485549.4	0.01157	0.05778	0.2002	97.3	604	621	17	0	0	618	99.5	1	621	621	100	100	1	621	621	0	1191	3081
LOC100642443	XM_003394790.3	XM_003485533.3	0.02191	0.05428	0.4037	94.9	262	276	14	0	0	272	98.6	1	276	276	100	100	1	276	276	2.13e-177	489	1260
LOC100642561	XM_003394791.3	XM_003485550.4	0	0.03839	0	100	457	457	0	0	0	457	100	1	457	457	100	100	1	457	457	0	944	2439
LOC100642683	XM_003394792.3	XM_012393935.3	0.01852	0.08158	0.227	95.2	756	794	38	0	0	769	96.9	1	794	794	100	100	1	794	794	0	1404	3635
LOC100642800	XM_003394793.3	XM_003485627.4	0.02385	0.03368	0.708	95.3	241	253	12	0	0	249	98.4	1	253	253	100	100	1	253	253	1.12e-172	476	1224
LOC100642920	XM_003394794.3	XM_024372392.2	0.002994	0.0128	0.2339	99.7	337	338	1	0	0	337	99.7	1	338	338	100	100	1	338	338	1.61e-260	705	1819
LOC100643035	XM_003394795.3	XM_012393929.3	0.02306	0.0808	0.2854	96.8	1160	1198	38	0	0	1170	97.7	1	1198	1198	100	100	1	1198	1198	0	2275	5896
LOC100643566	XM_003394800.3	XM_012393941.3	0.004453	0.04577	0.0973	98.1	632	644	12	0	0	634	98.4	1	644	644	100	100	1	644	644	0	1146	2964
LOC100643924	XM_003394803.3	XM_003485554.4	0.01468	0.04874	0.3012	96.1	685	713	27	1	1	697	97.8	1	713	713	100	100	1	712	712	0	1312	3396
LOC100644050	XM_003394804.3	XM_003485557.4	0.01194	0.06044	0.1976	95.3	307	322	15	0	0	309	96	1	322	322	100	100	1	322	322	7.73e-180	499	1286
LOC100644480	XM_003394808.3	XM_003485558.4	0	0.05429	0	100	136	136	0	0	0	136	100	1	136	136	100	100	1	136	136	3.56e-89	255	651
LOC100644676	XM_003394809.3	XM_012393950.3	0.006944	0.1009	0.06884	98.5	473	480	7	0	0	476	99.2	1	480	480	100	100	1	480	480	0	961	2483
LOC100644800	XM_003394810.3	XM_012393963.2	0.01337	0.03797	0.3521	97.5	116	119	3	0	0	118	99.2	1	119	119	100	100	1	119	119	1.2e-47	149	375
LOC100644923	XM_003394811.3	XM_012394054.2	0.01727	0.07226	0.2389	94.9	2233	2352	107	2	12	2268	96.4	1	2340	2340	100	100	1	2352	2352	0	4700	12190
LOC100645163	XM_003394813.3	XM_003485525.3	0.02139	0.08007	0.2672	96.2	76	79	3	0	0	79	100	1	79	79	100	100	1	79	79	4.89e-58	172	435
LOC100645439	XM_003394816.3	XM_024372422.2	0.001743	0.03441	0.05065	99.8	514	515	1	0	0	515	100	69	583	583	88.3	88.3	69	583	583	0	960	2482
LOC100645868	XM_003394819.3	XM_024369608.2	0.01005	0.05705	0.1762	90.9	883	971	83	1	5	888	91.5	1	966	966	100	100	47	1017	1017	0	1382	3577
LOC100645984	XM_003394820.3	XM_003492438.4	0.01523	0.08606	0.177	94.8	312	329	17	0	0	319	97	1	329	329	100	100	1	329	329	5.23e-151	427	1098
LOC100646103	XM_003394821.3	XM_003492429.4	0.01184	0.02471	0.4792	97.6	249	255	6	0	0	252	98.8	1	255	255	100	100	1	255	255	1.42e-176	486	1250
LOC100646407	XM_003394824.3	XM_003492432.4	0.008825	0.05061	0.1744	98.1	662	675	13	0	0	667	98.8	1	675	675	100	100	1	675	675	0	1287	3330
LOC100646533	XM_003394825.3	XM_003492433.4	0.009024	0.04213	0.2142	98.1	1105	1126	21	0	0	1118	99.3	1	1126	1126	100	100	76	1201	1201	0	2244	5816
LOC100646654	XM_003394826.3	XM_003492434.4	0.01484	0.03003	0.4942	97.2	313	322	9	0	0	317	98.4	1	322	322	100	100	1	322	322	4.45e-234	637	1642
LOC100646776	XM_003394828.3	XM_012390166.3	0.02062	0.04689	0.4398	95.8	136	142	6	0	0	138	97.2	1	142	142	100	100	1	142	142	3.24e-97	276	705
LOC100647094	XM_003394830.3	XM_003492437.4	0.008059	0.08816	0.09141	97.7	505	517	9	1	3	509	98.5	1	514	514	100	100	1	517	517	0	959	2480
LOC100647374	XM_003394833.3	XM_003491709.4	0.01295	0.03921	0.3303	97.1	403	415	11	1	1	411	99	1	414	414	100	100	22	436	436	1.05e-305	837	2161
LOC100647495	XM_003394834.3	XM_012389017.3	0.0433	0.0767	0.5645	91.1	275	302	27	0	0	289	95.7	1	302	302	100	100	1	302	302	2.77e-202	555	1429
LOC100647725	XM_003394836.3	XM_003491714.4	0.02064	0.05298	0.3895	95.5	320	335	15	0	0	328	97.9	1	335	335	100	100	1	335	335	3.36e-231	630	1626
LOC100648088	XM_003394839.3	XM_003488521.4	0.04274	0.0781	0.5473	91.1	398	437	37	2	2	416	95.2	1	436	436	100	100	8	443	443	2.91e-303	822	2122
LOC100648392	XM_003394842.3	XM_012384238.3	0.001887	0.03428	0.05505	99.4	1551	1561	5	1	5	1552	99.4	1	1556	1556	100	100	1	1561	1561	0	3044	7891
LOC100648705	XM_003394844.3	XM_003488518.4	0.01051	0.05871	0.179	97.8	436	446	10	0	0	439	98.4	1	446	446	100	100	1	446	446	0	941	2433
LOC100648818	XM_003394845.3	XM_003488519.4	0.007724	0.03406	0.2267	98.4	368	374	6	0	0	372	99.5	1	374	374	100	100	1	374	374	3.13e-283	765	1976
LOC100648934	XM_003394846.3	XM_012384258.3	0.004922	0.1225	0.04017	99	203	205	2	0	0	205	100	1	205	205	100	100	1	205	205	9.46e-148	409	1050
LOC100649133	XM_003394848.2	XM_003488516.2	0	0.09982	0	100	178	178	0	0	0	178	100	1	178	178	100	100	1	178	178	8.33e-131	363	933
LOC100649373	XM_003394849.3	XM_003488621.4	0.01105	0.06138	0.1801	95.9	584	609	25	0	0	587	96.4	2	610	610	99.8	99.8	3	611	611	0	1166	3016
LOC100649494	XM_003394850.3	XM_012384250.3	0.0006265	0.04063	0.01542	93.2	790	848	1	1	57	791	93.3	1	791	791	100	100	1	848	848	0	1548	4007
LOC100649494	XM_003394851.3	XM_003488620.4	0.0006265	0.04063	0.01542	93.2	790	848	1	1	57	791	93.3	1	848	848	100	100	1	791	791	0	1550	4013
LOC100649921	XM_003394855.3	XM_003488562.4	0.2998	0.4848	0.6185	98	636	649	12	1	1	640	98.6	1	648	1199	54	54	1	649	1200	0	1155	2989
LOC100650032	XM_003394856.3	XM_003488579.4	0.00331	0.02772	0.1194	99.3	300	302	2	0	0	302	100	1	302	302	100	100	1	302	302	5.3e-216	589	1519
LOC100650397	XM_003394859.3	XM_003488619.4	0.02838	0.07537	0.3765	98.7	301	305	4	0	0	302	99	1	305	314	97.1	97.1	1	305	314	3.16e-214	586	1510
LOC100650636	XM_003394861.3	XM_003488614.4	0.01657	0.04265	0.3886	96.4	862	894	31	1	1	878	98.2	1	893	893	100	100	1	894	894	0	1736	4496
LOC100650759	XM_003394862.3	XM_012384293.3	0.009711	0.06761	0.1436	96.2	783	814	21	1	10	788	96.8	1	804	804	100	100	1	814	814	0	1419	3672
LOC100651074	XM_003394864.3	XM_003488563.4	0.00795	0.03355	0.2369	98.3	459	467	8	0	0	465	99.6	1	467	467	100	100	1	467	467	0	905	2340
LOC100651320	XM_003394866.3	XM_003488611.4	0.01814	0.04432	0.4093	97.1	101	104	3	0	0	102	98.1	1	104	104	100	100	1	104	104	3.33e-72	209	533
LOC100651439	XM_003394867.3	XM_003488610.4	0.001223	0.04098	0.02983	99.7	1142	1145	3	0	0	1144	99.9	1	1145	1145	100	100	1	1145	1145	0	1931	5003
LOC100651794	XM_003394870.3	XM_012384333.3	0.01954	0.05781	0.3379	96.3	103	107	4	0	0	103	96.3	1	107	107	100	100	1	107	107	4.86e-71	207	526
LOC100652034	XM_003394872.3	XM_003488564.4	0.005622	0.0301	0.1868	98.9	268	271	3	0	0	270	99.6	1	271	271	100	100	1	271	271	1.44e-193	530	1365
LOC100652034	XM_003394873.3	XM_012384244.3	0.006909	0.02743	0.2519	98.6	218	221	3	0	0	220	99.5	1	221	221	100	100	1	221	221	1.88e-155	429	1104
LOC100652228	XM_003394874.3	XM_003488604.4	0.01373	0.03555	0.3862	97.1	903	930	27	0	0	917	98.6	1	930	930	100	100	1	930	930	0	1720	4454
LOC100642322	XM_003394876.3	XM_003488602.4	0.009275	0.07128	0.1301	96.8	645	666	21	0	0	650	97.6	1	666	666	100	100	1	666	666	0	1233	3191
LOC100642444	XM_003394877.3	XM_012384261.3	0.06298	0.0816	0.7719	87.3	358	410	48	1	4	383	93.4	1	406	406	100	100	1	410	410	1.39e-269	734	1894
LOC100642562	XM_003394878.3	XM_003488599.4	0	0.04067	0	100	354	354	0	0	0	354	100	1	354	354	100	100	1	354	354	7.33e-201	555	1431
LOC100642801	XM_003394880.3	XM_003488600.4	0	0.04951	0	100	128	128	0	0	0	128	100	1	128	128	100	100	1	128	128	5.85e-91	259	661
LOC100643238	XM_003394882.3	XM_003488598.4	0.001427	0.07725	0.01847	99.6	282	283	1	0	0	282	99.6	1	283	283	100	100	1	283	283	1.3e-211	577	1486
LOC100643480	XM_003394884.3	XM_003488596.4	0.008031	0.05019	0.16	97	715	737	22	0	0	721	97.8	1	737	737	100	100	1	737	737	0	1399	3621
LOC100643729	XM_003394886.3	XM_003488597.4	0.01272	0.03329	0.3822	97.1	100	103	3	0	0	102	99	1	103	103	100	100	1	103	103	1.48e-70	205	522
LOC100644285	XM_003394890.3	XM_003488569.4	0.00888	0.06351	0.1398	97.9	422	431	9	0	0	428	99.3	1	431	431	100	100	8	438	438	7e-111	333	854
LOC100644598	XM_003394893.3	XM_012384274.3	0.01181	0.1293	0.09132	97.1	331	341	10	0	0	336	98.5	1	341	341	100	100	1	341	341	2.95e-212	583	1503
LOC100644715	XM_003394894.3	XM_003488615.4	0.001743	0.05367	0.03247	99.7	570	572	2	0	0	572	100	1	572	572	100	100	1	572	572	0	1194	3089
LOC100645440	XM_003394900.3	XM_003493215.4	0.009761	0.05277	0.185	98	148	151	3	0	0	148	98	1	151	151	100	100	1	151	151	1.81e-40	133	334
LOC100645556	XM_003394901.3	XM_012384246.3	0.004368	0.01812	0.241	98.8	243	246	3	0	0	246	100	1	246	246	100	100	1	246	246	1.95e-174	479	1234
LOC100645869	XM_003394904.3	XM_033323526.1	0.003796	0.07841	0.04841	90.5	257	284	10	1	17	257	90.5	1	267	267	100	100	1	284	284	9.2e-43	147	371
LOC100645985	XM_003394905.2	XM_003493217.3	0.00616	0.1029	0.05989	98.8	80	81	1	0	0	80	98.8	1	81	81	100	100	1	81	81	5.45e-29	99	245
LOC100646104	XM_003394906.3	XM_003493218.4	0.01386	0.02101	0.6596	95	339	357	18	0	0	342	95.8	1	357	357	100	100	1	357	357	3.75e-179	501	1289
LOC100646339	XM_003394907.3	XM_003493220.4	0.003969	0.07394	0.05367	99.2	941	949	8	0	0	943	99.4	1	949	949	100	100	1	949	949	0	1857	4811
LOC100646701	XM_003394909.3	XM_033323514.1	0.01321	0.04816	0.2743	97.4	407	418	11	0	0	413	98.8	54	471	471	88.7	88.7	1	418	418	2.82e-297	807	2084
LOC100647017	XM_003394912.3	XM_003493223.4	0.001767	0.02348	0.07524	99.6	717	720	3	0	0	718	99.7	1	720	720	100	100	1	720	720	0	1439	3725
LOC100647139	XM_003394913.3	XM_003493225.4	0.002977	0.04113	0.07238	98.9	604	611	7	0	0	604	98.9	1	611	611	100	100	1	611	611	1.77e-126	385	990
LOC100647375	XM_003394915.3	XM_003493226.4	0.01036	0.08416	0.1231	100	63	63	0	0	0	63	100	1	63	157	40.1	40.1	1	63	157	2.48e-38	128	321
LOC100647893	XM_003394919.2	XM_033323518.1	0.01131	0.05973	0.1893	97.6	164	168	4	0	0	166	98.8	1	168	168	100	100	1	168	168	2.23e-112	316	810
LOC100648014	XM_003394920.3	XM_003488555.4	0.005511	0.03348	0.1646	98.7	631	639	8	0	0	637	99.7	1	639	639	100	100	1	639	639	0	1265	3273
LOC100648316	XM_003394922.3	XM_024370005.2	0.005646	0.04652	0.1214	98.8	993	1005	12	0	0	1002	99.7	1	1005	1006	99.9	99.9	1	1005	1496	0	1967	5097
LOC100648971	XM_003394928.3	XM_003492182.4	0.002402	0.03169	0.0758	99.5	582	585	3	0	0	585	100	1	585	585	100	100	1	585	585	0	1174	3037
LOC100649086	XM_003394929.3	XM_003488554.4	0.01247	0.05365	0.2324	96.1	513	534	21	0	0	521	97.6	1	534	534	100	100	1	534	534	0	978	2527
LOC100649206	XM_003394930.3	XM_024370021.2	0.008979	0.04051	0.2216	98.2	328	334	6	0	0	331	99.1	1	334	334	100	100	1	334	334	1.61e-233	636	1641
LOC100649407	XM_003394931.3	XM_003492180.4	0.01498	0.05521	0.2713	96.7	529	547	18	0	0	540	98.7	1	547	547	100	100	1	547	547	0	1070	2767
LOC100649529	XM_003394932.3	XM_003492179.3	0.003087	0.0475	0.06498	99.4	832	837	5	0	0	835	99.8	1	837	837	100	100	1	837	837	0	1480	3831
LOC100649652	XM_003394933.3	XM_003492178.4	0	0.111	0	100	113	113	0	0	0	113	100	1	113	113	100	100	1	113	113	5.74e-75	217	553
LOC100649876	XM_003394935.3	XM_003492177.4	0.5472	1.262	0.4337	82.6	90	109	19	0	0	96	88.1	1	109	253	43.1	43.1	1	109	254	1.61e-54	176	446
LOC100650072	XM_003394936.3	XM_003492176.4	0.0004503	0.05897	0.007636	99.9	877	878	1	0	0	877	99.9	1	878	878	100	100	1	878	878	0	1638	4241
LOC100650195	XM_003394937.3	XM_003492174.4	0.1592	0.2877	0.5532	98	540	551	11	0	0	542	98.4	1	551	747	73.8	73.8	1	551	748	0	1098	2841
LOC100650317	XM_003394938.3	XM_012384326.3	0.001779	0.09564	0.0186	99.6	450	452	2	0	0	451	99.8	1	452	452	100	100	1	452	452	0	919	2376
LOC100650679	XM_003394941.3	XM_003492171.4	0.01344	0.04064	0.3307	97.3	357	367	10	0	0	359	97.8	1	367	367	100	100	1	367	367	4.36e-250	681	1757
LOC100651123	XM_003394944.3	XM_012389733.2	0.00443	0.03002	0.1476	99	205	207	2	0	0	205	99	1	207	207	100	100	1	207	207	8.7e-145	401	1031
LOC100651243	XM_003394945.3	XM_012389734.3	0.1579	0.08082	1.953	71.8	183	255	68	3	4	213	83.5	1	251	254	98.8	98.8	1	255	256	3.34e-136	384	985
LOC100651598	XM_003394948.3	XM_003488552.4	0.02647	0.05623	0.4708	94.6	453	479	26	0	0	474	99	1	479	479	100	100	1	479	479	1.05e-305	859	2219
LOC100651833	XM_003394950.3	XM_012389775.2	0.001493	0.04784	0.03121	94.6	928	981	5	1	48	931	94.9	1	933	933	100	100	1	981	981	0	1847	4783
LOC100651833	XM_003394951.3	XM_012389776.2	0.001494	0.04794	0.03117	94.6	927	980	5	1	48	930	94.9	1	932	932	100	100	1	980	980	0	1852	4798
LOC100652035	XM_003394952.3	XM_003492162.4	0	0.03174	0	100	158	158	0	0	0	158	100	1	158	158	100	100	1	158	158	4.27e-112	315	806
LOC100652273	XM_003394953.3	XM_003492160.4	0.009533	0.06355	0.15	98	526	537	11	0	0	530	98.7	1	537	537	100	100	1	537	537	0	1021	2639
LOC100642363	XM_003394955.3	XM_033322744.1	0.001284	0.05664	0.02268	99.7	765	767	2	0	0	765	99.7	1	767	767	100	100	1	767	767	0	1334	3453
LOC100642633	XM_003394958.3	XM_003492195.4	0.01009	0.05883	0.1715	98	527	538	11	0	0	534	99.3	1	538	538	100	100	1	538	538	0	1060	2740
LOC100642752	XM_003394959.3	XM_003492175.4	0.02086	0.02907	0.7174	96.5	111	115	4	0	0	113	98.3	1	115	115	100	100	1	115	115	8.41e-78	224	572
LOC100642875	XM_003394960.2	XM_003488589.4	0.02802	0.07751	0.3616	94	358	381	23	0	0	371	97.4	1	381	381	100	100	1	381	381	4.7e-268	728	1878
LOC100642993	XM_003394961.3	XM_003492343.4	0.009	0.09873	0.09116	98.1	154	157	3	0	0	155	98.7	1	157	157	100	100	1	157	157	5.59e-103	291	746
LOC100643115	XM_003394962.3	XM_003492333.3	0.1002	0.1289	0.7776	80.3	118	147	29	0	0	132	89.8	1	147	147	100	100	1	147	147	3.77e-78	228	581
LOC100643522	XM_003394965.3	XM_012390021.3	0.0009476	0.05375	0.01763	99.8	525	526	1	0	0	526	100	1	526	526	100	100	1	526	526	0	1020	2637
LOC100643884	XM_003394968.3	XM_003492324.4	0	0.05785	0	100	311	311	0	0	0	311	100	1	311	311	100	100	1	311	311	4.15e-213	583	1502
LOC100644010	XM_003394969.3	XM_003488588.4	0.04026	0.05973	0.674	90.2	471	522	51	0	0	487	93.3	1	522	522	100	100	1	522	522	0	870	2249
LOC100644125	XM_003394970.3	XM_003492325.4	0.002164	0.04246	0.05097	99.6	230	231	1	0	0	230	99.6	1	231	231	100	100	1	231	231	9.57e-138	385	990
LOC100644248	XM_003394971.2	XM_012390023.3	0.01505	0.09889	0.1522	97.3	395	406	11	0	0	402	99	1	406	406	100	100	1	406	406	7.71e-282	764	1974
LOC100644481	XM_003394973.3	XM_003492321.4	0.006025	0.0554	0.1088	98.7	234	237	3	0	0	236	99.6	1	237	237	100	100	1	237	237	8.92e-116	330	847
LOC100644599	XM_003394974.3	XM_003492320.4	0.001065	0.08548	0.01246	99.8	466	467	1	0	0	467	100	1	467	467	100	100	1	467	467	2.23e-305	829	2142
LOC100644716	XM_003394975.3	XM_003492319.4	0.04039	0.07769	0.5198	92	447	486	39	0	0	470	96.7	1	486	486	100	100	1	486	486	0	883	2282
LOC100644842	XM_003394976.3	XM_003488551.4	0.01263	0.03531	0.3578	97.3	324	333	9	0	0	328	98.5	1	333	333	100	100	1	333	333	7.27e-250	677	1748
LOC100645318	XM_003394980.3	XM_003492330.4	0.003608	0.02724	0.1324	97.2	344	354	10	0	0	345	97.5	1	354	354	100	100	1	354	354	1.73e-254	691	1783
LOC100645441	XM_003394981.3	XM_003492322.4	0	0.03633	0	100	148	148	0	0	0	148	100	1	148	148	100	100	1	148	148	1.99e-94	269	688
LOC100645826	XM_003394984.3	XM_003494165.4	0.03568	0.05842	0.6107	92.8	207	223	16	0	0	211	94.6	1	223	225	99.1	99.1	27	249	251	8.7e-144	401	1031
LOC100645941	XM_003394985.3	XM_003494166.4	0	0.06605	0	100	132	132	0	0	0	132	100	1	132	132	100	100	1	132	133	1.99e-82	238	606
LOC100646057	XM_003394986.3	XM_012384275.3	0.01805	0.07993	0.2258	94.4	894	947	49	2	4	903	95.4	1	943	943	100	100	1	947	947	0	1486	3848
LOC100646408	XM_003394988.3	XM_033324199.1	0.005444	0.04123	0.132	98.9	644	651	7	0	0	648	99.5	1	651	1317	49.4	49.4	1	651	654	0	1244	3218
LOC100646860	XM_003394992.3	XM_003492239.4	0.04122	0.02175	1.895	91.1	143	157	14	0	0	151	96.2	1	157	157	100	100	1	157	157	1.16e-95	273	698
LOC100647215	XM_003394996.3	XM_003492209.4	0	0.04918	0	100	583	583	0	0	0	583	100	1	583	583	100	100	1	583	583	0	1100	2845
LOC100647612	XM_003394999.3	XM_003488549.4	0	0.0858	0	100	271	271	0	0	0	271	100	1	271	271	100	100	1	271	271	3.24e-190	521	1343
LOC100647842	XM_003395001.3	XM_003492217.4	0.01159	0.05508	0.2105	96.1	1087	1131	43	1	1	1100	97.3	1	1131	1131	100	100	1	1130	1130	0	2098	5435
LOC100648089	XM_003395003.3	XM_024370098.2	0.0009746	0.02992	0.03257	87.2	510	585	1	1	74	511	87.4	1	511	511	100	100	1	585	585	0	991	2562
LOC100648743	XM_003395010.3	XM_003492221.4	0.007551	0.07537	0.1002	98.4	301	306	5	0	0	303	99	1	306	306	100	100	1	306	306	1.41e-174	485	1248
LOC100648857	XM_003395011.3	XM_003492223.4	0.002024	0.01221	0.1658	99.6	248	249	1	0	0	248	99.6	1	249	249	100	100	1	249	249	6.76e-172	473	1218
LOC100648972	XM_003395012.3	XM_003492220.4	0.37	0.6638	0.5573	72.8	131	180	40	2	9	142	78.9	1	176	239	73.6	73.6	1	175	239	1.83e-80	241	615
LOC100649287	XM_003395015.2	XM_012389879.3	0.003057	0.092	0.03323	99.4	161	162	1	0	0	162	100	1	162	162	100	100	1	162	162	4.58e-118	330	846
LOC100649619	XM_003395017.3	XM_003492225.4	0.007208	0.02169	0.3323	98.6	416	422	6	0	0	419	99.3	1	422	422	100	100	1	422	422	1.86e-305	846	2185
LOC100649726	XM_003395018.3	XM_003492226.4	0	0.09271	0	100	152	152	0	0	0	152	100	1	152	152	100	100	1	152	152	1.1e-102	290	743
LOC100650073	XM_003395022.3	XM_033322782.1	0.01018	0.05541	0.1837	91.7	585	638	30	4	23	590	92.5	1	635	635	100	100	1	618	618	0	1131	2926
LOC100650637	XM_003395025.3	XM_003488545.4	0.04396	0.06976	0.6301	87.2	468	537	69	0	0	493	91.8	1	537	537	100	100	1	537	537	0	924	2388
LOC100650878	XM_003395027.3	XM_003492232.4	0.01172	0.04496	0.2607	97.6	203	208	5	0	0	205	98.6	1	208	208	100	100	1	208	208	3.41e-147	407	1047
LOC100651124	XM_003395029.3	XM_003492235.4	0.07341	0.1089	0.6743	83.2	129	155	26	0	0	138	89	1	155	155	100	100	1	155	155	3.15e-83	241	616
LOC100642602	XM_003395039.3	XM_003491191.4	0.01808	0.07793	0.232	96.4	321	333	12	0	0	326	97.9	1	333	333	100	100	1	333	333	2.84e-247	671	1731
LOC100642722	XM_003395040.3	XM_003488543.4	0.0008308	0.07616	0.01091	99.8	606	607	1	0	0	606	99.8	1	607	607	100	100	1	607	607	0	1151	2977
LOC100643155	XM_003395043.3	XM_003491213.4	0.03232	0.04463	0.7241	93.4	353	378	25	0	0	368	97.4	1	378	378	100	100	1	378	378	2.01e-272	738	1906
LOC100643279	XM_003395044.3	XM_003491176.4	0.01547	0.03915	0.395	97	226	233	7	0	0	231	99.1	1	233	233	100	100	1	233	233	1.26e-159	441	1134
LOC100643481	XM_003395046.3	XM_003491183.4	0.003393	0.06791	0.04996	99.3	145	146	1	0	0	146	100	1	146	146	100	100	1	146	146	5.76e-111	311	796
LOC100643687	XM_003395047.3	XM_003491184.3	0.001604	0.04819	0.03329	99.6	550	552	2	0	0	552	100	1	552	552	100	100	1	552	552	0	1068	2763
LOC100643799	XM_003395048.3	XM_003491185.4	0.01199	0.05844	0.2053	97.5	713	731	18	0	0	722	98.8	1	731	731	100	100	1	731	731	0	1412	3654
LOC100644052	XM_003395050.3	XM_012388152.3	0.004912	0.04055	0.1211	97.9	521	532	6	1	5	523	98.3	1	527	527	100	100	1	532	532	0	1068	2761
LOC100644166	XM_003395051.3	XM_012384247.3	0.003016	0.09688	0.03113	99.4	169	170	1	0	0	169	99.4	441	610	610	27.9	27.9	1	170	170	1.08e-91	280	716
LOC100644286	XM_003395052.3	XM_003491190.4	0.004356	0.01761	0.2474	99.1	1173	1184	11	0	0	1177	99.4	1	1184	1184	100	100	1	1184	1184	0	2339	6061
LOC100644395	XM_003395053.3	XM_003491189.4	0.006726	0.04327	0.1554	98.7	368	373	5	0	0	371	99.5	1	373	373	100	100	1	373	373	5.38e-279	754	1948
LOC100644516	XM_003395054.3	XM_003491192.4	0.001373	0.03118	0.04405	99.7	650	652	2	0	0	650	99.7	1	652	652	100	100	1	652	652	0	1306	3379
LOC100644634	XM_003395055.3	XM_033321909.1	0.004007	0.03634	0.1103	96.7	675	698	20	2	3	678	97.1	1	695	695	100	100	1	698	698	0	1251	3236
LOC100644754	XM_003395056.3	XM_003491194.4	0.01887	0.0359	0.5256	96.1	223	232	9	0	0	229	98.7	1	232	232	100	100	1	232	232	9.32e-166	456	1174
LOC100645367	XM_003395062.3	XM_003491199.4	0.007486	0.03319	0.2255	98.4	250	254	4	0	0	252	99.2	1	254	254	100	100	1	254	254	5.74e-171	471	1213
LOC100645628	XM_003395063.3	XM_003491200.4	0.004039	0.03494	0.1156	99.1	815	822	7	0	0	818	99.5	1	822	822	100	100	1	822	822	0	1474	3815
LOC100645750	XM_003395064.3	XM_024366881.2	0.02841	0.09353	0.3037	94.4	571	605	34	0	0	585	96.7	1	605	605	100	100	1	605	605	0	1119	2895
LOC100645870	XM_003395065.3	XM_012388153.3	0.003723	0.03825	0.09734	99.1	732	739	7	0	0	734	99.3	1	739	739	100	100	1	739	739	0	1493	3866
LOC100646105	XM_003395066.3	XM_024369109.2	0.0114	0.05343	0.2134	97.7	333	341	8	0	0	337	98.8	1	341	341	100	100	1	341	341	4.6e-257	696	1797
LOC100646222	XM_003395067.3	XM_003491204.4	0.0164	0.03194	0.5136	96.4	213	221	8	0	0	217	98.2	1	221	221	100	100	1	221	221	8.33e-159	438	1126
LOC100646464	XM_003395068.3	XM_003491205.4	0.004266	0.06416	0.06649	99.2	117	118	1	0	0	117	99.2	1	118	118	100	100	1	118	118	4.62e-81	233	594
LOC100646584	XM_003395069.3	XM_003491206.4	0.008331	0.03798	0.2194	98.1	411	419	8	0	0	415	99	1	419	419	100	100	1	419	419	2.85e-305	840	2170
LOC100646584	XM_003395070.3	XM_003491207.4	0.006554	0.03358	0.1952	98.5	404	410	6	0	0	408	99.5	1	410	410	100	100	1	410	410	1.24e-305	825	2131
LOC100646899	XM_003395072.3	XM_003491209.3	0	0.07186	0	100	79	79	0	0	0	79	100	1	79	79	100	100	1	79	79	1.29e-62	183	465
LOC100647140	XM_003395074.3	XM_012388171.3	0.03493	0.06266	0.5575	93.1	1384	1486	102	0	0	1434	96.5	1	1486	1486	100	100	1	1486	1486	0	2594	6724
LOC100647257	XM_003395075.3	XM_012388174.3	0.004807	0.03915	0.1228	99	601	607	6	0	0	605	99.7	1	607	607	100	100	1	607	607	0	1210	3131
LOC100647376	XM_003395076.3	XM_003491212.4	0.009689	0.02992	0.3239	95.4	540	566	26	0	0	545	96.3	1	566	566	100	100	1	566	566	0	882	2278
LOC100647769	XM_003395080.3	XM_012388162.3	0.01451	0.02538	0.5717	96.8	213	220	7	0	0	217	98.6	1	220	220	100	100	1	220	220	6.09e-156	431	1107
LOC100647894	XM_003395081.3	XM_003491217.4	0.01249	0.1544	0.08088	97.2	247	254	7	0	0	250	98.4	1	254	254	100	100	1	254	254	1.04e-173	478	1231
LOC100648015	XM_003395082.3	XM_012388166.3	0.002025	0.0643	0.03149	99.5	189	190	1	0	0	190	100	1	190	190	100	100	1	190	190	1.31e-142	394	1013
LOC100648242	XM_003395083.3	XM_003491181.4	0.01237	0.04746	0.2606	97.4	442	454	11	1	1	449	98.9	1	454	454	100	100	1	453	453	0	891	2302
LOC100648357	XM_003395084.3	XM_003488537.4	0	0.04196	0	100	205	205	0	0	0	205	100	1	205	205	100	100	1	205	205	3.81e-138	384	987
LOC100648706	XM_003395087.3	XM_003492633.4	0.02475	0.06962	0.3555	94.3	329	349	20	0	0	339	97.1	1	349	349	100	100	1	349	349	1.68e-238	650	1677
LOC100648973	XM_003395089.3	XM_003492632.4	0.001742	0.07003	0.02488	99.6	510	512	2	0	0	512	100	1	512	512	100	100	1	512	512	0	1046	2706
LOC100649447	XM_003395093.3	XM_003488539.4	0.01883	0.09801	0.1921	96.2	176	183	7	0	0	178	97.3	1	183	183	100	100	1	183	183	5.35e-125	349	896
LOC100650597	XM_003395101.3	XM_003492415.4	0.03246	0.06208	0.5228	93.2	547	587	37	1	3	568	96.8	1	587	587	100	100	1	584	584	0	1026	2654
LOC100650722	XM_003395102.3	XM_012390117.3	0.02645	0.09972	0.2653	94.6	191	202	11	0	0	199	98.5	1	202	202	100	100	1	202	202	2.23e-140	390	1001
LOC100650921	XM_003395104.3	XM_003488565.4	0.007772	0.04888	0.159	98.3	654	665	11	0	0	658	98.9	1	665	665	100	100	1	665	665	0	1322	3421
LOC100651676	XM_003395110.3	XM_033322908.1	0.006432	0.04092	0.1572	97.2	615	633	17	1	1	617	97.5	1	632	632	100	100	1	633	633	0	1207	3123
LOC100652037	XM_003395112.3	XM_012390121.3	0	0.03918	0	100	334	334	0	0	0	334	100	1	334	334	100	100	1	334	334	1.4e-243	662	1707
LOC100652229	XM_003395114.2	XM_003492401.4	0.01818	0.04588	0.3963	96.3	361	375	14	0	0	372	99.2	1	375	375	100	100	1	375	375	1.25e-269	731	1887
LOC100642201	XM_003395115.3	XM_003492417.4	0.01539	0.03618	0.4254	96.9	284	293	9	0	0	288	98.3	1	293	293	100	100	1	293	293	5.47e-209	571	1471
LOC100642323	XM_003395116.3	XM_003492404.3	0.007867	0.07338	0.1072	98.3	515	524	9	0	0	522	99.6	1	524	524	100	100	1	524	524	0	1026	2653
LOC100642445	XM_003395117.3	XM_003492403.3	0.1316	0.231	0.5698	93.9	323	344	20	1	1	334	97.1	1	343	406	84.5	84.5	1	344	407	1.09e-233	643	1658
LOC100642563	XM_003395118.2	XM_003492402.4	0.01729	0.04286	0.4033	97.6	164	168	4	0	0	166	98.8	1	168	171	98.2	98.2	1	168	171	1.29e-117	330	845
LOC100642876	XM_003395120.3	XM_003492406.3	0.009654	0.08824	0.1094	97.7	520	532	12	0	0	525	98.7	1	532	532	100	100	1	532	532	1.03e-233	653	1685
LOC100642994	XM_003395121.3	XM_003492407.4	0.002585	0.07131	0.03624	99.5	377	379	2	0	0	378	99.7	1	379	379	100	100	1	379	379	2.42e-294	794	2050
LOC100643116	XM_003395122.3	XM_003488532.4	0	0.1063	0	100	456	456	0	0	0	456	100	1	456	456	100	100	1	456	456	0	920	2377
LOC100643319	XM_003395124.3	XM_003492408.4	0.00855	0.03088	0.2768	98.2	162	165	3	0	0	162	98.2	1	165	165	100	100	1	165	165	4.73e-117	328	840
LOC100643443	XM_003395125.3	XM_003487205.3	0.00257	0.05558	0.04624	99.6	778	781	3	0	0	778	99.6	1	781	781	100	100	1	781	781	0	1411	3653
LOC100643567	XM_003395126.3	XM_003492410.4	0.01341	0.08054	0.1665	97	361	372	11	0	0	369	99.2	1	372	372	100	100	1	372	372	3.45e-270	732	1890
LOC100643800	XM_003395128.3	XM_012390132.3	0.018	0.05429	0.3315	96.4	213	221	8	0	0	217	98.2	1	221	221	100	100	1	221	221	3.12e-154	426	1096
LOC100644053	XM_003395130.3	XM_003487206.4	0.001992	0.03818	0.05218	99.6	750	753	3	0	0	751	99.7	1	753	753	100	100	1	753	753	0	1470	3805
LOC100644287	XM_003395132.3	XM_012384214.3	0	0.04845	0	100	448	448	0	0	0	448	100	1	448	448	100	100	1	448	448	0	900	2326
LOC100644755	XM_003395136.3	XM_012382154.3	0.0808	0.1677	0.4819	92.6	75	81	6	0	0	75	92.6	1	81	123	65.9	65.9	1	81	130	8.42e-49	152	384
LOC100645118	XM_003395139.3	XM_003487215.4	0.00926	0.02981	0.3107	98	349	356	7	0	0	353	99.2	1	356	356	100	100	1	356	356	2.75e-252	686	1769
LOC100645240	XM_003395140.3	XM_003487216.4	0.005358	0.05316	0.1008	98.9	281	284	3	0	0	283	99.6	1	284	284	100	100	1	284	284	1.33e-200	549	1414
LOC100645368	XM_003395141.3	XM_012382170.3	0.004478	0.04856	0.09221	98.8	333	337	3	1	1	334	99.1	1	336	336	100	100	1	337	337	7.94e-233	635	1637
LOC100645484	XM_003395142.3	XM_033319275.1	0.01482	0.03423	0.4328	96.9	1930	1992	61	1	1	1967	98.7	1	1991	1998	99.6	99.6	1	1992	2051	0	3851	9986
LOC100645590	XM_003395143.3	XM_003487218.4	0	0.01631	0	100	196	196	0	0	0	196	100	1	196	196	100	100	1	196	196	4.2e-142	394	1011
LOC100645709	XM_003395144.3	XM_003487219.4	0.005522	0.04655	0.1186	98.7	296	300	4	0	0	298	99.3	1	300	300	100	100	1	300	300	1.93e-217	593	1528
LOC100645942	XM_003395146.3	XM_003487221.4	0.001803	0.02856	0.06312	99.5	769	773	4	0	0	771	99.7	1	773	773	100	100	1	773	773	0	1429	3700
LOC100646058	XM_003395147.3	XM_003487222.4	0.001794	0.05427	0.03306	99.6	556	558	2	0	0	557	99.8	1	558	558	100	100	1	558	558	0	1050	2715
LOC100646175	XM_003395148.3	XM_012384215.3	0	0.09897	0	100	445	445	0	0	0	445	100	1	445	445	100	100	1	445	445	0	897	2317
LOC100646291	XM_003395149.3	XM_003487224.4	0.0161	0.0702	0.2293	96.5	529	548	19	0	0	539	98.4	1	548	548	100	100	1	548	548	0	1092	2825
LOC100646620	XM_003395152.3	XM_003487225.4	0.0689	0.05604	1.229	87.5	154	176	22	0	0	163	92.6	1	176	176	100	100	1	176	176	3.44e-104	296	758
LOC100646738	XM_003395153.3	XM_003490717.4	0.005311	0.06842	0.07762	97.3	1914	1968	52	1	2	1921	97.6	1	1966	1966	100	100	1	1968	1968	0	3465	8984
LOC100648243	XM_003395164.3	XM_003490706.4	0.003165	0.05062	0.06253	99.4	500	503	3	0	0	500	99.4	1	503	503	100	100	1	503	503	0	1011	2613
LOC100648707	XM_003395169.3	XM_003488538.4	0.03547	0.08813	0.4024	92.7	688	742	54	0	0	714	96.2	46	787	787	94.3	94.3	1	742	742	0	1322	3422
LOC100650239	XM_003395180.3	XM_003488607.4	0.01898	0.06187	0.3068	95.8	137	143	6	0	0	142	99.3	22	164	164	87.2	87.2	1	143	143	5.15e-100	284	726
LOC100650360	XM_003395181.2	XM_003488577.3	0.02536	0.06103	0.4155	94.8	201	212	11	0	0	205	96.7	1	212	212	100	100	1	212	212	1.17e-140	391	1005
LOC100650480	XM_003395182.3	XM_003488530.4	0	0.06908	0	98.3	712	724	0	2	12	712	98.3	1	713	713	100	100	1	723	723	0	1416	3665
LOC100650922	XM_003395185.2	XM_033320136.1	0.06882	0.1426	0.4826	95.1	98	103	5	0	0	101	98.1	16	118	118	87.3	87.3	11	113	113	4.41e-69	202	515
LOC100651155	XM_003395187.2	XM_033323525.1	0.05929	0.1661	0.3569	99	191	193	2	0	0	192	99.5	23	215	215	89.8	89.8	55	247	247	4.81e-47	155	392
LOC100651400	XM_003395189.3	XM_012384202.3	0.00515	0.07252	0.07102	98.9	459	464	5	0	0	462	99.6	1	464	464	100	100	1	464	464	0	953	2464
LOC100651637	XM_003395191.3	XM_003492159.4	0.01592	0.06272	0.2538	96.9	344	355	11	0	0	349	98.3	1	355	355	100	100	1	355	355	7.58e-185	515	1326
LOC100651875	XM_003395193.3	XM_024370002.2	0.03953	0.05448	0.7256	92	642	698	53	1	3	663	95	1	698	698	100	100	1	695	695	0	1167	3019
LOC100652230	XM_003395196.3	XM_003488528.4	0.01205	0.05238	0.2301	97.3	253	260	7	0	0	257	98.8	1	260	260	100	100	15	274	274	3.03e-186	511	1316
LOC100642324	XM_003395198.2	XM_012390001.3	0.02102	0.06356	0.3307	87.7	334	381	41	1	6	338	88.7	1	375	375	100	100	1	381	381	1.4e-189	529	1362
LOC100642802	XM_003395202.3	XM_012384197.3	0.0101	0.07703	0.1311	95.7	583	609	11	2	15	588	96.6	1	594	594	100	100	1	609	609	0	1160	3001
LOC100643280	XM_003395206.3	XM_033322763.1	0.004543	0.03664	0.124	99.1	222	224	2	0	0	223	99.6	1	224	224	100	100	1	224	224	4.27e-158	436	1122
LOC100643401	XM_003395207.3	XM_012384206.3	0.01756	0.0764	0.2299	96.5	381	395	14	0	0	389	98.5	1	395	395	100	100	1	395	395	5.44e-265	721	1861
LOC100644249	XM_003395213.3	XM_012390471.3	0.01001	0.08554	0.1171	97.8	791	809	17	1	1	802	99.1	1	808	808	100	100	1	809	809	0	1543	3994
LOC100644843	XM_003395218.3	XM_012382156.3	0.01291	0.04995	0.2584	96.3	2023	2101	77	1	1	2049	97.5	1	2101	2101	100	100	1	2100	2100	0	3464	8982
LOC100645442	XM_003395223.3	XM_003488527.4	0.002557	0.03798	0.06732	99.4	350	352	2	0	0	350	99.4	1	352	352	100	100	1	352	352	2.49e-262	711	1834
LOC100645672	XM_003395225.3	XM_003488523.4	0.002738	0.0396	0.06914	99.4	325	327	2	0	0	325	99.4	1	327	327	100	100	1	327	327	5.68e-219	599	1544
LOC100645791	XM_003395226.3	XM_003488522.4	0.02009	0.06227	0.3226	95.7	90	94	4	0	0	92	97.9	1	94	94	100	100	1	94	94	1.01e-57	172	436
LOC100645906	XM_003395227.3	XM_012384385.3	0.004103	0.08733	0.04698	99.3	302	304	2	0	0	302	99.3	1	304	304	100	100	1	304	304	1.1e-170	475	1222
LOC100646019	XM_003395228.3	XM_003488642.4	0.004258	0.06884	0.06186	98.7	233	236	2	1	1	233	98.7	1	236	236	100	100	1	235	235	1.27e-167	461	1187
LOC100646138	XM_003395229.3	XM_003493479.4	0.001078	0.02731	0.03948	99.7	377	378	1	0	0	378	100	1	378	378	100	100	1	378	378	1.05e-258	704	1816
LOC100646376	XM_003395231.3	XM_003488640.4	0	0.07095	0	100	103	103	0	0	0	103	100	1	103	103	100	100	1	103	103	1.59e-74	215	548
LOC100646499	XM_003395232.3	XM_033320190.1	0.00843	0.06043	0.1395	98.2	1407	1433	25	1	1	1420	99.1	1	1433	1433	100	100	18	1449	1449	0	2789	7231
LOC100646778	XM_003395235.3	XM_003488637.4	0.005556	0.06631	0.08379	98.9	628	635	7	0	0	630	99.2	1	635	635	100	100	1	635	635	0	1214	3141
LOC100647019	XM_003395237.3	XM_003488633.4	0	0.02779	0	100	191	191	0	0	0	191	100	1	191	191	100	100	1	191	191	3.09e-137	381	978
LOC100647141	XM_003395238.3	XM_024366933.2	0.01421	0.1124	0.1264	97.1	166	171	5	0	0	169	98.8	1	171	171	100	100	1	171	171	2.91e-114	321	823
LOC100647258	XM_003395239.3	XM_024366931.2	0.01734	0.07426	0.2335	96.3	237	246	9	0	0	243	98.8	1	246	246	100	100	1	246	246	5.2e-179	491	1264
LOC100647770	XM_003395243.3	XM_003493478.4	0.002381	0.04501	0.0529	99.5	407	409	2	0	0	407	99.5	1	409	409	100	100	1	409	409	9.27e-296	800	2066
LOC100647895	XM_003395244.3	XM_003488699.4	0	0.04466	0	100	383	383	0	0	0	383	100	1	383	383	100	100	1	383	383	8.4e-210	580	1496
LOC100648507	XM_003395251.3	XM_033320180.1	0.02507	0.03551	0.706	95.4	398	417	19	0	0	408	97.8	1	417	417	100	100	22	438	438	4.47e-294	797	2059
LOC100648744	XM_003395253.3	XM_012394375.3	0.01544	0.0506	0.3051	96.2	863	897	31	1	3	876	97.7	1	894	894	100	100	1	897	897	0	1769	4583
LOC100648858	XM_003395254.3	XM_003488703.4	0.00171	0.07221	0.02369	99.1	225	227	2	0	0	225	99.1	1	227	227	100	100	1	227	227	1.77e-147	410	1053
LOC100649054	XM_003395256.3	XM_012384429.3	0.001072	0.04072	0.02632	99.8	455	456	1	0	0	456	100	1	456	456	100	100	1	456	456	0	909	2350
LOC100649289	XM_003395258.3	XM_003488695.4	0	0.08604	0	100	152	152	0	0	0	152	100	1	152	152	100	100	1	152	152	2.93e-107	302	773
LOC100649409	XM_003395259.3	XM_012384355.3	0.02784	0.08296	0.3355	94.2	391	415	24	0	0	403	97.1	1	415	415	100	100	1	415	415	1.73e-294	797	2059
LOC100649531	XM_003395260.3	XM_003493480.4	0	0.06378	0	100	35	35	0	0	0	35	100	1	35	35	100	100	1	35	35	5.12e-19	70.5	171
LOC100649727	XM_003395261.3	XM_033320199.1	0.007332	0.06704	0.1094	98.4	425	432	7	0	0	429	99.3	1	432	432	100	100	1	432	432	5.83e-297	805	2079
LOC100649923	XM_003395262.3	XM_003488681.4	0.004131	0.08914	0.04634	98.9	1202	1215	13	0	0	1206	99.3	1	1215	1215	100	100	1	1215	1215	0	2318	6008
LOC100650034	XM_003395263.3	XM_012384363.3	0.03322	0.08509	0.3904	94.5	588	622	34	0	0	606	97.4	1	622	622	100	100	1	622	622	0	1017	2630
LOC100650275	XM_003395265.3	XM_003488655.4	0.01855	0.08045	0.2306	96.2	461	479	18	0	0	469	97.9	1	479	479	100	100	1	479	479	0	900	2325
LOC100650520	XM_003395267.3	XM_003488683.3	0.0008939	0.0825	0.01084	99.8	552	553	1	0	0	552	99.8	1	553	553	100	100	1	553	553	0	1095	2833
LOC100650638	XM_003395268.3	XM_003488682.4	0.00744	0.04052	0.1836	98.4	308	313	5	0	0	309	98.7	1	313	313	100	100	1	313	313	2.18e-225	614	1583
LOC100650879	XM_003395270.3	XM_003493481.4	0.004181	0.0428	0.09769	99.1	912	920	8	0	0	917	99.7	1	920	920	100	100	1	920	920	0	1823	4722
LOC100651000	XM_003395271.2	XM_012384413.3	0.03917	0.08254	0.4746	85.1	262	308	46	0	0	270	87.7	1	308	308	100	100	1	308	308	1.91e-173	482	1241
LOC100651125	XM_003395272.2	XM_003488686.4	0.009481	0.07136	0.1329	98	288	294	6	0	0	290	98.6	1	294	294	100	100	1	294	294	9.8e-208	568	1463
LOC100651246	XM_003395273.3	XM_012384365.3	0.0213	0.08467	0.2516	95.5	278	291	13	0	0	286	98.3	1	291	291	100	100	1	291	291	6.65e-209	570	1470
LOC100651560	XM_003395276.2	XM_012384416.3	0.02421	0.02877	0.8414	94.6	70	74	4	0	0	71	95.9	1	74	74	100	100	1	74	74	1.17e-47	145	366
LOC100651992	XM_003395278.2	XM_012384437.3	0.003737	0.06126	0.06101	99.1	730	737	6	1	1	730	99.1	1	736	736	100	100	1	737	737	0	1145	2961
LOC100652113	XM_003395280.3	XM_012384503.3	0.01798	0.07634	0.2356	83.7	672	803	27	1	104	683	85.1	1	699	699	100	100	1	803	803	0	1230	3183
LOC100642603	XM_003395285.3	XM_003488674.4	0	0.03322	0	100	161	161	0	0	0	161	100	1	161	161	100	100	1	161	161	1.22e-117	329	843
LOC100642877	XM_003395288.3	XM_003488670.4	0	0.07858	0	100	274	274	0	0	0	274	100	1	274	274	100	100	1	274	274	1.19e-198	543	1399
LOC100642995	XM_003395289.3	XM_003488651.4	0.01899	0.0532	0.357	95.9	370	386	16	0	0	375	97.2	1	386	386	100	100	1	386	386	1.78e-270	734	1895
LOC100643320	XM_003395292.3	XM_012384394.3	0	0.03323	0	100	200	200	0	0	0	200	100	1	200	200	100	100	1	200	200	7.07e-127	355	912
LOC100643444	XM_003395293.3	XM_003488680.4	0.007155	0.04468	0.1601	98.4	188	191	3	0	0	189	99	1	191	191	100	100	1	191	191	2.83e-108	308	788
LOC100645119	XM_003395306.3	XM_003488719.4	0.003936	0.04303	0.09148	99.2	704	710	6	0	0	707	99.6	1	710	710	100	100	1	710	710	0	1371	3549
LOC100645241	XM_003395307.3	XM_003488720.4	0.05289	0.1039	0.5088	91	342	376	34	0	0	361	96	1	376	381	98.7	98.7	1	376	380	6.04e-257	699	1805
LOC100645591	XM_003395310.3	XM_003488711.4	0.00477	0.06244	0.0764	95.9	496	517	21	0	0	497	96.1	1	517	517	100	100	1	517	517	0	991	2562
LOC100646410	XM_003395315.3	XM_003488714.4	0.0219	0.04686	0.4674	95.3	482	506	24	0	0	495	97.8	1	506	506	100	100	1	506	506	0	930	2404
LOC100646655	XM_003395317.3	XM_012388406.3	0.0336	0.1136	0.2957	93.1	215	231	16	0	0	221	95.7	1	231	231	100	100	1	231	231	3.78e-160	442	1137
LOC100646779	XM_003395318.3	XM_003491358.4	0.01388	0.0809	0.1716	96.7	266	275	9	0	0	271	98.5	2	276	276	99.6	99.6	15	289	289	8.23e-185	509	1310
LOC100647613	XM_003395325.3	XM_003488722.4	0.0131	0.06462	0.2028	97.3	946	972	26	0	0	963	99.1	1	972	972	100	100	1	972	972	0	1758	4554
LOC100647727	XM_003395326.3	XM_012388430.3	0.009477	0.104	0.09116	95.9	586	611	24	1	1	587	96.1	1	610	610	100	100	1	611	611	0	912	2358
LOC100648552	XM_003395331.3	XM_003488725.4	0	0.02786	0	100	149	149	0	0	0	149	100	1	149	149	100	100	1	149	149	3.06e-103	291	746
LOC100649290	XM_003395336.2	XM_012384529.3	0.01415	0.03698	0.3827	95	915	963	48	0	0	925	96.1	1	963	963	100	100	1	963	963	0	1546	4003
LOC100649620	XM_003395338.3	XM_003491324.4	0.02268	0.05142	0.441	95	439	462	21	2	2	451	97.6	1	462	462	100	100	1	460	460	3.03e-305	856	2212
LOC100649839	XM_003395340.3	XM_003491390.4	0.01704	0.07341	0.2321	96.8	417	431	14	0	0	425	98.6	1	431	431	100	100	1	431	431	3.47e-305	836	2159
LOC100650437	XM_003395345.3	XM_003488726.4	0.03679	0.08012	0.4592	91.3	443	485	42	0	0	462	95.3	1	485	485	100	100	1	485	485	0	901	2329
LOC100650557	XM_003395346.2	XM_003485406.3	0.0273	0.04485	0.6087	94.9	319	336	17	0	0	326	97	1	336	338	99.4	99.4	1	336	338	2.79e-236	644	1660
LOC100651156	XM_003395350.3	XM_012384447.3	0.003775	0.03973	0.09502	99.2	236	238	2	0	0	236	99.2	1	238	238	100	100	1	238	238	1.01e-172	474	1221
LOC100651520	XM_003395352.3	XM_003489170.4	0.09288	0.09961	0.9324	92.9	407	438	31	0	0	424	96.8	1	438	485	90.3	90.3	1	438	485	1.99e-305	838	2166
LOC100651993	XM_003395356.3	XM_003488715.3	0.05993	0.07494	0.7997	86.6	110	127	14	1	3	117	92.1	1	124	124	100	100	1	127	127	4.08e-74	216	550
LOC100643038	XM_003395366.3	XM_003488665.4	0.03789	0.09484	0.3995	90.8	475	523	48	0	0	503	96.2	1	523	523	100	100	1	523	523	0	995	2573
LOC100643157	XM_003395367.3	XM_012384403.3	0.01975	0.07575	0.2607	93.9	554	590	36	0	0	559	94.7	14	603	614	96.1	96.1	1	590	866	2.53e-205	597	1538
LOC100643281	XM_003395368.3	XM_003488731.4	0.006354	0.03687	0.1723	98.9	1067	1079	12	0	0	1074	99.5	1	1079	1082	99.7	99.7	1	1079	1119	0	2170	5624
LOC100643524	XM_003395369.3	XM_003488678.4	0.004464	0.06935	0.06437	98.8	1439	1457	18	0	0	1443	99	1	1457	1458	99.9	99.9	1	1457	1954	0	2851	7391
LOC100644250	XM_003395375.2	XM_033320228.1	0.03317	0.03198	1.037	93.2	839	900	56	2	5	871	96.8	1	898	898	100	100	1	897	897	0	1671	4328
LOC100644601	XM_003395378.3	XM_003488732.4	0.01284	0.06722	0.1911	98.2	280	285	5	0	0	283	99.3	1	285	285	100	100	1	285	285	1.65e-190	523	1348
LOC100644961	XM_003395381.3	XM_003488735.4	0.0255	0.03392	0.7517	94.6	388	410	22	0	0	400	97.6	1	410	410	100	100	1	410	410	1.78e-273	744	1920
LOC100645076	XM_003395382.3	XM_003488738.4	0.001346	0.01463	0.09201	99.7	370	371	1	0	0	371	100	1	371	371	100	100	1	371	371	5.36e-278	752	1941
LOC100645191	XM_003395383.2	XM_003488733.4	0.02403	0.01854	1.296	95.1	272	286	14	0	0	278	97.2	1	286	286	100	100	1	286	286	3.41e-204	558	1438
LOC100645871	XM_003395389.3	XM_003488739.4	0.00108	0.03525	0.03064	99.7	2580	2589	9	0	0	2584	99.8	1	2589	2589	100	100	1	2589	2589	0	5153	13366
LOC100646060	XM_003395391.3	XM_003488741.4	0.004652	0.04599	0.1011	98.9	364	368	4	0	0	366	99.5	1	368	368	100	100	1	368	368	2.9e-260	707	1824
LOC100646177	XM_003395392.3	XM_003488742.4	0.007017	0.05293	0.1326	98.5	602	611	9	0	0	607	99.3	1	611	611	100	100	1	611	611	0	1254	3245
LOC100646293	XM_003395393.3	XM_024366996.2	0.003492	0.04507	0.07747	98.2	1231	1253	10	1	12	1235	98.6	1	1241	1241	100	100	1	1253	1253	0	2378	6162
LOC100646621	XM_003395395.3	XM_003488718.4	0.0242	0.03369	0.7184	95.6	152	159	7	0	0	155	97.5	1	159	159	100	100	1	159	159	2.1e-108	305	782
LOC100646902	XM_003395396.3	XM_003488746.4	0.005936	0.06928	0.08568	98.8	319	323	4	0	0	321	99.4	1	323	323	100	100	1	323	323	2.22e-239	650	1677
LOC100647216	XM_003395399.3	XM_003488747.2	0.06876	0.1157	0.5944	88	132	150	18	0	0	138	92	1	150	150	100	100	1	150	150	7.73e-93	265	678
LOC100647456	XM_003395401.3	XM_003488749.4	0.00556	0.07687	0.07233	98.9	354	358	4	0	0	357	99.7	1	358	358	100	100	1	358	358	1.64e-270	732	1889
LOC100647574	XM_003395402.3	XM_003488750.3	0.06649	0.1384	0.4803	78.1	182	233	51	0	0	194	83.3	1	233	233	100	100	1	233	233	3.27e-102	296	757
LOC100647896	XM_003395403.3	XM_003488752.4	0.394	0.6673	0.5904	97.1	398	410	12	0	0	404	98.5	1	410	911	45	45	1	410	912	9.53e-280	800	2066
LOC100648130	XM_003395405.2	XM_003488754.4	0	0.05381	0	100	312	312	0	0	0	312	100	1	312	312	100	100	1	312	312	1.25e-219	599	1545
LOC100648245	XM_003395406.3	XM_003488755.4	0.003839	0.05656	0.06787	99.2	1321	1332	11	0	0	1324	99.4	1	1332	1332	100	100	1	1332	1332	0	2812	7290
LOC100648553	XM_003395409.3	XM_012384486.3	0.003776	0.06401	0.05898	99.2	724	730	6	0	0	730	100	1	730	730	100	100	1	730	730	0	1454	3763
LOC100648672	XM_003395410.3	XM_012384485.3	0.0008005	0.06571	0.01218	98.9	2205	2230	13	1	12	2206	98.9	1	2218	2218	100	100	1	2230	2230	0	4184	10852
LOC100648782	XM_003395412.3	XM_003488758.4	0.01511	0.2233	0.06765	97	1291	1331	38	2	2	1307	98.2	1	1331	1331	100	100	1	1329	1329	0	2297	5952
LOC100648974	XM_003395413.3	XM_012384523.3	0.001014	0.03388	0.02993	97.6	490	502	1	1	11	491	97.8	1	491	491	100	100	1	502	502	0	905	2340
LOC100649208	XM_003395415.2	XM_033322527.1	0.01006	0.1089	0.09241	100	261	261	0	0	0	261	100	1	261	511	51.1	51.1	1	261	277	9.94e-187	523	1347
LOC100649328	XM_003395416.3	XM_012389406.3	0.006111	0.0611	0.1	98.2	5606	5706	78	2	22	5641	98.9	1	5693	5693	100	100	1	5697	5697	0	10100	26209
LOC100649572	XM_003395418.3	XM_003492698.4	0.001015	0.03282	0.03092	99.8	1484	1487	3	0	0	1486	99.9	1	1487	1487	100	100	1	1487	1487	0	2759	7152
LOC100649572	XM_003395419.3	XM_003492697.4	0.001015	0.03283	0.03093	99.8	1482	1485	3	0	0	1484	99.9	1	1485	1485	100	100	1	1485	1485	0	2751	7131
LOC100649767	XM_003395420.3	XM_003485837.4	0.006046	0.04323	0.1399	98.8	396	401	5	0	0	400	99.8	1	401	401	100	100	1	401	401	2.96e-272	740	1910
LOC100649994	XM_003395422.3	XM_012390634.3	0.002757	0.04603	0.05989	99.4	1035	1041	6	0	0	1035	99.4	1	1041	1041	100	100	1	1041	1041	0	1750	4533
LOC100650198	XM_003395424.3	XM_003492699.4	0.006363	0.05452	0.1167	96.2	1282	1333	51	0	0	1287	96.5	1	1333	1333	100	100	1	1333	1333	0	2319	6009
LOC100650762	XM_003395430.3	XM_003485845.4	0.001783	0.04034	0.0442	99.6	564	566	2	0	0	565	99.8	1	566	566	100	100	1	566	566	0	1025	2650
LOC100651247	XM_003395432.3	XM_003492702.4	0.5916	2.024	0.2923	98.4	181	184	3	0	0	183	99.5	1	184	779	23.6	23.6	1	184	780	5.24e-108	348	892
LOC100651367	XM_003395433.3	XM_012389420.3	0.2287	0.3071	0.7448	90.9	458	504	46	0	0	485	96.2	1	504	725	69.5	69.5	1	504	726	0	890	2299
LOC100651483	XM_003395434.3	XM_003485848.4	0.02463	0.06332	0.3891	94.4	407	431	21	1	3	421	97.7	1	431	437	98.6	98.6	1	428	429	2.03e-305	837	2161
LOC100651599	XM_003395435.3	XM_003492717.4	0.008034	0.04777	0.1682	98.1	1192	1215	23	0	0	1205	99.2	1	1215	1215	100	100	1	1215	1215	0	2165	5609
LOC100651717	XM_003395436.3	XM_003492710.4	0.001278	0.03826	0.0334	99.7	711	713	2	0	0	711	99.7	1	713	713	100	100	1	713	713	0	1323	3424
LOC100651834	XM_003395437.3	XM_003491938.4	0.0158	0.04548	0.3474	96.8	839	867	28	0	0	854	98.5	1	867	867	100	100	1	867	867	0	1627	4212
LOC100651951	XM_003395438.3	XM_024369844.2	0.03753	0.1262	0.2973	93.4	612	655	43	0	0	614	93.7	1	655	718	91.2	91.2	1	655	1250	2.07e-305	900	2327
LOC100642244	XM_003395441.3	XM_003494297.4	0.001042	0.03247	0.03209	99.8	486	487	1	0	0	487	100	22	508	508	95.9	95.9	1	487	487	0	953	2464
LOC100642365	XM_003395442.3	XM_003492728.4	0.002845	0.06789	0.04191	99.4	660	664	4	0	0	661	99.5	1	664	664	100	100	1	664	664	0	1343	3477
LOC100642486	XM_003395443.3	XM_003485832.4	0.0006773	0.04003	0.01692	99.9	737	738	1	0	0	738	100	1	738	738	100	100	1	738	738	0	1430	3701
LOC100642688	XM_003395445.3	XM_003491933.4	0.01212	0.07078	0.1713	95.9	631	658	26	1	1	635	96.5	1	658	658	100	100	1	657	657	0	1189	3077
LOC100642804	XM_003395446.3	XM_033322524.1	0.01378	0.06189	0.2227	97.1	438	451	13	0	0	443	98.2	1	451	451	100	100	1	451	451	4.74e-305	835	2156
LOC100643039	XM_003395448.3	XM_003492701.4	0.001254	0.05064	0.02477	99.7	392	393	1	0	0	392	99.7	1	393	393	100	100	1	393	393	6.91e-267	726	1873
LOC100643158	XM_003395449.3	XM_003491936.4	0.0104	0.03951	0.2632	98.2	329	335	6	0	0	330	98.5	1	335	335	100	100	1	335	335	1.11e-245	667	1721
LOC100643360	XM_003395451.3	XM_012390633.3	0.01308	0.04818	0.2714	97.2	311	320	9	0	0	315	98.4	1	320	320	100	100	1	320	320	1.05e-231	630	1626
LOC100643482	XM_003395452.3	XM_003492711.4	0	0.01889	0	100	393	393	0	0	0	393	100	1	393	393	100	100	1	393	393	2.09e-293	793	2047
LOC100643607	XM_003395453.3	XM_003491961.4	0.005481	0.04825	0.1136	98.9	271	274	3	0	0	273	99.6	1	274	274	100	100	1	274	274	4.92e-216	587	1513
LOC100643730	XM_003395454.3	XM_003491957.4	0	0.04185	0	100	337	337	0	0	0	337	100	1	337	337	100	100	1	337	337	3.23e-255	691	1784
LOC100643847	XM_003395455.3	XM_012394398.3	0.3408	0.4605	0.7402	99.6	255	256	1	0	0	256	100	1	256	479	53.4	53.4	1	256	479	7.14e-168	482	1240
LOC100644289	XM_003395459.3	XM_003491954.3	0.001357	0.02249	0.06031	99.7	288	289	1	0	0	289	100	1	289	289	100	100	1	289	289	1.07e-213	582	1501
LOC100644398	XM_003395460.3	XM_003491944.4	0.002544	0.05671	0.04486	99.5	381	383	2	0	0	382	99.7	1	383	383	100	100	1	383	383	8.64e-281	760	1962
LOC100644602	XM_003395462.3	XM_033323180.1	0.06959	0.2134	0.3261	100	154	154	0	0	0	154	100	53	206	206	74.8	74.8	27	180	180	1.05e-109	311	798
LOC100644884	XM_003395465.3	XM_003491934.4	0.01088	0.04523	0.2407	97.5	349	358	9	0	0	353	98.6	1	358	358	100	100	1	358	358	2.11e-257	699	1803
LOC100645002	XM_003395466.3	XM_003492696.4	0	0.07779	0	100	354	354	0	0	0	354	100	1	354	354	100	100	1	354	354	1.48e-255	694	1790
LOC100645120	XM_003395467.2	XM_012390632.3	0.004407	0.01256	0.351	99.1	334	337	3	0	0	336	99.7	1	337	337	100	100	1	337	337	1.23e-234	639	1649
LOC100645242	XM_003395468.3	XM_003491950.4	0.007968	0.05032	0.1583	98.3	173	176	3	0	0	174	98.9	1	176	176	100	100	1	176	176	2.8e-128	357	916
LOC100645370	XM_003395469.3	XM_003485830.3	0	0.04558	0	100	372	372	0	0	0	372	100	1	372	372	100	100	1	372	372	1.73e-279	756	1951
LOC100645486	XM_003395471.3	XM_012394402.3	0.006992	0.03838	0.1822	98.6	693	703	10	0	0	701	99.7	1	703	703	100	100	1	703	703	0	1368	3542
LOC100645673	XM_003395472.3	XM_003491946.4	0	0.03139	0	100	207	207	0	0	0	207	100	1	207	207	100	100	1	207	207	3.57e-153	422	1086
LOC100645907	XM_003395474.3	XM_003491951.4	0.006111	0.01439	0.4248	100	80	80	0	0	0	80	100	1	80	80	100	100	1	80	80	7.47e-58	171	434
LOC100646020	XM_003395475.3	XM_033323383.1	0.006949	1.167	0.005953	100	57	57	0	0	0	57	100	1	57	57	100	100	1	57	57	1.31e-41	129	323
LOC100646377	XM_003395478.3	XM_033322521.1	0	0.03747	0	100	113	113	0	0	0	113	100	1	113	113	100	100	1	113	113	1.25e-78	226	577
LOC100647334	XM_003395481.3	XM_003492716.4	0.02467	0.07816	0.3157	94.9	149	157	8	0	0	154	98.1	2	158	158	99.4	99.4	1	157	157	1.44e-112	316	809
LOC100647897	XM_003395485.3	XM_033324939.1	0.008038	0.06806	0.1181	98.3	1047	1065	18	0	0	1054	99	1	1065	1065	100	100	1	1065	1065	0	1977	5122
LOC100648203	XM_003395487.3	XM_012390617.3	0.003421	0.03637	0.09406	97.2	4582	4716	31	2	103	4597	97.5	1	4614	4614	100	100	1	4715	4715	0	8843	22946
LOC100648318	XM_003395488.3	XM_003492721.4	0.01021	0.07027	0.1453	97.4	1274	1308	34	0	0	1283	98.1	1	1308	1308	100	100	1	1308	1308	0	2281	5912
LOC100648508	XM_003395490.3	XM_003494747.4	0.1452	0.135	1.076	76.9	166	216	48	1	2	185	85.6	1	216	219	98.6	98.6	1	214	216	1.19e-129	364	934
LOC100648745	XM_003395492.3	XM_003494740.4	0.03136	0.06867	0.4567	96.5	221	229	8	0	0	224	97.8	1	229	237	96.6	96.6	1	229	238	3.3e-155	430	1106
LOC100648859	XM_003395493.3	XM_003494743.4	0.02707	0.05299	0.5109	94.6	193	204	11	0	0	200	98	1	204	204	100	100	1	204	204	5.07e-147	407	1045
LOC100649374	XM_003395498.3	XM_003494741.4	0.3171	0.6766	0.4687	95.8	137	143	6	0	0	141	98.6	1	143	300	47.7	47.7	1	143	285	4.01e-91	272	696
LOC100649621	XM_003395500.3	XM_012393593.3	0.1131	0.1205	0.9381	75.5	336	445	109	0	0	360	80.9	1	445	457	97.4	97.4	1	445	454	5.9e-160	460	1183
LOC100649621	XM_003395501.3	XM_003494737.4	0.1141	0.1207	0.9447	75.4	328	435	107	0	0	352	80.9	2	436	448	97.1	97.1	1	435	444	6.06e-155	446	1148
LOC100650399	XM_003395508.3	XM_024372166.2	0.01548	0.02544	0.6087	94.7	125	132	4	1	3	126	95.5	1	132	132	100	100	1	129	129	1.18e-89	256	653
LOC100650639	XM_003395510.3	XM_003494733.4	0.05378	0.02165	2.484	89.2	141	158	17	0	0	146	92.4	1	158	158	100	100	1	158	158	7.33e-104	294	752
LOC100650958	XM_003395513.3	XM_003494732.4	0	0.03316	0	100	312	312	0	0	0	312	100	1	312	312	100	100	1	312	312	3.64e-228	621	1601
LOC100651368	XM_003395515.3	XM_012393603.3	0.001298	0.03877	0.03348	99.7	382	383	1	0	0	382	99.7	1	383	383	100	100	1	383	383	1.41e-254	694	1790
LOC100651600	XM_003395517.3	XM_012393584.3	0.002292	0.05451	0.04205	99.5	217	218	1	0	0	217	99.5	1	218	218	100	100	1	218	218	1.45e-162	447	1150
LOC100651835	XM_003395518.3	XM_024369246.2	0.004719	0.05983	0.07887	99.1	676	682	6	0	0	679	99.6	127	808	808	84.4	84.4	1	682	682	0	1357	3511
LOC100651952	XM_003395519.3	XM_003494900.4	0	0.04478	0	100	515	515	0	0	0	515	100	1	515	515	100	100	1	515	515	0	990	2560
LOC100652072	XM_003395520.3	XM_003494901.3	0.007489	0.06865	0.1091	98.2	375	382	6	1	1	376	98.4	1	381	381	100	100	1	382	382	9.85e-268	727	1876
LOC100652191	XM_003395521.3	XM_003494897.3	0.004048	0.04325	0.0936	99.1	576	581	5	0	0	581	100	1	581	581	100	100	1	581	581	0	1136	2938
LOC100642245	XM_003395523.3	XM_003491334.4	0.006096	0.06005	0.1015	98.6	573	581	7	1	1	576	99.1	1	580	580	100	100	1	581	581	0	931	2407
LOC100642448	XM_003395525.3	XM_003491355.4	0.04313	0.06656	0.6479	91.7	396	432	36	0	0	414	95.8	1	432	432	100	100	1	432	432	3.29e-287	780	2015
LOC100642566	XM_003395526.3	XM_003491420.4	0.01602	0.05037	0.318	97	159	164	5	0	0	161	98.2	1	164	164	100	100	1	164	164	2.94e-106	300	769
LOC100642841	XM_003395528.3	XM_003493086.4	0.001486	0.05069	0.02931	99.7	334	335	1	0	0	334	99.7	1	335	335	100	100	1	335	335	2.15e-243	661	1706
LOC100642957	XM_003395529.3	XM_003491295.4	0.05784	0.1022	0.5661	88.5	622	703	80	1	1	654	93	1	702	702	100	100	1	703	703	0	1269	3285
LOC100643403	XM_003395533.3	XM_012388260.3	0.001126	0.06342	0.01776	99.7	363	364	1	0	0	364	100	1	364	364	100	100	1	364	364	7.76e-231	632	1630
LOC100643525	XM_003395534.3	XM_003491331.4	0	0.03234	0	100	347	347	0	0	0	347	100	1	347	347	100	100	1	347	347	1.08e-217	597	1540
LOC100643647	XM_003395535.3	XM_003491348.4	0.004486	0.05228	0.08581	98.9	280	283	3	0	0	281	99.3	1	283	283	100	100	1	283	283	5.08e-209	570	1469
LOC100644128	XM_003395540.3	XM_012388483.3	0.005118	0.0359	0.1425	99.4	349	351	2	0	0	350	99.7	1	351	351	100	100	1	351	351	4.81e-223	611	1576
LOC100644519	XM_003395542.3	XM_003491406.3	0.04655	0.07776	0.5986	80.4	503	626	116	3	7	519	82.9	1	623	629	99	99	1	622	623	3.54e-260	728	1879
LOC100644885	XM_003395545.3	XM_012388444.3	0.01425	0.02655	0.5368	97	355	366	11	0	0	364	99.5	1	366	366	100	100	1	366	366	1.2e-267	725	1872
LOC100645077	XM_003395547.3	XM_003493084.4	0.01783	0.05145	0.3466	95.9	212	221	9	0	0	216	97.7	1	221	221	100	100	1	221	221	1.88e-155	429	1104
LOC100645443	XM_003395550.3	XM_003491408.4	0.009634	0.06977	0.1381	97.7	422	432	10	0	0	428	99.1	1	432	432	100	100	1	432	432	2.08e-305	829	2141
LOC100645443	XM_003395551.3	XM_012388511.3	0.01103	0.06952	0.1586	97.4	455	467	12	0	0	462	98.9	1	467	467	100	100	1	467	467	0	890	2301
LOC100645829	XM_003395553.3	XM_024369300.2	0.001269	0.04343	0.02923	99.4	705	709	2	1	2	707	99.7	2	708	708	99.9	99.9	1	709	709	0	1413	3657
LOC100645944	XM_003395554.3	XM_003491410.4	0.7264	1.921	0.3781	95.3	61	64	3	0	0	62	96.9	1	64	304	21.1	21.1	1	64	305	2.48e-35	129	325
LOC100646061	XM_003395555.3	XM_003491412.4	0.01321	0.04155	0.3179	96.7	822	850	21	3	7	831	97.8	1	844	844	100	100	1	849	849	0	1639	4243
LOC100646178	XM_003395556.3	XM_003491414.4	0.008139	0.0296	0.275	98.5	199	202	3	0	0	201	99.5	1	202	202	100	100	1	202	202	2.82e-143	397	1020
LOC100646501	XM_003395559.3	XM_012388464.3	0.00454	0.0157	0.2892	99	197	199	2	0	0	197	99	1	199	199	100	100	1	199	199	6.97e-147	406	1043
LOC100646824	XM_003395562.3	XM_003491417.4	0.003329	0.04025	0.08271	99.3	1127	1135	8	0	0	1130	99.6	1	1135	1135	100	100	1	1135	1135	0	2312	5991
LOC100646944	XM_003395563.3	XM_012388350.3	0.07021	0.0429	1.637	86	516	600	82	1	2	551	91.8	1	598	598	100	100	1	600	600	0	1006	2601
LOC100647060	XM_003395564.3	XM_003491418.4	0.006738	0.06524	0.1033	99.1	216	218	2	0	0	218	100	1	218	220	99.1	99.1	1	218	219	5.87e-156	431	1107
LOC100647180	XM_003395565.3	XM_003491419.4	0.001615	0.02309	0.06995	99.7	311	312	1	0	0	312	100	1	312	312	100	100	1	312	312	4.43e-229	623	1607
LOC100647728	XM_003395569.3	XM_003493081.4	0	0.04917	0	100	431	431	0	0	0	431	100	1	431	431	100	100	1	431	431	1.43e-305	857	2214
LOC100647964	XM_003395571.3	XM_003491271.4	0	0.05321	0	100	104	104	0	0	0	104	100	1	104	104	100	100	1	104	104	4.56e-70	204	519
LOC100648161	XM_003395574.3	XM_033322016.1	0.001808	0.06252	0.02893	93.9	769	819	2	2	48	769	93.9	1	771	771	100	100	1	819	819	0	1380	3573
LOC100648359	XM_003395575.3	XM_012388384.3	0.002854	0.0797	0.03581	98.6	489	496	3	1	4	491	99	1	492	492	100	100	1	496	496	0	962	2486
LOC100648860	XM_003395579.3	XM_003493082.4	0.004415	0.05356	0.08242	99.1	223	225	2	0	0	225	100	1	225	225	100	100	1	225	225	2.69e-166	457	1176
LOC100648975	XM_003395580.3	XM_003491275.4	0.01447	0.04996	0.2896	96.7	264	273	9	0	0	270	98.9	1	273	273	100	100	1	273	273	6.55e-191	523	1348
LOC100649089	XM_003395581.3	XM_003491276.3	0.003158	0.02599	0.1215	99.3	438	441	3	0	0	439	99.5	1	441	441	100	100	1	441	441	5.21e-305	854	2206
LOC100649329	XM_003395583.3	XM_033322013.1	0.005775	0.09184	0.06288	96.8	1131	1168	37	0	0	1135	97.2	647	1814	1814	64.4	64.4	1	1168	1168	0	1971	5107
LOC100649924	XM_003395588.3	XM_003491283.4	0	0.02124	0	100	104	104	0	0	0	104	100	1	104	104	100	100	1	104	104	3.09e-68	199	507
LOC100650075	XM_003395589.3	XM_012388338.3	0.02791	0.07169	0.3893	94.7	549	580	31	0	0	562	96.9	1	580	580	100	100	1	580	580	0	1055	2728
LOC100650199	XM_003395590.3	XM_003491284.4	0.0002275	0.05634	0.004039	100	2166	2167	1	0	0	2166	100	1	2167	2167	100	100	1	2167	2167	0	4130	10712
LOC100650320	XM_003395591.3	XM_003491285.4	0	0.07207	0	100	507	507	0	0	0	507	100	1	507	507	100	100	1	507	507	0	1048	2709
LOC100650438	XM_003395592.3	XM_003491286.4	0	0.06255	0	100	409	409	0	0	0	409	100	1	409	409	100	100	1	409	409	1.35e-288	782	2019
LOC100650808	XM_003395595.3	XM_012388439.3	0.005273	0.05491	0.09604	98.9	748	756	8	0	0	751	99.3	1	756	756	100	100	1	756	756	0	1533	3970
LOC100650808	XM_003395596.3	XM_003491289.4	0.003541	0.05239	0.06759	99.3	752	757	5	0	0	755	99.7	1	757	757	100	100	1	757	757	0	1539	3985
LOC100651002	XM_003395597.3	XM_012391133.3	0.003521	0.03341	0.1054	99.2	511	515	4	0	0	512	99.4	1	515	515	100	100	1	515	515	0	934	2413
LOC100651127	XM_003395598.3	XM_003491291.4	0.002178	0.02001	0.1088	99.5	411	413	2	0	0	412	99.8	1	413	413	100	100	1	413	413	1.8e-295	800	2065
LOC100651127	XM_003395599.3	XM_003491292.4	0.003241	0.02684	0.1208	99.3	428	431	3	0	0	429	99.5	1	431	431	100	100	1	431	431	6.02e-294	797	2059
LOC100651953	XM_003395604.3	XM_003491297.4	0.002859	0.04132	0.06919	99.4	520	523	3	0	0	522	99.8	1	523	523	100	100	1	523	523	0	1044	2700
LOC100652276	XM_003395607.3	XM_003493077.4	0.01342	0.04625	0.2902	97.1	434	447	13	0	0	444	99.3	1	447	448	99.8	99.8	1	447	449	0	865	2234
LOC100642246	XM_003395608.3	XM_003491302.4	0.002688	0.07443	0.03611	99.4	328	330	2	0	0	330	100	1	330	330	100	100	1	330	330	3.11e-213	585	1507
LOC100642449	XM_003395609.3	XM_033322034.1	0.01528	0.05478	0.279	86.7	698	805	94	3	13	705	87.6	1	798	798	100	100	1	799	799	0	908	2346
LOC100642634	XM_003395610.3	XM_003491305.4	0.01065	0.0406	0.2623	97.8	743	760	17	0	0	750	98.7	1	760	760	100	100	1	760	760	0	1452	3759
LOC100642753	XM_003395611.3	XM_003491307.4	0.009891	0.07398	0.1337	97.8	265	271	6	0	0	269	99.3	1	271	271	100	100	1	271	271	3.02e-195	534	1376
LOC100642753	XM_003395612.3	XM_003491306.4	0.0108	0.07678	0.1407	97.6	242	248	6	0	0	246	99.2	1	248	248	100	100	1	248	248	1.01e-177	488	1256
LOC100642958	XM_003395613.3	XM_003491308.4	0.003415	0.06151	0.05552	99.2	119	120	1	0	0	120	100	1	120	120	100	100	1	120	120	1.94e-74	216	551
LOC100643075	XM_003395614.3	XM_024369240.2	0	0.03549	0	96.4	638	662	0	1	24	638	96.4	1	638	638	100	100	1	662	662	0	1228	3177
LOC100643321	XM_003395615.2	XM_003493078.2	0.009437	0.05185	0.182	97.5	388	398	8	1	2	391	98.2	1	396	396	100	100	1	398	398	9.93e-294	794	2050
LOC100643445	XM_003395616.3	XM_012388497.3	0.0467	0.03829	1.219	89.8	228	254	25	1	1	242	95.3	1	253	253	100	100	29	282	282	7.71e-164	454	1169
LOC100643802	XM_003395619.3	XM_003491312.3	0.006363	0.03984	0.1597	99.4	156	157	1	0	0	157	100	1	157	157	100	100	1	157	157	1.13e-111	313	803
LOC100644290	XM_003395623.3	XM_012388270.3	0.05171	0.06955	0.7435	81.5	466	572	51	4	55	486	85	1	572	572	100	100	1	517	517	2.85e-305	838	2165
LOC100644400	XM_003395624.3	XM_012388433.3	0.001378	0.07664	0.01798	96	434	452	1	2	17	435	96.2	1	435	435	100	100	1	452	452	0	873	2256
LOC100644719	XM_003395627.3	XM_003491318.4	0.006542	0.03957	0.1653	98.7	586	594	8	0	0	588	99	1	594	594	100	100	1	594	594	0	1202	3109
LOC100644845	XM_003395628.3	XM_003491320.4	0.1606	0.3073	0.5226	98.9	558	564	6	0	0	562	99.6	1	564	802	70.3	70.3	1	564	803	0	1114	2881
LOC100644962	XM_003395629.3	XM_003491322.4	0	0.04639	0	100	342	342	0	0	0	342	100	1	342	342	100	100	1	342	342	3.32e-246	669	1726
LOC100645193	XM_003395631.3	XM_003485844.4	0.005682	0.03284	0.173	98.8	559	566	7	0	0	562	99.3	11	576	576	98.3	98.3	1	566	566	0	1087	2811
LOC100645407	XM_003395633.3	XM_012388501.3	0.003568	0.02281	0.1564	99.2	245	247	2	0	0	246	99.6	1	247	247	100	100	1	247	247	5.17e-175	481	1238
LOC100645830	XM_003395637.3	XM_003491327.4	0.003258	0.03708	0.08786	99.2	1008	1016	8	0	0	1015	99.9	1	1016	1016	100	100	1	1016	1016	0	2025	5246
LOC100645945	XM_003395638.3	XM_003491328.4	0.01435	0.04784	0.3	97.1	780	803	23	0	0	790	98.4	1	803	803	100	100	1	803	803	0	1589	4115
LOC100646140	XM_003395640.3	XM_003493080.4	0.09915	0.1383	0.7168	91.3	231	253	20	1	2	241	95.3	1	253	282	89.7	89.7	1	251	283	2.54e-163	454	1169
LOC100646378	XM_003395642.2	XM_003491332.3	0	0.03483	0	100	172	172	0	0	0	172	100	1	172	172	100	100	1	172	172	7.17e-120	335	860
LOC100646502	XM_003395643.3	XM_012389689.3	0.0303	0.2121	0.1428	94.3	495	525	28	1	2	514	97.9	1	523	526	99.4	99.4	48	572	573	0	974	2517
LOC100646622	XM_003395644.3	XM_003491336.4	0.005402	0.02424	0.2229	98.7	473	479	6	0	0	479	100	1	479	479	100	100	1	479	479	0	929	2401
LOC100647061	XM_003395648.3	XM_033322057.1	0.009413	0.06485	0.1451	97.3	356	366	7	1	3	360	98.4	1	366	366	100	100	1	363	363	8.87e-251	682	1761
LOC100647181	XM_003395649.3	XM_003493074.4	0.004263	0.04053	0.1052	99.3	796	802	6	0	0	797	99.4	1	802	802	100	100	1	802	802	0	1549	4010
LOC100647417	XM_003395651.3	XM_003491340.4	0.00242	0.07071	0.03423	99.5	409	411	2	0	0	409	99.5	1	411	411	100	100	1	411	411	2.34e-290	786	2031
LOC100647654	XM_003395652.3	XM_012388373.3	0.01059	0.04399	0.2407	93.2	605	649	18	1	26	612	94.3	1	623	623	100	100	1	649	649	0	1139	2946
LOC100647772	XM_003395653.3	XM_033321964.1	0.00344	0.04622	0.07443	99.3	807	813	6	0	0	810	99.6	1	813	813	100	100	1	813	813	0	1442	3732
LOC100648162	XM_003395657.3	XM_024369310.2	0.001212	0.04323	0.02803	100	327	327	0	0	0	327	100	86	412	412	79.4	79.4	16	342	342	6.44e-237	649	1673
LOC100648509	XM_003395659.3	XM_003491347.4	0.01253	0.03699	0.3389	97.2	241	248	6	1	1	243	98	1	247	247	100	100	1	248	248	2.25e-167	462	1188
LOC100648630	XM_003395660.3	XM_003491346.4	0.02658	0.09972	0.2666	95.1	78	82	4	0	0	81	98.8	1	82	84	97.6	97.6	1	82	84	1.66e-56	168	426
LOC100648821	XM_003395661.3	XM_012388407.2	0	0.04195	0	99	620	626	0	1	6	620	99	1	626	626	100	100	1	620	620	0	1126	2913
LOC100648937	XM_003395662.3	XM_003491351.4	0.0009055	0.02945	0.03075	99.8	431	432	1	0	0	432	100	1	432	432	100	100	1	432	432	0	880	2274
LOC100648937	XM_003395663.3	XM_012388490.3	0.001995	0.02855	0.06985	99.6	444	446	2	0	0	446	100	1	446	446	100	100	1	446	446	0	909	2348
LOC100649134	XM_003395664.3	XM_003491350.4	0.03306	0.04235	0.7808	94	251	267	16	0	0	260	97.4	1	267	267	100	100	1	267	267	3.33e-181	498	1283
LOC100649375	XM_003395667.3	XM_012388323.3	0.003222	0.048	0.06713	99.4	308	310	2	0	0	309	99.7	1	310	310	100	100	1	310	310	4.79e-207	567	1462
LOC100649574	XM_003395668.3	XM_012388315.3	0.001139	0.07637	0.01491	99	1133	1145	3	1	9	1136	99.2	1	1136	1136	100	100	1	1145	1145	0	2137	5536
LOC100649925	XM_003395671.3	XM_003485377.4	0	0.0609	0	100	485	485	0	0	0	485	100	1	485	485	100	100	1	485	485	0	970	2507
LOC100650151	XM_003395673.3	XM_024372180.2	0.009673	0.04804	0.2014	98	402	410	8	0	0	405	98.8	1	410	410	100	100	16	425	425	2.56e-304	822	2124
LOC100650277	XM_003395674.3	XM_033324642.1	0.007637	0.05399	0.1414	98.4	432	439	7	0	0	438	99.8	1	439	439	100	100	1	439	439	8.98e-305	853	2204
LOC100650400	XM_003395675.3	XM_003485381.4	0.001102	0.08209	0.01343	99.8	898	900	2	0	0	899	99.9	1	900	900	100	100	35	934	934	0	1817	4706
LOC100650522	XM_003395676.1	XM_024372122.2	0.001371	0.05987	0.02289	97.1	374	385	1	1	10	374	97.1	1	385	385	100	100	50	424	424	1.21e-231	637	1644
LOC100650640	XM_003395677.3	XM_003485383.4	0.005044	0.04252	0.1186	98.9	1016	1027	11	0	0	1021	99.4	1	1027	1027	100	100	1	1027	1027	0	1524	3945
LOC100650764	XM_003395678.3	XM_003485384.4	0.003015	0.03802	0.07931	99.4	322	324	2	0	0	322	99.4	1	324	324	100	100	1	324	324	3.31e-221	604	1558
LOC100651076	XM_003395681.2	XM_012393197.3	0.006132	0.04363	0.1406	95.3	1156	1213	14	1	43	1162	95.8	1	1170	1170	100	100	1	1213	1213	0	2358	6111
LOC100651322	XM_003395683.3	XM_012393329.3	0.006456	0.05339	0.1209	98.6	899	912	13	0	0	906	99.3	1	912	912	100	100	1	912	912	0	1836	4756
LOC100651440	XM_003395684.3	XM_003485389.4	0.06486	0.04192	1.547	87.9	362	412	50	0	0	392	95.1	1	412	412	100	100	1	412	412	9.61e-263	717	1850
LOC100651678	XM_003395686.3	XM_003485392.4	0	0.05212	0	100	551	551	0	0	0	551	100	1	551	551	100	100	1	551	551	0	1003	2593
LOC100651797	XM_003395687.3	XM_003485393.4	0.002962	0.03094	0.09573	99.4	337	339	2	0	0	338	99.7	1	339	339	100	100	1	339	339	3.08e-176	492	1266
LOC100651994	XM_003395689.3	XM_012393047.3	0.07165	0.05789	1.238	86.1	242	281	39	0	0	261	92.9	1	281	285	98.6	98.6	1	281	284	2.31e-183	505	1301
LOC100652192	XM_003395691.3	XM_003485407.4	0.4488	0.6705	0.6693	93.3	140	150	10	0	0	145	96.7	1	150	332	45.2	45.2	1	150	332	2.75e-98	293	751
LOC100652312	XM_003395692.3	XM_003485395.4	0.01539	0.02618	0.5881	96.9	190	196	6	0	0	196	100	1	196	196	100	100	1	196	196	4.34e-135	376	965
LOC100642282	XM_003395693.3	XM_012391113.3	0.02369	0.03149	0.7523	95.8	158	165	7	0	0	158	95.8	4	168	168	98.2	98.2	1	165	165	2.55e-115	323	829
LOC100643076	XM_003395700.3	XM_003485409.4	0.01568	0.03364	0.4661	96.6	280	290	10	0	0	286	98.6	4	293	293	99	99	1	290	290	1.18e-200	550	1416
LOC100643690	XM_003395705.3	XM_024367313.2	0.01125	0.04866	0.2312	93.2	494	530	36	0	0	499	94.2	1	530	530	100	100	1	530	530	0	882	2280
LOC100643888	XM_003395707.3	XM_024367312.2	0.0008017	0.03526	0.02274	98.7	2228	2257	4	1	25	2232	98.9	1	2232	2232	100	100	1	2257	2257	0	4392	11391
LOC100644014	XM_003395709.3	XM_003489123.4	0.01157	0.03587	0.3227	97.7	930	952	22	0	0	943	99.1	1	952	952	100	100	1	952	952	0	1821	4717
LOC100644207	XM_003395710.3	XM_003489135.4	0.007879	0.04881	0.1614	98.4	869	883	14	0	0	875	99.1	1	883	883	100	100	1	883	883	0	1288	3334
LOC100644886	XM_003395714.3	XM_012385203.3	0	0.08607	0	100	76	76	0	0	0	76	100	1	76	76	100	100	1	76	76	3.03e-53	159	403
LOC100645322	XM_003395718.3	XM_003489174.4	0	0.04132	0	100	342	342	0	0	0	342	100	1	342	342	100	100	1	342	342	1.27e-234	640	1650
LOC100645558	XM_003395719.3	XM_003489188.4	0.02298	0.06359	0.3614	95.9	139	145	6	0	0	142	97.9	1	145	145	100	100	1	145	145	4.74e-96	273	698
LOC100645831	XM_003395722.3	XM_003489187.4	0.003809	0.09808	0.03883	99	310	313	3	0	0	311	99.4	1	313	313	100	100	1	313	313	1.82e-233	634	1636
LOC100645946	XM_003395724.3	XM_003489189.4	0.007195	0.03581	0.2009	98.5	897	911	14	0	0	901	98.9	1	911	911	100	100	1	911	911	0	1811	4690
LOC100646379	XM_003395726.3	XM_012385160.3	0.009761	0.05333	0.183	97.9	141	144	3	0	0	144	100	1	144	144	100	100	1	144	144	5.14e-95	270	691
LOC100646704	XM_003395729.3	XM_012385163.3	0.06238	0.09829	0.6347	87.9	80	91	11	0	0	84	92.3	1	91	91	100	100	1	91	91	8.19e-49	149	377
LOC100646946	XM_003395731.3	XM_003489168.4	0.01817	0.07922	0.2293	96.7	266	275	9	0	0	270	98.2	1	275	275	100	100	1	275	275	1.61e-192	528	1359
LOC100647182	XM_003395733.3	XM_033320498.1	0.03133	0.085	0.3685	92.9	458	493	29	1	6	472	95.7	1	493	493	100	100	6	492	492	0	884	2285
LOC100647418	XM_003395735.3	XM_003489193.4	0.01891	0.07397	0.2556	95.7	292	305	13	0	0	300	98.4	1	305	305	100	100	1	305	305	3.4e-209	572	1475
LOC100647615	XM_003395737.3	XM_024367330.2	0.01694	0.06021	0.2813	96.3	309	321	12	0	0	315	98.1	1	321	321	100	100	1	321	321	1.89e-214	587	1513
LOC100647615	XM_003395738.3	XM_003489198.4	0.01736	0.06304	0.2755	95.9	329	343	13	1	1	336	98	1	343	343	100	100	1	342	342	2.62e-225	616	1589
LOC100647808	XM_003395739.3	XM_033323377.1	0.01555	0.04342	0.3582	97	425	438	13	0	0	428	97.7	1	438	438	100	100	1	438	438	0	867	2241
LOC100648246	XM_003395743.3	XM_012385113.3	0.001524	0.02977	0.0512	99.7	320	321	1	0	0	320	99.7	1	321	321	100	100	1	321	321	6.73e-224	611	1575
LOC100648360	XM_003395744.3	XM_003485840.4	0.006138	0.02712	0.2263	97.2	666	685	19	0	0	671	98	1	685	685	100	100	1	685	685	0	1290	3339
LOC100648595	XM_003395746.3	XM_012385115.3	0.02375	0.03039	0.7815	95.2	278	292	14	0	0	283	96.9	1	292	292	100	100	1	292	292	8.1e-190	522	1345
LOC100648709	XM_003395747.3	XM_003489205.4	0.005241	0.06366	0.08233	98.9	646	653	7	0	0	651	99.7	1	653	653	100	100	1	653	653	0	1218	3151
LOC100648822	XM_003395748.3	XM_033320514.1	0.41	0.668	0.6138	83.8	114	136	17	2	5	123	90.4	1	136	274	49.6	49.6	1	131	270	2.18e-64	202	515
LOC100648938	XM_003395749.3	XM_003493068.4	0.008984	0.04601	0.1953	98.2	492	501	9	0	0	499	99.6	1	501	501	100	100	1	501	501	0	1008	2607
LOC100649172	XM_003395751.3	XM_003489172.4	0.007598	0.05035	0.1509	98.5	585	594	9	0	0	590	99.3	1	594	596	99.7	99.7	1	594	596	0	1151	2978
LOC100649410	XM_003395753.3	XM_003489209.4	0.01366	0.04835	0.2826	97.3	434	446	12	0	0	440	98.7	1	446	446	100	100	1	446	446	0	930	2404
LOC100649532	XM_003395754.3	XM_003489210.4	0.03516	0.1523	0.2309	92.8	246	265	19	0	0	261	98.5	5	269	272	97.4	97.4	1	265	268	4.73e-178	491	1263
LOC100649729	XM_003395756.3	XM_003489211.4	0	0.03339	0	100	220	220	0	0	0	220	100	1	220	220	100	100	1	220	220	1.33e-159	440	1131
LOC100650152	XM_003395759.3	XM_003489214.4	0	0.02743	0	100	520	520	0	0	0	520	100	1	520	520	100	100	1	520	520	0	971	2509
LOC100650278	XM_003395760.3	XM_003489215.4	0	0.04639	0	100	214	214	0	0	0	214	100	1	214	302	70.9	70.9	1	214	302	8.23e-151	424	1091
LOC100650523	XM_003395761.3	XM_003489126.4	0.001213	0.04204	0.02886	99.7	1139	1142	3	0	0	1140	99.8	36	1177	1177	97	97	1	1142	1142	0	2261	5859
LOC100650765	XM_003395762.3	XM_033320523.1	0.7032	1.607	0.4375	99.4	162	163	1	0	0	163	100	1	163	731	22.3	22.3	1	163	732	8.25e-98	318	815
LOC100651323	XM_003395767.3	XM_003489125.4	0.01005	0.0735	0.1367	97.9	413	422	9	0	0	419	99.3	1	422	422	100	100	1	422	422	4.76e-245	673	1736
LOC100651798	XM_003395770.3	XM_003489128.4	0.00581	0.02491	0.2332	96.7	469	485	10	2	6	470	96.9	1	481	481	100	100	1	483	483	1.31e-300	818	2114
LOC100651918	XM_003395771.3	XM_003489129.4	0	0.03055	0	100	441	441	0	0	0	441	100	1	441	441	100	100	1	441	441	3.44e-305	827	2135
LOC100652038	XM_003395772.3	XM_003489130.4	0.007317	0.07135	0.1025	98.4	307	312	5	0	0	310	99.4	1	312	312	100	100	1	312	312	1.94e-223	609	1570
LOC100652159	XM_003395773.3	XM_003489131.4	0.02221	0.04148	0.5354	91.3	147	161	14	0	0	148	91.9	10	170	170	94.7	94.7	1	161	161	6.73e-97	277	708
LOC100652277	XM_003395775.3	XM_012385134.3	0.00293	0.04692	0.06244	99	1445	1459	10	1	4	1452	99.5	1	1455	1455	100	100	1	1459	1459	0	2831	7339
LOC100642326	XM_003395776.3	XM_012385147.3	0.06307	0.05444	1.158	88.6	70	79	9	0	0	76	96.2	1	79	79	100	100	1	79	79	2.64e-53	160	404
LOC100642879	XM_003395782.2	XM_012391109.2	0.01493	0.04875	0.3062	92.8	310	334	24	0	0	313	93.7	1	334	334	100	100	1	334	334	1.31e-200	553	1425
LOC100642996	XM_003395783.3	XM_003489137.4	0.01085	0.05433	0.1997	97.9	186	190	4	0	0	189	99.5	1	190	190	100	100	1	190	190	2.17e-132	369	946
LOC100643361	XM_003395787.3	XM_024367317.2	0.006324	0.07732	0.08179	91.1	843	925	11	3	71	846	91.5	1	854	854	100	100	1	925	925	0	1633	4229
LOC100643571	XM_003395788.3	XM_003489143.4	0.005156	0.02267	0.2275	99	390	394	4	0	0	392	99.5	1	394	394	100	100	1	394	394	5.14e-274	744	1920
LOC100644056	XM_003395792.3	XM_003489147.4	0.001129	0.05042	0.02239	98.9	448	453	1	1	4	448	98.9	1	449	449	100	100	1	453	453	0	892	2306
LOC100644171	XM_003395793.3	XM_003493088.4	0.03264	0.05499	0.5935	93.9	107	114	5	1	2	108	94.7	1	112	112	100	100	2	115	115	4.65e-72	210	534
LOC100644401	XM_003395795.3	XM_012385170.3	0.008795	0.07859	0.1119	98.1	528	538	10	0	0	535	99.4	1	538	538	100	100	8	545	545	0	1056	2730
LOC100644520	XM_003395796.2	XM_003489150.4	0.001609	0.04568	0.03522	99.7	307	308	1	0	0	308	100	1	308	308	100	100	1	308	308	6.82e-231	627	1618
LOC100644759	XM_003395798.3	XM_003489149.3	0.001812	0.09443	0.01918	99.5	221	222	1	0	0	221	99.5	1	222	222	100	100	1	222	222	1.87e-151	419	1078
LOC100644887	XM_003395799.3	XM_003489152.4	0.02397	0.0724	0.331	94.6	897	948	50	1	1	917	96.7	1	947	947	100	100	1	948	948	0	1824	4724
LOC100645243	XM_003395802.3	XM_003489153.4	0.1266	0.105	1.206	79.4	344	433	89	0	0	387	89.4	1	433	444	97.5	97.5	1	433	434	3.01e-259	710	1833
LOC100645371	XM_003395803.3	XM_003489155.4	0.01064	0.09292	0.1145	97.7	347	355	8	0	0	350	98.6	1	355	355	100	100	1	355	355	4.11e-258	700	1807
LOC100645487	XM_003395804.3	XM_003489156.4	0.0425	0.05252	0.8093	90.9	230	253	22	1	1	235	92.9	1	252	252	100	100	1	253	253	4.9e-153	426	1095
LOC100645713	XM_003395806.3	XM_003489158.4	0.03482	0.0951	0.3662	89.3	192	215	23	0	0	199	92.6	1	215	215	100	100	1	215	215	7.03e-76	228	580
LOC100645832	XM_003395807.3	XM_033320525.1	0.002953	0.02838	0.1041	99.3	141	142	1	0	0	141	99.3	70	211	211	67.3	67.3	1	142	142	6.57e-92	265	678
LOC100646295	XM_003395811.3	XM_003493070.4	0.01948	0.02205	0.8835	95.5	823	862	36	3	3	843	97.8	1	860	860	100	100	1	861	861	0	1537	3979
LOC100646412	XM_003395812.3	XM_003489186.4	0.01327	0.06673	0.1988	98	148	151	3	0	0	149	98.7	1	151	151	100	100	1	151	151	1.51e-104	295	755
LOC100646826	XM_003395814.3	XM_003488650.4	0.02543	0.07851	0.3239	95	495	521	26	0	0	507	97.3	1	521	521	100	100	1	521	521	0	991	2561
LOC100646947	XM_003395815.2	XM_003488649.4	0.004841	0.07761	0.06237	94.2	344	365	19	1	2	344	94.2	1	365	365	100	100	1	363	363	2.57e-59	196	497
LOC100647063	XM_003395816.3	XM_003488648.4	0.006227	0.05997	0.1038	98.7	385	390	4	1	1	386	99	1	390	390	100	100	1	389	389	3.62e-274	744	1920
LOC100647296	XM_003395818.3	XM_003493477.4	0.2657	0.5978	0.4444	99.2	471	475	4	0	0	472	99.4	1	475	844	56.3	56.3	1	475	845	0	930	2403
LOC100647419	XM_003395819.3	XM_012384420.3	0.03479	0.1031	0.3375	91.5	506	553	42	3	5	528	95.5	1	548	548	100	100	1	553	553	0	912	2356
LOC100647930	XM_003395822.3	XM_003489580.4	0.003853	0.03407	0.1131	99.2	391	394	3	0	0	392	99.5	1	394	394	100	100	1	394	394	3.48e-297	802	2072
LOC100648132	XM_003395823.3	XM_003489582.4	0.01131	0.02833	0.3994	97.7	476	487	11	0	0	481	98.8	1	487	487	100	100	1	487	487	0	954	2465
LOC100648435	XM_003395825.3	XM_003489583.4	0.01649	0.03064	0.5381	96.6	201	208	7	0	0	205	98.6	1	208	208	100	100	1	208	208	3.14e-143	397	1021
LOC100648823	XM_003395829.3	XM_003494483.4	0.0782	0.07241	1.08	86	148	172	24	0	0	159	92.4	1	172	172	100	100	1	172	172	5.21e-113	318	815
LOC100648939	XM_003395830.3	XM_003487563.4	0.01843	0.08806	0.2093	96	484	504	20	0	0	493	97.8	1	504	504	100	100	1	504	504	0	977	2525
LOC100649058	XM_003395831.3	XM_024367709.2	0.00596	0.04825	0.1235	98.8	651	659	8	0	0	658	99.8	1	659	659	100	100	1	659	659	0	1299	3362
LOC100650076	XM_003395836.3	XM_003485273.3	0.002338	0.05974	0.03913	99.5	860	864	4	0	0	864	100	1	864	864	100	100	1	864	864	0	1693	4385
LOC100650279	XM_003395837.3	XM_012380689.3	0.04237	0.1277	0.3318	91.2	682	748	65	1	1	708	94.7	1	747	747	100	100	1	748	748	0	1277	3305
LOC100651157	XM_003395845.3	XM_003490480.4	0.002303	0.03848	0.05985	99.5	602	605	3	0	0	603	99.7	1	605	605	100	100	1	605	605	0	1244	3219
LOC100651402	XM_003395847.3	XM_033324046.1	0.001699	0.07627	0.02227	99.6	1284	1289	5	0	0	1287	99.8	1	1289	1289	100	100	1	1289	1289	0	1977	5123
LOC100651521	XM_003395848.2	XM_003490478.4	0.04633	0.03004	1.542	91	91	100	9	0	0	95	95	1	100	100	100	100	1	100	100	1.24e-63	187	476
LOC100651919	XM_003395850.3	XM_003490445.2	0.002807	0.02643	0.1062	99.4	356	358	2	0	0	357	99.7	1	358	358	100	100	1	358	358	4.15e-264	716	1847
LOC100652115	XM_003395852.3	XM_012387061.3	0.023	0.04247	0.5414	95.4	474	497	23	0	0	487	98	1	497	497	100	100	1	497	497	0	942	2434
LOC100652232	XM_003395853.3	XM_003490473.4	0	0.04708	0	100	336	336	0	0	0	336	100	1	336	336	100	100	1	336	336	1.36e-226	619	1596
LOC100642204	XM_003395854.3	XM_003490472.4	0.001449	0.02024	0.07161	99.7	348	349	1	0	0	349	100	1	349	349	100	100	1	349	349	2.83e-246	670	1728
LOC100642450	XM_003395855.3	XM_003485275.4	0.005312	0.02609	0.2036	98.5	466	473	7	0	0	470	99.4	29	501	501	94.4	94.4	1	473	473	0	926	2394
LOC100643040	XM_003395860.3	XM_003490467.4	0.007592	0.06421	0.1182	98.3	118	120	2	0	0	119	99.2	1	120	120	100	100	1	120	120	1.87e-81	234	597
LOC100643283	XM_003395862.3	XM_033321392.1	0.01406	0.03587	0.392	97	477	492	15	0	0	485	98.6	1	492	492	100	100	1	492	492	0	947	2448
LOC100643731	XM_003395866.3	XM_003490462.4	0.08698	0.06444	1.35	84.8	498	587	89	0	0	539	91.8	1	587	605	97	97	1	587	588	0	1022	2642
LOC100644521	XM_003395871.3	XM_012387029.3	0.001264	0.05533	0.02284	99.7	723	725	2	0	0	724	99.9	1	725	725	100	100	1	725	725	0	1442	3733
LOC100644846	XM_003395874.3	XM_003485271.4	0.004833	0.0486	0.09943	98.9	710	718	7	1	1	714	99.4	1	718	718	100	100	1	717	717	0	1403	3631
LOC100645079	XM_003395876.3	XM_003490452.4	0.002127	0.02679	0.0794	99.6	236	237	1	0	0	236	99.6	1	237	237	100	100	1	237	237	4.98e-168	462	1190
LOC100645195	XM_003395877.3	XM_012387012.2	0	0.03489	0	96	457	476	2	2	17	457	96	1	475	475	100	100	1	460	460	0	897	2318
LOC100645521	XM_003395879.3	XM_012387007.3	0.005403	0.05875	0.09197	98.9	1438	1454	16	0	0	1446	99.4	1	1454	1454	100	100	1	1454	1454	0	2870	7440
LOC100645630	XM_003395880.3	XM_012387002.3	0.03516	0.09677	0.3633	92.8	309	333	24	0	0	324	97.3	1	333	333	100	100	1	333	333	7.41e-218	597	1538
LOC100645872	XM_003395882.3	XM_012387004.3	0.1297	0.1741	0.7449	90.6	173	191	16	1	2	182	95.3	1	189	230	82.2	82.2	1	191	233	1.31e-119	340	871
LOC100645987	XM_003395883.3	XM_012392117.3	0.008434	0.04529	0.1862	98.2	224	228	4	0	0	227	99.6	1	228	228	100	100	1	228	228	2.96e-151	419	1078
LOC100646223	XM_003395885.2	XM_003490477.4	0	0.01562	0	100	314	314	0	0	0	314	100	1	314	314	100	100	1	314	314	1.96e-233	634	1636
LOC100646465	XM_003395887.3	XM_003490450.4	0.05439	0.1117	0.4869	90	126	140	14	0	0	134	95.7	1	140	140	100	100	1	140	140	1.17e-80	234	596
LOC100647729	XM_003395895.3	XM_024368421.2	0.00926	0.04786	0.1935	98.1	461	470	9	0	0	467	99.4	59	528	528	89	89	1	470	470	0	957	2475
LOC100648555	XM_003395902.3	XM_003490431.4	0.004061	0.04899	0.08289	98.9	436	441	5	0	0	438	99.3	1	441	441	100	100	106	546	546	0	884	2283
LOC100648940	XM_003395904.3	XM_003491224.4	0.00677	0.02355	0.2875	98.9	359	363	4	0	0	362	99.7	1	363	364	99.7	99.7	1	363	368	1.33e-264	717	1852
LOC100649059	XM_003395905.3	XM_003485267.4	0.6674	0.9589	0.696	100	65	65	0	0	0	65	100	1	65	208	31.3	31.3	1	65	208	3.27e-42	141	356
LOC100649174	XM_003395906.3	XM_003485266.4	0.01055	0.04173	0.2527	93.7	654	698	44	0	0	658	94.3	1	698	698	100	100	1	698	698	0	1244	3218
LOC100649293	XM_003395907.3	XM_003485260.4	0.0116	0.03569	0.325	98.1	714	728	14	0	0	717	98.5	1	728	728	100	100	1	728	728	0	1392	3603
LOC100649498	XM_003395909.3	XM_003485261.4	0.002781	0.06117	0.04547	99.4	532	535	3	0	0	534	99.8	1	535	535	100	100	1	535	535	0	1018	2631
LOC100649841	XM_003395912.3	XM_024371231.2	0	0.04392	0	100	129	129	0	0	0	129	100	1	129	129	100	100	1	129	129	1.27e-90	258	659
LOC100649958	XM_003395914.3	XM_003485255.4	0.01833	0.05442	0.3367	90.5	494	546	51	1	1	501	91.8	1	546	546	100	100	1	545	545	0	899	2322
LOC100650153	XM_003395915.3	XM_003485258.4	0.01027	0.04411	0.2327	98	740	755	15	0	0	745	98.7	1	755	755	100	100	1	755	755	0	1407	3642
LOC100650403	XM_003395916.3	XM_033323952.1	0.009763	0.05297	0.1843	97.8	309	316	7	0	0	315	99.7	1	316	317	99.7	99.7	1	316	334	1.99e-234	638	1645
LOC100650403	XM_003395917.2	XM_033323944.1	0.009336	0.05122	0.1823	97.9	322	329	7	0	0	328	99.7	1	329	330	99.7	99.7	1	329	347	1.66e-244	664	1714
LOC100650598	XM_003395918.3	XM_024371545.2	0.05345	0.08301	0.6439	90.5	334	369	35	0	0	348	94.3	1	369	369	100	100	1	369	369	3.52e-176	494	1272
LOC100650843	XM_003395920.3	XM_003486303.4	0.02004	0.04774	0.4199	95.9	1186	1237	49	2	2	1214	98.1	1	1237	1237	100	100	1	1235	1235	0	2353	6097
LOC100650959	XM_003395921.3	XM_003491222.4	0.001833	0.02677	0.06848	99.6	492	494	2	0	0	492	99.6	1	494	494	100	100	1	494	494	0	939	2428
LOC100651485	XM_003395925.2	XM_003486299.3	0	0.04608	0	100	285	285	0	0	0	285	100	1	285	285	100	100	1	285	285	2.33e-101	298	762
LOC100651601	XM_003395926.3	XM_003486298.4	0.00135	0.077	0.01753	99.6	284	285	1	0	0	285	100	1	285	285	100	100	1	285	285	2.27e-165	460	1183
LOC100651800	XM_003395928.3	XM_003486294.4	0.003455	0.03567	0.09687	96.8	1105	1141	6	1	30	1109	97.2	1	1141	1141	100	100	1	1111	1111	0	2117	5486
LOC100652074	XM_003395930.3	XM_003486297.4	0.0007266	0.04469	0.01626	99.8	550	551	1	0	0	551	100	1	551	551	100	100	1	551	551	0	1069	2764
LOC100652278	XM_003395932.3	XM_003491223.3	0.009713	0.04978	0.1951	97.8	89	91	2	0	0	90	98.9	1	91	91	100	100	1	91	91	8.48e-60	177	449
LOC100642247	XM_003395933.3	XM_003486296.4	0	0.03336	0	100	888	888	0	0	0	888	100	1	888	888	100	100	1	888	888	0	1754	4544
LOC100642366	XM_003395934.3	XM_003486293.4	0.01284	0.04633	0.2772	96.3	3041	3157	113	3	3	3072	97.3	1	3155	3155	100	100	1	3156	3156	0	5284	13707
LOC100642604	XM_003395936.3	XM_024364745.2	0.004778	0.04731	0.101	98.5	454	461	7	0	0	457	99.1	1	461	461	100	100	12	472	472	1.2e-305	845	2183
LOC100642959	XM_003395939.3	XM_003486287.4	0.01882	0.06356	0.2961	96.6	617	639	22	0	0	631	98.7	1	639	639	100	100	1	639	639	0	1043	2697
LOC100643323	XM_003395942.3	XM_003485179.4	0.03592	0.05579	0.6439	88.5	721	815	93	1	1	745	91.4	1	814	814	100	100	1	815	815	0	1055	2727
LOC100643447	XM_003395943.3	XM_033322880.1	0.002463	0.07736	0.03184	99.4	323	325	2	0	0	324	99.7	1	325	325	100	100	1	325	325	1.27e-198	547	1410
LOC100643692	XM_003395945.3	XM_033322988.1	0.02553	0.09375	0.2724	94.6	852	901	49	0	0	876	97.2	1	901	901	100	100	1	901	901	0	1528	3955
LOC100644292	XM_003395950.3	XM_033322921.1	0.001958	0.003839	0.5101	99.6	258	259	1	0	0	258	99.6	1	259	259	100	100	1	259	259	1.44e-187	514	1323
LOC100644402	XM_003395951.3	XM_003485170.4	0.002132	0.05	0.04265	99.5	190	191	1	0	0	190	99.5	1	191	191	100	100	1	191	191	1.92e-131	366	940
LOC100644604	XM_003395952.3	XM_003484867.4	0.004442	0.04366	0.1017	99	1419	1433	14	0	0	1424	99.4	7	1439	1439	99.6	99.6	1	1433	1433	0	2758	7150
LOC100644924	XM_003395955.3	XM_003484825.4	0.002206	0.09595	0.02299	99.4	174	175	1	0	0	175	100	1	175	175	100	100	1	175	175	2.12e-118	332	851
LOC100645285	XM_003395959.3	XM_012385595.3	0.009736	0.05983	0.1627	96.8	1068	1103	23	1	12	1080	97.9	1	1091	1091	100	100	1	1103	1103	0	2136	5535
LOC100645488	XM_003395961.3	XM_003484871.4	0	0.04272	0	100	181	181	0	0	0	181	100	1	181	181	100	100	1	181	181	5.83e-128	357	915
LOC100645594	XM_003395962.3	XM_024367766.2	0.02444	0.06881	0.3552	92.6	275	297	22	0	0	280	94.3	1	297	298	99.7	99.7	1	297	340	1.6e-193	534	1375
LOC100645833	XM_003395964.3	XM_003491260.3	0.02335	0.07766	0.3007	95.6	475	497	22	0	0	483	97.2	1	497	497	100	100	1	497	497	0	925	2391
LOC100645948	XM_003395965.2	XM_003491258.3	0.0004531	0.04438	0.01021	99.9	856	857	1	0	0	857	100	1	857	857	100	100	1	857	857	0	1658	4293
LOC100646063	XM_003395966.3	XM_003491259.4	0.008277	0.04463	0.1855	97.8	1035	1058	23	0	0	1043	98.6	1	1058	1058	100	100	1	1058	1058	0	1791	4638
LOC100646296	XM_003395968.3	XM_003491267.4	0.05247	0.1106	0.4743	89.1	179	201	22	0	0	195	97	1	201	201	100	100	1	201	201	7.11e-132	368	945
LOC100646413	XM_003395969.3	XM_003491257.4	0	0.03448	0	100	443	443	0	0	0	443	100	1	443	443	100	100	1	443	443	0	883	2281
LOC100646657	XM_003395971.3	XM_003491256.4	0	0.04447	0	100	412	412	0	0	0	412	100	1	412	412	100	100	11	422	422	9.67e-270	735	1897
LOC100646781	XM_003395972.3	XM_003491254.4	0	0.06497	0	100	366	366	0	0	0	366	100	1	366	366	100	100	1	366	366	9.56e-274	741	1912
LOC100646904	XM_003395973.3	XM_003491255.4	0	0.0457	0	100	366	366	0	0	0	366	100	1	366	366	100	100	1	366	366	6.73e-274	741	1913
LOC100647023	XM_003395974.3	XM_003491252.4	0.001639	0.0566	0.02895	99.6	481	483	2	0	0	483	100	1	483	483	100	100	1	483	483	0	939	2426
LOC100647335	XM_003395975.2	XM_003491249.4	0.0008291	0.0238	0.03483	99.8	603	604	1	0	0	603	99.8	1	604	604	100	100	1	604	604	0	1227	3175
LOC100647458	XM_003395976.3	XM_003484828.4	0.04255	0.05898	0.7213	92.3	818	886	68	0	0	854	96.4	1	886	886	100	100	1	886	886	0	1420	3677
LOC100647576	XM_003395977.3	XM_012388238.3	0.003471	0.07499	0.04628	99.1	342	345	3	0	0	345	100	1	345	345	100	100	1	345	345	4.62e-259	702	1811
LOC100647693	XM_003395978.3	XM_003491248.4	0.006176	0.05315	0.1162	98.7	694	703	9	0	0	698	99.3	1	703	703	100	100	1	703	703	0	1385	3584
LOC100648019	XM_003395981.3	XM_003491246.4	0.007409	0.04774	0.1552	98.4	679	690	11	0	0	685	99.3	1	690	690	100	100	1	690	690	0	1378	3567
LOC100648133	XM_003395982.3	XM_003491245.4	0.0093	0.06449	0.1442	97.4	1235	1268	33	0	0	1249	98.5	1	1268	1268	100	100	1	1268	1268	0	2565	6648
LOC100648248	XM_003395983.3	XM_012388253.3	0	0.09708	0	100	303	303	0	0	0	303	100	1	303	303	100	100	1	303	303	1e-225	614	1583
LOC100631053	XM_003395984.3	XM_024369143.2	0.1245	0.06471	1.924	77.1	64	83	19	0	0	76	91.6	1	83	83	100	100	1	83	83	1.55e-47	145	367
LOC100649294	XM_003395990.3	XM_003490298.4	0.05692	0.05739	0.9918	89.1	457	513	56	0	0	481	93.8	1	513	513	100	100	1	513	513	0	912	2357
LOC100649412	XM_003395991.3	XM_003490352.3	0	0.01605	0	100	515	515	0	0	0	515	100	1	515	515	100	100	1	515	515	0	912	2358
LOC100649534	XM_003395992.3	XM_012386874.3	0.006143	0.0392	0.1567	98.5	339	344	5	0	0	341	99.1	1	344	344	100	100	1	344	344	1.04e-250	681	1756
LOC100649655	XM_003395993.3	XM_003484873.4	0.007133	0.04159	0.1715	98.5	403	409	6	0	0	406	99.3	1	409	409	100	100	1	409	409	9.82e-305	828	2138
LOC100649842	XM_003395995.3	XM_003490239.4	0.002235	0.02756	0.08108	99.8	451	452	1	0	0	452	100	1	452	452	100	100	1	452	452	0	896	2316
LOC100650201	XM_003395998.3	XM_024368362.2	0.026	0.07095	0.3664	93.9	357	380	22	1	1	362	95.3	1	379	379	100	100	1	380	380	3.37e-205	568	1465
LOC100650559	XM_003396001.3	XM_003490313.4	0.00806	0.04579	0.176	98.1	561	572	10	1	1	567	99.1	1	571	571	100	100	1	572	572	0	1117	2890
LOC100650683	XM_003396002.3	XM_012386767.3	0.01655	0.03139	0.5272	96	530	552	19	1	3	539	97.6	1	549	549	100	100	1	552	552	0	991	2563
LOC100650809	XM_003396003.3	XM_003490321.4	0	0.03106	0	100	212	212	0	0	0	212	100	1	212	212	100	100	1	212	212	3.76e-137	382	982
LOC100650925	XM_003396004.3	XM_012385397.3	0.004666	0.0355	0.1314	98.9	373	377	4	0	0	375	99.5	1	377	377	100	100	1	377	377	1.79e-254	693	1788
LOC100651158	XM_003396006.3	XM_003490337.4	0.002484	0.03532	0.07033	99.4	1096	1103	6	1	1	1099	99.6	1	1103	1103	100	100	1	1102	1102	0	1935	5012
LOC100651403	XM_003396008.3	XM_012386842.3	0.6323	1.179	0.5361	96.2	454	472	18	0	0	461	97.7	1	472	1677	28.1	28.1	1	472	1676	1.99e-305	935	2416
LOC100651522	XM_003396009.3	XM_024368280.2	0.003067	0.03996	0.07677	98.5	812	824	5	1	7	814	98.8	1	817	817	100	100	1	824	824	0	1533	3969
LOC100651878	XM_003396011.3	XM_003490309.3	0.04013	0.02798	1.434	89.7	385	429	41	1	3	404	94.2	1	426	426	100	100	1	429	429	2.36e-280	763	1969
LOC100652116	XM_003396013.3	XM_024368305.2	0.02466	0.03477	0.7091	95.4	270	283	13	0	0	276	97.5	1	283	283	100	100	1	283	283	1.1e-203	556	1434
LOC100652233	XM_003396014.3	XM_003490347.4	0.004825	0.04516	0.1068	99.2	722	728	6	0	0	724	99.5	1	728	728	100	100	1	728	728	0	1389	3594
LOC100642205	XM_003396015.3	XM_003490349.4	0.1537	0.3293	0.4665	96.1	365	380	15	0	0	373	98.2	1	380	506	75.1	75.1	1	380	507	6.33e-152	443	1140
LOC100642451	XM_003396017.2	XM_003484820.4	0.009446	0.04479	0.2109	98.1	159	162	3	0	0	160	98.8	1	162	162	100	100	1	162	162	5.55e-110	310	793
LOC100642926	XM_003396021.3	XM_003490360.4	0.0147	0.02155	0.6821	97.1	407	419	12	0	0	411	98.1	1	419	419	100	100	1	419	419	2.34e-305	838	2164
LOC100643161	XM_003396023.3	XM_033320588.1	0.01312	0.03062	0.4283	96.6	906	938	26	1	6	918	97.9	1	932	932	100	100	1	938	938	0	1817	4706
LOC100643648	XM_003396027.3	XM_003490356.3	0.01778	0.04832	0.3679	96.1	420	437	17	0	0	428	97.9	1	437	437	100	100	1	437	437	9.19e-305	833	2151
LOC100644251	XM_003396031.2	XM_033321285.1	0.009588	0.1043	0.09192	97.6	204	209	5	0	0	205	98.1	1	209	209	100	100	1	209	209	2.91e-112	319	818
LOC100644366	XM_003396032.3	XM_012385410.3	0.03042	0.03513	0.8658	93.7	118	126	8	0	0	122	96.8	1	126	126	100	100	293	418	418	3.65e-77	234	596
LOC100644484	XM_003396033.3	XM_003490365.4	0.001651	0.06704	0.02463	97.4	481	494	13	0	0	482	97.6	1	494	494	100	100	1	494	494	3.55e-281	770	1989
LOC100644605	XM_003396034.3	XM_003490366.4	0.01083	0.06037	0.1794	98.4	243	247	4	0	0	245	99.2	1	247	247	100	100	1	247	247	4.43e-176	484	1245
LOC100644722	XM_003396035.3	XM_003490367.4	0.006248	0.1149	0.05439	98.2	168	171	3	0	0	171	100	1	171	171	100	100	1	171	171	1.17e-104	297	760
LOC100644847	XM_003396036.3	XM_003490368.4	0.003513	0.004593	0.7649	99.1	227	229	2	0	0	227	99.1	1	229	229	100	100	1	229	229	9.29e-160	441	1134
LOC100645445	XM_003396039.3	XM_033320638.1	0.008138	0.06776	0.1201	98.1	520	530	9	1	1	525	99.1	1	529	529	100	100	1	530	530	0	1037	2681
LOC100645988	XM_003396044.3	XM_003490246.4	0.003834	0.03798	0.101	98.6	1377	1397	19	1	1	1385	99.1	1	1396	1396	100	100	1	1397	1397	0	2251	5834
LOC100646106	XM_003396045.2	XM_003490247.4	0.03982	0.06199	0.6423	91.4	235	257	22	0	0	252	98.1	1	257	257	100	100	1	257	257	6.28e-181	497	1279
LOC100646224	XM_003396046.3	XM_012386782.3	0.08148	0.06048	1.347	84.4	216	256	40	0	0	239	93.4	1	256	256	100	100	1	256	256	1.96e-163	452	1164
LOC100646905	XM_003396052.3	XM_024368317.2	0.009834	0.06268	0.1569	97.9	1134	1158	24	0	0	1149	99.2	1	1158	1158	100	100	1	1158	1158	0	2249	5829
LOC100647145	XM_003396054.3	XM_003490251.3	0.001168	0.04788	0.02439	99.7	338	339	1	0	0	339	100	1	339	339	100	100	1	339	339	4.54e-247	671	1731
LOC100647261	XM_003396055.3	XM_024368320.2	0	0.03165	0	100	322	322	0	0	0	322	100	1	322	322	100	100	1	322	322	5.48e-244	662	1707
LOC100647730	XM_003396059.1	XM_003490256.3	0.002454	0.03448	0.07118	99.7	331	332	1	0	0	331	99.7	1	332	332	100	100	1	332	332	5.58e-201	554	1427
LOC100647967	XM_003396061.2	XM_033321301.1	0.0108	0.05598	0.193	97.5	430	441	10	1	1	439	99.5	1	441	441	100	100	1	440	440	3.46e-305	832	2148
LOC100648277	XM_003396064.3	XM_003484819.4	0.01578	0.1169	0.1349	96.1	245	255	9	1	1	247	96.9	1	254	255	99.6	99.6	1	255	257	8.47e-174	479	1232
LOC100648511	XM_003396066.2	XM_003490260.4	0.01772	0.06301	0.2812	96.1	148	154	6	0	0	152	98.7	1	154	154	100	100	1	154	154	5.65e-106	299	765
LOC100648633	XM_003396067.3	XM_003484876.4	0.02252	0.05911	0.3809	91.7	706	770	63	1	1	725	94.2	1	770	770	100	100	1	769	769	0	1325	3430
LOC100648861	XM_003396068.3	XM_003490327.4	0.008689	0.04364	0.1991	96.2	791	822	15	2	16	801	97.4	1	822	822	100	100	1	806	806	0	1576	4082
LOC100648976	XM_003396069.3	XM_003490263.4	0.002915	0.03527	0.08265	99.4	777	782	5	0	0	779	99.6	1	782	782	100	100	1	782	782	0	1562	4045
LOC100649210	XM_003396070.3	XM_012386880.3	0	0.03005	0	100	636	636	0	0	0	636	100	1	636	636	100	100	1	636	636	0	976	2523
LOC100649575	XM_003396073.3	XM_003484837.4	0.01196	0.05454	0.2192	100	315	315	0	0	0	315	100	7	321	321	98.1	98.1	16	330	330	2.74e-232	632	1631
LOC100650361	XM_003396079.3	XM_003484838.4	0.01644	0.05832	0.2819	96.5	249	258	9	0	0	253	98.1	1	258	258	100	100	1	258	258	1.18e-165	458	1179
LOC100650482	XM_003396080.2	XM_003491269.3	0.02524	0.05444	0.4637	94.9	504	531	27	0	0	519	97.7	1	531	531	100	100	1	531	531	0	1020	2637
LOC100650599	XM_003396081.3	XM_012388244.2	0.0005843	0.03729	0.01567	99.9	844	845	1	0	0	844	99.9	1	845	845	100	100	1	845	845	0	1330	3442
LOC100650724	XM_003396082.3	XM_012388208.3	0.08672	0.08753	0.9908	82.5	249	302	53	0	0	267	88.4	1	302	302	100	100	1	302	302	1.75e-152	429	1102
LOC100650960	XM_003396084.2	XM_024369170.2	0.001726	0.05284	0.03266	98.2	3564	3630	14	3	52	3570	98.3	1	3585	3585	100	100	80	3702	3702	0	6897	17895
LOC100651324	XM_003396086.3	XM_003490328.4	0.003891	0.03291	0.1182	99.4	615	619	4	0	0	616	99.5	1	619	619	100	100	1	619	619	0	1219	3154
LOC100651564	XM_003396088.3	XM_003484840.4	0.03296	0.08148	0.4045	92.9	182	196	14	0	0	187	95.4	1	196	196	100	100	1	196	196	5.92e-133	370	951
LOC100652039	XM_003396091.3	XM_033320730.1	0.002735	0.03926	0.06965	98.9	560	566	6	0	0	562	99.3	1	566	566	100	100	1	566	566	0	939	2426
LOC100652160	XM_003396092.3	XM_003490240.4	0.03292	0.07712	0.4268	91.5	617	674	28	4	29	624	92.6	1	661	661	100	100	1	658	658	0	1137	2940
LOC100642725	XM_003396098.3	XM_024368334.2	0.02197	0.06638	0.3309	96.1	295	307	12	0	0	299	97.4	1	307	308	99.7	99.7	1	307	315	3.82e-216	590	1522
LOC100643078	XM_003396101.3	XM_003484841.4	0.00279	0.09151	0.03049	99.3	284	286	2	0	0	285	99.7	1	286	286	100	100	1	286	286	3.22e-193	530	1366
LOC100643198	XM_003396102.3	XM_003490270.4	0.09429	1.454	0.06483	75.3	610	810	121	13	79	648	80	1	753	753	100	100	1	788	788	0	1118	2891
LOC100643324	XM_003396103.3	XM_012385948.3	0.01898	0.06065	0.313	95.9	800	834	34	0	0	816	97.8	1	834	834	100	100	1	834	834	0	1628	4216
LOC100643764	XM_003396107.3	XM_003484847.4	0.0125	0.04183	0.2988	93.5	836	894	53	1	5	841	94.1	1	894	896	99.8	99.8	1	889	891	0	1526	3951
LOC100643890	XM_003396108.3	XM_003484848.4	0.005488	0.03858	0.1423	98.8	411	416	5	0	0	413	99.3	1	416	416	100	100	1	416	416	1.23e-299	810	2093
LOC100644016	XM_003396109.2	XM_003484849.4	0.0096	0.03909	0.2456	98	649	662	13	0	0	652	98.5	1	662	662	100	100	1	662	662	0	1303	3371
LOC100644252	XM_003396111.3	XM_003484823.4	0	0.06755	0	100	531	531	0	0	0	531	100	1	531	531	100	100	1	531	531	0	877	2265
LOC100644556	XM_003396113.2	XM_003484852.3	0.01416	0.05006	0.2828	97.4	340	349	9	0	0	344	98.6	1	349	351	99.4	99.4	1	349	351	2.21e-260	706	1821
LOC100644677	XM_003396114.3	XM_012385190.3	0.002875	0.05269	0.05457	99.4	339	341	2	0	0	340	99.7	1	341	341	100	100	1	341	341	7.41e-238	648	1671
LOC100645004	XM_003396117.3	XM_003484856.4	0.02352	0.04022	0.5848	94.6	546	577	31	0	0	559	96.9	1	577	577	100	100	1	577	577	0	1017	2630
LOC100645122	XM_003396118.3	XM_003484860.4	0.008899	0.04826	0.1844	98.2	764	778	14	0	0	773	99.4	1	778	778	100	100	1	778	778	0	1536	3977
LOC100645244	XM_003396119.3	XM_003484879.3	0.01295	0.05041	0.2569	97.1	506	521	15	0	0	514	98.7	1	521	521	100	100	1	521	521	0	1035	2677
LOC100645372	XM_003396120.2	XM_003484857.2	0.007021	0.04004	0.1753	98.5	404	410	6	0	0	409	99.8	1	410	410	100	100	1	410	410	3.5e-296	801	2069
LOC100645489	XM_003396121.3	XM_003484859.4	0	0.09496	0	100	451	451	0	0	0	451	100	1	451	451	100	100	1	451	451	0	917	2370
LOC100645675	XM_003396123.3	XM_003484858.4	0.002304	0.04057	0.05679	99.5	427	429	2	0	0	428	99.8	1	429	429	100	100	1	429	429	0	868	2242
LOC100645908	XM_003396125.3	XM_003484861.4	0.001544	0.02427	0.06363	99.7	316	317	1	0	0	316	99.7	1	317	317	100	100	1	317	317	2.21e-236	642	1656
LOC100646021	XM_003396126.3	XM_003484880.4	0.03504	0.06307	0.5555	92.1	856	929	73	0	0	888	95.6	1	929	929	100	100	1	929	929	0	1647	4264
LOC100646142	XM_003396127.3	XM_033320814.1	0.003146	0.0393	0.08006	96.9	437	451	3	1	11	438	97.1	1	440	440	100	100	1	451	451	0	864	2233
LOC100646343	XM_003396129.3	XM_003484864.4	0	0.01351	0	100	160	160	0	0	0	160	100	1	160	160	100	100	1	160	160	1.9e-91	263	671
LOC100646707	XM_003396131.3	XM_003484866.4	0	0.01535	0	100	269	269	0	0	0	269	100	1	269	269	100	100	1	269	269	8.97e-171	472	1215
LOC100647217	XM_003396135.3	XM_003490275.3	0.001614	0.03389	0.04762	99.7	304	305	1	0	0	305	100	1	305	305	100	100	1	305	305	7.36e-229	622	1604
LOC100647577	XM_003396137.3	XM_003490272.4	0.003172	0.08851	0.03584	99.1	422	426	4	0	0	423	99.3	1	426	426	100	100	1	426	426	2.86e-255	699	1804
LOC100647694	XM_003396138.3	XM_012386732.3	0.0044	0.05614	0.07837	99	204	206	2	0	0	205	99.5	1	206	206	100	100	1	206	206	5.67e-145	402	1032
LOC100647694	XM_003396139.3	XM_003490331.4	0.004038	0.05159	0.07826	99.1	222	224	2	0	0	223	99.6	1	224	224	100	100	1	224	224	3.62e-150	416	1070
LOC100647968	XM_003396141.3	XM_003490269.3	0.08983	1.52	0.05909	80.9	655	810	122	12	33	696	85.9	1	788	788	100	100	1	799	799	0	1216	3145
LOC100649018	XM_003396150.3	XM_033324828.1	0.09034	0.07197	1.255	83.3	199	239	40	0	0	220	92.1	1	239	239	100	100	1	239	239	7.8e-141	394	1012
LOC100649135	XM_003396151.3	XM_012394123.3	0.003822	0.05011	0.07627	99.2	258	260	2	0	0	259	99.6	1	260	260	100	100	1	260	260	1.47e-176	486	1251
LOC100649499	XM_003396153.3	XM_012394127.3	0.01162	0.03989	0.2913	96.3	3006	3123	108	2	9	3041	97.4	1	3114	3115	100	100	1	3123	3127	0	5141	13336
LOC100649691	XM_003396155.3	XM_003485659.4	0.1176	0.1756	0.6697	96.6	259	268	9	0	0	261	97.4	1	268	309	86.7	86.7	1	268	309	6.29e-191	526	1356
LOC100650281	XM_003396159.3	XM_003490304.4	0.001462	0.02134	0.0685	99.7	340	341	1	0	0	340	99.7	1	341	341	100	100	1	341	341	1.14e-266	721	1860
LOC100650281	XM_003396160.3	XM_012386750.3	0.003712	0.02489	0.1491	99.2	374	377	3	0	0	376	99.7	1	377	377	100	100	1	377	377	1.63e-291	786	2031
LOC100650483	XM_003396161.3	XM_003490303.3	0.02024	0.01987	1.019	96.2	305	317	12	0	0	309	97.5	1	317	317	100	100	1	317	317	1.59e-204	561	1447
LOC100650600	XM_003396162.3	XM_003490302.4	0.03277	0.06293	0.5207	94.5	392	415	23	0	0	402	96.9	1	415	415	100	100	1	415	415	2.11e-295	800	2065
LOC100650725	XM_003396163.3	XM_012386819.3	0.3546	0.7415	0.4782	95.4	431	452	21	0	0	441	97.6	1	452	996	45.4	45.4	1	452	997	2.32e-298	854	2206
LOC100650845	XM_003396164.3	XM_012394132.3	0.02002	0.04461	0.4489	93.2	1279	1372	58	3	35	1297	94.5	1	1371	1371	100	100	1	1338	1338	0	1944	5037
LOC100651079	XM_003396166.3	XM_003490335.4	0	0.02357	0	100	282	282	0	0	0	282	100	1	282	282	100	100	1	282	282	9.48e-209	569	1467
LOC100651200	XM_003396167.3	XM_003490299.4	0.008927	0.04372	0.2042	98.4	657	668	11	0	0	662	99.1	1	668	668	100	100	1	668	668	0	1311	3394
LOC100651879	XM_003396172.3	XM_003490294.4	0	0.05104	0	100	143	143	0	0	0	143	100	1	143	143	100	100	1	143	143	6.04e-107	300	769
LOC100652234	XM_003396175.3	XM_012386852.3	0.009729	0.05347	0.182	98.5	331	336	4	1	1	332	98.8	1	335	335	100	100	1	336	336	3.27e-220	603	1554
LOC100642206	XM_003396176.3	XM_003490291.4	0.00286	0.02772	0.1032	99.4	179	180	1	0	0	179	99.4	1	180	180	100	100	1	180	180	1.68e-131	365	938
LOC100642452	XM_003396178.3	XM_003490289.4	0.004287	0.03212	0.1334	99.1	565	570	5	0	0	569	99.8	1	570	570	100	100	1	570	570	0	1056	2732
LOC100642691	XM_003396179.3	XM_003490288.4	0.2132	0.3416	0.6242	94.5	433	458	24	1	1	445	97.2	1	457	695	65.8	65.8	1	458	697	5.22e-305	847	2189
LOC100642807	XM_003396180.3	XM_003485654.4	0.006086	0.06513	0.09345	98.3	227	231	3	1	1	228	98.7	1	231	231	100	100	1	230	230	1.36e-155	431	1107
LOC100642961	XM_003396181.3	XM_003490287.4	0.00616	0.04366	0.1411	99.7	365	366	1	0	0	366	100	1	366	369	99.2	99.2	1	366	370	8.23e-279	754	1946
LOC100643079	XM_003396182.3	XM_003490286.4	0.02987	0.06312	0.4732	91.3	326	357	31	0	0	334	93.6	1	357	357	100	100	1	357	357	5.37e-223	612	1577
LOC100643199	XM_003396183.3	XM_012386894.3	0.002291	0.03977	0.05761	99.5	600	603	3	0	0	602	99.8	1	603	603	100	100	1	603	603	0	1241	3212
LOC100643325	XM_003396184.3	XM_003490284.4	0	0.06485	0	100	104	104	0	0	0	104	100	1	104	104	100	100	1	104	104	6.2e-77	221	564
LOC100643448	XM_003396185.3	XM_003490282.4	0.005585	0.04363	0.128	98.9	552	558	6	0	0	555	99.5	1	558	558	100	100	1	558	558	0	1114	2881
LOC100643573	XM_003396186.3	XM_012386792.3	0.01347	0.0441	0.3054	97.2	459	472	13	0	0	466	98.7	1	472	472	100	100	1	472	472	0	875	2262
LOC100643693	XM_003396187.3	XM_003490281.4	0.005267	0.05561	0.09472	98.9	437	442	5	0	0	441	99.8	1	442	442	100	100	1	442	442	1.09e-297	808	2086
LOC100643805	XM_003396189.3	XM_003490279.4	0.01635	0.05441	0.3006	96.5	386	400	14	0	0	393	98.3	1	400	400	100	100	1	400	400	6.51e-296	800	2065
LOC100644017	XM_003396190.3	XM_033318963.1	0.01469	0.0761	0.193	96	168	175	7	0	0	169	96.6	1	175	175	100	100	1	175	175	8.29e-116	325	834
LOC100644253	XM_003396192.3	XM_003487735.4	0	0.02812	0	99.7	393	394	0	1	1	393	99.7	13	405	405	97	97	1	394	394	9.92e-284	769	1985
LOC100644439	XM_003396194.3	XM_003484634.4	0	0.0385	0	100	175	175	0	0	0	175	100	1	175	175	100	100	1	175	175	8.35e-125	348	893
LOC100644802	XM_003396197.3	XM_003484637.4	0.01273	0.05279	0.2411	97.2	239	246	7	0	0	243	98.8	1	246	246	100	100	1	246	246	2.05e-185	507	1306
LOC100645560	XM_003396202.3	XM_003493255.4	0.02213	0.09312	0.2376	90.8	571	629	58	0	0	583	92.7	2	630	630	99.8	99.8	11	639	639	0	1023	2644
LOC100645676	XM_003396203.3	XM_003493270.3	0.03172	0.09367	0.3386	93.7	447	477	30	0	0	461	96.6	4	480	480	99.4	99.4	3	479	479	0	930	2403
LOC100645794	XM_003396204.3	XM_033319610.1	0.01923	0.04478	0.4295	94.8	513	541	27	1	1	522	96.5	1	540	540	100	100	1	541	541	0	967	2499
LOC100645909	XM_003396205.3	XM_003493254.4	0.002666	0.07884	0.03382	99.4	335	337	2	0	0	336	99.7	1	337	337	100	100	1	337	337	3.33e-248	674	1738
LOC100646143	XM_003396207.3	XM_012391369.3	0.03041	0.05899	0.5154	93	426	458	28	3	4	438	95.6	1	456	458	99.6	99.6	1	456	458	3.54e-302	820	2119
LOC100646344	XM_003396208.3	XM_003493252.4	0	0.04549	0	100	188	188	0	0	0	188	100	1	188	188	100	100	1	188	188	3.88e-125	350	898
LOC100646708	XM_003396211.3	XM_012382871.3	0	0.02128	0	100	200	200	0	0	0	200	100	1	200	200	100	100	1	200	200	2.16e-146	405	1040
LOC100646708	XM_003396212.3	XM_012382872.3	0.002641	0.02274	0.1161	99.5	187	188	1	0	0	187	99.5	1	188	188	100	100	1	188	188	1.73e-137	381	979
LOC100647026	XM_003396214.3	XM_003493249.4	0.014	0.05669	0.2469	97	553	570	17	0	0	563	98.8	1	570	570	100	100	1	570	570	0	1126	2913
LOC100647146	XM_003396215.3	XM_003493263.4	0.05874	0.1004	0.5848	89.7	546	609	61	2	2	576	94.6	1	609	630	96.7	96.7	4	610	623	0	1110	2870
LOC100647262	XM_003396216.3	XM_003493248.4	0	0.04847	0	100	418	418	0	0	0	418	100	1	418	418	100	100	1	418	418	1.47e-305	856	2211
LOC100647618	XM_003396219.3	XM_003493264.4	0.02508	0.08468	0.2962	95.2	99	104	5	0	0	101	97.1	1	104	104	100	100	1	104	104	7.01e-65	191	485
LOC100647848	XM_003396221.3	XM_003484599.4	0.01181	0.03864	0.3055	97.5	353	362	9	0	0	356	98.3	1	362	362	100	100	1	362	362	2.06e-266	722	1863
LOC100648092	XM_003396223.3	XM_003493244.4	0.06489	0.04587	1.415	87.7	293	334	39	1	2	311	93.1	1	332	332	100	100	1	334	334	6.06e-217	594	1532
LOC100648278	XM_003396225.3	XM_003493241.4	0.00113	0.04337	0.02605	99.8	441	442	1	0	0	442	100	1	442	442	100	100	1	442	442	2.1e-295	802	2071
LOC100648395	XM_003396226.3	XM_012391371.3	0.01158	0.01663	0.6962	97.7	467	478	11	0	0	473	99	1	478	478	100	100	1	478	478	0	919	2375
LOC100648512	XM_003396227.3	XM_003493239.4	0.02223	0.09977	0.2228	95.1	135	142	6	1	1	137	96.5	1	142	142	100	100	1	141	141	3.81e-98	278	711
LOC100649211	XM_003396233.3	XM_003484600.4	0.00832	0.05484	0.1517	98.2	388	395	7	0	0	394	99.7	1	395	395	100	100	1	395	395	6.25e-296	799	2064
LOC100649576	XM_003396236.3	XM_003491629.4	0.007061	0.03908	0.1807	95.7	1244	1300	52	2	4	1249	96.1	1	1300	1300	100	100	1	1296	1296	0	2081	5392
LOC100649881	XM_003396239.3	XM_003491634.4	0.0323	0.05308	0.6085	93.1	472	507	34	1	1	491	96.8	1	506	506	100	100	1	507	507	0	958	2476
LOC100650362	XM_003396243.3	XM_003491636.4	0	0.03255	0	100	153	153	0	0	0	153	100	1	153	153	100	100	1	153	153	3.16e-116	325	832
LOC100651080	XM_003396248.3	XM_003491625.4	0.005297	0.06044	0.08763	99.1	576	581	5	0	0	577	99.3	1	581	581	100	100	1	581	581	0	969	2505
LOC100651201	XM_003396249.3	XM_003491661.4	0.006227	0.04231	0.1472	98.6	281	285	4	0	0	283	99.3	1	285	285	100	100	1	285	285	1.07e-211	577	1487
LOC100651326	XM_003396250.3	XM_003491624.4	0.001384	0.08144	0.017	99.6	278	279	1	0	0	278	99.6	1	279	279	100	100	1	279	279	6.25e-226	612	1579
LOC100651681	XM_003396252.3	XM_012388784.3	0.01195	0.04998	0.2391	97.6	445	456	11	0	0	447	98	1	456	456	100	100	1	456	456	3.95e-226	628	1619
LOC100651802	XM_003396253.3	XM_033322295.1	0.0152	0.07613	0.1997	97.1	494	509	15	0	0	501	98.4	1	509	509	100	100	1	509	509	0	975	2521
LOC100651921	XM_003396254.3	XM_024365200.2	0.001014	0.05417	0.01872	99	484	489	1	2	4	485	99.2	1	489	489	100	100	1	485	485	0	1020	2637
LOC100652118	XM_003396256.3	XM_003491620.4	0	0.03433	0	100	385	385	0	0	0	385	100	1	385	385	100	100	1	385	385	7.51e-292	788	2035
LOC100652235	XM_003396257.3	XM_003491622.4	0.006425	0.05135	0.1251	98.5	271	275	4	0	0	273	99.3	1	275	275	100	100	1	275	275	7.42e-198	541	1394
LOC100642207	XM_003396258.3	XM_003491617.4	0.001554	0.09836	0.0158	99.7	320	321	1	0	0	321	100	1	321	321	100	100	1	321	321	1.36e-223	610	1573
LOC100642636	XM_003396262.3	XM_012388926.3	0.04917	0.082	0.5996	90.4	274	303	28	1	1	283	93.4	1	303	303	100	100	1	302	302	9.84e-194	533	1373
LOC100642880	XM_003396263.2	XM_033322292.1	0	0.03333	0	100	159	159	0	0	0	159	100	1	159	159	100	100	1	159	159	2.87e-106	300	768
LOC100643118	XM_003396265.3	XM_003491609.4	0.001998	0.05505	0.0363	99.5	1038	1043	5	0	0	1039	99.6	1	1043	1135	91.9	91.9	1	1043	1132	0	1926	4989
LOC100643240	XM_003396266.3	XM_003484598.4	0.03307	0.1057	0.3128	89.3	643	720	66	2	11	662	91.9	1	720	720	100	100	1	709	709	0	1070	2767
LOC100643362	XM_003396267.3	XM_012388893.3	0.01828	0.05317	0.3437	96.7	433	448	15	0	0	441	98.4	1	448	450	99.6	99.6	1	448	450	0	891	2303
LOC100643483	XM_003396268.3	XM_003491606.3	0.006842	0.05378	0.1272	96.1	543	565	18	1	4	547	96.8	1	565	565	100	100	1	561	561	1.24e-302	830	2145
LOC100643609	XM_003396269.3	XM_003491607.4	0.02422	0.06876	0.3522	94.9	148	156	8	0	0	152	97.4	1	156	156	100	100	1	156	156	4.04e-91	261	668
LOC100644293	XM_003396274.3	XM_003491602.4	0	0.117	0	100	191	191	0	0	0	191	100	1	191	191	100	100	1	191	191	2.34e-132	369	946
LOC100644523	XM_003396275.3	XM_003491599.4	0.02839	0.07764	0.3657	94.3	591	627	36	0	0	609	97.1	1	627	627	100	100	1	627	627	0	1183	3060
LOC100644723	XM_003396277.3	XM_012388877.3	0.00452	0.06936	0.06517	99.1	637	643	6	0	0	640	99.5	1	643	643	100	100	1	643	643	0	1242	3214
LOC100644848	XM_003396278.3	XM_003491655.4	0.002852	0.06832	0.04174	99.4	629	633	4	0	0	631	99.7	1	633	633	100	100	1	633	633	0	1245	3221
LOC100645123	XM_003396281.3	XM_003491597.4	0.01432	0.03067	0.467	96.7	204	211	6	1	1	207	98.1	1	210	210	100	100	8	218	218	3.89e-149	413	1061
LOC100645373	XM_003396283.3	XM_003491594.4	0.003113	0.03895	0.07992	99.2	599	604	4	1	1	602	99.7	1	603	603	100	100	1	604	604	0	1221	3160
LOC100645373	XM_003396284.3	XM_003491593.4	0.003113	0.03895	0.07992	99.2	599	604	4	1	1	602	99.7	1	604	604	100	100	1	603	603	0	1221	3160
LOC100645561	XM_003396285.3	XM_003491595.4	0.007396	0.03041	0.2432	98.5	338	343	5	0	0	339	98.8	1	343	343	100	100	1	343	343	1.2e-244	665	1716
LOC100646023	XM_003396289.3	XM_012388960.3	0.001521	0.05259	0.02893	99.7	1302	1306	4	0	0	1303	99.8	1	1306	1306	100	100	1	1306	1306	0	2583	6696
LOC100646258	XM_003396291.3	XM_003491587.3	0	0.02953	0	100	572	572	0	0	0	572	100	1	572	572	100	100	1	572	572	0	1132	2928
LOC100646505	XM_003396293.3	XM_012388904.3	0.009155	0.05452	0.1679	98.1	895	912	17	0	0	905	99.2	1	912	912	100	100	1	912	912	0	1758	4552
LOC100646740	XM_003396295.3	XM_012388989.3	0.002927	0.04358	0.06718	99.4	340	342	2	0	0	342	100	1	342	342	100	100	1	342	342	1e-256	696	1795
LOC100646862	XM_003396296.3	XM_003484606.4	0.004595	0.1056	0.04349	98.9	565	571	6	0	0	569	99.6	1	571	571	100	100	1	571	571	0	1120	2896
LOC100647064	XM_003396298.2	XM_012388987.3	0.02404	0.02478	0.9703	96.5	531	550	19	0	0	540	98.2	1	550	550	100	100	1	550	550	1.98e-240	672	1733
LOC100647184	XM_003396299.3	XM_003491582.2	0.002113	0.0301	0.0702	99.6	238	239	1	0	0	238	99.6	1	239	239	100	100	1	239	239	1.75e-178	489	1259
LOC100647420	XM_003396301.3	XM_012388943.3	0.002968	0.05147	0.05767	98.1	685	698	4	1	9	687	98.4	1	689	689	100	100	1	698	698	0	1325	3430
LOC100647656	XM_003396303.3	XM_003491577.4	0.001925	0.01824	0.1055	99.6	515	517	2	0	0	516	99.8	1	517	517	100	100	1	517	517	0	984	2543
LOC100647774	XM_003396304.3	XM_012388931.3	0.01606	0.04393	0.3656	96.8	1022	1056	34	0	0	1043	98.8	1	1056	1056	100	100	1	1056	1056	0	2019	5232
LOC100648361	XM_003396308.3	XM_003491571.3	0.03056	0.09237	0.3308	95.4	62	65	3	0	0	63	96.9	1	65	65	100	100	1	65	65	3.12e-39	123	309
LOC100648475	XM_003396309.3	XM_003491569.4	0.03332	0.07776	0.4285	92.7	663	715	50	1	2	689	96.4	1	715	715	100	100	1	713	713	0	1239	3205
LOC100648596	XM_003396310.3	XM_003491568.4	0.003678	0.01642	0.224	99.2	789	795	6	0	0	790	99.4	1	795	795	100	100	1	795	795	0	1584	4102
LOC100648710	XM_003396311.3	XM_003491706.4	0	0.06061	0	100	161	161	0	0	0	161	100	1	161	161	100	100	1	161	161	1.8e-119	333	855
LOC100648824	XM_003396312.3	XM_003491650.4	0.01852	0.09332	0.1985	95.4	188	197	9	0	0	192	97.5	1	197	197	100	100	1	197	197	4.01e-136	379	972
LOC100649136	XM_003396315.3	XM_003491702.4	0.003291	0.04	0.08226	99.3	1338	1348	10	0	0	1343	99.6	1	1348	1348	100	100	1	1348	1348	0	2662	6901
LOC100649808	XM_003396321.3	XM_003491700.4	0.008737	0.0832	0.105	94.7	1091	1152	61	0	0	1097	95.2	1	1152	1152	100	100	1	1152	1152	0	1981	5133
LOC100649927	XM_003396322.3	XM_003491697.4	0	0.03037	0	100	183	183	0	0	0	183	100	1	183	183	100	100	1	183	183	1.27e-132	369	946
LOC100650440	XM_003396325.3	XM_003491696.4	0.001576	0.05687	0.02771	99.3	957	964	7	0	0	958	99.4	1	964	964	100	100	1	964	964	0	1948	5046
LOC100650561	XM_003396326.3	XM_003491695.4	0.008128	0.04857	0.1674	98.2	391	398	7	0	0	392	98.5	1	398	398	100	100	1	398	398	9.09e-286	774	1998
LOC100650685	XM_003396327.3	XM_003491691.4	0.0009095	0.05182	0.01755	99.8	1537	1540	3	0	0	1538	99.9	1	1540	1540	100	100	1	1540	1540	0	2980	7726
LOC100650926	XM_003396329.3	XM_003491692.4	0.002202	0.04868	0.04524	99.5	221	222	1	0	0	221	99.5	1	222	222	100	100	1	222	222	3.27e-161	444	1142
LOC100651128	XM_003396331.3	XM_003491694.4	0.007369	0.05896	0.125	98.4	306	311	5	0	0	308	99	1	311	311	100	100	1	311	311	5.74e-220	600	1547
LOC100651640	XM_003396335.3	XM_003491680.4	0.02741	0.04094	0.6695	94.3	415	440	25	0	0	427	97	1	440	440	100	100	1	440	440	2.4e-300	814	2103
LOC100651880	XM_003396337.3	XM_012388770.3	0.01354	0.06655	0.2034	92	391	425	34	0	0	401	94.4	1	425	425	100	100	1	425	425	5.04e-260	711	1835
LOC100651997	XM_003396338.3	XM_012388980.3	0.02795	0.04994	0.5597	93.2	290	311	20	1	1	298	95.8	1	310	310	100	100	1	311	311	7.7e-195	536	1382
LOC100652119	XM_003396339.3	XM_012388981.3	0.001852	0.04789	0.03867	99.5	201	202	1	0	0	202	100	1	202	202	100	100	1	202	202	3.29e-142	394	1013
LOC100642283	XM_003396341.3	XM_003491679.4	0	0.04921	0	100	199	199	0	0	0	199	100	1	199	199	100	100	1	199	199	3.32e-145	402	1032
LOC100642402	XM_003396342.3	XM_024369542.2	0.004039	0.03962	0.1019	98.7	845	856	11	0	0	848	99.1	1	856	856	100	100	1	856	856	0	1558	4034
LOC100642518	XM_003396343.2	XM_003491648.4	0.06682	0.03927	1.702	88.1	342	388	46	0	0	366	94.3	1	388	390	99.5	99.5	1	388	391	1.52e-255	697	1798
LOC100642726	XM_003396344.3	XM_003491677.4	0.003167	0.1153	0.02747	96.9	1056	1090	20	1	14	1060	97.2	1	1090	1090	100	100	1	1076	1076	0	1737	4498
LOC100642962	XM_003396346.2	XM_003491674.3	0.008297	0.06404	0.1296	98.3	347	353	6	0	0	349	98.9	1	353	353	100	100	1	353	353	5.13e-251	682	1760
LOC100643080	XM_003396347.2	XM_003484613.4	0.004228	0.068	0.06218	98.9	187	189	2	0	0	187	98.9	1	189	190	99.5	99.5	1	189	192	4.7e-132	368	944
LOC100643200	XM_003396348.3	XM_003491670.4	0.1083	0.1972	0.5491	99.7	349	350	1	0	0	350	100	1	350	423	82.7	82.7	1	350	424	4.16e-242	665	1717
LOC100643449	XM_003396350.3	XM_012389001.3	0.02235	0.04277	0.5226	94.5	363	384	21	0	0	371	96.6	1	384	390	98.5	98.5	1	384	414	7.29e-271	736	1901
LOC100643694	XM_003396351.3	XM_012388903.3	0.01078	0.04197	0.2569	97.7	126	129	3	0	0	128	99.2	1	129	129	100	100	1	129	129	3.37e-95	270	689
LOC100643848	XM_003396352.3	XM_003491665.4	0.0209	0.1946	0.1074	95.6	581	608	27	0	0	596	98	1	608	608	100	100	1	608	608	0	1138	2943
LOC100644208	XM_003396355.3	XM_012388851.3	0.003083	0.04364	0.07065	92.1	616	669	5	2	48	617	92.2	1	621	621	100	100	1	669	669	0	1092	2823
LOC100644440	XM_003396357.3	XM_003491643.4	0.009562	0.05214	0.1834	97.9	875	894	18	1	1	886	99.1	1	893	893	100	100	1	894	894	0	1736	4497
LOC100644558	XM_003396358.2	XM_003491600.4	0.003233	0.03473	0.09309	99.3	275	277	2	0	0	276	99.6	1	277	277	100	100	1	277	277	3.84e-201	550	1416
LOC100644679	XM_003396359.3	XM_012388860.3	0.01343	0.04555	0.2949	97.1	298	307	9	0	0	301	98	1	307	307	100	100	1	307	307	7.37e-230	625	1611
LOC100644803	XM_003396360.3	XM_012388862.3	0.006427	0.04608	0.1395	98.7	295	299	4	0	0	298	99.7	1	299	299	100	100	1	299	299	6.67e-213	581	1498
LOC100644925	XM_003396361.3	XM_012388859.3	0.02211	0.03806	0.5808	95.5	384	402	18	0	0	392	97.5	1	402	402	100	100	1	402	402	6.45e-272	739	1908
LOC100645047	XM_003396362.3	XM_003491627.4	0.01748	0.07634	0.229	96.2	405	421	16	0	0	417	99	1	421	421	100	100	1	421	421	3.29e-305	858	2216
LOC100645164	XM_003396363.3	XM_003487719.4	0.02356	0.03171	0.7429	95.1	98	103	5	0	0	100	97.1	31	133	133	77.4	77.4	1	103	103	1.19e-68	202	513
LOC100645286	XM_003396364.3	XM_003491579.3	0	0.03158	0	100	433	433	0	0	0	433	100	1	433	433	100	100	1	433	433	6.28e-281	764	1974
LOC100645408	XM_003396365.3	XM_003491590.4	0.01431	0.06544	0.2187	99	98	99	1	0	0	99	100	1	99	99	100	100	1	99	99	3.56e-67	196	499
LOC100645631	XM_003396366.3	XM_003491641.4	0.002201	0.04189	0.05254	99.6	668	671	3	0	0	671	100	1	671	671	100	100	1	671	671	0	1288	3334
LOC100645753	XM_003396367.3	XM_003484614.4	0.02334	0.05619	0.4153	95.6	258	270	12	0	0	263	97.4	1	270	270	100	100	1	270	270	4.64e-194	531	1368
LOC100645874	XM_003396368.3	XM_003491671.4	0.002291	0.04468	0.05128	99.5	436	438	2	0	0	437	99.8	1	438	438	100	100	1	438	438	0	873	2256
LOC100645989	XM_003396369.3	XM_003491682.4	0.01398	0.03791	0.3686	97	382	394	12	0	0	390	99	1	394	394	100	100	1	394	394	5.6e-278	754	1946
LOC100646107	XM_003396370.3	XM_003491675.4	0.002406	0.02633	0.09137	99.5	585	588	3	0	0	588	100	1	588	588	100	100	1	588	588	0	1120	2897
LOC100646107	XM_003396371.3	XM_003491676.4	0.002421	0.02661	0.091	99.5	581	584	3	0	0	584	100	1	584	584	100	100	1	584	584	0	1113	2879
LOC100646414	XM_003396373.3	XM_024371745.2	0.002066	0.02728	0.07575	99.6	483	485	2	0	0	484	99.8	84	568	568	85.4	85.4	1	485	485	0	987	2551
LOC100647027	XM_003396377.3	XM_003484662.4	0.01081	0.07233	0.1495	97.8	314	321	7	0	0	318	99.1	1	321	321	100	100	1	321	321	1.38e-232	633	1632
LOC100647501	XM_003396381.3	XM_003484615.4	0.006745	0.05728	0.1178	98.6	272	276	4	0	0	275	99.6	1	276	276	100	100	1	276	276	3.44e-208	567	1462
LOC100647970	XM_003396385.3	XM_003493243.4	0.01623	0.05362	0.3027	96.6	853	883	30	0	0	870	98.5	1	883	883	100	100	1	883	883	0	1636	4237
LOC100649332	XM_003396397.3	XM_012388933.3	0.02313	0.05943	0.3892	95.2	620	651	30	1	1	635	97.5	1	650	650	100	100	1	651	651	0	1162	3007
LOC100650322	XM_003396406.3	XM_012381983.3	0.0009123	0.08121	0.01123	99.8	1094	1096	2	0	0	1095	99.9	1	1096	1096	100	100	1	1096	1096	0	1349	3492
LOC100650643	XM_003396408.3	XM_003484623.4	0.08477	0.06017	1.409	76.7	92	120	20	1	8	103	85.8	1	120	120	100	100	1	112	112	2.03e-63	188	478
LOC100650766	XM_003396409.3	XM_012381831.3	0.004649	0.05174	0.08985	99	500	505	5	0	0	500	99	1	505	505	100	100	1	505	505	0	873	2256
LOC100651159	XM_003396413.3	XM_003484626.4	0	0.02309	0	100	92	92	0	0	0	92	100	1	92	92	100	100	1	92	92	2.72e-61	181	459
LOC100651641	XM_003396415.3	XM_033318834.1	0.01624	0.05843	0.2779	96.8	239	247	8	0	0	243	98.4	1	247	247	100	100	1	247	247	3.35e-171	471	1213
LOC100652075	XM_003396418.3	XM_003484629.4	0.09267	0.04926	1.881	83.9	214	255	41	0	0	236	92.5	1	255	255	100	100	1	255	255	1.39e-151	422	1086
LOC100652313	XM_003396420.3	XM_003484666.4	0.03328	0.04163	0.7994	92.1	465	505	40	0	0	480	95	1	505	526	96	96	1	505	531	0	954	2465
LOC100642284	XM_003396421.3	XM_012382934.3	0.01439	0.06173	0.2331	96.6	828	857	29	0	0	840	98	1	857	857	100	100	1	857	857	0	1613	4177
LOC100642808	XM_003396422.3	XM_003484631.4	0.01493	0.0621	0.2404	92.8	519	559	38	1	2	527	94.3	1	557	557	100	100	1	559	559	0	877	2266
LOC100642927	XM_003396423.3	XM_003494169.4	0.01931	0.04583	0.4214	95.7	845	883	38	0	0	863	97.7	1	883	883	100	100	1	883	883	0	1615	4182
LOC100643241	XM_003396425.3	XM_012382961.3	0.03657	0.09375	0.3901	91.9	616	670	53	1	1	641	95.7	1	669	669	100	100	1	670	670	0	1149	2973
LOC100643363	XM_003396426.3	XM_003492309.4	0.005167	0.09064	0.057	99	287	290	3	0	0	288	99.3	1	290	290	100	100	1	290	290	3.01e-200	548	1413
LOC100643484	XM_003396427.3	XM_003492308.4	0.02339	0.08821	0.2651	96.6	113	117	4	0	0	114	97.4	1	117	149	78.5	78.5	1	117	149	8.04e-53	164	415
LOC100644254	XM_003396432.3	XM_003487617.3	0.5486	0.8285	0.6621	94.7	537	567	30	0	0	547	96.5	1	567	1542	36.8	36.8	1	567	1541	0	974	2518
LOC100644367	XM_003396433.3	XM_003487620.4	0.003167	0.03527	0.0898	97.7	592	606	14	0	0	593	97.9	1	606	606	100	100	1	606	606	0	946	2446
LOC100644559	XM_003396434.3	XM_003487621.4	0.005427	0.05248	0.1034	98.8	876	887	11	0	0	879	99.1	1	887	887	100	100	1	887	887	0	1766	4573
LOC100644804	XM_003396436.3	XM_003487623.4	0.001578	0.04817	0.03277	99.7	667	669	2	0	0	669	100	1	669	669	100	100	1	669	669	0	1336	3457
LOC100644926	XM_003396437.3	XM_003487624.4	0.005348	0.03858	0.1386	96.2	403	419	16	0	0	404	96.4	1	419	419	100	100	1	419	419	5.41e-268	731	1886
LOC100645490	XM_003396441.3	XM_024366741.2	0.03192	0.06647	0.4802	91.4	426	466	27	3	13	437	93.8	1	454	454	100	100	1	465	465	1.83e-305	834	2154
LOC100645911	XM_003396445.3	XM_003488421.4	0	0.07148	0	100	316	316	0	0	0	316	100	1	316	316	100	100	1	316	316	3.84e-241	654	1687
LOC100646024	XM_003396446.3	XM_024366748.2	0.002413	0.09318	0.02589	99.5	207	208	1	0	0	207	99.5	1	208	208	100	100	1	208	208	6.99e-131	366	940
LOC100646145	XM_003396447.3	XM_003488424.3	0.04117	0.08716	0.4723	91.3	115	126	11	0	0	123	97.6	1	126	126	100	100	1	126	126	5.04e-82	236	602
LOC100646828	XM_003396453.2	XM_003484641.3	0.003196	0.03572	0.08946	99.4	308	310	2	0	0	310	100	1	310	310	100	100	1	310	310	8.21e-224	610	1572
LOC100647065	XM_003396455.3	XM_033318935.1	0.01334	0.1265	0.1054	87.4	487	557	42	3	28	488	87.6	9	545	545	98.5	98.5	22	570	570	4.21e-106	329	844
LOC100648557	XM_003396465.3	XM_003484560.4	0.05327	0.02439	2.184	90.3	112	124	11	1	1	115	92.7	1	124	124	100	100	1	123	123	6.94e-72	210	535
LOC100648898	XM_003396468.2	XM_012392176.3	0.01587	0.04856	0.3267	96.7	411	425	14	0	0	418	98.4	1	425	425	100	100	1	425	425	4.49e-302	817	2111
LOC100649020	XM_003396469.2	XM_003493790.4	0.008895	0.06881	0.1293	98.1	367	374	7	0	0	372	99.5	1	374	374	100	100	1	374	374	2.43e-271	735	1898
LOC100649258	XM_003396471.3	XM_012383000.3	0.02673	0.05796	0.4611	94.8	328	346	18	0	0	337	97.4	1	346	346	100	100	1	346	346	9.37e-223	610	1573
LOC100650078	XM_003396477.3	XM_003484561.4	0.04974	0.0725	0.6861	90	199	221	22	0	0	208	94.1	1	221	221	100	100	1	221	221	5.44e-123	347	891
LOC100651040	XM_003396484.3	XM_003487064.4	0.02588	0.06029	0.4293	92.6	550	594	40	3	4	562	94.6	1	591	591	100	100	1	593	593	0	1051	2718
LOC100651405	XM_003396486.3	XM_003487067.4	0.02256	0.05869	0.3843	95.2	541	568	27	0	0	559	98.4	1	568	568	100	100	1	568	568	0	1131	2926
LOC100642928	XM_003396499.3	XM_012390917.3	0.03398	0.06657	0.5104	93.1	268	288	20	0	0	279	96.9	1	288	288	100	100	1	288	288	4.46e-201	550	1418
LOC100643891	XM_003396505.3	XM_033323406.1	0.0177	0.1375	0.1287	96.7	413	427	14	0	0	423	99.1	1	427	427	100	100	18	444	444	0	864	2233
LOC100644018	XM_003396506.3	XM_033319490.1	0.003012	0.02905	0.1037	99.4	509	512	3	0	0	510	99.6	1	512	512	100	100	1	512	512	4.56e-258	713	1841
LOC100644132	XM_003396507.3	XM_003493113.4	0.04761	0.07058	0.6745	89.5	306	342	35	1	1	319	93.3	1	341	341	100	100	1	342	547	1.91e-220	612	1578
LOC100644485	XM_003396510.3	XM_012390278.3	0.005628	0.05482	0.1027	92.9	1238	1333	14	2	81	1246	93.5	1	1252	1252	100	100	1	1333	1333	0	2231	5782
LOC100644606	XM_003396511.3	XM_033320698.1	0.08012	0.09159	0.8747	84.6	362	428	66	0	0	386	90.2	1	428	428	100	100	1	428	428	9.01e-260	711	1834
LOC100644724	XM_003396512.3	XM_003484567.3	0.01752	0.05734	0.3054	96.5	328	340	12	0	0	333	97.9	1	340	340	100	100	1	340	340	2.8e-221	606	1562
LOC100644965	XM_003396514.3	XM_012384103.3	0.0006798	0.0502	0.01354	99.6	1328	1334	2	1	4	1329	99.6	1	1330	1330	100	100	1	1334	1334	0	2612	6770
LOC100645447	XM_003396518.3	XM_003484640.4	0.02893	0.04448	0.6504	94	887	944	56	1	1	909	96.3	1	944	944	100	100	1	943	943	0	1752	4538
LOC100645562	XM_003396519.3	XM_003488408.4	0.003112	0.05465	0.05694	99.3	662	667	5	0	0	664	99.6	1	667	667	100	100	1	667	667	0	1332	3447
LOC100645679	XM_003396520.3	XM_012384042.3	0.03641	0.07502	0.4854	92.7	664	716	52	0	0	689	96.2	1	716	716	100	100	1	716	716	0	1288	3334
LOC100645912	XM_003396522.2	XM_012382729.3	0.0048	0.07843	0.0612	99	202	204	2	0	0	202	99	1	204	204	100	100	1	204	204	4.03e-153	422	1085
LOC100646025	XM_003396523.3	XM_003484569.4	0	0.03057	0	97.8	362	370	3	2	5	362	97.8	1	368	368	100	100	1	367	367	2.91e-230	631	1627
LOC100646146	XM_003396524.3	XM_003484568.4	0.002219	0.09093	0.0244	99.5	220	221	1	0	0	220	99.5	1	221	221	100	100	1	221	221	3.12e-154	426	1096
LOC100646710	XM_003396528.3	XM_003484570.3	0.01739	0.04559	0.3814	96.8	271	280	9	0	0	277	98.9	1	280	280	100	100	1	280	280	6.78e-192	526	1356
LOC100646829	XM_003396529.3	XM_003484571.4	0.01948	0.06097	0.3195	95.7	401	419	18	0	0	411	98.1	1	419	419	100	100	1	419	419	3.15e-283	769	1986
LOC100646949	XM_003396530.3	XM_012381887.3	0.006351	0.06257	0.1015	98	1247	1273	20	1	6	1253	98.4	1	1267	1267	100	100	1	1273	1273	0	2264	5866
LOC100647066	XM_003396531.3	XM_012381911.3	0.04587	0.04211	1.089	91.3	493	540	47	0	0	518	95.9	1	540	540	100	100	1	540	540	0	995	2572
LOC100647264	XM_003396533.3	XM_033319749.1	0.04413	0.07333	0.6017	91.4	680	744	63	1	1	714	96	1	744	744	100	100	1	743	743	0	1312	3396
LOC100647382	XM_003396534.3	XM_012382014.3	0.002365	0.07505	0.03151	97.9	925	945	5	1	15	927	98.1	1	930	930	100	100	1	945	945	0	1672	4331
LOC100647502	XM_003396535.3	XM_012381511.3	0.01591	0.07032	0.2263	95.9	2200	2294	92	1	2	2232	97.3	1	2294	2294	100	100	1	2292	2292	0	3594	9320
LOC100647621	XM_003396536.3	XM_012381539.3	0.00245	0.04419	0.05545	97.9	1103	1127	8	2	16	1107	98.2	1	1126	1126	100	100	1	1112	1112	0	2045	5298
LOC100647900	XM_003396539.3	XM_003484584.4	0.05255	0.04534	1.159	89.7	935	1042	107	0	0	989	94.9	1	1042	1042	100	100	1	1042	1042	0	1859	4815
LOC100648021	XM_003396540.3	XM_003484580.3	0	0.05186	0	100	595	595	0	0	0	595	100	1	595	595	100	100	1	595	595	0	1186	3067
LOC100648250	XM_003396541.3	XM_003484583.3	0.01981	0.05951	0.3329	96.4	217	225	8	0	0	219	97.3	1	225	225	100	100	1	225	225	2.04e-161	445	1144
LOC100648476	XM_003396543.3	XM_012381867.3	0.05252	0.06667	0.7877	90.2	497	551	51	1	3	517	93.8	1	551	551	100	100	1	548	548	0	1001	2587
LOC100648597	XM_003396544.3	XM_003484587.4	0.001893	0.05271	0.03591	99.6	469	471	2	0	0	470	99.8	1	471	471	100	100	1	471	471	0	944	2440
LOC100648942	XM_003396547.3	XM_012382138.3	0.002024	0.06111	0.03312	99.5	1325	1331	6	0	0	1326	99.6	1	1331	1331	100	100	1	1331	1331	0	2615	6777
LOC100649061	XM_003396548.3	XM_012381482.3	0.03457	0.06872	0.5031	88.6	359	405	35	3	11	365	90.1	1	400	402	99.5	99.5	1	399	401	4.13e-203	565	1456
LOC100649176	XM_003396549.3	XM_003484595.4	0.01541	0.04082	0.3775	96.8	366	378	12	0	0	370	97.9	1	378	378	100	100	1	378	378	4.96e-257	699	1805
LOC100649295	XM_003396550.3	XM_012381474.3	0.02818	0.07963	0.3538	95	381	401	20	0	0	393	98	1	401	419	95.7	95.7	1	401	407	2.23e-280	761	1966
LOC100649413	XM_003396551.3	XM_003484597.4	0.01014	0.09783	0.1037	97.7	692	708	15	1	1	698	98.6	1	707	707	100	100	1	708	708	0	1283	3321
LOC100649535	XM_003396552.3	XM_003484590.4	0.002279	0.07259	0.03139	99.5	216	217	1	0	0	216	99.5	1	217	217	100	100	1	217	217	3.54e-158	436	1121
LOC100649771	XM_003396554.3	XM_003484670.4	0	0.04712	0	100	490	490	0	0	0	490	100	1	490	490	100	100	1	490	490	0	937	2423
LOC100650324	XM_003396558.3	XM_003487697.4	0.01936	0.04297	0.4505	96.5	167	173	6	0	0	170	98.3	1	173	173	100	100	1	173	173	4.3e-117	328	842
LOC100650563	XM_003396560.3	XM_003487705.4	0.0428	0.05363	0.798	91.7	572	624	52	0	0	598	95.8	1	624	624	100	100	1	624	624	0	1200	3105
LOC100650767	XM_003396561.3	XM_003487711.4	0.003233	0.06454	0.05009	99.4	155	156	1	0	0	155	99.4	1	156	156	100	100	1	156	156	4.46e-113	317	812
LOC100650884	XM_003396562.3	XM_012382885.3	0.02894	0.09206	0.3144	92.4	757	819	61	1	1	778	95	1	819	822	99.6	99.6	1	818	820	0	1486	3846
LOC100651566	XM_003396567.3	XM_003487716.4	0.003807	0.05488	0.06936	99.2	888	895	7	0	0	891	99.6	1	895	895	100	100	1	895	895	0	1739	4505
LOC100651682	XM_003396568.3	XM_003487718.4	0.005116	0.05089	0.1005	99	505	510	5	0	0	507	99.4	1	510	510	100	100	1	510	510	0	955	2468
LOC100651922	XM_003396570.3	XM_033319636.1	0.001797	0.0406	0.04425	97.7	3191	3265	12	3	62	3198	97.9	1	3203	3203	100	100	1	3265	3265	0	6020	15617
LOC100652280	XM_003396573.3	XM_003484678.4	0.01321	0.05193	0.2545	97.2	2710	2789	79	0	0	2755	98.8	1	2789	2789	100	100	1	2789	2789	0	5162	13389
LOC100642249	XM_003396574.3	XM_003487722.4	0.002937	0.04438	0.06617	99.3	140	141	1	0	0	140	99.3	1	141	141	100	100	1	141	141	4.8e-94	268	684
LOC100642368	XM_003396575.3	XM_003487725.4	0.004701	0.05196	0.09047	99	380	384	4	0	0	381	99.2	1	384	384	100	100	1	384	384	9.19e-272	737	1903
LOC100642881	XM_003396579.3	XM_012382883.3	0.0021	0.04201	0.05	99.6	897	901	4	0	0	899	99.8	1	901	901	100	100	1	901	901	0	1875	4858
LOC100643242	XM_003396582.2	XM_012382956.3	0.03278	0.03911	0.8381	92.1	570	619	49	0	0	589	95.2	1	619	619	100	100	1	619	619	0	1075	2779
LOC100643485	XM_003396584.3	XM_003487731.4	0.003801	0.03738	0.1017	99.2	524	528	4	0	0	525	99.4	1	528	528	100	100	1	528	528	1.9e-305	840	2169
LOC100643611	XM_003396585.3	XM_024366062.2	0.02239	0.05186	0.4317	94.4	119	126	7	0	0	119	94.4	1	126	126	100	100	1	126	126	1.39e-88	253	645
LOC100643807	XM_003396587.3	XM_003487733.4	0.01013	0.04326	0.2343	96.7	1874	1938	52	3	12	1888	97.4	1	1930	1930	100	100	1	1934	1934	0	3399	8814
LOC100644133	XM_003396590.3	XM_003487738.4	0.003287	0.0294	0.1118	99.3	272	274	2	0	0	273	99.6	1	274	274	100	100	1	274	274	3.92e-188	516	1330
LOC100644256	XM_003396591.3	XM_003487739.4	0	0.03164	0	100	880	880	0	0	0	880	100	1	880	880	100	100	1	880	880	0	1713	4436
LOC100644256	XM_003396592.3	XM_003487740.4	0	0.03205	0	100	901	901	0	0	0	901	100	1	901	901	100	100	1	901	901	0	1751	4534
LOC100644441	XM_003396593.3	XM_003487741.4	0.01306	0.03853	0.3389	97.3	435	447	12	0	0	439	98.2	1	447	447	100	100	1	447	447	0	882	2280
LOC100644560	XM_003396594.3	XM_003487743.4	0.007407	0.06002	0.1234	92.9	894	962	43	3	25	896	93.1	1	938	938	100	100	1	961	961	0	1484	3843
LOC100644560	XM_003396595.3	XM_003487742.4	0.007407	0.06002	0.1234	93.2	897	962	40	3	25	899	93.5	1	959	959	100	100	1	940	940	0	1486	3847
LOC100644760	XM_003396596.3	XM_003484675.4	0.004167	0.05178	0.08047	99.8	426	427	1	0	0	426	99.8	1	427	427	100	100	1	427	427	1.73e-231	639	1648
LOC100644760	XM_003396597.3	XM_003484676.4	0.004139	0.05135	0.0806	99.8	429	430	1	0	0	429	99.8	1	430	430	100	100	1	430	430	7.96e-234	645	1664
LOC100644966	XM_003396598.3	XM_003487745.4	0.07611	0.08541	0.8911	85.1	86	101	15	0	0	92	91.1	1	101	101	100	100	1	101	101	1.23e-59	177	450
LOC100645083	XM_003396599.3	XM_012382938.3	0.001511	0.02322	0.06507	99.7	920	923	3	0	0	921	99.8	1	923	923	100	100	1	923	923	0	1837	4757
LOC100645287	XM_003396601.3	XM_003487647.4	0.003566	0.02593	0.1375	99.2	943	951	8	0	0	947	99.6	1	951	951	100	100	1	951	951	0	1890	4896
LOC100645409	XM_003396602.3	XM_012382933.3	0.00234	0.0631	0.03709	99.5	629	632	3	0	0	631	99.8	1	632	632	100	100	1	632	632	0	1273	3294
LOC100645523	XM_003396603.3	XM_012382802.3	0.0004266	0.02403	0.01775	99.9	944	945	1	0	0	945	100	1	945	945	100	100	1	945	945	0	1920	4974
LOC100645754	XM_003396605.3	XM_012382814.3	0.0176	0.0475	0.3705	93.9	263	280	17	0	0	269	96.1	1	280	280	100	100	145	424	424	1.68e-194	539	1388
LOC100645875	XM_003396606.3	XM_003487656.4	0.003676	0.03178	0.1157	97.8	2322	2374	45	1	7	2328	98.1	1	2374	2374	100	100	1	2367	2367	0	3529	9151
LOC100646225	XM_003396609.3	XM_003484677.4	0.001662	0.03729	0.04458	99.7	296	297	1	0	0	296	99.7	1	297	297	100	100	1	297	297	1.04e-199	548	1411
LOC100646908	XM_003396614.3	XM_003487661.4	0.0005617	0.05697	0.009859	99.7	340	341	1	0	0	341	100	1	341	341	100	100	1	341	341	2.89e-235	641	1654
LOC100647098	XM_003396616.3	XM_003487662.4	0.1869	0.3623	0.5158	99.5	594	597	3	0	0	596	99.8	1	597	889	67.2	67.2	1	597	889	0	1200	3104
LOC100647218	XM_003396617.3	XM_003487663.4	0	0.02414	0	100	128	128	0	0	0	128	100	1	128	128	100	100	1	128	128	6.82e-99	279	713
LOC100647337	XM_003396618.3	XM_003487664.4	0.004444	0.02773	0.1603	99.1	449	453	4	0	0	450	99.3	1	453	453	100	100	1	453	453	0	873	2256
LOC100647460	XM_003396619.3	XM_003487706.3	0.009451	0.05925	0.1595	98	530	541	11	0	0	537	99.3	1	541	541	100	100	1	541	541	0	1070	2767
LOC100647578	XM_003396620.3	XM_003484679.3	0.02185	0.07675	0.2846	95.3	467	490	23	0	0	480	98	1	490	491	99.8	99.8	1	490	492	0	940	2430
LOC100647695	XM_003396621.3	XM_003487665.4	0.007746	0.06309	0.1228	93.4	911	975	47	3	17	919	94.3	1	973	973	100	100	1	960	960	0	1699	4400
LOC100647931	XM_003396623.3	XM_012382849.3	0.001787	0.03997	0.0447	99.5	440	442	2	0	0	442	100	1	442	442	100	100	1	442	442	2.99e-295	801	2070
LOC100648053	XM_003396624.3	XM_003487670.4	0.009277	0.04629	0.2004	98.1	558	569	11	0	0	565	99.3	1	569	569	100	100	1	569	569	0	1131	2926
LOC100648164	XM_003396625.3	XM_003487672.4	0	0.01812	0	100	125	125	0	0	0	125	100	1	125	125	100	100	1	125	125	1.34e-90	258	658
LOC100648279	XM_003396626.3	XM_033319632.1	0.02937	0.03677	0.7989	93.4	225	241	14	1	2	233	96.7	1	239	239	100	100	1	241	241	3.98e-155	430	1106
LOC100648396	XM_003396627.3	XM_012382855.3	0	0.0316	0	100	272	272	0	0	0	272	100	1	272	272	100	100	1	272	272	5.64e-196	536	1381
LOC100648513	XM_003396629.3	XM_012382840.3	0.001366	0.03791	0.03602	97.8	1466	1499	26	1	7	1467	97.9	1	1492	1492	100	100	1	1499	1499	0	2750	7129
LOC100648826	XM_003396631.2	XM_012382853.3	0.003634	0.0374	0.09714	99.3	276	278	2	0	0	277	99.6	1	278	278	100	100	1	278	278	3.81e-197	540	1390
LOC100648943	XM_003396632.3	XM_003484673.4	0.005516	0.04739	0.1164	98.9	269	272	3	0	0	271	99.6	1	272	272	100	100	1	272	272	1.75e-174	482	1240
LOC100649062	XM_003396633.3	XM_003487675.4	0.003791	0.02799	0.1354	99.2	522	526	4	0	0	525	99.8	1	526	526	100	100	1	526	526	0	960	2482
LOC100649732	XM_003396639.3	XM_003487681.4	0.005333	0.01937	0.2754	99.1	426	430	4	0	0	428	99.5	1	430	430	100	100	1	430	430	2.2e-305	854	2206
LOC100650039	XM_003396641.3	XM_003487684.4	0.6203	1.483	0.4182	98.4	122	124	2	0	0	122	98.4	1	124	394	31.5	31.5	1	124	394	2.8e-76	241	616
LOC100650157	XM_003396642.3	XM_003487688.4	0.1671	0.2767	0.6038	93.6	280	299	19	0	0	283	94.6	1	299	420	71.2	71.2	1	299	421	4.41e-186	523	1348
LOC100650404	XM_003396643.3	XM_003487685.4	0.01549	0.02678	0.5784	96.5	166	172	6	0	0	169	98.3	1	172	172	100	100	1	172	172	4.47e-114	321	822
LOC100650768	XM_003396646.3	XM_012382942.3	0.006965	0.04839	0.1439	98.6	346	351	5	0	0	348	99.1	1	351	351	100	100	1	351	351	8.72e-267	722	1863
LOC100651203	XM_003396650.3	XM_003493801.4	0.0009589	0.04109	0.02333	99.8	927	929	2	0	0	928	99.9	1	929	929	100	100	1	929	929	0	1853	4800
LOC100651567	XM_003396653.3	XM_003493797.4	0.006011	0.07394	0.0813	99	411	415	4	0	0	413	99.5	1	415	416	99.8	99.8	1	415	885	3.73e-302	835	2158
LOC100652162	XM_003396658.3	XM_012381996.3	0.002933	0.04462	0.06573	99.4	167	168	1	0	0	167	99.4	1	168	168	100	100	1	168	168	2.92e-108	306	783
LOC100642209	XM_003396659.3	XM_003484680.4	0.02171	0.08055	0.2695	95.6	483	505	22	0	0	491	97.2	1	505	505	100	100	1	505	505	0	988	2554
[truncated: 9,702 more rows]

## Sheet: Table_S4b_dNdSest_bt_bp
Supplementary table S4: dN/dS estimation
Manuscript name: Localised tissue-specific gene expression and gene duplications are important sources of social morph differences in a social bumblebee.
Author list: Hongfei Xu, Thomas J. Colgan
Supplementary table S4b: The dN/dS values were calculated by comparing coding sequences of B. terrestris and homologous sequences in Bombus polaris. For each gene, the gene_id, value of nonsynonymous (dN), synonymous (dS), and dN/dS are provided as the most important information; in addition, the details of alignments are also provided in this table.
gene_id (B. terrestris)	query_id	subject_id	dN	dS	dNdS	perc_identity	num_ident_matches	alig_length	mismatches	gap_openings	n_gaps	pos_match	ppos	q_start	q_end	q_len	qcov	qcovhsp	s_start	s_end	s_len	evalue	bit_score	score_raw
npve	NM_001280889.2	ENSBPOT00000034998.1	0.01848	0.06874	0.2689	96.307	339	352	13	0	0	348	98.86	1	352	352	100	100	1	352	352	0	713	1840
VSP	NM_001280894.1	ENSBPOT00000021812.1	0.02602	0.0608	0.4279	94.737	342	361	16	2	3	350	96.95	1	359	359	100	100	1	360	360	0	704	1816
F3	NM_001280899.1	ENSBPOT00000003368.1	0.03784	0.04028	0.9394	92.793	309	333	24	0	0	320	96.1	1	333	333	100	100	1	333	333	1.49e-124	360	924
F2	NM_001280901.1	ENSBPOT00000001455.1	0.02402	0.05632	0.4266	94.771	290	306	15	1	1	296	96.73	1	306	313	98	98	1	305	305	2.87e-92	276	706
F1	NM_001280904.1	ENSBPOT00000011154.1	0.06946	0.101	0.6875	96.346	290	301	11	0	0	298	99	1	301	328	92	92	1	301	326	1.2e-85	261	666
LOC100650005	NM_001280906.1	ENSBPOT00000002530.1	0.01441	0.03588	0.4016	97.305	361	371	10	0	0	366	98.65	1	371	371	100	100	1	371	371	0	754	1946
Def	NM_001280909.1	ENSBPOT00000024645.1	0.004237	0.09755	0.04344	98.969	96	97	1	0	0	96	98.97	1	97	97	100	100	1	97	97	1.9e-66	194	493
LOC100652317	NM_001280911.1	ENSBPOT00000006822.1	0.01004	0.045	0.2231	97.952	2344	2393	49	0	0	2366	98.87	1	2393	2393	100	100	1	2393	2393	0	4848	12575
Mpk	NM_001280916.1	ENSBPOT00000005233.1	0.02213	0.0815	0.2716	96.46	109	113	4	0	0	111	98.23	1	113	203	56	56	1	113	116	8.69e-78	228	582
LOC100646723	NM_001280918.1	ENSBPOT00000038316.1	0.004761	0.05667	0.08402	98.706	305	309	4	0	0	309	100	1	309	309	100	100	1	309	309	0	637	1644
Kr-h1	NM_001280921.1	ENSBPOT00000018368.1	0.004909	0.05838	0.08409	98.978	484	489	5	0	0	486	99.39	1	489	489	100	100	10	498	501	0	1007	2604
LOC100646012	NM_001280926.1	ENSBPOT00000014361.1	0.01328	0.02551	0.5206	97.107	235	242	7	0	0	238	98.35	1	242	242	100	100	1	242	242	2e-177	486	1252
LOC100647908	NM_001280930.1	ENSBPOT00000037978.1	0.01481	0.03363	0.4404	97.113	370	381	11	0	0	378	99.21	1	381	381	100	100	1	381	381	0	761	1966
LOC100648426	NM_001280933.1	ENSBPOT00000023534.1	0.01135	0.02847	0.3987	97.975	387	395	8	0	0	393	99.49	1	395	395	100	100	1	395	395	0	781	2017
LOC100644850	NM_001280936.1	ENSBPOT00000022154.1	0.009047	0.03114	0.2905	98.182	378	385	7	0	0	384	99.74	1	385	385	100	100	1	385	385	0	793	2048
LOC100650274	NM_001285398.1	ENSBPOT00000034845.1	0.03578	0.1007	0.3553	88.402	343	388	27	2	18	353	90.98	1	378	378	100	100	1	380	380	0	707	1826
LOC100650033	NM_001286444.1	ENSBPOT00000035167.1	0.01609	0.02113	0.7617	96.285	311	323	12	0	0	318	98.45	1	323	323	100	100	1	323	323	0	645	1664
LOC100649922	NM_001287563.1	ENSBPOT00000035775.1	0.005083	0.03221	0.1578	98.916	365	369	4	0	0	366	99.19	1	369	369	100	100	1	369	369	0	758	1956
LOC100646090	NM_001287565.1	ENSBPOT00000036157.1	0.02996	0.07098	0.422	93.77	286	305	19	0	0	300	98.36	1	305	305	100	100	1	305	305	0	598	1543
LOC100650865	NM_001304440.1	ENSBPOT00000004352.1	0.004968	0.0434	0.1145	99.211	377	380	3	0	0	377	99.21	62	441	441	86	86	1	380	380	0	769	1985
LOC100651787	NM_001308306.1	ENSBPOT00000035991.1	0.01379	0.03331	0.4139	97.036	884	911	26	1	1	894	98.13	1	911	911	100	100	1	910	910	0	1812	4694
LOC100649840	NM_001308307.1	ENSBPOT00000015329.1	0.04328	0.08458	0.5117	95.402	83	87	4	0	0	86	98.85	98	184	454	19	19	1	87	97	5.32e-57	183	464
LOC100643258	NM_001331111.1	ENSBPOT00000008906.1	0.01336	0.03185	0.4195	97.178	1481	1524	43	0	0	1508	98.95	1	1524	1524	100	100	1	1524	1524	0	3090	8012
LOC100642312	XM_003392812.3	ENSBPOT00000031867.1	0	0.0199	0	100	324	324	0	0	0	324	100	1	324	324	100	100	1	324	324	0	676	1745
LOC100642432	XM_003392813.3	ENSBPOT00000030513.1	0.0006868	0.01743	0.03941	99.825	571	572	1	0	0	572	100	1	572	572	100	100	1	572	572	0	1179	3051
LOC100642550	XM_003392814.3	ENSBPOT00000030572.1	0.001429	0.02469	0.05787	99.713	347	348	1	0	0	347	99.71	1	348	348	100	100	1	348	348	0	690	1780
LOC100642672	XM_003392815.3	ENSBPOT00000030841.1	0.03567	0.0335	1.065	93.583	175	187	12	0	0	178	95.19	1	187	187	100	100	1	187	187	3.05e-131	365	937
LOC100642790	XM_003392816.3	ENSBPOT00000031957.1	0.6146	1.243	0.4943	77.16	125	162	2	1	35	127	78.4	1	162	434	37	37	1	127	407	2.92e-79	251	640
LOC100643514	XM_003392820.3	ENSBPOT00000031032.1	0.004053	0.0968	0.04187	99.206	125	126	1	0	0	125	99.21	1	126	126	100	100	1	126	126	3.83e-90	256	655
LOC100643837	XM_003392823.3	ENSBPOT00000031260.1	0.01655	0.0143	1.157	96.575	282	292	10	0	0	288	98.63	1	292	292	100	100	1	292	292	0	581	1498
LOC100644046	XM_003392825.3	ENSBPOT00000024007.1	0	0.02968	0	100	183	183	0	0	0	183	100	1	183	183	100	100	1	183	183	1.7e-135	375	964
LOC100644354	XM_003392828.3	ENSBPOT00000030646.1	0.03373	0.04226	0.7981	92.547	149	161	12	0	0	156	96.89	1	161	161	100	100	11	171	171	2.96e-109	308	789
LOC100644871	XM_003392833.2	ENSBPOT00000022242.1	0.0389	0.03634	1.07	91.489	86	94	7	1	1	92	97.87	1	94	94	100	100	2	94	94	2.56e-59	176	446
LOC100644991	XM_003392834.3	ENSBPOT00000023685.1	0	0.04897	0	100	860	860	0	0	0	860	100	1	860	860	100	100	1	860	860	0	1784	4621
LOC100645110	XM_003392835.3	ENSBPOT00000022227.1	0.003983	0.03879	0.1027	95.87	441	460	4	1	15	441	95.87	1	460	460	100	100	1	445	445	0	880	2275
LOC100645550	XM_003392836.3	ENSBPOT00000025324.1	0.6368	1.485	0.4287	94.937	150	158	8	0	0	151	95.57	1	158	648	24	24	1	158	602	8.59e-103	325	833
LOC100645666	XM_003392837.3	ENSBPOT00000022813.1	0.001405	0.05027	0.02795	99.716	1055	1058	3	0	0	1057	99.91	1	1058	1058	100	100	26	1083	1083	0	2192	5680
LOC100645787	XM_003392838.3	ENSBPOT00000024261.1	0	0.02827	0	100	182	182	0	0	0	182	100	1	182	182	100	100	1	182	182	2.31e-135	375	963
LOC100645973	XM_003392840.3	ENSBPOT00000023371.1	0.001362	0.02874	0.04739	99.727	365	366	1	0	0	366	100	1	366	366	100	100	28	393	393	0	749	1934
LOC100646573	XM_003392844.3	ENSBPOT00000023295.1	0.004749	0.06881	0.06901	98.92	458	463	5	0	0	462	99.78	1	463	463	100	100	1	463	463	0	957	2475
LOC100646694	XM_003392845.3	ENSBPOT00000025205.1	0.002416	0.06703	0.03605	99.467	373	375	2	0	0	374	99.73	1	375	375	100	100	1	375	375	0	769	1987
LOC100646815	XM_003392846.3	ENSBPOT00000024198.1	0.0181	0.04799	0.3772	96.07	440	458	18	0	0	447	97.6	1	458	458	100	100	1	458	458	0	907	2343
LOC100647285	XM_003392850.3	ENSBPOT00000021892.1	0.008276	0.07427	0.1114	98.326	470	478	8	0	0	472	98.74	1	478	478	100	100	42	519	519	0	945	2442
LOC100647800	XM_003392854.3	ENSBPOT00000024045.1	0.001054	0.05442	0.01936	95.808	480	501	1	2	20	481	96.01	1	500	500	100	100	21	502	502	0	972	2513
LOC100647922	XM_003392855.3	ENSBPOT00000022258.1	0.003533	0.02681	0.1318	99.707	340	341	1	0	0	341	100	1	341	341	100	100	1	341	341	0	704	1817
LOC100648043	XM_003392856.3	ENSBPOT00000021917.1	0.04625	0.1073	0.4312	91.169	351	385	23	3	11	359	93.25	1	384	385	99	99	1	375	441	0	696	1795
LOC100648154	XM_003392857.3	ENSBPOT00000023953.1	0.004651	0.05129	0.09068	99.043	414	418	4	0	0	415	99.28	1	418	418	100	100	1	418	418	0	840	2169
LOC100650023	XM_003392871.3	ENSBPOT00000030490.1	0.0343	0.0937	0.3661	99.117	561	566	5	0	0	563	99.47	1	566	845	67	67	12	577	620	0	1157	2993
LOC100650139	XM_003392872.2	ENSBPOT00000031805.1	0.0006655	0.03065	0.02171	99.851	1341	1343	2	0	0	1342	99.93	1	1343	1343	100	100	1	1343	1343	0	2765	7167
LOC100650754	XM_003392877.3	ENSBPOT00000031635.1	0.001876	0.03202	0.05857	98.095	1493	1522	6	2	23	1496	98.29	1	1506	1506	100	100	1	1515	1515	0	3085	7999
LOC100651113	XM_003392880.3	ENSBPOT00000030760.1	0.0168	0.03617	0.4646	96.765	329	340	11	0	0	335	98.53	1	340	340	100	100	1	340	340	0	665	1715
LOC100651474	XM_003392882.3	ENSBPOT00000030913.1	0.01477	0.05055	0.2923	92.386	995	1077	29	5	53	1005	93.31	1	1032	1032	100	100	1	1069	1069	0	1987	5147
LOC100651709	XM_003392884.3	ENSBPOT00000031747.1	0.03383	0.1376	0.2459	99.194	369	372	3	0	0	370	99.46	48	419	514	72	72	9	380	401	0	749	1933
LOC100651827	XM_003392885.3	ENSBPOT00000030620.1	0.003112	0.0399	0.07799	99.379	160	161	1	0	0	160	99.38	1	161	161	100	100	1	161	161	4.97e-116	325	832
LOC100652027	XM_003392887.3	ENSBPOT00000031218.1	0.002967	0.03202	0.09266	99.425	346	348	2	0	0	346	99.43	1	348	348	100	100	1	348	348	0	704	1816
LOC100652148	XM_003392888.3	ENSBPOT00000030995.1	0.0009847	0.02397	0.04108	99.902	1021	1022	1	0	0	1022	100	1	1022	1022	100	100	1	1022	1022	0	2119	5491
LOC100642190	XM_003392890.3	ENSBPOT00000030579.1	0.00675	0.01386	0.487	98.504	461	468	7	0	0	463	98.93	1	468	468	100	100	1	468	468	0	934	2415
LOC100642673	XM_003392894.3	ENSBPOT00000030942.1	0.003254	0.02583	0.126	99.281	276	278	2	0	0	277	99.64	1	278	278	100	100	1	278	278	0	572	1474
LOC100642791	XM_003392895.3	ENSBPOT00000031821.1	0.007245	0.02521	0.2874	98.558	205	208	3	0	0	206	99.04	1	208	208	100	100	1	208	208	1.49e-151	418	1075
LOC100642911	XM_003392896.3	ENSBPOT00000030453.1	0	0.02191	0	100	166	166	0	0	0	166	100	1	166	166	100	100	1	166	166	8.32e-124	345	884
LOC100643271	XM_003392899.3	ENSBPOT00000025455.1	0.01079	0.07986	0.1352	97.598	447	458	9	1	2	451	98.47	1	458	458	100	100	11	466	466	0	915	2364
LOC100643719	XM_003392903.3	ENSBPOT00000024024.1	0.03147	0.04312	0.7298	93.377	282	302	20	0	0	293	97.02	1	302	302	100	100	1	302	302	0	560	1444
LOC100643838	XM_003392904.3	ENSBPOT00000021985.1	0.002837	0.03569	0.0795	98.429	689	700	4	1	7	690	98.57	1	693	693	100	100	1	700	700	0	1424	3685
LOC100644047	XM_003392906.3	ENSBPOT00000022056.1	0.004122	0.04232	0.09741	99.122	903	911	8	0	0	909	99.78	1	911	911	100	100	1	911	911	0	1887	4889
LOC100644159	XM_003392907.3	ENSBPOT00000024434.1	0.00352	0.0665	0.05294	98.137	474	483	4	1	5	477	98.76	1	478	478	100	100	1	483	483	0	989	2558
LOC100644472	XM_003392909.3	ENSBPOT00000024502.1	0.01085	0.04708	0.2304	97.419	755	775	18	1	2	766	98.84	1	775	775	100	100	1	773	773	0	1531	3965
LOC100644709	XM_003392911.3	ENSBPOT00000025108.1	0.004445	0.0432	0.1029	99.018	504	509	5	0	0	508	99.8	1	509	509	100	100	1	509	509	0	1031	2665
LOC100644834	XM_003392912.2	ENSBPOT00000025593.1	0.008747	0.07022	0.1246	98.511	397	403	6	0	0	398	98.76	1	403	403	100	100	1	403	403	0	809	2090
LOC100645155	XM_003392915.3	ENSBPOT00000022040.1	0.005132	0.06336	0.081	98.859	520	526	6	0	0	523	99.43	1	526	526	100	100	1	526	526	0	1086	2809
LOC100645399	XM_003392917.3	ENSBPOT00000022557.1	0	0.1468	0	100	137	137	0	0	0	137	100	1	137	137	100	100	20	156	156	3.6e-97	276	705
LOC100646890	XM_003392929.2	ENSBPOT00000022867.1	0.008878	0.04638	0.1914	98.253	225	229	4	0	0	227	99.13	24	252	252	91	91	1	229	229	3.51e-164	453	1165
LOC100647008	XM_003392930.3	ENSBPOT00000025390.1	0.07398	0.05812	1.273	84.916	152	179	27	0	0	169	94.41	1	179	179	100	100	1	179	179	2.82e-113	319	818
LOC100647130	XM_003392931.3	ENSBPOT00000024093.1	0.06521	0.151	0.4318	90.837	228	251	14	1	9	233	92.83	1	251	266	94	94	1	242	273	1.66e-169	469	1206
LOC100647365	XM_003392932.3	ENSBPOT00000024807.1	0.002199	0.04716	0.04663	99.583	478	480	2	0	0	479	99.79	1	480	480	100	100	1	480	480	0	993	2567
LOC100647487	XM_003392933.3	ENSBPOT00000022894.1	0.1472	0.2532	0.5813	98.684	375	380	5	0	0	376	98.95	1	380	493	77	77	1	380	494	0	783	2022
LOC100647832	XM_003392936.3	ENSBPOT00000021839.1	0.003435	0.05661	0.06069	99.221	1655	1668	13	0	0	1665	99.82	275	1942	2587	72	64	195	1862	1876	0	3455	8960
LOC100647952	XM_003392937.3	ENSBPOT00000024288.1	0.007361	0.04897	0.1503	98.429	188	191	3	0	0	191	100	1	191	191	100	100	1	191	191	2.66e-140	389	998
LOC100648155	XM_003392939.3	ENSBPOT00000023481.1	0	0.03264	0	100	94	94	0	0	0	94	100	1	94	94	100	100	1	94	94	3.27e-62	183	465
LOC100648269	XM_003392940.3	ENSBPOT00000025165.1	0.05935	0.1165	0.5097	99.454	182	183	1	0	0	183	100	1	183	207	88	88	1	183	291	1.65e-134	379	972
LOC100648386	XM_003392941.3	ENSBPOT00000025164.1	0.01279	0.009658	1.325	97.115	101	104	3	0	0	101	97.12	1	104	104	100	100	1	104	104	5.12e-71	206	525
LOC100648618	XM_003392943.3	ENSBPOT00000013661.1	0.01663	0.06179	0.2691	97.985	778	794	13	2	3	787	99.12	13	806	806	99	99	10	800	800	0	1596	4133
LOC100648734	XM_003392944.2	ENSBPOT00000013685.1	0.3948	0.78	0.5061	90.945	231	254	22	1	1	240	94.49	1	254	527	48	48	1	253	528	1.12e-167	485	1248
LOC100648848	XM_003392945.3	ENSBPOT00000013468.1	0.00806	0.0274	0.2942	98.291	230	234	4	0	0	234	100	1	234	234	100	100	1	234	234	1.44e-176	484	1245
LOC100648964	XM_003392946.3	ENSBPOT00000013498.1	0.01473	0.04655	0.3165	97.409	188	193	5	0	0	188	97.41	6	198	198	97	97	3	195	195	1.44e-134	374	961
LOC100649162	XM_003392947.3	ENSBPOT00000036078.1	0.005201	0.03724	0.1397	98.901	270	273	3	0	0	272	99.63	1	273	273	100	100	1	273	273	0	555	1430
LOC100649485	XM_003392950.3	ENSBPOT00000036476.1	0.01253	0.02818	0.4446	97.222	455	468	13	0	0	459	98.08	231	698	698	67	67	1	468	468	0	946	2446
LOC100649609	XM_003392951.3	ENSBPOT00000036139.1	0.001295	0.03196	0.04052	99.742	387	388	1	0	0	387	99.74	1	388	388	100	100	1	388	388	0	799	2063
LOC100649912	XM_003392954.3	ENSBPOT00000024833.1	0.05969	0.1255	0.4756	94.636	247	261	14	0	0	250	95.79	39	299	685	38	38	16	276	289	0	516	1330
LOC100650024	XM_003392955.3	ENSBPOT00000036333.1	0.01787	0.05643	0.3166	98.282	515	524	9	0	0	521	99.43	68	591	591	89	89	9	532	532	0	1081	2795
LOC100650266	XM_003392957.2	ENSBPOT00000036766.1	0.08124	0.1792	0.4533	100	342	342	0	0	0	342	100	60	401	401	85	85	202	543	543	0	700	1806
LOC100650630	XM_003392959.3	ENSBPOT00000036768.1	0.001837	0.0316	0.05815	99.63	269	270	1	0	0	269	99.63	1	270	270	100	100	1	270	270	0	549	1414
LOC100650630	XM_003392960.3	ENSBPOT00000036774.1	0.001671	0.029	0.05762	99.662	295	296	1	0	0	295	99.66	11	306	306	97	97	1	296	296	0	607	1565
LOC100650833	XM_003392961.3	ENSBPOT00000035704.1	0.01912	0.03215	0.5946	96.5	193	200	7	0	0	198	99	1	200	200	100	100	1	200	200	2.69e-144	399	1026
LOC100651065	XM_003392963.3	ENSBPOT00000035375.1	0.6233	1.541	0.4044	65.789	25	38	13	0	0	29	76.32	1	38	110	35	35	1	38	83	1.68e-10	53.1	126
LOC100651909	XM_003392969.3	ENSBPOT00000035476.1	0.00596	0.04194	0.1421	98.545	271	275	4	0	0	273	99.27	1	275	275	100	100	1	275	275	0	561	1446
LOC100642358	XM_003392972.2	ENSBPOT00000036595.1	0.008357	0.01909	0.4379	98.453	509	517	8	0	0	512	99.03	1	517	517	100	100	1	517	517	0	1060	2740
LOC100642949	XM_003392977.3	ENSBPOT00000036183.1	0.0007736	0.03242	0.02386	99.847	654	655	1	0	0	655	100	1	655	655	100	100	1	655	655	0	1344	3478
LOC100643068	XM_003392978.3	ENSBPOT00000036099.1	0.04416	0.07327	0.6028	93.142	421	452	29	1	2	431	95.35	1	450	450	100	100	1	452	452	0	832	2149
LOC100643311	XM_003392980.3	ENSBPOT00000036751.1	0.001554	0.05028	0.0309	99.683	314	315	1	0	0	315	100	1	315	315	100	100	1	315	315	0	653	1684
LOC100643557	XM_003392982.3	ENSBPOT00000035582.1	0.002297	0.05114	0.04491	99.531	637	640	3	0	0	638	99.69	1	640	640	100	100	1	640	640	0	1311	3392
LOC100643679	XM_003392983.3	ENSBPOT00000036782.1	0.3875	0.9002	0.4304	100	51	51	0	0	0	51	100	1	51	111	46	46	1	51	121	3.6e-32	109	272
LOC100643874	XM_003392984.3	ENSBPOT00000035652.1	0	0.04544	0	100	577	577	0	0	0	577	100	1	577	577	100	100	1	577	577	0	1200	3105
LOC100644115	XM_003392985.3	ENSBPOT00000036496.1	0.01685	0.05334	0.3159	96.466	819	849	30	0	0	834	98.23	1	849	849	100	100	1	849	849	0	1694	4386
LOC100644508	XM_003392987.3	ENSBPOT00000035613.1	0.00244	0.0398	0.06131	99.51	406	408	2	0	0	407	99.75	1	408	408	100	100	1	408	408	0	835	2156
LOC100644872	XM_003392990.3	ENSBPOT00000035436.1	0.001942	0.0385	0.05043	99.613	515	517	2	0	0	516	99.81	1	517	517	100	100	1	517	517	0	1078	2787
LOC100645111	XM_003392992.3	ENSBPOT00000036583.1	0.01439	0.03144	0.4578	95.775	136	142	6	0	0	140	98.59	1	142	142	100	100	30	171	171	5.11e-102	289	739
LOC100645359	XM_003392994.3	ENSBPOT00000036820.1	0.009217	0.05079	0.1815	98.118	365	372	7	0	0	367	98.66	1	372	372	100	100	1	372	372	0	757	1955
LOC100645477	XM_003392997.3	ENSBPOT00000036305.1	0.01101	0.03156	0.349	98.162	267	272	5	0	0	269	98.9	1	272	272	100	100	1	272	272	0	551	1421
LOC100645933	XM_003392999.3	ENSBPOT00000036444.1	0	0.03396	0	100	435	435	0	0	0	435	100	1	435	435	100	100	1	435	435	0	908	2347
LOC100646133	XM_003393000.2	ENSBPOT00000036324.1	0.005011	0.03679	0.1362	98.948	1882	1902	20	0	0	1899	99.84	1	1902	1902	100	100	1	1902	1902	0	3905	10128
LOC100646454	XM_003393003.3	ENSBPOT00000035503.1	0.1276	0.237	0.5381	98.482	519	527	8	0	0	524	99.43	1	527	665	79	79	1	527	665	0	1082	2798
LOC100646695	XM_003393005.3	ENSBPOT00000036361.1	0.002028	0.03947	0.05139	99.517	206	207	1	0	0	207	100	1	207	207	100	100	25	231	231	1.29e-144	402	1032
LOC100646891	XM_003393007.3	ENSBPOT00000035905.1	0.008316	0.02208	0.3766	98.22	662	674	12	0	0	669	99.26	1	674	674	100	100	1	674	674	0	1377	3565
LOC100647249	XM_003393010.3	ENSBPOT00000035945.1	0.008225	0.0331	0.2485	98.498	459	466	7	0	0	462	99.14	37	502	503	93	93	1	466	470	0	953	2464
LOC100647488	XM_003393012.3	ENSBPOT00000036201.1	0.01246	0.05688	0.2191	97.543	397	407	10	0	0	403	99.02	1	407	407	100	100	1	407	407	0	841	2172
LOC100648194	XM_003393016.3	ENSBPOT00000035887.1	0.002958	0.02119	0.1396	99.351	459	462	3	0	0	462	100	1	462	462	100	100	1	462	462	0	944	2440
LOC100648309	XM_003393017.3	ENSBPOT00000036382.1	0.002633	0.02815	0.09353	99.43	523	526	3	0	0	525	99.81	1	526	526	100	100	1	526	526	0	1088	2815
LOC100648662	XM_003393020.3	ENSBPOT00000036231.1	0.00307	0.05913	0.05192	99.389	488	491	3	0	0	491	100	1	491	491	100	100	1	491	491	0	1002	2591
LOC100648776	XM_003393021.3	ENSBPOT00000036128.1	0.004377	0.03121	0.1403	99.062	528	533	5	0	0	530	99.44	1	533	533	100	100	1	533	533	0	1097	2837
LOC100648890	XM_003393022.3	ENSBPOT00000036153.1	0.002763	0.02442	0.1131	99.438	177	178	1	0	0	178	100	1	178	178	100	100	1	178	178	5.07e-132	367	941
LOC100649199	XM_003393025.3	ENSBPOT00000036399.1	0.05198	0.09462	0.5494	99.222	255	257	2	0	0	256	99.61	1	257	357	72	72	1	257	284	0	530	1366
LOC100649435	XM_003393027.3	ENSBPOT00000036840.1	0.001216	0.02147	0.05665	99.739	1147	1150	3	0	0	1149	99.91	1	1150	1150	100	100	19	1168	1168	0	2394	6204
LOC100649560	XM_003393028.3	ENSBPOT00000036237.1	0.003048	0.02586	0.1178	99.385	485	488	3	0	0	486	99.59	1	488	490	99	99	1	488	489	0	1021	2639
LOC100650267	XM_003393035.3	ENSBPOT00000035859.1	0.005076	0.04492	0.113	98.441	1705	1732	17	1	10	1709	98.67	1	1722	1757	98	98	5	1736	1736	0	3507	9094
LOC100650589	XM_003393038.3	ENSBPOT00000024315.1	0.03872	0.1064	0.3638	93.902	231	246	14	1	1	239	97.15	1	245	408	60	60	1	246	257	2.08e-173	484	1246
LOC100650712	XM_003393039.3	ENSBPOT00000033600.1	0.04014	0.06906	0.5813	90.951	593	652	51	3	8	621	95.25	1	651	651	100	100	1	645	645	0	1204	3116
LOC100650913	XM_003393041.3	ENSBPOT00000033917.1	0.01221	0.06541	0.1866	97.549	199	204	5	0	0	201	98.53	1	204	204	100	100	1	204	204	4.93e-150	414	1064
LOC100651028	XM_003393042.3	ENSBPOT00000033859.1	0.0009927	0.03764	0.02638	99.784	5075	5086	11	0	0	5079	99.86	1	5086	5086	100	100	1	5086	5086	0	10403	26995
LOC100651945	XM_003393049.3	ENSBPOT00000033947.1	0.003939	0.03079	0.1279	91.02	223	245	2	2	20	224	91.43	1	244	244	100	100	1	226	226	5.44e-160	442	1137
LOC100652068	XM_003393050.3	ENSBPOT00000033742.1	0.005126	0.05114	0.1002	98.851	172	174	2	0	0	174	100	1	174	174	100	100	1	174	174	8.47e-129	358	919
LOC100642596	XM_003393056.3	ENSBPOT00000032901.1	0.00187	0.03089	0.06055	99.626	533	535	2	0	0	535	100	214	748	748	72	72	1	535	535	0	1112	2875
LOC100642792	XM_003393058.3	ENSBPOT00000033899.1	0.01361	0.0352	0.3867	97.125	777	800	23	0	0	788	98.5	1	800	800	100	100	1	800	800	0	1606	4159
LOC100643107	XM_003393062.3	ENSBPOT00000033432.1	0.004832	0.04202	0.115	98.864	609	616	7	0	0	612	99.35	1	616	616	100	100	1	616	616	0	1269	3284
LOC100643515	XM_003393065.3	ENSBPOT00000033959.1	0.1062	0.145	0.7322	93.443	114	122	8	0	0	116	95.08	19	140	140	87	87	28	149	149	5.74e-79	229	585
LOC100643639	XM_003393066.3	ENSBPOT00000033447.1	0.03638	0.09593	0.3792	96.347	211	219	8	0	0	213	97.26	1	219	227	96	96	1	219	266	1.08e-138	389	999
LOC100644000	XM_003393068.3	ENSBPOT00000033630.1	0.01957	0.08768	0.2232	96.257	180	187	7	0	0	183	97.86	1	187	187	100	100	1	187	187	8.17e-133	369	948
LOC100644792	XM_003393073.3	ENSBPOT00000033230.1	0.00201	0.01447	0.1389	98.862	695	703	3	1	5	696	99	1	698	698	100	100	1	703	703	0	1423	3684
LOC100645039	XM_003393075.3	ENSBPOT00000033198.1	0.005859	0.04188	0.1399	98.734	234	237	3	0	0	235	99.16	1	237	237	100	100	1	237	237	1.3e-178	489	1259
LOC100645278	XM_003393076.3	ENSBPOT00000033672.1	0.005775	0.04454	0.1296	98.78	243	246	3	0	0	245	99.59	1	246	246	100	100	1	246	246	1.41e-180	495	1274
LOC100645617	XM_003393079.3	ENSBPOT00000033162.1	0.02395	0.04369	0.5482	100	85	85	0	0	0	85	100	8	92	92	92	92	42	126	126	1.08e-58	176	445
LOC100645819	XM_003393081.3	ENSBPOT00000033535.1	0.003675	0.06089	0.06035	99.026	712	719	6	1	1	714	99.3	1	719	719	100	100	1	718	718	0	1449	3751
LOC100646648	XM_003393088.3	ENSBPOT00000033361.1	0.0005238	0.03394	0.01543	96.491	770	798	2	1	26	770	96.49	1	772	772	100	100	1	798	798	0	1588	4113
LOC100646768	XM_003393090.3	ENSBPOT00000033299.1	0.001133	0.03524	0.03214	99.771	872	874	2	0	0	873	99.89	1	874	874	100	100	1	874	874	0	1812	4694
LOC100647089	XM_003393092.3	ENSBPOT00000033488.1	0.001543	0.04603	0.03352	99.653	574	576	2	0	0	574	99.65	1	576	576	100	100	1	576	576	0	1195	3091
LOC100647833	XM_003393097.3	ENSBPOT00000032866.1	0	0.02331	0	100	357	357	0	0	0	357	100	1	357	357	100	100	1	357	357	0	732	1889
LOC100647954	XM_003393098.3	ENSBPOT00000024886.1	0.03131	0.06037	0.5186	93.304	418	448	28	1	2	431	96.21	1	446	446	100	100	24	471	471	0	838	2164
LOC100648542	XM_003393102.3	ENSBPOT00000023963.1	0.008098	0.02416	0.3352	98.457	638	648	10	0	0	641	98.92	392	1039	1039	62	62	1	648	648	0	1307	3382
LOC100649722	XM_003393110.3	ENSBPOT00000024214.1	0.01993	0.1367	0.1458	95.858	162	169	7	0	0	165	97.63	1	169	169	100	100	1	169	169	2.31e-115	323	829
LOC100649835	XM_003393111.3	ENSBPOT00000032877.1	0.06072	0.1764	0.3443	88.298	581	658	49	5	28	592	89.97	17	659	695	93	93	7	651	654	0	1165	3013
LOC100650550	XM_003393116.3	ENSBPOT00000033169.1	0.003223	0.03428	0.094	99.302	427	430	3	0	0	427	99.3	1	430	430	100	100	1	430	430	0	892	2305
LOC100650672	XM_003393117.3	ENSBPOT00000024648.1	0.002378	0.02477	0.09602	99.528	422	424	2	0	0	422	99.53	1	424	424	100	100	1	424	424	0	877	2265
LOC100650798	XM_003393118.3	ENSBPOT00000025654.1	0.01203	0.04509	0.2667	84.848	308	363	8	2	47	311	85.67	1	316	316	100	100	1	363	363	0	608	1569
LOC100651029	XM_003393120.3	ENSBPOT00000025491.1	0.005055	0.01552	0.3257	99.048	416	420	4	0	0	417	99.29	1	420	420	100	100	30	449	449	0	849	2194
LOC100651273	XM_003393122.3	ENSBPOT00000023079.1	0.0001826	0.06913	0.002641	100	1063	1063	0	0	0	1063	100	1	1063	1063	100	100	1	1063	1063	0	2199	5699
LOC100651394	XM_003393123.3	ENSBPOT00000025269.1	0	0.01062	0	100	105	105	0	0	0	105	100	1	105	105	100	100	1	105	105	1.15e-75	218	556
LOC100651512	XM_003393124.2	ENSBPOT00000022371.1	0.003006	0.02154	0.1396	99.401	664	668	4	0	0	666	99.7	1	668	668	100	100	1	668	668	0	1360	3521
LOC100651629	XM_003393125.3	ENSBPOT00000021805.1	0.1378	0.1977	0.6968	97.072	431	444	13	0	0	434	97.75	207	650	751	59	59	1	444	546	0	893	2308
LOC100651744	XM_003393126.3	ENSBPOT00000022328.1	0.005601	0.04667	0.12	99.687	636	638	2	0	0	637	99.84	59	696	704	91	91	1	638	643	0	1275	3299
LOC100651864	XM_003393127.3	ENSBPOT00000025721.1	0.007942	0.03555	0.2234	98.516	332	337	5	0	0	333	98.81	2	338	338	99	99	16	352	352	0	680	1754
LOC100651980	XM_003393128.3	ENSBPOT00000024164.1	0.02158	0.07973	0.2706	95.977	167	174	7	0	0	171	98.28	157	330	331	53	53	6	179	197	5.99e-125	356	913
LOC100652102	XM_003393129.3	ENSBPOT00000022309.1	0.01628	0.05167	0.3152	96.386	160	166	6	0	0	163	98.19	18	183	183	91	91	1	166	166	1.4e-116	327	839
LOC100642191	XM_003393131.3	ENSBPOT00000023590.1	0.001298	0.03303	0.03931	99.659	1751	1757	5	1	1	1754	99.83	1	1757	1757	100	100	14	1769	1769	0	3648	9459
LOC100642314	XM_003393132.3	ENSBPOT00000022349.1	0.2847	0.5	0.5693	99.838	617	618	1	0	0	618	100	28	645	1182	52	52	11	628	1077	0	1298	3359
LOC100642552	XM_003393133.2	ENSBPOT00000024401.1	0.01081	0.06549	0.165	97.561	200	205	5	0	0	204	99.51	1	205	205	100	100	1	205	205	1.67e-149	413	1061
LOC100642913	XM_003393136.3	ENSBPOT00000022862.1	0	0.0441	0	100	173	173	0	0	0	173	100	1	173	173	100	100	1	173	173	2.93e-128	357	915
LOC100642913	XM_003393137.3	ENSBPOT00000022847.1	0	0.04002	0	100	189	189	0	0	0	189	100	1	189	189	100	100	16	204	204	8.86e-141	390	1002
LOC100644429	XM_003393138.3	ENSBPOT00000033083.1	0.0655	0.0677	0.9674	88.081	303	344	41	0	0	318	92.44	16	359	366	94	94	2	345	346	0	645	1663
LOC100643473	XM_003393141.3	ENSBPOT00000038426.1	0.005034	0.07006	0.07186	98.957	854	863	8	1	1	856	99.19	1	862	862	100	100	1	863	863	0	1750	4532
LOC100643720	XM_003393142.3	ENSBPOT00000038711.1	0.005488	0.02275	0.2412	99.097	878	886	8	0	0	881	99.44	1	886	886	100	100	1	886	886	0	1815	4702
LOC100643839	XM_003393143.3	ENSBPOT00000038419.1	0.005234	0.0202	0.2591	98.911	454	459	5	0	0	455	99.13	1	459	459	100	100	1	459	459	0	925	2390
LOC100644201	XM_003393145.3	ENSBPOT00000038608.1	0	0.045	0	100	463	463	0	0	0	463	100	1	463	463	100	100	1	463	463	0	963	2490
LOC100644319	XM_003393146.3	ENSBPOT00000038670.1	0.01097	0.04206	0.2608	99.052	209	211	2	0	0	209	99.05	333	543	616	34	34	1	211	214	2.17e-151	434	1117
LOC100644429	XM_003393147.2	ENSBPOT00000032346.1	0.02917	0.04289	0.68	94.304	298	316	18	0	0	305	96.52	1	316	316	100	100	1	316	316	0	625	1611
LOC100644547	XM_003393148.3	ENSBPOT00000038447.1	0.0008472	0.03833	0.0221	97.015	1625	1675	4	6	46	1628	97.19	1	1644	1644	100	100	1	1660	1660	0	3348	8680
LOC100644670	XM_003393149.3	ENSBPOT00000038678.1	0	0.01582	0	100	533	533	0	0	0	533	100	1	533	533	100	100	1	533	533	0	1115	2884
LOC100644873	XM_003393151.3	ENSBPOT00000038540.1	0.008389	0.03027	0.2771	98.361	1500	1525	23	1	2	1511	99.08	1	1525	1532	99	99	1	1523	1561	0	3116	8079
LOC100645112	XM_003393153.3	ENSBPOT00000038704.1	0.004529	0.01698	0.2667	99.048	416	420	4	0	0	418	99.52	1	420	420	100	100	1	420	420	0	872	2252
LOC100645360	XM_003393155.3	ENSBPOT00000038623.1	0.02633	0.06335	0.4157	94.257	279	296	16	1	1	284	95.95	1	296	296	100	100	1	295	295	0	578	1490
LOC100645788	XM_003393159.3	ENSBPOT00000032632.1	0.0058	0.01617	0.3586	99.077	322	325	3	0	0	324	99.69	1	325	325	100	100	1	325	325	0	661	1706
LOC100645902	XM_003393160.3	ENSBPOT00000038488.1	0.00613	0.04784	0.1281	97.623	575	589	8	1	6	580	98.47	1	583	583	100	100	1	589	589	0	1174	3037
LOC100646215	XM_003393162.3	ENSBPOT00000038591.1	0.0548	0.08782	0.624	94.479	308	326	18	0	0	315	96.63	15	340	357	91	91	16	341	344	0	650	1677
LOC100646892	XM_003393167.3	ENSBPOT00000038404.1	0	0.02962	0	100	208	208	0	0	0	208	100	165	372	372	56	56	1	208	208	9.47e-147	413	1062
LOC100647010	XM_003393168.3	ENSBPOT00000038520.1	0.02467	0.0439	0.5619	95.04	709	746	37	0	0	732	98.12	1	746	746	100	100	1	746	746	0	1484	3842
LOC100647250	XM_003393169.3	ENSBPOT00000038587.1	0.005758	0.04942	0.1165	98.736	547	554	7	0	0	552	99.64	1	554	554	100	100	1	554	554	0	1124	2908
LOC100648424	XM_003393179.3	ENSBPOT00000032312.1	0.009291	0.04476	0.2076	99.38	801	806	5	0	0	802	99.5	1	806	829	97	97	1	806	1377	0	1692	4381
LOC100648849	XM_003393182.3	ENSBPOT00000024114.1	0.002233	0.02148	0.104	99.433	351	353	2	0	0	353	100	285	637	637	55	55	1	353	353	0	731	1888
LOC100650551	XM_003393197.3	ENSBPOT00000032787.1	0.005378	0.04664	0.1153	98.755	476	482	6	0	0	479	99.38	1	482	482	100	100	1	482	482	0	976	2522
LOC100650799	XM_003393198.3	ENSBPOT00000032458.1	0.0484	0.08126	0.5956	98.312	233	237	4	0	0	235	99.16	129	365	384	62	62	1	237	286	2.75e-170	476	1226
LOC100651236	XM_003393201.3	ENSBPOT00000032874.1	0.01106	0.06693	0.1653	97.561	200	205	5	0	0	203	99.02	1	205	205	100	100	1	205	205	3.31e-145	402	1033
LOC100651357	XM_003393202.3	ENSBPOT00000033115.1	0.00664	0.02659	0.2498	99.373	792	797	5	0	0	794	99.62	32	828	835	95	95	1	797	851	0	1647	4266
LOC100651630	XM_003393203.2	ENSBPOT00000032859.1	0.001718	0.03423	0.05018	99.49	585	588	2	1	1	585	99.49	1	588	1129	52	52	1	587	587	0	1176	3041
LOC100651865	XM_003393206.3	ENSBPOT00000032437.1	0.04274	0.11	0.3886	90.11	82	91	9	0	0	86	94.51	1	91	91	100	100	1	91	91	5.95e-57	170	430
LOC100652150	XM_003393208.3	ENSBPOT00000032615.1	0.01389	0.03719	0.3735	97.476	309	317	8	0	0	312	98.42	1	317	319	99	99	1	317	319	0	640	1650
LOC100642435	XM_003393212.3	ENSBPOT00000033185.1	0	0.03302	0	100	327	327	0	0	0	327	100	1	327	327	100	100	1	327	327	0	687	1773
LOC100642553	XM_003393213.3	ENSBPOT00000033155.1	0.004093	0.01652	0.2477	99.062	317	320	3	0	0	318	99.38	20	339	339	94	94	1	320	320	0	657	1694
LOC100642675	XM_003393214.3	ENSBPOT00000033124.1	0.05542	0.08585	0.6455	87.069	101	116	13	2	2	108	93.1	1	115	115	100	100	45	159	159	7.41e-70	206	524
LOC100642794	XM_003393215.3	ENSBPOT00000032649.1	0.005378	0.0383	0.1404	98.765	240	243	3	0	0	241	99.18	1	243	243	100	100	1	243	243	1.27e-175	482	1241
LOC100643149	XM_003393218.3	ENSBPOT00000032972.1	0.06876	0.09984	0.6887	86.239	282	327	44	1	1	306	93.58	1	326	328	99	99	1	327	329	0	592	1525
LOC100643272	XM_003393219.3	ENSBPOT00000032384.1	0.02003	0.04411	0.4542	96.262	103	107	4	0	0	106	99.07	1	107	107	100	100	1	107	107	6.93e-73	211	538
LOC100643753	XM_003393223.3	ENSBPOT00000032418.1	0	0.01141	0	100	269	269	0	0	0	269	100	1	269	269	100	100	14	282	282	0	561	1446
LOC100644001	XM_003393225.3	ENSBPOT00000013497.1	0.005981	0.04583	0.1305	98.765	80	81	1	0	0	80	98.77	1	81	171	47	47	1	81	81	7.42e-52	160	405
LOC100644117	XM_003393226.3	ENSBPOT00000025962.1	0.01712	0.09006	0.1901	100	551	551	0	0	0	551	100	133	683	683	81	81	29	579	579	0	1168	3022
LOC100644356	XM_003393228.3	ENSBPOT00000029400.1	0.01495	0.0236	0.6334	97.297	144	148	4	0	0	146	98.65	75	222	222	67	67	1	148	148	2.81e-103	295	754
LOC100644592	XM_003393230.3	ENSBPOT00000028097.1	0	0.031	0	100	169	169	0	0	0	169	100	1	169	169	100	100	1	169	169	1.53e-125	349	896
LOC100644710	XM_003393231.3	ENSBPOT00000028073.1	0.04884	0.08723	0.56	88.62	366	413	10	2	37	369	89.35	5	385	419	91	91	1	408	429	0	710	1833
LOC100644952	XM_003393233.2	ENSBPOT00000027719.1	0.0004194	0.04404	0.009523	99.906	2133	2135	2	0	0	2133	99.91	1	2135	2135	100	100	1	2135	2135	0	4418	11459
LOC100645068	XM_003393234.3	ENSBPOT00000027425.1	0.004722	0.007014	0.6732	98.99	294	297	3	0	0	297	100	1	297	297	100	100	49	345	345	0	610	1574
LOC100645180	XM_003393235.3	ENSBPOT00000025606.1	0.516	1.032	0.4998	97.203	139	143	4	0	0	139	97.2	1	143	408	35	35	1	143	408	5.33e-101	306	783
LOC100645308	XM_003393236.3	ENSBPOT00000028821.1	0.002131	0.0304	0.0701	99.573	466	468	2	0	0	467	99.79	1	468	468	100	100	1	468	468	0	976	2522
LOC100646282	XM_003393244.3	ENSBPOT00000026257.1	0.01558	0.05003	0.3115	96.951	159	164	5	0	0	161	98.17	27	190	190	86	86	1	164	164	4.52e-111	313	803
LOC100646730	XM_003393247.3	ENSBPOT00000027908.1	0.09748	0.1546	0.6307	86.944	313	360	35	2	12	326	90.56	6	365	405	89	89	14	361	385	0	641	1654
LOC100646973	XM_003393249.3	ENSBPOT00000029679.1	0.005656	0.03882	0.1457	99.167	595	600	5	0	0	597	99.5	1	600	601	99	99	1	600	666	0	1201	3107
LOC100647210	XM_003393250.3	ENSBPOT00000030292.1	0	0.0284	0	100	612	612	0	0	0	612	100	1	612	612	100	100	1	612	612	0	1250	3235
LOC100647327	XM_003393251.3	ENSBPOT00000029830.1	0	0.01048	0	100	337	337	0	0	0	337	100	1	337	337	100	100	1	337	337	0	691	1783
LOC100647565	XM_003393253.3	ENSBPOT00000027983.1	0.004555	0.04386	0.1038	99.078	215	217	2	0	0	217	100	1	217	217	100	100	1	217	217	1.49e-163	449	1156
LOC100647686	XM_003393254.3	ENSBPOT00000029995.1	0.006818	0.02305	0.2958	98.258	282	287	5	0	0	284	98.95	1	287	287	100	100	1	287	287	0	572	1474
LOC100647801	XM_003393255.3	ENSBPOT00000029083.1	0.008604	0.01164	0.7395	98.188	271	276	5	0	0	274	99.28	1	276	276	100	100	1	276	276	0	563	1452
LOC100648044	XM_003393257.3	ENSBPOT00000026511.1	0	0.00635	0	100	476	476	0	0	0	476	100	1	476	476	100	100	1	476	476	0	976	2524
LOC100648156	XM_003393258.3	ENSBPOT00000029124.1	0.1226	0.09659	1.269	90.741	49	54	5	0	0	51	94.44	1	54	59	92	92	1	54	63	2.78e-30	100	249
LOC100648270	XM_003393259.3	ENSBPOT00000030537.1	0.00135	0.03164	0.04266	96.616	1399	1448	5	2	44	1402	96.82	1	1448	1448	100	100	1	1404	1404	0	2879	7463
LOC100648544	XM_003393262.2	ENSBPOT00000026045.1	0	0.0201	0	100	215	215	0	0	0	215	100	1	215	215	100	100	1	215	215	1.32e-162	447	1149
LOC100648892	XM_003393265.3	ENSBPOT00000027659.1	0	0.06265	0	98.529	402	408	0	1	6	402	98.53	1	402	402	100	100	1	408	408	0	820	2118
LOC100649126	XM_003393267.3	ENSBPOT00000031652.1	0.01672	0.03443	0.4855	96.491	330	342	12	0	0	336	98.25	1	342	342	100	100	1	342	342	0	686	1770
LOC100649246	XM_003393268.3	ENSBPOT00000028050.1	0.06764	0.09056	0.7469	92.461	417	451	34	0	0	435	96.45	35	485	485	93	93	36	486	486	0	850	2197
LOC100649366	XM_003393269.3	ENSBPOT00000026717.1	0.008113	0.07537	0.1077	99.805	1537	1540	3	0	0	1537	99.81	389	1928	1928	80	80	54	1593	1593	0	3217	8341
LOC100649795	XM_003393272.3	ENSBPOT00000030119.1	0.004506	0.04698	0.0959	99.025	914	923	9	0	0	920	99.67	1	923	923	100	100	1	923	923	0	1892	4900
LOC100651311	XM_003393281.3	ENSBPOT00000031651.1	0.03588	0.01143	3.14	92.473	86	93	7	0	0	91	97.85	1	93	94	99	99	1	93	97	9.74e-62	182	462
LOC100651669	XM_003393284.3	ENSBPOT00000029491.1	0.00319	0.01589	0.2007	99.322	586	590	4	0	0	588	99.66	1	590	590	100	100	1	590	590	0	1221	3158
LOC100651788	XM_003393285.3	ENSBPOT00000029876.1	0.009634	0.03664	0.2629	98.116	1614	1645	31	0	0	1627	98.91	1	1645	1645	100	100	1	1645	1645	0	3287	8523
LOC100652029	XM_003393286.3	ENSBPOT00000027810.1	0.005135	0.03362	0.1527	98.535	269	273	4	0	0	270	98.9	64	336	726	38	38	1	273	273	0	563	1450
LOC100642236	XM_003393288.3	ENSBPOT00000029252.1	0	0.01259	0	100	411	411	0	0	0	411	100	1	411	411	100	100	1	411	411	0	840	2171
LOC100642554	XM_003393290.2	ENSBPOT00000027998.1	0.003813	0.03806	0.1002	99.208	501	505	4	0	0	502	99.41	1	505	505	100	100	1	505	505	0	1035	2676
LOC100642795	XM_003393292.3	ENSBPOT00000028802.1	0.09318	0.08433	1.105	86.916	93	107	12	1	2	97	90.65	1	107	113	95	95	1	105	117	5.51e-54	164	415
LOC100642915	XM_003393293.3	ENSBPOT00000028384.1	0.05565	0.07733	0.7197	87.719	100	114	11	1	3	105	92.11	1	111	111	100	100	1	114	114	3.33e-70	205	521
LOC100643150	XM_003393295.3	ENSBPOT00000028381.1	0.1105	0.1684	0.6561	79.487	93	117	20	4	4	104	88.89	1	116	117	99	99	1	114	128	1.55e-61	184	466
LOC100643273	XM_003393296.2	ENSBPOT00000029287.1	0.01931	0.05483	0.3521	96.033	1380	1437	56	1	1	1397	97.22	1	1437	1437	100	100	1	1436	1436	0	2838	7356
LOC100644280	XM_003393303.3	ENSBPOT00000028485.1	0.003012	0.04468	0.06741	99.392	327	329	2	0	0	328	99.7	1	329	329	100	100	1	329	329	0	676	1743
LOC100644509	XM_003393305.3	ENSBPOT00000028339.1	0.003922	0.0191	0.2054	99.032	307	310	3	0	0	310	100	51	360	360	86	86	1	310	310	0	641	1654
LOC100644630	XM_003393306.3	ENSBPOT00000027981.1	0.005499	0.0335	0.1641	98.841	341	345	4	0	0	342	99.13	1	345	345	100	100	1	345	345	0	700	1806
LOC100644630	XM_003393307.3	ENSBPOT00000027982.1	0.003884	0.02904	0.1338	99.167	357	360	3	0	0	357	99.17	1	360	360	100	100	1	360	360	0	731	1888
LOC100645181	XM_003393311.3	ENSBPOT00000027720.1	0.01981	0.04894	0.4047	99.65	570	572	2	0	0	570	99.65	404	975	975	59	59	22	593	593	0	1191	3081
LOC100645309	XM_003393312.3	ENSBPOT00000029418.1	0.0725	0.08283	0.8752	89.738	446	497	39	1	12	465	93.56	120	616	643	77	77	10	494	553	0	928	2398
LOC100645514	XM_003393314.3	ENSBPOT00000028261.1	0.02256	0.07582	0.2975	95.545	193	202	9	0	0	199	98.51	1	202	202	100	100	19	220	220	1.26e-145	404	1037
LOC100645619	XM_003393315.3	ENSBPOT00000028921.1	0.001375	0.02752	0.04996	99.701	1002	1005	3	0	0	1004	99.9	1	1005	1005	100	100	1	1005	1005	0	2093	5424
LOC100646370	XM_003393321.3	ENSBPOT00000028444.1	0.002372	0.02907	0.08161	99.825	571	572	1	0	0	571	99.83	1	572	742	77	77	1	572	575	0	1192	3084
LOC100646613	XM_003393323.3	ENSBPOT00000027585.1	0	0.03416	0	100	429	429	0	0	0	429	100	1	429	429	100	100	1	429	429	0	879	2270
LOC100646731	XM_003393324.3	ENSBPOT00000028122.1	0	0.03785	0	100	167	167	0	0	0	167	100	1	167	167	100	100	1	167	167	5.33e-122	340	872
LOC100646853	XM_003393325.3	ENSBPOT00000028751.1	0.01629	0.06378	0.2554	97.875	737	753	16	0	0	740	98.27	9	761	761	99	99	2	754	754	0	1521	3938
LOC100646853	XM_003393327.2	ENSBPOT00000028756.1	0.02154	0.06252	0.3445	95.745	810	846	3	2	33	810	95.74	26	846	846	97	97	33	870	870	0	1659	4297
LOC100647566	XM_003393331.3	ENSBPOT00000028170.1	0.1818	0.5725	0.3176	68.88	363	527	124	2	40	415	78.75	8	534	534	99	99	5	491	491	0	751	1939
LOC100648045	XM_003393335.3	ENSBPOT00000027630.1	0.007093	0.02256	0.3144	97.229	421	433	6	1	6	425	98.15	1	427	427	100	100	1	433	433	0	867	2240
LOC100648045	XM_003393336.3	ENSBPOT00000027629.1	0.006471	0.02436	0.2656	98.724	387	392	5	0	0	391	99.74	1	392	392	100	100	1	392	392	0	803	2074
LOC100648234	XM_003393337.3	ENSBPOT00000027867.1	0.01457	0.03937	0.37	98.214	385	392	7	0	0	390	99.49	1	392	396	99	99	1	392	407	0	798	2061
LOC100648545	XM_003393340.3	ENSBPOT00000027041.1	0.2466	1.359	0.1814	64.764	329	508	178	1	1	414	81.5	8	515	517	98	98	380	886	888	0	714	1842
LOC100648926	XM_003393343.3	ENSBPOT00000028300.1	0.1242	0.1884	0.6592	97.507	743	762	7	2	12	747	98.03	1	761	950	80	80	5	755	943	0	1506	3898
LOC100649045	XM_003393344.3	ENSBPOT00000028725.1	0.007255	0.02567	0.2826	98.383	365	371	6	0	0	369	99.46	1	371	371	100	100	1	371	371	0	757	1955
LOC100649163	XM_003393345.3	ENSBPOT00000027524.1	0.1407	0.2631	0.5346	86.89	285	328	10	1	33	289	88.11	34	361	361	91	91	150	444	444	0	573	1476
LOC100649612	XM_003393346.3	ENSBPOT00000028688.1	0.002669	0.06067	0.04399	99.423	517	520	3	0	0	517	99.42	1	520	520	100	100	1	520	520	0	1066	2757
LOC100649913	XM_003393348.3	ENSBPOT00000027778.1	0.01072	0.04412	0.2431	97.802	356	364	8	0	0	357	98.08	1	364	364	100	100	1	364	364	0	735	1898
LOC100650025	XM_003393349.3	ENSBPOT00000028332.1	0.01114	0.02959	0.3764	98.02	495	505	10	0	0	500	99.01	1	505	506	99	99	1	505	541	0	1009	2610
LOC100650755	XM_003393355.3	ENSBPOT00000026781.1	0.01136	0.01344	0.8456	97.484	155	159	4	0	0	157	98.74	1	159	159	100	100	1	159	159	2.76e-114	320	820
LOC100651188	XM_003393358.3	ENSBPOT00000025777.1	0	0.02243	0	100	141	141	0	0	0	141	100	1	141	141	100	100	48	188	188	2.1e-98	280	717
LOC100651312	XM_003393359.3	ENSBPOT00000030344.1	0	0.009108	0	100	232	232	0	0	0	232	100	1	232	232	100	100	1	232	232	8.38e-177	484	1246
LOC100651432	XM_003393360.3	ENSBPOT00000028715.1	0.0009339	0.04895	0.01908	98.007	541	552	0	1	11	541	98.01	1	541	541	100	100	1	552	552	0	1106	2860
LOC100651551	XM_003393361.3	ENSBPOT00000029746.1	0.004617	0.04372	0.1056	99.045	622	628	6	0	0	625	99.52	1	628	628	100	100	1	628	628	0	1289	3335
LOC100651670	XM_003393362.3	ENSBPOT00000025746.1	0.0289	0.05219	0.5536	93.61	542	579	9	3	28	546	94.3	20	577	577	97	97	15	586	586	0	1089	2816
LOC100652103	XM_003393366.3	ENSBPOT00000030204.1	0.01182	0.04812	0.2456	97.382	186	191	5	0	0	189	98.95	1	191	191	100	100	1	191	191	3.49e-135	375	964
LOC100652305	XM_003393367.3	ENSBPOT00000030407.1	0.01568	0.08792	0.1784	99.21	1005	1013	8	0	0	1009	99.61	886	1898	1898	53	53	57	1069	1069	0	2112	5473
LOC100642393	XM_003393369.2	ENSBPOT00000029850.1	0.002502	0.01484	0.1686	99.44	355	357	2	0	0	357	100	1	357	357	100	100	1	357	357	0	734	1894
LOC100642796	XM_003393372.2	ENSBPOT00000027539.1	0.00155	0.04031	0.03845	99.775	443	444	1	0	0	443	99.77	1	444	448	99	99	1	444	690	0	914	2363
LOC100642916	XM_003393373.2	ENSBPOT00000028138.1	0.001125	0.03993	0.02817	99.778	449	450	1	0	0	449	99.78	1	450	450	100	100	1	450	450	0	909	2349
LOC100643518	XM_003393377.3	ENSBPOT00000029315.1	0.008152	0.03594	0.2268	98.483	714	725	11	0	0	720	99.31	1	725	725	100	100	1	725	725	0	1493	3866
LOC100643840	XM_003393379.3	ENSBPOT00000029445.1	0	0.04792	0	100	618	618	0	0	0	618	100	1	618	618	100	100	1	618	618	0	1290	3337
LOC100643963	XM_003393380.3	ENSBPOT00000029574.1	0.004538	0.02327	0.195	99.219	381	384	3	0	0	381	99.22	1	384	384	100	100	1	384	384	0	788	2036
LOC100644510	XM_003393385.3	ENSBPOT00000025668.1	0.0545	0.09837	0.554	96.953	350	361	6	1	5	354	98.06	48	408	424	85	85	20	375	392	0	716	1849
LOC100645113	XM_003393390.3	ENSBPOT00000033503.1	0.05458	0.1172	0.4656	96.593	482	499	15	1	2	488	97.8	299	795	1083	46	46	1	499	553	0	974	2517
LOC100645583	XM_003393392.3	ENSBPOT00000017934.1	0.01868	0.03622	0.5157	96.287	389	404	15	0	0	394	97.52	1	404	408	99	99	1	404	406	0	803	2074
LOC100645701	XM_003393395.3	ENSBPOT00000038590.1	0.008679	0.03332	0.2604	98.395	613	623	10	0	0	615	98.72	1	623	623	100	100	28	650	650	0	1264	3270
LOC100646052	XM_003393398.3	ENSBPOT00000038522.1	0.008985	0.03073	0.2924	98.016	494	504	10	0	0	500	99.21	1	504	504	100	100	1	504	504	0	1005	2599
LOC100646168	XM_003393399.3	ENSBPOT00000038579.1	0	0.03739	0	100	192	192	0	0	0	192	100	1	192	192	100	100	1	192	192	1.15e-142	394	1013
LOC100646283	XM_003393400.3	ENSBPOT00000038533.1	0	0.01363	0	100	480	480	0	0	0	480	100	1	480	480	100	100	1	480	480	0	991	2561
LOC100646614	XM_003393403.3	ENSBPOT00000038571.1	0.01209	0.02709	0.4461	97.278	536	551	15	0	0	544	98.73	5	555	555	99	99	1	551	551	0	1102	2850
LOC100646732	XM_003393404.3	ENSBPOT00000038602.1	0.01001	0.05143	0.1947	97.826	315	322	7	0	0	320	99.38	1	322	322	100	100	24	345	345	0	648	1672
LOC100646854	XM_003393405.3	ENSBPOT00000038574.1	0.02791	0.04838	0.5769	95.028	344	362	14	1	4	352	97.24	12	369	370	97	97	5	366	385	0	723	1867
LOC100647054	XM_003393407.3	ENSBPOT00000038595.1	0.003197	0.0529	0.06044	99.213	252	254	2	0	0	253	99.61	1	254	254	100	100	1	254	254	0	518	1335
LOC100647172	XM_003393409.3	ENSBPOT00000038718.1	0.01263	0.03214	0.3929	97.309	651	669	18	0	0	658	98.36	1	669	669	100	100	1	669	669	0	1357	3513
LOC100647717	XM_003393413.3	ENSBPOT00000038556.1	0.01843	0.08022	0.2297	96.07	220	229	9	0	0	224	97.82	1	229	229	100	100	12	240	240	1.71e-167	461	1185
LOC100647835	XM_003393414.3	ENSBPOT00000038546.1	0.03077	0.04369	0.7042	93.969	483	514	31	0	0	496	96.5	1	514	514	100	100	1	514	514	0	1014	2622
LOC100648667	XM_003393421.3	ENSBPOT00000035812.1	0.01074	0.05603	0.1917	97.656	375	384	9	0	0	378	98.44	1	384	384	100	100	1	384	384	0	779	2011
LOC100648893	XM_003393422.2	ENSBPOT00000035960.1	0.01122	0.02692	0.4168	97.683	548	561	13	0	0	557	99.29	1	561	561	100	100	1	561	561	0	1138	2943
LOC100649015	XM_003393423.3	ENSBPOT00000035977.1	0.002773	0.05117	0.0542	99.451	725	729	4	0	0	726	99.59	1	729	729	100	100	12	740	740	0	1518	3930
LOC100649127	XM_003393424.3	ENSBPOT00000035721.1	0.0634	0.0735	0.8626	88.064	332	377	45	0	0	353	93.63	1	377	602	63	63	1	377	391	0	659	1700
LOC100649367	XM_003393426.3	ENSBPOT00000035844.1	0.0459	0.09822	0.4673	92.16	576	625	21	2	28	585	93.6	6	630	660	95	95	11	607	638	0	1168	3021
LOC100649797	XM_003393429.3	ENSBPOT00000035890.1	0.001441	0.0391	0.03685	99.433	351	353	1	1	1	351	99.43	1	353	353	100	100	6	357	357	0	709	1830
LOC100650233	XM_003393433.3	ENSBPOT00000030021.1	0.03065	0.0465	0.6591	94.14	498	529	31	0	0	511	96.6	1	529	529	100	100	1	529	529	0	1006	2601
LOC100650472	XM_003393434.3	ENSBPOT00000028958.1	0.001238	0.006515	0.1901	99.689	321	322	1	0	0	322	100	1	322	322	100	100	1	322	322	0	674	1738
LOC100650674	XM_003393436.3	ENSBPOT00000029488.1	0.01338	0.04047	0.3307	97.179	310	319	9	0	0	314	98.43	1	319	319	100	100	1	319	319	0	630	1624
LOC100650994	XM_003393438.3	ENSBPOT00000029845.1	0.008512	0.03065	0.2777	98.301	405	412	7	0	0	408	99.03	1	412	412	100	100	1	412	412	0	838	2164
LOC100651116	XM_003393439.3	ENSBPOT00000028352.1	0.008099	0.02969	0.2728	98.319	468	476	8	0	0	472	99.16	1	476	476	100	100	1	476	476	0	976	2522
LOC100651358	XM_003393441.3	ENSBPOT00000028520.1	0.001098	0.03528	0.03111	99.779	901	903	2	0	0	902	99.89	1	903	903	100	100	1	903	903	0	1889	4892
LOC100651593	XM_003393443.2	ENSBPOT00000029271.1	0.00129	0.01665	0.07744	99.738	381	382	1	0	0	382	100	1	382	382	100	100	1	382	382	0	800	2067
LOC100651829	XM_003393445.3	ENSBPOT00000029159.1	0	0.0394	0	100	247	247	0	0	0	247	100	1	247	247	100	100	1	247	247	0	512	1318
LOC100652069	XM_003393447.3	ENSBPOT00000029732.1	0.03997	0.06452	0.6196	92.395	243	263	18	1	2	249	94.68	1	261	261	100	100	1	263	263	6.03e-171	472	1214
LOC100652185	XM_003393448.3	ENSBPOT00000029126.1	0	0.008304	0	100	121	121	0	0	0	121	100	1	121	121	100	100	1	121	121	2.35e-85	244	622
LOC100642394	XM_003393451.3	ENSBPOT00000038686.1	0.005845	0.04165	0.1403	98.437	1763	1791	21	3	7	1771	98.88	1	1787	1787	100	100	1	1788	1788	0	3615	9373
LOC100642747	XM_003393454.3	ENSBPOT00000038658.1	0.01419	0.05751	0.2467	97.059	792	816	24	0	0	805	98.65	1	816	816	100	100	1	816	816	0	1637	4240
LOC100643353	XM_003393455.2	ENSBPOT00000035872.1	0.009063	0.04976	0.1821	98.058	505	515	10	0	0	511	99.22	1	515	515	100	100	1	515	515	0	1043	2698
LOC100644202	XM_003393457.2	ENSBPOT00000028195.1	0.03345	0.1001	0.3342	92.798	451	486	35	0	0	466	95.88	135	620	620	78	78	1	486	486	0	933	2411
LOC100644548	XM_003393460.3	ENSBPOT00000029040.1	0.02246	0.03801	0.591	99.123	113	114	1	0	0	113	99.12	621	734	922	12	12	1	114	121	4.3e-75	241	615
LOC100644671	XM_003393461.3	ENSBPOT00000028256.1	0.05041	0.1618	0.3116	76.923	350	455	34	4	71	362	79.56	247	631	631	61	61	965	1418	1418	0	660	1702
LOC100645040	XM_003393463.3	ENSBPOT00000029412.1	0	0.03843	0	100	305	305	0	0	0	305	100	1	305	305	100	100	1	305	305	0	624	1609
LOC100645234	XM_003393464.3	ENSBPOT00000029219.1	0.03215	0.08966	0.3586	98.662	295	299	4	0	0	297	99.33	1	299	325	92	92	1	299	315	0	614	1584
LOC100645362	XM_003393465.3	ENSBPOT00000028976.1	0.00357	0.02701	0.1322	99.297	565	569	4	0	0	566	99.47	1	569	569	100	100	1	569	569	0	1172	3032
LOC100645584	XM_003393467.2	ENSBPOT00000029376.1	0	0.03841	0	100	283	283	0	0	0	283	100	1	283	283	100	100	1	283	283	0	583	1504
LOC100645702	XM_003393468.3	ENSBPOT00000029780.1	0.01362	0.08049	0.1693	97.26	426	438	12	0	0	432	98.63	1	438	438	100	100	1	438	438	0	879	2270
LOC100645821	XM_003393469.3	ENSBPOT00000029777.1	0.403	0.7099	0.5677	100	128	128	0	0	0	128	100	1	128	352	36	36	79	206	431	2.35e-87	270	689
LOC100646016	XM_003393470.3	ENSBPOT00000023648.1	0	0.02905	0	100	222	222	0	0	0	222	100	1	222	222	100	100	1	222	222	4.2e-161	444	1141
LOC100646134	XM_003393471.3	ENSBPOT00000011217.1	0.001776	0.03335	0.05325	99.645	281	282	1	0	0	282	100	1	282	282	100	100	15	296	296	0	583	1503
LOC100646733	XM_003393476.3	ENSBPOT00000011969.1	0.01088	0.009616	1.131	98.198	109	111	2	0	0	111	100	600	710	710	16	16	1	111	111	1.51e-72	230	587
LOC100646974	XM_003393478.3	ENSBPOT00000011148.1	0.002105	0.03301	0.06375	99.549	883	887	4	0	0	884	99.66	1	887	887	100	100	1	887	887	0	1784	4620
LOC100647407	XM_003393483.3	ENSBPOT00000011071.1	0.03058	0.02276	1.343	93.834	350	373	23	0	0	362	97.05	1	373	373	100	100	1	373	373	0	729	1883
LOC100647605	XM_003393484.3	ENSBPOT00000011341.1	0.006939	0.0528	0.1314	98.519	266	270	4	0	0	268	99.26	1	270	270	100	100	1	270	270	0	551	1420
LOC100648007	XM_003393486.3	ENSBPOT00000010343.1	0.02206	0.04689	0.4704	95.994	647	674	27	0	0	654	97.03	1	674	681	99	99	1	674	675	0	1348	3488
LOC100648122	XM_003393487.3	ENSBPOT00000010883.1	0.05677	0.04616	1.23	88.55	232	262	30	0	0	250	95.42	1	262	262	100	100	1	262	262	7.66e-180	494	1273
LOC100648235	XM_003393488.3	ENSBPOT00000010693.1	0.04161	0.06327	0.6575	87.234	246	282	21	2	15	254	90.07	1	281	281	100	100	1	268	268	9.11e-177	488	1255
LOC100648351	XM_003393489.3	ENSBPOT00000011439.1	0.05104	0.04589	1.112	88.312	408	462	48	1	6	430	93.07	1	462	462	100	100	32	487	487	0	840	2171
LOC100648469	XM_003393490.3	ENSBPOT00000010828.1	0.004133	0.009651	0.4282	99.145	116	117	1	0	0	116	99.15	1	117	379	31	31	1	117	117	7.55e-81	243	619
LOC100648588	XM_003393491.3	ENSBPOT00000011643.1	0.01038	0.01986	0.5227	98.039	50	51	1	0	0	50	98.04	277	327	327	16	16	1	51	51	1.97e-28	104	259
LOC100648700	XM_003393492.3	ENSBPOT00000010668.1	0.003966	0.02369	0.1674	99.195	493	497	4	0	0	496	99.8	1	497	497	100	100	1	497	497	0	1013	2618
LOC100648812	XM_003393493.3	ENSBPOT00000011622.1	0	0.04775	0	100	113	113	0	0	0	113	100	1	113	113	100	100	1	113	113	4.25e-80	230	586
LOC100648927	XM_003393494.3	ENSBPOT00000011838.1	0	0.01235	0	100	174	174	0	0	0	174	100	1	174	174	100	100	1	174	174	6.81e-128	356	913
LOC100649248	XM_003393497.3	ENSBPOT00000011397.1	0.006998	0.07879	0.08881	98.63	216	219	3	0	0	218	99.54	1	219	219	100	100	1	219	219	8.23e-150	415	1066
LOC100649954	XM_003393502.3	ENSBPOT00000023258.1	0	0.04558	0	100	209	209	0	0	0	209	100	1	209	209	100	100	1	209	209	9.66e-147	406	1044
LOC100650068	XM_003393503.3	ENSBPOT00000011670.1	0.01501	0.02279	0.6584	96.636	632	654	21	1	1	645	98.62	1	654	654	100	100	1	653	653	0	1291	3340
LOC100650189	XM_003393504.3	ENSBPOT00000024018.1	0.01558	0.02417	0.6445	97.241	141	145	4	0	0	142	97.93	1	145	145	100	100	1	145	145	1.92e-99	281	720
LOC100650835	XM_003393508.3	ENSBPOT00000023099.1	0.005325	0.06274	0.08487	98.861	955	966	11	0	0	958	99.17	1	966	966	100	100	17	982	982	0	1969	5101
LOC100650950	XM_003393509.3	ENSBPOT00000023320.1	0.002489	0.04412	0.0564	99.481	766	770	4	0	0	769	99.87	1	770	770	100	100	1	770	770	0	1577	4083
LOC100651067	XM_003393510.3	ENSBPOT00000022398.1	0.003856	0.02803	0.1376	99.13	456	460	4	0	0	457	99.35	1	460	460	100	100	1	460	460	0	935	2416
LOC100651189	XM_003393511.3	ENSBPOT00000023977.1	0.003837	0.0264	0.1454	98.839	511	517	6	0	0	512	99.03	26	542	542	95	95	1	517	517	0	1056	2731
LOC100651313	XM_003393512.3	ENSBPOT00000022661.1	0.01535	0.02835	0.5417	96.273	155	161	6	0	0	158	98.14	1	161	161	100	100	1	161	161	3.81e-117	327	839
LOC100651552	XM_003393514.2	ENSBPOT00000022504.1	0.01358	0.03225	0.4212	97.199	1423	1464	41	0	0	1444	98.63	1	1464	1464	100	100	1	1464	1464	0	2844	7373
LOC100651867	XM_003393516.3	ENSBPOT00000022922.1	0	0.03848	0	100	79	79	0	0	0	79	100	1	79	79	100	100	1	79	79	3.4e-55	164	416
LOC100642277	XM_003393521.3	ENSBPOT00000019153.1	0.001672	0.04553	0.03672	99.668	601	603	2	0	0	601	99.67	1	603	603	100	100	1	603	603	0	1242	3214
LOC100642555	XM_003393523.3	ENSBPOT00000010802.1	0.002132	0.04521	0.04717	97.949	1767	1804	8	1	29	1770	98.12	1	1775	1775	100	100	1	1804	1804	0	3642	9445
LOC100642950	XM_003393526.2	ENSBPOT00000010382.1	0.5762	1.315	0.4383	90.244	37	41	4	0	0	38	92.68	1	41	193	21	21	1	41	190	4.44e-19	80.9	198
LOC100643069	XM_003393527.3	ENSBPOT00000010541.1	0.01256	0.0383	0.3279	96.173	1759	1829	41	1	29	1772	96.88	1	1800	1805	99	99	1	1829	1833	0	3583	9291
LOC100643188	XM_003393528.3	ENSBPOT00000011039.1	0.003265	0.02872	0.1137	99.301	426	429	3	0	0	427	99.53	1	429	429	100	100	1	429	429	0	882	2279
LOC100643965	XM_003393533.3	ENSBPOT00000011709.1	0.004909	0.03771	0.1302	98.883	177	179	2	0	0	178	99.44	1	179	179	100	100	1	179	179	1.02e-133	371	952
LOC100644088	XM_003393534.2	ENSBPOT00000023142.1	0.02746	0.03012	0.9116	95.833	161	168	7	0	0	163	97.02	1	168	168	100	100	1	168	168	8.83e-121	337	865
LOC100644203	XM_003393535.3	ENSBPOT00000010624.1	0.01759	0.05915	0.2975	96.212	127	132	5	0	0	128	96.97	1	132	132	100	100	1	132	132	6.38e-92	261	668
LOC100644321	XM_003393536.3	ENSBPOT00000011774.1	0.001735	0.02951	0.05879	85.632	745	870	50	5	75	764	87.82	1	796	1676	92	47	343	1211	2365	0	1508	3903
LOC100644549	XM_003393538.3	ENSBPOT00000010840.1	0.005557	0.0404	0.1376	99.465	372	374	2	0	0	374	100	1	374	405	92	92	1	374	380	0	771	1992
LOC100644794	XM_003393540.3	ENSBPOT00000010981.1	0.001069	0.01001	0.1068	99.759	827	829	2	0	0	827	99.76	1	829	829	100	100	1	829	829	0	1692	4382
LOC100645041	XM_003393541.3	ENSBPOT00000010644.1	0.004465	0.03422	0.1305	99.031	511	516	5	0	0	513	99.42	1	516	516	100	100	1	516	516	0	1060	2741
LOC100646252	XM_003393551.3	ENSBPOT00000025564.1	0.007121	0.03492	0.2039	96.009	3392	3533	80	11	61	3432	97.14	1	3531	3531	100	100	1	3474	3474	0	6972	18089
LOC100646856	XM_003393557.3	ENSBPOT00000025276.1	0.001033	0.03951	0.02614	98.922	1377	1392	3	1	12	1379	99.07	1	1392	1392	100	100	1	1380	1380	0	2820	7309
LOC100646975	XM_003393558.3	ENSBPOT00000026664.1	0.04379	0.025	1.752	85	187	220	31	1	2	193	87.73	1	220	220	100	100	1	218	218	8.63e-112	319	817
LOC100647091	XM_003393559.3	ENSBPOT00000028114.1	0.001696	0.04093	0.04144	97.304	1119	1150	4	1	27	1121	97.48	1	1150	1150	100	100	1	1123	1123	0	2304	5971
LOC100647211	XM_003393560.3	ENSBPOT00000024712.1	0.003781	0.03093	0.1222	99.038	206	208	2	0	0	207	99.52	1	208	208	100	100	1	208	208	2.13e-153	423	1087
LOC100647328	XM_003393561.3	ENSBPOT00000025077.1	0.002131	0.01953	0.1091	99.528	422	424	2	0	0	424	100	1	424	424	100	100	1	424	424	0	864	2233
LOC100647762	XM_003393564.3	ENSBPOT00000025251.1	0.002971	0.02378	0.1249	99.415	170	171	1	0	0	170	99.42	1	171	171	100	100	1	171	171	1.05e-125	350	898
LOC100647957	XM_003393566.3	ENSBPOT00000028086.1	0.006664	0.0154	0.4327	98.519	133	135	2	0	0	134	99.26	37	171	171	79	79	2	136	136	5.95e-98	278	712
LOC100648084	XM_003393567.3	ENSBPOT00000024965.1	0.001168	0.01924	0.06071	99.766	426	427	1	0	0	426	99.77	1	427	427	100	100	1	427	427	0	886	2290
LOC100648271	XM_003393569.3	ENSBPOT00000026348.1	0	0.01317	0	100	268	268	0	0	0	268	100	1	268	268	100	100	1	268	268	0	552	1422
LOC100648387	XM_003393570.3	ENSBPOT00000026761.1	0.002031	0.03221	0.06308	99.577	1412	1418	6	0	0	1417	99.93	1	1418	1418	100	100	1	1418	1418	0	2937	7614
LOC100648502	XM_003393571.3	ENSBPOT00000026541.1	0.007189	0.02653	0.2709	98.475	581	590	9	0	0	585	99.15	1	590	590	100	100	1	590	590	0	1172	3031
LOC100648701	XM_003393573.3	ENSBPOT00000025151.1	0.005489	0.02604	0.2108	99.143	463	467	4	0	0	466	99.79	1	467	468	99	99	1	467	499	0	965	2494
LOC100648928	XM_003393575.2	ENSBPOT00000028598.1	0.03476	0.03699	0.9397	93.361	225	241	16	0	0	232	96.27	1	241	241	100	100	1	241	241	1.25e-171	472	1214
LOC100649249	XM_003393577.3	ENSBPOT00000027752.1	0.01514	0.04062	0.3728	96.767	449	464	15	0	0	456	98.28	1	464	464	100	100	1	464	464	0	934	2415
LOC100649438	XM_003393579.3	ENSBPOT00000024744.1	0.001424	0.004442	0.3206	99.713	694	696	2	0	0	695	99.86	1	696	696	100	100	1	696	696	0	1443	3736
LOC100649562	XM_003393580.3	ENSBPOT00000024687.1	0.008551	0.02337	0.3659	97.598	650	666	12	2	4	655	98.35	30	693	693	96	96	1	664	664	0	1330	3442
LOC100649798	XM_003393581.3	ENSBPOT00000025835.1	0.006282	0.02634	0.2385	98.683	899	911	11	1	1	908	99.67	8	918	918	99	99	1	910	910	0	1840	4766
LOC100649915	XM_003393582.3	ENSBPOT00000025767.1	0.0006076	0.03059	0.01986	99.851	669	670	1	0	0	670	100	77	746	746	90	90	1	670	670	0	1320	3415
LOC100650269	XM_003393583.3	ENSBPOT00000028544.1	0.204	0.2382	0.8564	100	74	74	0	0	0	74	100	1	74	101	73	73	1	74	116	3.11e-51	157	396
LOC100650391	XM_003393584.2	ENSBPOT00000026558.1	0.008515	0.04105	0.2074	98.242	447	455	8	0	0	450	98.9	1	455	455	100	100	10	464	464	0	912	2356
LOC100650514	XM_003393585.3	ENSBPOT00000025897.1	0	0.0679	0	100	484	484	0	0	0	484	100	1	484	484	100	100	1	484	484	0	1011	2615
LOC100650632	XM_003393586.3	ENSBPOT00000027840.1	0.07073	0.03809	1.857	87.838	195	222	27	0	0	209	94.14	1	222	225	99	99	1	222	224	1.93e-147	409	1052
LOC100651068	XM_003393589.2	ENSBPOT00000024780.1	0.005179	0.1117	0.04635	98.958	190	192	2	0	0	190	98.96	1	192	192	100	100	1	192	192	1.42e-139	387	993
LOC100651274	XM_003393590.3	ENSBPOT00000026270.1	0.00854	0.06854	0.1246	95.756	722	754	10	4	22	724	96.02	1	748	748	100	100	1	738	738	0	1427	3693
LOC100651395	XM_003393591.3	ENSBPOT00000028025.1	0	0.04859	0	100	183	183	0	0	0	183	100	1	183	183	100	100	1	183	183	4.35e-136	377	968
LOC100651513	XM_003393592.3	ENSBPOT00000025972.1	0.004445	0.05094	0.08726	99.007	399	403	4	0	0	402	99.75	1	403	403	100	100	1	403	403	0	819	2115
LOC100651631	XM_003393593.3	ENSBPOT00000026055.1	0.004029	0.02562	0.1573	99.096	987	996	9	0	0	991	99.5	1	996	996	100	100	1	996	996	0	2039	5283
LOC100651747	XM_003393594.3	ENSBPOT00000036654.1	0.009148	0.03444	0.2656	97.934	237	242	5	0	0	239	98.76	1	242	242	100	100	1	242	242	2.36e-178	489	1258
LOC100651868	XM_003393595.3	ENSBPOT00000037504.1	0.02184	0.05902	0.3701	95.294	324	340	15	1	1	332	97.65	1	339	339	100	100	77	416	416	0	670	1728
LOC100652104	XM_003393597.3	ENSBPOT00000037048.1	0.002988	0.0296	0.1009	99.34	753	758	5	0	0	755	99.6	1	758	758	100	100	1	758	758	0	1566	4056
LOC100642193	XM_003393599.3	ENSBPOT00000036726.1	0.001583	0.02999	0.05279	99.655	577	579	2	0	0	579	100	1	579	579	100	100	1	579	579	0	1183	3060
LOC100642316	XM_003393600.3	ENSBPOT00000037273.1	0.00772	0.03238	0.2384	95.943	473	493	8	1	12	475	96.35	1	481	481	100	100	1	493	493	0	968	2503
LOC100642437	XM_003393602.3	ENSBPOT00000036294.1	0	0.04569	0	100	322	322	0	0	0	322	100	544	865	1246	26	26	1	322	322	0	674	1738
LOC100642628	XM_003393603.3	ENSBPOT00000037438.1	0.01007	0.04645	0.2168	96.975	1058	1091	15	4	18	1066	97.71	1	1085	1086	99	99	1	1079	1125	0	2185	5663
LOC100642870	XM_003393605.3	ENSBPOT00000036779.1	0.6226	1.489	0.418	98.667	148	150	2	0	0	149	99.33	1	150	567	26	26	1	150	567	3.7e-97	306	785
LOC100643109	XM_003393607.3	ENSBPOT00000036374.1	0.003095	0.03121	0.09919	99.375	159	160	1	0	0	159	99.38	1	160	160	100	100	1	160	160	2.65e-117	328	840
LOC100643233	XM_003393608.3	ENSBPOT00000037337.1	0.02884	0.05366	0.5375	93.985	125	133	8	0	0	129	96.99	1	133	133	100	100	34	166	166	1.01e-89	257	657
LOC100643354	XM_003393609.2	ENSBPOT00000036316.1	0.04436	0.1094	0.4053	91.729	122	133	11	0	0	131	98.5	1	133	133	100	100	1	133	133	1.2e-87	251	640
LOC100643476	XM_003393610.3	ENSBPOT00000036756.1	0.01439	0.0624	0.2307	96.992	129	133	4	0	0	132	99.25	1	133	133	100	100	1	133	133	2.17e-93	265	678
LOC100643725	XM_003393611.2	ENSBPOT00000036954.1	0.03644	0.06847	0.5323	92.718	191	206	15	0	0	195	94.66	1	206	206	100	100	1	206	206	2.24e-132	370	949
LOC100643843	XM_003393612.2	ENSBPOT00000037012.1	0	0.03583	0	100	151	151	0	0	0	151	100	1	151	151	100	100	1	151	151	2.44e-110	310	793
LOC100644161	XM_003393614.2	ENSBPOT00000036617.1	0.004076	0.02525	0.1614	99.194	123	124	1	0	0	124	100	1	124	124	100	100	1	124	124	2.22e-78	226	577
LOC100644390	XM_003393616.3	ENSBPOT00000036462.1	0.004444	0.02964	0.1499	99.059	1368	1381	13	0	0	1375	99.57	1	1381	1381	100	100	1	1381	1381	0	2838	7358
LOC100644632	XM_003393617.3	ENSBPOT00000036327.1	0.002794	0.02525	0.1107	99.477	571	574	3	0	0	573	99.83	1	574	574	100	100	1	574	574	0	1168	3022
LOC100644995	XM_003393620.3	ENSBPOT00000037386.1	0.01119	0.05382	0.2079	91.466	493	539	11	1	35	497	92.21	1	539	539	100	100	1	504	504	0	1009	2610
LOC100645182	XM_003393621.2	ENSBPOT00000036811.1	0.02192	0.06102	0.3593	99.613	515	517	2	0	0	515	99.61	1	517	536	96	96	1	517	536	0	1061	2743
LOC100645310	XM_003393622.3	ENSBPOT00000037548.1	0.006901	0.03716	0.1857	93.388	339	363	5	1	19	343	94.49	1	344	344	100	100	8	370	370	0	704	1816
LOC100645433	XM_003393623.3	ENSBPOT00000036417.1	0.0365	0.08021	0.455	88.399	381	431	26	3	24	388	90.02	1	431	431	100	100	36	442	442	0	709	1829
LOC100645621	XM_003393625.3	ENSBPOT00000037553.1	0.002809	0.03028	0.09278	99.433	351	353	2	0	0	352	99.72	1	353	353	100	100	1	353	353	0	725	1872
LOC100645743	XM_003393626.3	ENSBPOT00000037245.1	0.0184	0.06451	0.2853	95.89	350	365	9	1	6	353	96.71	1	359	359	100	100	1	365	365	0	719	1857
LOC100646253	XM_003393628.3	ENSBPOT00000037481.1	0.03541	0.1065	0.3325	96.088	786	818	10	1	22	794	97.07	1	818	873	94	94	1	796	1168	0	1616	4184
LOC100646373	XM_003393629.3	ENSBPOT00000037477.1	0.008948	0.1084	0.08252	98.311	291	296	5	0	0	291	98.31	1	296	296	100	100	1	296	296	0	609	1571
LOC100647287	XM_003393636.3	ENSBPOT00000037304.1	0.009877	0.04913	0.201	97.97	4247	4335	88	0	0	4293	99.03	1	4335	4335	100	100	1	4335	4335	0	8859	22988
LOC100647408	XM_003393637.3	ENSBPOT00000036747.1	0.005073	0.02755	0.1842	99.088	543	548	5	0	0	545	99.45	1	548	548	100	100	1	548	548	0	1130	2924
LOC100647529	XM_003393638.3	ENSBPOT00000036885.1	0.009362	0.04541	0.2062	98.148	159	162	3	0	0	161	99.38	1	162	162	100	100	1	162	162	2.91e-119	333	853
LOC100647648	XM_003393639.3	ENSBPOT00000037220.1	0.003268	0.06504	0.05026	99.246	658	663	5	0	0	660	99.55	1	663	663	100	100	1	663	663	0	1374	3556
LOC100648008	XM_003393643.3	ENSBPOT00000036563.1	0.005734	0.04151	0.1381	97.106	906	933	11	1	16	909	97.43	1	933	933	100	100	1	917	917	0	1883	4878
LOC100648272	XM_003393645.3	ENSBPOT00000036326.1	0.02001	0.06673	0.2999	96.372	611	634	23	0	0	620	97.79	578	1211	1211	52	52	13	646	646	0	1299	3362
LOC100648388	XM_003393646.3	ENSBPOT00000036406.1	0.04117	0.05634	0.7307	90.588	770	850	65	3	15	795	93.53	1	850	850	100	100	1	835	835	0	1529	3960
LOC100648503	XM_003393647.3	ENSBPOT00000037075.1	0.0009056	0.04601	0.01968	99.635	1092	1096	2	1	2	1093	99.73	1	1096	1096	100	100	1	1094	1094	0	2237	5796
LOC100648966	XM_003393651.3	ENSBPOT00000023641.1	0	0.03432	0	94.286	33	35	0	1	2	33	94.29	163	197	197	18	18	1	33	33	5.77e-15	65.9	159
LOC100649080	XM_003393652.3	ENSBPOT00000028980.1	0.01531	0.06286	0.2436	95.725	515	538	16	2	7	522	97.03	1	531	531	100	100	1	538	538	0	1035	2675
LOC100649201	XM_003393653.3	ENSBPOT00000028924.1	0.002347	0.05578	0.04209	99.517	618	621	3	0	0	619	99.68	1	621	621	100	100	2	622	622	0	1269	3283
LOC100649320	XM_003393654.3	ENSBPOT00000030101.1	0.004113	0.01318	0.3121	92.996	239	257	2	1	16	240	93.39	1	257	257	100	100	1	241	241	6.15e-175	481	1238
LOC100649684	XM_003393656.3	ENSBPOT00000029032.1	0	0.02239	0	100	280	280	0	0	0	280	100	1	280	280	100	100	1	280	280	0	583	1502
LOC100649799	XM_003393657.2	ENSBPOT00000029199.1	0.01186	0.03237	0.3665	97.592	608	623	15	0	0	620	99.52	1	623	623	100	100	1	623	623	0	1264	3272
LOC100649799	XM_003393658.3	ENSBPOT00000029207.1	0.01114	0.03036	0.3667	97.771	614	628	14	0	0	625	99.52	1	628	628	100	100	1	628	628	0	1273	3294
LOC100650312	XM_003393661.3	ENSBPOT00000030252.1	0.01789	0.03462	0.5168	96.19	404	420	16	0	0	410	97.62	1	420	420	100	100	1	420	420	0	848	2192
LOC100650552	XM_003393663.3	ENSBPOT00000029285.1	0.03407	0.03172	1.074	93.115	284	305	21	0	0	298	97.7	1	305	305	100	100	1	305	305	0	587	1512
LOC100650675	XM_003393664.3	ENSBPOT00000029516.1	0.004314	0.02768	0.1559	99.091	654	660	6	0	0	656	99.39	1	660	722	91	91	39	698	698	0	1376	3562
LOC100650915	XM_003393666.3	ENSBPOT00000030212.1	0.1914	0.2789	0.6861	99.127	568	573	5	0	0	571	99.65	1	573	789	73	73	1	573	790	0	1173	3035
LOC100651030	XM_003393667.3	ENSBPOT00000029452.1	0	0.03722	0	100	295	295	0	0	0	295	100	178	472	472	63	63	1	295	295	0	615	1586
LOC100651275	XM_003393669.3	ENSBPOT00000029259.1	0.001589	0.043	0.03696	99.601	499	501	2	0	0	500	99.8	1	501	501	100	100	1	501	501	0	937	2421
LOC100651396	XM_003393670.3	ENSBPOT00000029296.1	0.0144	0.05768	0.2496	96.522	111	115	4	0	0	113	98.26	4	118	118	97	97	2	116	116	1.38e-78	226	577
LOC100651514	XM_003393671.3	ENSBPOT00000029571.1	0	0.02352	0	100	946	946	0	0	0	946	100	1	946	946	100	100	1	946	946	0	1965	5090
LOC100651748	XM_003393673.3	ENSBPOT00000028218.1	0.002807	0.04817	0.05827	99.719	355	356	1	0	0	355	99.72	1	356	356	100	100	1	356	356	0	734	1895
LOC100651869	XM_003393674.2	ENSBPOT00000028782.1	0.01095	0.04815	0.2275	98.082	409	417	8	0	0	410	98.32	1	417	417	100	100	1	417	417	0	856	2211
LOC100642438	XM_003393679.3	ENSBPOT00000025211.1	0.01753	0.06046	0.29	97.225	1016	1045	29	0	0	1027	98.28	21	1065	1065	98	98	12	1056	1056	0	2070	5362
LOC100642556	XM_003393680.3	ENSBPOT00000027583.1	0.003704	0.01219	0.3038	99.238	651	656	5	0	0	652	99.39	4	659	659	99	99	1	656	656	0	1341	3471
LOC100642917	XM_003393682.3	ENSBPOT00000036343.1	0.01496	0.02814	0.5316	96.779	691	714	22	1	1	704	98.6	1	713	713	100	100	1	714	714	0	1409	3648
LOC100643031	XM_003393683.3	ENSBPOT00000036702.1	0.03688	0.1142	0.3229	92.63	641	692	45	3	6	657	94.94	1	689	790	87	87	1	689	807	0	1118	2891
LOC100643641	XM_003393687.3	ENSBPOT00000036640.1	0.002345	0.03364	0.06971	99.483	385	387	2	0	0	385	99.48	243	629	629	62	62	1	387	387	0	803	2073
LOC100644240	XM_003393692.3	ENSBPOT00000029021.1	0.004459	0.03729	0.1196	99.057	735	742	7	0	0	739	99.6	3	744	744	99	99	1	742	742	0	1532	3967
LOC100644357	XM_003393693.2	ENSBPOT00000028907.1	0.05095	0.07115	0.716	95.101	330	347	17	0	0	342	98.56	1	347	370	94	94	1	347	396	0	677	1747
LOC100644711	XM_003393696.3	ENSBPOT00000026721.1	0.001762	0.01732	0.1018	99.653	574	576	2	0	0	574	99.65	1	576	576	100	100	1	576	576	0	1181	3054
LOC100644837	XM_003393697.3	ENSBPOT00000026632.1	0.004066	0.03548	0.1146	94.005	1662	1768	47	4	59	1680	95.02	4	1771	1771	99	99	12	1720	1720	0	3429	8891
LOC100645183	XM_003393700.3	ENSBPOT00000026455.1	0.0007342	0.02461	0.02984	99.804	2041	2045	3	1	1	2041	99.8	1	2045	2045	100	100	1	2044	2044	0	4261	11050
LOC100645311	XM_003393701.3	ENSBPOT00000026845.1	0.0112	0.04138	0.2707	96.571	169	175	3	1	3	171	97.71	1	175	175	100	100	7	178	178	4.63e-121	338	868
LOC100645552	XM_003393703.2	ENSBPOT00000027890.1	0.01745	0.06183	0.2822	98.516	531	539	8	0	0	536	99.44	1	539	573	94	94	1	539	550	0	1112	2877
LOC100645668	XM_003393704.3	ENSBPOT00000024566.1	0	0.03162	0	100	370	370	0	0	0	370	100	1	370	370	100	100	8	377	377	0	771	1990
LOC100645789	XM_003393705.3	ENSBPOT00000028735.1	0.01486	0.05555	0.2675	99.679	311	312	1	0	0	311	99.68	15	326	330	95	95	6	317	2299	0	668	1724
LOC100646096	XM_003393708.2	ENSBPOT00000026517.1	0.00251	0.006766	0.371	99.355	154	155	1	0	0	155	100	1	155	155	100	100	1	155	155	6.07e-112	314	804
LOC100646284	XM_003393711.3	ENSBPOT00000027961.1	0.008661	0.03844	0.2253	98.342	593	603	10	0	0	597	99	1	603	603	100	100	1	603	603	0	1220	3157
LOC100646496	XM_003393712.3	ENSBPOT00000024631.1	0.01148	0.03884	0.2956	97.736	1036	1060	24	0	0	1043	98.4	1	1060	1060	100	100	1	1060	1060	0	2152	5575
LOC100646616	XM_003393713.3	ENSBPOT00000024520.1	0.004326	0.03351	0.1291	98.814	500	506	5	1	1	504	99.6	1	506	506	100	100	1	505	505	0	1041	2691
LOC100646734	XM_003393714.3	ENSBPOT00000027679.1	0.002625	0.0321	0.08178	99.474	756	760	4	0	0	759	99.87	1	760	760	100	100	1	760	760	0	1576	4080
LOC100647288	XM_003393718.3	ENSBPOT00000027784.1	0.01364	0.06014	0.2269	96.985	193	199	6	0	0	198	99.5	1	199	199	100	100	1	199	199	3.31e-146	404	1038
LOC100647409	XM_003393719.3	ENSBPOT00000031985.1	0.01997	0.05615	0.3556	96.135	199	207	8	0	0	204	98.55	1	207	207	100	100	1	207	207	1.5e-146	405	1042
LOC100647530	XM_003393721.3	ENSBPOT00000032893.1	0.00151	0.03521	0.04288	99.664	1187	1191	4	0	0	1190	99.92	1	1191	1191	100	100	1	1191	1191	0	2468	6396
LOC100647719	XM_003393722.3	ENSBPOT00000028382.1	0.0126	0.05679	0.2218	95.128	742	780	14	3	24	748	95.9	10	765	765	99	99	1	780	780	0	1529	3960
LOC100647836	XM_003393723.3	ENSBPOT00000031876.1	0.0007257	0.02413	0.03008	99.854	684	685	1	0	0	685	100	1	685	685	100	100	1	685	685	0	1429	3698
LOC100648085	XM_003393725.3	ENSBPOT00000028861.1	0.0215	0.07135	0.3013	94.848	1344	1417	62	2	11	1370	96.68	1	1407	1407	100	100	1	1416	1416	0	2714	7035
LOC100648389	XM_003393727.3	ENSBPOT00000032153.1	0.05681	0.0418	1.359	89.764	228	254	26	0	0	244	96.06	1	254	254	100	100	1	254	254	3.1e-170	469	1208
LOC100648504	XM_003393728.2	ENSBPOT00000032926.1	0.05963	0.1979	0.3014	88.014	257	292	29	1	6	265	90.75	1	286	504	57	57	1	292	298	0	518	1334
LOC100648620	XM_003393729.3	ENSBPOT00000029667.1	0.00526	0.03085	0.1705	98.9	899	909	10	0	0	903	99.34	1	909	909	100	100	33	941	941	0	1853	4801
LOC100648736	XM_003393730.2	ENSBPOT00000027277.1	0.002037	0.02634	0.07734	99.588	242	243	1	0	0	243	100	1	243	243	100	100	1	243	243	0	504	1298
LOC100648851	XM_003393731.3	ENSBPOT00000030936.1	0.003006	0.02364	0.1272	99.469	375	377	2	0	0	377	100	1	377	377	100	100	1	377	377	0	775	2002
LOC100649081	XM_003393733.3	ENSBPOT00000031516.1	0.04107	0.03767	1.09	91.728	1120	1221	101	0	0	1176	96.31	1	1221	1222	99	99	13	1233	1399	0	2285	5922
LOC100649202	XM_003393735.3	ENSBPOT00000026386.1	0.01471	0.02426	0.6064	97.048	263	271	8	0	0	265	97.79	196	466	466	58	58	1	271	271	0	551	1419
LOC100649440	XM_003393736.3	ENSBPOT00000032944.1	0.01685	0.04609	0.3655	96.304	912	947	34	1	1	928	97.99	1	946	946	100	100	4	950	950	0	1872	4850
LOC100649987	XM_003393739.3	ENSBPOT00000032686.1	0	0.0172	0	100	408	408	0	0	0	408	100	1	408	408	100	100	1	408	408	0	838	2164
LOC100650392	XM_003393741.3	ENSBPOT00000026380.1	0.009478	0.05862	0.1617	97.953	1292	1319	24	1	3	1304	98.86	1401	2716	4081	32	32	1	1319	1344	0	2669	6917
LOC100650715	XM_003393744.3	ENSBPOT00000027885.1	0.02139	0.03655	0.5853	95.506	340	356	16	0	0	344	96.63	1	356	356	100	100	1	356	356	0	712	1838
LOC100650837	XM_003393745.3	ENSBPOT00000026997.1	0	0.09559	0	80.519	62	77	11	2	4	67	87.01	167	243	243	49	32	31	103	103	7.44e-35	120	301
LOC100650952	XM_003393746.3	ENSBPOT00000032241.1	0.002335	0.04382	0.05328	99.381	963	969	6	0	0	965	99.59	461	1429	1727	56	56	1	969	970	0	2024	5245
LOC100651190	XM_003393747.3	ENSBPOT00000029163.1	0.04201	0.08153	0.5153	92.771	154	166	12	0	0	161	96.99	1	166	363	46	46	1	166	172	7.42e-112	323	828
LOC100651314	XM_003393748.3	ENSBPOT00000032216.1	0	0.02081	0	100	206	206	0	0	0	206	100	1	206	206	100	100	1	206	206	3.87e-156	430	1105
LOC100651553	XM_003393750.3	ENSBPOT00000032857.1	0.001971	0.02395	0.08228	99.608	254	255	1	0	0	254	99.61	1	255	255	100	100	1	255	255	0	518	1333
LOC100651749	XM_003393752.3	ENSBPOT00000029353.1	0.01723	0.01861	0.9262	96.596	454	470	16	0	0	465	98.94	1	470	470	100	100	1	470	470	0	950	2456
LOC100651870	XM_003393753.2	ENSBPOT00000027327.1	0.007076	0.04381	0.1615	98.517	465	472	7	0	0	467	98.94	1	472	472	100	100	1	472	472	0	974	2518
LOC100651985	XM_003393754.2	ENSBPOT00000028183.1	0.003814	0.02876	0.1326	99.231	258	260	2	0	0	259	99.62	1	260	260	100	100	1	260	260	0	532	1370
LOC100642278	XM_003393756.3	ENSBPOT00000029257.1	0.007546	0.03952	0.1909	99.361	1088	1095	7	0	0	1090	99.54	1	1095	1216	90	90	1	1095	1147	0	2223	5760
LOC100642396	XM_003393757.3	ENSBPOT00000028250.1	0.2783	0.5365	0.5188	96.142	623	648	25	0	0	634	97.84	1	648	1174	55	55	1	648	1150	0	1295	3351
LOC100642871	XM_003393760.3	ENSBPOT00000032625.1	0.001262	0.03834	0.03292	99.687	637	639	2	0	0	639	100	1	639	639	100	100	1	639	639	0	1323	3425
LOC100642988	XM_003393761.3	ENSBPOT00000030427.1	0.009833	0.02676	0.3674	97.968	434	443	9	0	0	437	98.65	1	443	443	100	100	1	443	443	0	877	2266
LOC100643234	XM_003393762.3	ENSBPOT00000030245.1	0	0.02011	0	100	114	114	0	0	0	114	100	1	114	114	100	100	35	148	148	5.96e-83	238	608
LOC100643355	XM_003393763.3	ENSBPOT00000027912.1	0.008791	0.0318	0.2764	98.14	1319	1344	25	0	0	1330	98.96	265	1608	1608	84	84	1	1344	1344	0	2748	7123
LOC100643477	XM_003393764.3	ENSBPOT00000031202.1	0.006049	0.02612	0.2316	98.67	371	376	5	0	0	374	99.47	1	376	376	100	100	1	376	376	0	743	1917
LOC100643726	XM_003393765.3	ENSBPOT00000029901.1	0.01395	0.05155	0.2707	97.222	630	648	18	0	0	641	98.92	1	648	648	100	100	1	648	648	0	1303	3373
LOC100643844	XM_003393766.3	ENSBPOT00000029745.1	0.003564	0.02616	0.1362	99.281	276	278	2	0	0	276	99.28	1	278	278	100	100	1	278	278	0	561	1446
LOC100643967	XM_003393768.3	ENSBPOT00000032085.1	0.009566	0.02074	0.4612	97.923	330	337	7	0	0	337	100	1	337	337	100	100	1	337	337	0	686	1769
LOC100644162	XM_003393769.3	ENSBPOT00000030308.1	0	0.02707	0	100	133	133	0	0	0	133	100	1	133	133	100	100	1	133	133	3.39e-94	267	683
LOC100644162	XM_003393770.3	ENSBPOT00000030304.1	0	0.03461	0	100	134	134	0	0	0	134	100	1	134	134	100	100	1	134	134	1.34e-95	271	692
LOC100644432	XM_003393771.3	ENSBPOT00000030617.1	0	0.03295	0	100	245	245	0	0	0	245	100	1	245	245	100	100	1	245	245	0	511	1317
LOC100644550	XM_003393772.3	ENSBPOT00000030284.1	0.003076	0.05057	0.06082	99.317	291	293	2	0	0	292	99.66	1	293	293	100	100	1	293	293	0	605	1561
LOC100644876	XM_003393775.3	ENSBPOT00000028746.1	0	0.0506	0	100	221	221	0	0	0	221	100	1	221	221	100	100	1	221	221	6.15e-169	463	1192
LOC100645114	XM_003393777.3	ENSBPOT00000032845.1	0.0258	0.08168	0.3159	93.591	993	1061	46	4	22	1010	95.19	1	1043	1043	100	100	1	1057	1057	0	2013	5215
LOC100645235	XM_003393778.3	ENSBPOT00000032871.1	0.01513	0.04395	0.3443	96.339	500	519	17	1	2	508	97.88	1	519	519	100	100	1	517	517	0	1008	2605
LOC100645363	XM_003393779.3	ENSBPOT00000027613.1	0.3521	0.8087	0.4354	100	176	176	0	0	0	176	100	448	623	623	44	28	413	588	588	3.6e-119	366	940
LOC100645585	XM_003393781.3	ENSBPOT00000029921.1	0.002142	0.04371	0.04901	99.474	189	190	1	0	0	189	99.47	1	190	190	100	100	1	190	190	5.07e-141	390	1002
LOC100645703	XM_003393782.3	ENSBPOT00000029597.1	0.0314	0.06078	0.5166	93.509	533	570	37	0	0	550	96.49	1	570	570	100	100	1	570	570	0	1068	2761
LOC100645937	XM_003393784.3	ENSBPOT00000031811.1	0.05565	0.1377	0.4041	98.077	408	416	8	0	0	412	99.04	53	468	468	89	89	55	470	470	0	851	2198
LOC100646053	XM_003393785.3	ENSBPOT00000032411.1	0.02592	0.05438	0.4766	94.983	568	598	30	0	0	579	96.82	1	598	598	100	100	1	598	598	0	1097	2837
LOC100646170	XM_003393786.3	ENSBPOT00000032410.1	0.01034	0.03646	0.2837	97.838	362	370	8	0	0	365	98.65	1	370	370	100	100	1	370	370	0	756	1953
LOC100646497	XM_003393789.3	ENSBPOT00000026861.1	0.07244	0.1088	0.6655	97.748	217	222	5	0	0	219	98.65	1	222	248	90	90	1	222	406	8.02e-163	456	1174
LOC100646617	XM_003393790.3	ENSBPOT00000030735.1	0.07505	0.1207	0.6219	88.832	175	197	22	0	0	183	92.89	1	197	201	98	98	1	197	201	5.4e-131	366	939
LOC100646735	XM_003393791.3	ENSBPOT00000027919.1	0.05876	0.1202	0.4887	91.16	165	181	8	1	8	169	93.37	69	249	254	71	71	1	173	204	1.4e-112	322	824
LOC100646858	XM_003393792.3	ENSBPOT00000028910.1	0.04197	0.08781	0.478	91.498	226	247	19	2	2	231	93.52	1	245	245	100	100	1	247	247	7.87e-166	457	1177
LOC100647092	XM_003393794.3	ENSBPOT00000029661.1	0.005837	0.03511	0.1663	98.844	342	346	4	0	0	345	99.71	1	346	346	100	100	1	346	346	0	709	1829
LOC100647212	XM_003393795.3	ENSBPOT00000027708.1	0.00403	0.02809	0.1435	99.18	968	976	8	0	0	970	99.39	1	976	976	100	100	1	976	976	0	1987	5148
LOC100647451	XM_003393797.3	ENSBPOT00000029280.1	0	0.05332	0	100	466	466	0	0	0	466	100	1	466	466	100	100	1	466	466	0	964	2493
LOC100647568	XM_003393798.2	ENSBPOT00000032353.1	0.08613	0.07286	1.182	92.593	75	81	6	0	0	79	97.53	307	387	387	40	21	78	158	158	1.79e-50	166	421
LOC100647688	XM_003393799.3	ENSBPOT00000028729.1	0.01064	0.03519	0.3023	97.917	329	336	7	0	0	331	98.51	1	336	336	100	100	1	336	336	0	681	1756
LOC100647803	XM_003393800.2	ENSBPOT00000029837.1	0.03527	0.07922	0.4452	92.664	480	518	36	1	2	497	95.95	1	516	516	100	100	1	518	518	0	987	2552
LOC100648547	XM_003393807.3	ENSBPOT00000024191.1	0.002545	0.03335	0.0763	99.446	539	542	3	0	0	540	99.63	1	542	542	100	100	1	542	542	0	1087	2811
LOC100648668	XM_003393808.2	ENSBPOT00000023104.1	0	0.008938	0	100	114	114	0	0	0	114	100	1	114	114	100	100	1	114	114	3.04e-77	223	568
LOC100649565	XM_003393815.3	ENSBPOT00000028467.1	0.007216	0.02352	0.3068	98.48	324	329	5	0	0	328	99.7	1	329	329	100	100	1	329	329	0	671	1730
LOC100649988	XM_003393819.3	ENSBPOT00000024304.1	0.04374	0.07491	0.5839	93.487	445	476	31	0	0	463	97.27	1	476	497	96	96	1	476	485	0	918	2372
LOC100650109	XM_003393820.3	ENSBPOT00000024060.1	0.00185	0.03588	0.05156	99.643	558	560	2	0	0	559	99.82	1	560	560	100	100	1	560	560	0	1087	2811
LOC100650234	XM_003393821.3	ENSBPOT00000023752.1	0.01124	0.04865	0.231	97.273	535	550	13	1	2	542	98.55	1	548	548	100	100	1	550	550	0	1076	2782
LOC100650553	XM_003393825.3	ENSBPOT00000022749.1	0.01502	0.04067	0.3693	96.557	645	668	19	1	4	659	98.65	1	664	664	100	100	1	668	668	0	1288	3334
LOC100651117	XM_003393827.3	ENSBPOT00000023247.1	0.009315	0.08963	0.1039	98.089	154	157	3	0	0	156	99.36	1	157	157	100	100	1	157	157	2.23e-112	315	807
LOC100651238	XM_003393828.3	ENSBPOT00000024081.1	0.5313	1.115	0.4764	97.647	249	255	6	0	0	250	98.04	7	261	780	33	33	1	255	722	5.27e-176	523	1346
LOC100651477	XM_003393830.2	ENSBPOT00000024128.1	0.02904	0.07593	0.3825	95.833	207	216	9	0	0	215	99.54	73	288	288	75	75	10	225	225	3.56e-155	432	1110
LOC100651712	XM_003393832.3	ENSBPOT00000022613.1	0.003581	0.02804	0.1277	99.24	914	921	7	0	0	919	99.78	1	921	921	100	100	1	921	921	0	1886	4886
LOC100651830	XM_003393833.3	ENSBPOT00000022852.1	0.004022	0.004513	0.8912	99.174	240	242	2	0	0	241	99.59	1	242	242	100	100	1	242	242	3.74e-178	488	1257
LOC100642397	XM_003393840.3	ENSBPOT00000023211.1	0.007096	0.03097	0.2291	98.631	1081	1096	15	0	0	1085	99	1	1096	1096	100	100	1	1096	1096	0	2214	5737
LOC100642598	XM_003393842.3	ENSBPOT00000023251.1	0.09464	0.1763	0.537	91.176	124	136	12	0	0	128	94.12	1	136	245	56	56	1	136	160	3.66e-90	263	672
LOC100642717	XM_003393843.1	ENSBPOT00000022929.1	0.007905	0.05469	0.1445	98.256	338	344	6	0	0	340	98.84	1	344	344	100	100	1	344	344	0	698	1802
LOC100642834	XM_003393844.2	ENSBPOT00000024344.1	0.003799	0.04187	0.09073	99.151	584	589	5	0	0	588	99.83	1	589	589	100	100	1	589	589	0	1183	3061
LOC100643968	XM_003393852.3	ENSBPOT00000009710.1	0.0112	0.08021	0.1396	97.297	288	296	6	1	2	291	98.31	1	294	294	100	100	1	296	296	0	592	1526
LOC100644322	XM_003393853.1	ENSBPOT00000009638.1	0.4429	1.35	0.328	37.435	143	382	175	5	64	213	55.76	2	383	399	96	96	5	322	343	3.99e-80	249	637
LOC100645744	XM_003393865.2	ENSBPOT00000008618.1	0	0.03807	0	100	207	207	0	0	0	207	100	200	406	406	51	51	1	207	207	2.28e-145	411	1056
LOC100646332	XM_003393869.1	ENSBPOT00000007942.1	0.0099	0.06344	0.1561	98.049	402	410	8	0	0	409	99.76	1	410	412	99	99	24	433	435	0	828	2139
LOC100646456	XM_003393870.1	ENSBPOT00000009288.1	0.003713	0.04914	0.07555	99.153	234	236	2	0	0	236	100	172	407	407	58	58	1	236	236	1.87e-173	483	1244
LOC100646939	XM_003393874.3	ENSBPOT00000007388.1	0.006844	0.04913	0.1393	99.242	131	132	1	0	0	131	99.24	173	304	821	16	16	1	132	132	1.42e-87	273	698
LOC100647252	XM_003393877.3	ENSBPOT00000026324.1	0.008001	0.05079	0.1575	98.322	586	596	10	0	0	589	98.83	1	596	596	100	100	1	596	596	0	1216	3146
LOC100647370	XM_003393878.3	ENSBPOT00000009795.1	0.0006697	0.02407	0.02782	99.833	1792	1795	3	0	0	1794	99.94	1	1795	1795	100	100	1	1795	1795	0	3727	9664
LOC100647491	XM_003393879.3	ENSBPOT00000009363.1	0.01305	0.02511	0.5197	97.664	209	214	5	0	0	211	98.6	1	214	214	100	100	1	214	214	2.74e-159	438	1127
LOC100647720	XM_003393880.3	ENSBPOT00000007526.1	0	0.01717	0	100	595	595	0	0	0	595	100	1	595	595	100	100	11	605	605	0	1218	3151
LOC100647926	XM_003393881.3	ENSBPOT00000008133.1	0.002312	0.03011	0.07679	99.483	769	773	4	0	0	769	99.48	1	773	773	100	100	1	773	773	0	1582	4097
LOC100648047	XM_003393882.2	ENSBPOT00000009306.1	0.01819	0.06852	0.2655	96.241	128	133	5	0	0	130	97.74	1	133	133	100	100	1	133	133	2.13e-95	270	691
LOC100648158	XM_003393883.3	ENSBPOT00000007663.1	0.006283	0.0561	0.112	97.667	879	900	12	1	9	886	98.44	1	900	900	100	100	1	891	891	0	1824	4725
LOC100648548	XM_003393886.3	ENSBPOT00000027091.1	0.02153	0.05934	0.3628	95.814	412	430	18	0	0	421	97.91	1	430	431	99	99	1	430	432	0	855	2210
LOC100648669	XM_003393887.3	ENSBPOT00000009936.1	0.04311	0.01573	2.74	94.937	75	79	4	0	0	79	100	5	83	83	95	95	9	87	87	5.74e-53	159	403
LOC100648929	XM_003393890.3	ENSBPOT00000008724.1	0.226	0.4342	0.5205	98.302	984	1001	11	3	6	989	98.8	1	1001	1645	61	61	1	995	1525	0	2062	5343
LOC100649251	XM_003393892.3	ENSBPOT00000009100.1	0.01023	0.06227	0.1643	97.812	313	320	7	0	0	319	99.69	1	320	320	100	100	1	320	320	0	654	1688
LOC100649369	XM_003393893.3	ENSBPOT00000009463.1	0.03395	0.07945	0.4273	93.137	285	306	21	0	0	298	97.39	1	306	306	100	100	1	306	306	0	595	1535
LOC100649490	XM_003393894.3	ENSBPOT00000009544.1	0.01609	0.027	0.5961	96.855	308	318	10	0	0	311	97.8	1	318	318	100	100	1	318	318	0	633	1633
LOC100649800	XM_003393896.3	ENSBPOT00000030036.1	0.01118	0.0601	0.186	98.382	304	309	4	1	1	305	98.71	1	309	313	99	99	1	308	311	0	625	1611
LOC100649916	XM_003393897.3	ENSBPOT00000007855.1	0.01067	0.04794	0.2226	97.744	1040	1064	23	1	1	1050	98.68	1	1064	1064	100	100	1	1063	1063	0	2157	5589
LOC100650110	XM_003393899.3	ENSBPOT00000007542.1	0.01425	0.02984	0.4776	96.84	429	443	13	1	1	434	97.97	1	442	442	100	100	1	443	443	0	890	2301
LOC100651118	XM_003393907.3	ENSBPOT00000032694.1	0.001148	0.04094	0.02805	96.882	435	449	1	1	13	435	96.88	1	436	436	100	100	1	449	449	0	875	2262
LOC100651360	XM_003393909.3	ENSBPOT00000032676.1	0.03334	0.06686	0.4987	93.077	363	390	27	0	0	370	94.87	1	390	390	100	100	1	390	390	0	748	1931
LOC100651595	XM_003393911.3	ENSBPOT00000032775.1	0.00284	0.0299	0.09498	99.425	173	174	1	0	0	174	100	1	174	174	100	100	1	174	174	4.09e-130	361	927
LOC100651911	XM_003393914.3	ENSBPOT00000032013.1	0.01751	0.04096	0.4275	97.248	106	109	3	0	0	108	99.08	1	109	109	100	100	34	142	142	3.61e-74	216	550
LOC100642359	XM_003393916.3	ENSBPOT00000029861.1	0.01204	0.04092	0.2943	97.638	248	254	6	0	0	250	98.43	1	254	254	100	100	1	254	254	0	517	1332
LOC100643071	XM_003393922.3	ENSBPOT00000031668.1	0.003527	0.07068	0.0499	99.291	140	141	1	0	0	141	100	1	141	141	100	100	85	225	225	2.46e-101	289	740
LOC100643190	XM_003393923.3	ENSBPOT00000032354.1	0.02061	0.04555	0.4525	96.133	174	181	7	0	0	176	97.24	35	215	244	74	74	1	181	183	8.57e-125	351	901
LOC100643680	XM_003393927.3	ENSBPOT00000032021.1	0.008304	0.03378	0.2458	98.182	162	165	3	0	0	163	98.79	1	165	165	100	100	1	165	165	1.9e-118	331	849
LOC100643680	XM_003393928.3	ENSBPOT00000032022.1	0.006245	0.03945	0.1583	98.582	139	141	2	0	0	140	99.29	1	141	141	100	100	1	141	141	2.94e-101	286	731
LOC100646098	XM_003393946.1	ENSBPOT00000009670.1	0.04859	0.1101	0.4412	93.384	367	393	23	1	3	374	95.17	1	393	410	96	96	1	390	428	0	731	1888
LOC100646818	XM_003393952.2	ENSBPOT00000009488.1	0.004746	0.04435	0.107	99.512	204	205	1	0	0	205	100	195	399	399	51	51	1	205	205	1.13e-147	416	1070
LOC100647176	XM_003393955.3	ENSBPOT00000009913.1	0.01222	0.02849	0.429	97.436	228	234	6	0	0	232	99.15	177	410	410	57	57	1	234	234	3.54e-166	465	1196
LOC100647531	XM_003393958.1	ENSBPOT00000008595.1	0.0425	0.2039	0.2085	91.878	362	394	32	0	0	381	96.7	7	400	400	99	99	28	421	421	0	761	1966
LOC100647649	XM_003393959.3	ENSBPOT00000007580.1	0.01199	0.0433	0.277	97.326	364	374	10	0	0	372	99.47	33	406	406	92	92	1	374	374	0	753	1943
LOC100647889	XM_003393961.3	ENSBPOT00000028574.1	0.02963	0.05398	0.5489	94.079	286	304	18	0	0	294	96.71	1	304	304	100	100	1	304	304	0	590	1521
LOC100648123	XM_003393963.3	ENSBPOT00000030830.1	0.01354	0.03124	0.4336	97.279	286	294	8	0	0	290	98.64	1	294	294	100	100	1	294	294	0	580	1494
LOC100649082	XM_003393971.3	ENSBPOT00000032446.1	0.004041	0.03422	0.1181	99.095	219	221	2	0	0	221	100	1	221	221	100	100	1	221	221	1.2e-164	452	1164
LOC100649442	XM_003393974.3	ENSBPOT00000031854.1	0.01259	0.04982	0.2528	97.376	334	343	9	0	0	340	99.13	1	343	343	100	100	1	343	343	0	685	1768
LOC100649685	XM_003393976.3	ENSBPOT00000032367.1	0.01615	0.06587	0.2452	95.667	287	300	10	1	3	292	97.33	1	300	300	100	100	1	297	297	0	581	1498
LOC100649801	XM_003393977.3	ENSBPOT00000026607.1	0.02869	0.07278	0.3943	93.86	321	342	20	1	1	329	96.2	1	341	341	100	100	1	342	342	0	620	1599
LOC100650111	XM_003393979.3	ENSBPOT00000029775.1	0.1142	0.08012	1.425	82.716	134	162	27	1	1	150	92.59	1	162	162	100	100	1	161	161	1.99e-69	207	526
LOC100650236	XM_003393980.3	ENSBPOT00000029794.1	0.0008934	0.06759	0.01322	99.82	554	555	1	0	0	555	100	1	555	555	100	100	1	555	555	0	1158	2996
LOC100650356	XM_003393981.3	ENSBPOT00000030439.1	0.01013	0.04127	0.2454	97.917	329	336	7	0	0	333	99.11	1	336	336	100	100	1	336	336	0	685	1768
LOC100650676	XM_003393983.3	ENSBPOT00000030202.1	0.006078	0.03574	0.1701	99.618	261	262	1	0	0	262	100	214	475	475	55	55	6	267	267	1.25e-180	506	1302
LOC100650802	XM_003393984.3	ENSBPOT00000031372.1	0.005273	0.02788	0.1892	98.656	367	372	5	0	0	372	100	31	402	402	93	93	1	372	372	0	769	1987
LOC100651032	XM_003393986.3	ENSBPOT00000029859.1	0.002693	0.01399	0.1926	99.315	145	146	1	0	0	146	100	1	146	146	100	100	1	146	146	4.3e-105	296	757
LOC100651152	XM_003393987.3	ENSBPOT00000031641.1	0.0005562	0.03662	0.01519	99.721	357	358	1	0	0	358	100	1	358	358	100	100	1	358	358	0	724	1868
LOC100651276	XM_003393988.3	ENSBPOT00000030123.1	0.1986	0.3268	0.6077	99.072	534	539	5	0	0	535	99.26	1	539	760	71	71	1	539	760	0	1102	2851
LOC100651633	XM_003393989.3	ENSBPOT00000031661.1	0.001198	0.01192	0.1005	99.762	420	421	1	0	0	420	99.76	1	421	421	100	100	1	421	421	0	879	2270
LOC100651750	XM_003393990.3	ENSBPOT00000030475.1	0.007803	0.07777	0.1003	97.756	305	312	5	2	2	306	98.08	1	311	311	100	100	1	311	311	0	584	1505
LOC100652107	XM_003393992.3	ENSBPOT00000031245.1	0.002418	0.04519	0.05352	99.48	957	962	5	0	0	960	99.79	1	962	962	100	100	1	962	962	0	1981	5132
LOC100652222	XM_003393993.3	ENSBPOT00000030839.1	0.008614	0.02436	0.3536	98.472	451	458	7	0	0	455	99.34	1	458	458	100	100	1	458	458	0	946	2445
LOC100642318	XM_003393995.3	ENSBPOT00000029871.1	0.03443	0.1323	0.2603	93.238	455	488	33	0	0	469	96.11	1	488	488	100	100	1	488	488	0	914	2363
LOC100642439	XM_003393996.3	ENSBPOT00000031305.1	0.008007	0.04806	0.1666	98.268	454	462	8	0	0	459	99.35	1	462	462	100	100	1	462	462	0	931	2407
LOC100642557	XM_003393997.3	ENSBPOT00000031616.1	0.01351	0.03786	0.3567	97.26	213	219	6	0	0	217	99.09	1	219	219	100	100	1	219	219	1.24e-155	429	1104
LOC100642679	XM_003393998.3	ENSBPOT00000030079.1	0.01058	0.04438	0.2385	97.561	120	123	3	0	0	121	98.37	1	123	123	100	100	1	123	123	8.5e-86	245	626
LOC100642872	XM_003393999.2	ENSBPOT00000030362.1	0.002828	0.03113	0.09084	99.252	398	401	3	0	0	400	99.75	1	401	781	51	51	1	401	403	0	822	2122
LOC100642989	XM_003394000.3	ENSBPOT00000030640.1	0.002685	0.0511	0.05254	99.756	817	819	2	0	0	818	99.88	1	819	833	98	98	1	819	827	0	1697	4396
LOC100643756	XM_003394006.3	ENSBPOT00000030736.1	0.003727	0.04806	0.07755	99.186	853	860	7	0	0	856	99.53	1	860	860	100	100	1	860	860	0	1779	4607
LOC100643879	XM_003394007.2	ENSBPOT00000031404.1	0	0.06511	0	97.778	264	270	0	2	6	264	97.78	1	266	266	100	100	1	268	268	1.8e-163	453	1166
LOC100644004	XM_003394008.3	ENSBPOT00000030097.1	0.02952	0.07123	0.4144	93.243	621	666	26	1	19	632	94.89	16	681	692	96	96	5	651	719	0	1222	3161
LOC100644120	XM_003394009.3	ENSBPOT00000030510.1	0.0008382	0.05482	0.01529	99.793	482	483	1	0	0	483	100	1	483	483	100	100	1	483	483	0	994	2570
LOC100644434	XM_003394012.3	ENSBPOT00000030319.1	0	0.06237	0	100	292	292	0	0	0	292	100	1	292	292	100	100	1	292	292	0	603	1554
LOC100644552	XM_003394013.3	ENSBPOT00000029969.1	0	0.02357	0	100	345	345	0	0	0	345	100	1	345	345	100	100	1	345	345	0	710	1832
LOC100644674	XM_003394014.3	ENSBPOT00000029923.1	0.004775	0.07305	0.06536	98.684	450	456	5	1	1	454	99.56	1	456	456	100	100	1	455	455	0	921	2381
LOC100644796	XM_003394015.3	ENSBPOT00000030008.1	0.02955	0.0186	1.589	94.512	155	164	9	0	0	161	98.17	1	164	164	100	100	1	164	164	3.08e-118	330	847
LOC100644919	XM_003394016.3	ENSBPOT00000013531.1	0.03445	0.09614	0.3583	96.198	253	263	10	0	0	263	100	8	270	441	60	60	1	263	277	0	535	1377
LOC100645481	XM_003394021.3	ENSBPOT00000028486.1	0.004285	0.0428	0.1001	99.02	202	204	2	0	0	203	99.51	1	204	204	100	100	1	204	204	1.37e-146	405	1042
LOC100645586	XM_003394022.3	ENSBPOT00000029130.1	0.001973	0.0303	0.0651	99.6	249	250	1	0	0	249	99.6	1	250	250	100	100	1	250	250	1.65e-179	493	1268
LOC100645704	XM_003394023.3	ENSBPOT00000028560.1	0.01811	0.06756	0.268	96.714	206	213	7	0	0	211	99.06	1	213	213	100	100	8	220	220	3.03e-152	421	1082
LOC100646017	XM_003394026.2	ENSBPOT00000028466.1	0.01641	0.04822	0.3403	96.46	218	226	8	0	0	222	98.23	13	238	238	95	95	1	226	226	2.88e-167	460	1184
LOC100646334	XM_003394028.3	ENSBPOT00000028863.1	0.001603	0.0761	0.02106	99.671	303	304	1	0	0	303	99.67	1	304	304	100	100	1	304	304	0	609	1570
LOC100646458	XM_003394030.3	ENSBPOT00000029120.1	0.04649	0.06674	0.6967	92.593	100	108	8	0	0	101	93.52	1	108	108	100	100	1	108	108	4.58e-71	207	526
LOC100646649	XM_003394031.3	ENSBPOT00000028531.1	0.003045	0.06471	0.04705	99.401	166	167	1	0	0	167	100	1	167	167	100	100	1	167	167	2.03e-122	341	875
LOC100646770	XM_003394032.3	ENSBPOT00000028812.1	0	0.01181	0	100	87	87	0	0	0	87	100	1	87	87	100	100	1	87	87	4.33e-59	175	443
LOC100646893	XM_003394033.2	ENSBPOT00000028728.1	0.006006	0.06218	0.09659	98.502	855	868	10	2	3	859	98.96	1	867	867	100	100	1	866	866	0	1779	4608
LOC100647011	XM_003394034.3	ENSBPOT00000028923.1	0.01561	0.09727	0.1604	98.891	624	631	7	0	0	628	99.52	14	644	644	98	98	21	651	651	0	1285	3326
LOC100647134	XM_003394035.3	ENSBPOT00000028609.1	0.0008498	0.04861	0.01748	99.405	501	504	3	0	0	502	99.6	86	589	589	100	86	195	698	698	0	1022	2643
LOC100647650	XM_003394039.3	ENSBPOT00000030792.1	0.442	1.165	0.3795	100	132	132	0	0	0	132	100	12	143	402	33	33	2	133	393	1.83e-60	201	510
LOC100648237	XM_003394044.2	ENSBPOT00000030529.1	0.002048	0.0503	0.04072	98.8	247	250	1	1	2	247	98.8	1	250	250	100	100	1	248	248	4.4e-159	441	1134
LOC100648471	XM_003394045.3	ENSBPOT00000029055.1	0.1649	0.4594	0.3589	96.296	104	108	4	0	0	106	98.15	129	236	236	46	46	44	151	151	2.67e-72	217	552
LOC100648590	XM_003394046.2	ENSBPOT00000028652.1	0.00967	0.04609	0.2098	98.02	297	303	6	0	0	298	98.35	1	303	303	100	100	1	303	303	0	612	1577
LOC100648702	XM_003394047.2	ENSBPOT00000029113.1	0.03298	0.04511	0.731	93.22	220	236	16	0	0	226	95.76	1	236	236	100	100	1	236	236	1.76e-165	456	1173
LOC100649048	XM_003394050.3	ENSBPOT00000002311.1	0.002421	0.03542	0.06837	99.642	836	839	3	0	0	837	99.76	1	839	839	100	100	1	839	839	0	1705	4415
LOC100649164	XM_003394051.3	ENSBPOT00000006878.1	0.01031	0.05503	0.1873	98.19	217	221	4	0	0	218	98.64	1	221	221	100	100	1	221	221	1.25e-158	437	1124
LOC100649284	XM_003394052.3	ENSBPOT00000003270.1	0.01151	0.02781	0.414	98.089	154	157	3	0	0	155	98.73	1	157	157	100	100	1	157	157	3.23e-114	320	819
LOC100649404	XM_003394053.3	ENSBPOT00000009431.1	0.32	0.5691	0.5623	99.296	282	284	2	0	0	284	100	1	284	552	51	51	1	284	552	0	592	1527
LOC100649526	XM_003394054.2	ENSBPOT00000000968.1	0	0.04065	0	100	162	162	0	0	0	162	100	1	162	162	100	100	1	162	162	1.03e-120	337	863
LOC100649872	XM_003394057.3	ENSBPOT00000006385.1	0.009441	0.02273	0.4153	98.1	413	421	8	0	0	417	99.05	1	421	421	100	100	1	421	421	0	855	2209
LOC100650191	XM_003394061.3	ENSBPOT00000002615.1	0.02169	0.01834	1.183	95.198	337	354	17	0	0	342	96.61	1	354	359	99	99	1	354	355	0	665	1715
LOC100650839	XM_003394064.3	ENSBPOT00000006932.1	0.02937	0.04832	0.6078	93.581	277	296	18	1	1	288	97.3	1	296	298	99	99	1	295	296	0	571	1472
LOC100650953	XM_003394065.3	ENSBPOT00000007760.1	0.2364	0.1721	1.373	61.475	150	244	92	1	2	192	78.69	1	244	247	99	99	1	242	245	1.91e-107	310	794
LOC100651070	XM_003394066.3	ENSBPOT00000007463.1	0.01735	0.04582	0.3786	96.535	195	202	7	0	0	200	99.01	1	202	202	100	100	1	202	202	1.34e-142	395	1015
LOC100651191	XM_003394067.3	ENSBPOT00000008596.1	0	0.03074	0	100	428	428	0	0	0	428	100	1	428	428	100	100	1	428	428	0	887	2293
LOC100651554	XM_003394070.3	ENSBPOT00000005155.1	0.007059	0.04184	0.1687	96.875	341	352	5	2	6	341	96.88	1	348	531	66	66	1	350	350	0	686	1770
LOC100651987	XM_003394073.3	ENSBPOT00000001805.1	0.0135	0.03102	0.4351	97.279	429	441	11	1	1	436	98.87	1	440	440	100	100	1	441	441	0	901	2329
LOC100652108	XM_003394074.3	ENSBPOT00000002037.1	0.0196	0.06307	0.3108	93.187	1149	1233	25	4	59	1160	94.08	17	1216	1216	99	99	19	1225	1225	0	2365	6129
LOC100652223	XM_003394075.3	ENSBPOT00000006861.1	0.02265	0.05509	0.4112	95	551	580	21	3	8	560	96.55	1	574	574	100	100	1	578	578	0	1120	2898
LOC100642398	XM_003394077.3	ENSBPOT00000005753.1	0.009772	0.04638	0.2107	98.062	759	774	15	0	0	769	99.35	1	774	774	100	100	1	774	774	0	1538	3983
LOC100643032	XM_003394081.3	ENSBPOT00000001679.1	0.00435	0.04624	0.09406	99.134	229	231	2	0	0	229	99.13	1	231	231	100	100	1	231	231	1.26e-168	463	1192
LOC100643152	XM_003394082.3	ENSBPOT00000002359.1	0.002187	0.05819	0.03758	99.571	232	233	1	0	0	233	100	1	233	233	100	100	1	233	233	6.21e-173	474	1221
LOC100643275	XM_003394083.3	ENSBPOT00000003324.1	0.00194	0.05461	0.03552	99.614	258	259	1	0	0	258	99.61	1	259	259	100	100	1	259	259	0	529	1363
LOC100643399	XM_003394084.2	ENSBPOT00000004947.1	0.04921	0.1084	0.454	98.684	450	456	6	0	0	454	99.56	1	456	517	88	88	1	456	520	0	920	2379
LOC100643521	XM_003394085.3	ENSBPOT00000001213.1	0.007064	0.03714	0.1902	98.582	556	564	8	0	0	560	99.29	1	564	564	100	100	1	564	564	0	1154	2986
LOC100643643	XM_003394086.3	ENSBPOT00000002058.1	0.00198	0.02031	0.09749	99.606	505	507	2	0	0	506	99.8	1	507	507	100	100	1	507	507	0	1046	2706
LOC100643880	XM_003394088.3	ENSBPOT00000008440.1	0	0.02021	0	100	312	312	0	0	0	312	100	1	312	312	100	100	1	312	312	0	644	1662
LOC100644005	XM_003394089.3	ENSBPOT00000002011.1	0.6926	1.075	0.6441	100	86	86	0	0	0	86	100	1	86	331	26	26	1	86	331	7.11e-57	187	475
LOC100644244	XM_003394091.2	ENSBPOT00000004577.1	0.001462	0.02821	0.05183	99.63	269	270	1	0	0	269	99.63	1	270	270	100	100	1	270	270	0	556	1433
LOC100644713	XM_003394095.2	ENSBPOT00000004202.1	0.01714	0.06453	0.2656	96.391	641	665	24	0	0	655	98.5	1	665	665	100	100	1	665	665	0	1344	3479
LOC100645072	XM_003394098.3	ENSBPOT00000006165.1	0.01137	0.03303	0.3443	97.764	306	313	7	0	0	308	98.4	1	313	313	100	100	1	313	313	0	614	1584
LOC100645313	XM_003394100.3	ENSBPOT00000002372.1	0.00282	0.03102	0.09092	99.281	276	278	2	0	0	277	99.64	1	278	278	100	100	1	278	278	0	573	1477
LOC100645554	XM_003394102.3	ENSBPOT00000002581.1	0	0.01634	0	100	383	383	0	0	0	383	100	1	383	383	100	100	1	383	383	0	791	2043
LOC100645669	XM_003394103.3	ENSBPOT00000008992.1	0.005106	0.03075	0.1661	98.888	1689	1708	19	0	0	1697	99.36	1	1708	2198	78	78	1	1708	1708	0	3473	9006
LOC100646054	XM_003394106.3	ENSBPOT00000004567.1	0.0501	0.1602	0.3126	99.662	295	296	1	0	0	296	100	135	430	430	69	69	37	332	332	0	622	1603
LOC100646375	XM_003394109.2	ENSBPOT00000006075.1	0.03919	0.1158	0.3385	96.97	64	66	2	0	0	66	100	1	66	73	90	90	1	66	151	1.54e-41	132	332
LOC100646618	XM_003394110.3	ENSBPOT00000001730.1	0.00662	0.02981	0.2221	98.502	1118	1135	13	2	4	1122	98.85	1	1132	1202	94	94	19	1152	1154	0	2297	5952
LOC100646819	XM_003394111.3	ENSBPOT00000006020.1	0.0023	0.01702	0.1351	99.536	429	431	2	0	0	431	100	1	431	431	100	100	1	431	431	0	894	2311
LOC100646941	XM_003394112.3	ENSBPOT00000005799.1	0	0.004253	0	100	462	462	0	0	0	462	100	1	462	462	100	100	25	486	486	0	931	2405
LOC100647177	XM_003394114.3	ENSBPOT00000003471.1	0.002308	0.02552	0.09047	99.539	216	217	1	0	0	217	100	1	217	217	100	100	1	217	217	2.73e-162	446	1148
LOC100647290	XM_003394115.3	ENSBPOT00000006550.1	0.008889	0.05337	0.1665	98.151	637	649	12	0	0	644	99.23	29	677	677	96	96	1	649	649	0	1319	3414
LOC100647412	XM_003394116.3	ENSBPOT00000000947.1	0.003242	0.03989	0.08126	99.206	250	252	2	0	0	251	99.6	1	252	252	100	100	1	252	252	0	503	1296
LOC100647607	XM_003394118.3	ENSBPOT00000002145.1	0	0.08134	0	100	162	162	0	0	0	162	100	1	162	162	100	100	1	162	162	6.86e-107	301	772
LOC100647721	XM_003394119.3	ENSBPOT00000004477.1	0.009482	0.05078	0.1867	95.691	1177	1230	29	1	24	1190	96.75	1	1230	1230	100	100	1	1206	1206	0	2407	6238
LOC100647837	XM_003394120.3	ENSBPOT00000002874.1	0.001877	0.04526	0.04146	99.621	263	264	1	0	0	264	100	1	264	264	100	100	1	264	264	0	524	1349
LOC100648048	XM_003394122.3	ENSBPOT00000000823.1	0.00172	0.02809	0.06125	99.659	292	293	1	0	0	292	99.66	1	293	293	100	100	1	293	293	0	600	1547
LOC100648159	XM_003394123.3	ENSBPOT00000001200.1	0	0.02397	0	100	233	233	0	0	0	233	100	1	233	233	100	100	1	233	233	2.97e-174	478	1230
LOC100648274	XM_003394124.3	ENSBPOT00000007027.1	0.00903	0.01084	0.8328	97.959	96	98	2	0	0	98	100	1	98	98	100	100	1	98	98	1.25e-69	202	514
LOC100648505	XM_003394126.2	ENSBPOT00000003287.1	0.002942	0.03909	0.07526	99.262	269	271	2	0	0	270	99.63	1	271	271	100	100	1	271	271	0	540	1392
LOC100648852	XM_003394129.3	ENSBPOT00000005199.1	0.0149	0.03589	0.4151	96.923	315	325	10	0	0	323	99.38	1	325	325	100	100	1	325	325	0	666	1719
LOC100648968	XM_003394130.3	ENSBPOT00000006197.1	0.001434	0.04288	0.03345	99.68	623	625	2	0	0	624	99.84	1	625	626	99	99	1	625	667	0	1302	3369
LOC100649083	XM_003394131.3	ENSBPOT00000004424.1	0.004081	0.03151	0.1295	99.142	462	466	4	0	0	463	99.36	1	466	466	100	100	367	832	832	0	961	2483
LOC100649405	XM_003394133.3	ENSBPOT00000000913.1	0.006144	0.03083	0.1993	98.612	995	1009	14	0	0	1001	99.21	1	1009	1009	100	100	1	1009	1009	0	2038	5280
LOC100649527	XM_003394134.3	ENSBPOT00000002235.1	0.004123	0.0278	0.1483	97.814	358	366	3	1	5	359	98.09	1	361	361	100	100	1	366	366	0	738	1906
LOC100649650	XM_003394135.3	ENSBPOT00000009719.1	0.009361	0.04411	0.2122	97.947	334	341	7	0	0	341	100	1	341	341	100	100	1	341	341	0	703	1815
LOC100649762	XM_003394136.3	ENSBPOT00000002063.1	0.01315	0.04256	0.3089	97.083	466	480	13	1	1	474	98.75	1	480	480	100	100	1	479	479	0	964	2492
LOC100649873	XM_003394137.3	ENSBPOT00000006321.1	0	0.03248	0	100	169	169	0	0	0	169	100	1	169	169	100	100	1	169	169	1.34e-125	350	897
LOC100650070	XM_003394139.3	ENSBPOT00000001717.1	0.003377	0.0242	0.1395	99.336	299	301	2	0	0	300	99.67	1	301	301	100	100	30	330	330	0	597	1539
LOC100650192	XM_003394140.3	ENSBPOT00000009187.1	0.0008554	0.03873	0.02209	99.785	464	465	1	0	0	465	100	1	465	465	100	100	1	465	465	0	956	2471
LOC100650314	XM_003394141.3	ENSBPOT00000010412.1	0.005193	0.02727	0.1904	98.964	191	193	2	0	0	191	98.96	1	193	193	100	100	1	193	193	6.66e-142	393	1009
LOC100650432	XM_003394142.3	ENSBPOT00000004104.1	0	0.0186	0	91.054	458	503	0	1	45	458	91.05	1	458	458	100	100	1	503	503	0	937	2423
LOC100650633	XM_003394144.3	ENSBPOT00000001835.1	0.006812	0.0477	0.1428	98.413	186	189	3	0	0	188	99.47	1	189	189	100	100	1	189	189	4.23e-138	383	983
LOC100650756	XM_003394145.3	ENSBPOT00000005230.1	0.004684	0.03354	0.1397	98.907	362	366	4	0	0	364	99.45	144	509	509	72	72	1	366	366	0	758	1958
LOC100650995	XM_003394147.3	ENSBPOT00000003142.1	0.00307	0.05994	0.05122	99.657	581	583	2	0	0	581	99.66	1	583	583	100	100	1	583	583	0	1176	3042
LOC100651119	XM_003394148.3	ENSBPOT00000003756.1	0.01418	0.06546	0.2165	97.128	575	592	17	0	0	583	98.48	1	592	592	100	100	1	592	592	0	1177	3046
LOC100651240	XM_003394149.3	ENSBPOT00000005120.1	0	0.01702	0	100	366	366	0	0	0	366	100	1	366	366	100	100	12	377	377	0	765	1975
LOC100651555	XM_003394152.3	ENSBPOT00000001173.1	0	0.07844	0	100	118	118	0	0	0	118	100	1	118	118	100	100	1	118	118	3.88e-84	241	614
LOC100631094	XM_003394153.3	ENSBPOT00000010405.1	0.02228	0.03517	0.6334	95.592	412	431	19	0	0	423	98.14	1	431	431	100	100	1	431	431	0	842	2175
LOC100651912	XM_003394155.3	ENSBPOT00000005671.1	0.00181	0.03502	0.05167	99.568	461	463	2	0	0	462	99.78	1	463	463	100	100	1	463	463	0	952	2462
LOC100652271	XM_003394158.3	ENSBPOT00000004831.1	0.05433	0.02226	2.441	90.351	103	114	11	0	0	107	93.86	1	114	114	100	100	1	114	114	3.22e-72	210	535
LOC100642238	XM_003394159.3	ENSBPOT00000001251.1	0.006098	0.02324	0.2623	98.672	743	753	9	1	1	747	99.2	1	753	753	100	100	1	752	752	0	1541	3990
LOC100642360	XM_003394160.3	ENSBPOT00000007310.1	0.0008244	0.02107	0.03912	99.801	501	502	1	0	0	502	100	1	502	502	100	100	1	502	502	0	1027	2655
LOC100642481	XM_003394161.3	ENSBPOT00000006792.1	0.01125	0.02231	0.5042	97.892	325	332	7	0	0	329	99.1	1	332	332	100	100	2	333	333	0	683	1762
LOC100642600	XM_003394162.3	ENSBPOT00000006694.1	0.001327	0.04272	0.03105	99.715	1048	1051	3	0	0	1050	99.9	1	1051	1051	100	100	1	1051	1051	0	2182	5655
LOC100643153	XM_003394166.3	ENSBPOT00000002431.1	0.001539	0.01328	0.1159	96.667	319	330	1	1	10	320	96.97	1	320	320	100	100	1	330	330	0	645	1665
LOC100643276	XM_003394168.3	ENSBPOT00000004255.1	0.009441	0.02486	0.3798	97.551	239	245	6	0	0	240	97.96	1	245	245	100	100	26	270	270	3.41e-177	487	1254
LOC100643478	XM_003394169.3	ENSBPOT00000005058.1	0.007733	0.04574	0.1691	98.37	181	184	3	0	0	184	100	1	184	184	100	100	1	184	184	5.96e-132	367	941
LOC100644163	XM_003394174.3	ENSBPOT00000005886.1	0.00284	0.02919	0.09728	99.432	175	176	1	0	0	175	99.43	1	176	176	100	100	1	176	176	1.17e-129	360	925
LOC100644283	XM_003394175.3	ENSBPOT00000005898.1	0.01511	0.03933	0.3841	96.413	215	223	8	0	0	219	98.21	1	223	223	100	100	1	223	223	1.52e-158	437	1124
LOC100644391	XM_003394176.3	ENSBPOT00000006989.1	0.2314	0.6473	0.3575	100	69	69	0	0	0	69	100	51	119	119	58	58	51	119	119	1.42e-46	146	368
LOC100644877	XM_003394179.2	ENSBPOT00000001069.1	0.01345	0.04695	0.2865	97.192	623	641	18	0	0	634	98.91	1	641	641	100	100	24	664	664	0	1301	3367
LOC100645365	XM_003394182.3	ENSBPOT00000007334.1	0.03002	0.1113	0.2697	99.465	186	187	1	0	0	186	99.47	1	187	199	94	94	1	187	222	1.07e-143	399	1024
LOC100645482	XM_003394183.3	ENSBPOT00000001750.1	0.02658	0.06254	0.425	94.527	190	201	11	0	0	195	97.01	1	201	201	100	100	12	212	212	9.22e-142	394	1011
LOC100645587	XM_003394184.3	ENSBPOT00000002367.1	0.008431	0.06255	0.1348	99.457	183	184	1	0	0	184	100	1	184	185	99	99	1	184	238	4.74e-136	379	974
LOC100645705	XM_003394186.3	ENSBPOT00000002803.1	0.003896	0.02627	0.1483	99.208	1127	1136	9	0	0	1131	99.56	1	1136	1136	100	100	1	1136	1136	0	2338	6060
LOC100646172	XM_003394189.3	ENSBPOT00000004147.1	0.161	0.2953	0.5454	97.531	869	891	12	2	10	873	97.98	433	1323	1323	71	67	350	1230	1230	0	1751	4536
LOC100646285	XM_003394190.3	ENSBPOT00000005425.1	0	0.003611	0	100	297	297	0	0	0	297	100	1	297	297	100	100	1	297	297	0	595	1533
LOC100646529	XM_003394192.3	ENSBPOT00000000848.1	0.003886	0.03356	0.1158	99.088	1087	1097	9	1	1	1095	99.82	1	1096	1096	100	100	1	1097	1097	0	2266	5872
LOC100646650	XM_003394193.3	ENSBPOT00000003561.1	0.05058	0.1006	0.5028	96.386	80	83	3	0	0	80	96.39	1	83	91	91	91	1	83	101	8.34e-54	162	410
LOC100646894	XM_003394195.3	ENSBPOT00000001700.1	0.008789	0.06043	0.1454	98.139	580	591	11	0	0	586	99.15	1	591	591	100	100	1	591	591	0	1190	3079
LOC100647012	XM_003394196.3	ENSBPOT00000001931.1	0.01001	0.0349	0.2868	97.792	310	317	7	0	0	315	99.37	1	317	317	100	100	1	317	317	0	637	1643
LOC100647213	XM_003394198.3	ENSBPOT00000001997.1	0.001932	0.05379	0.03591	99.606	505	507	2	0	0	506	99.8	1	507	507	100	100	1	507	507	0	1059	2738
LOC100647452	XM_003394200.3	ENSBPOT00000005268.1	0.02852	0.04759	0.5992	93.496	115	123	8	0	0	122	99.19	1	123	123	100	100	1	123	123	1.13e-85	245	625
LOC100647689	XM_003394202.3	ENSBPOT00000007834.1	0	0.0228	0	100	273	273	0	0	0	273	100	1	273	273	100	100	1	273	273	0	563	1451
LOC100647927	XM_003394204.3	ENSBPOT00000010390.1	0.2833	0.4861	0.5827	98.873	351	355	4	0	0	353	99.44	1	355	593	60	60	1	355	594	0	736	1899
LOC100648049	XM_003394205.3	ENSBPOT00000005336.1	0.02054	0.03892	0.5279	95.599	630	659	29	0	0	647	98.18	1	659	660	99	99	1	659	670	0	1311	3392
LOC100648160	XM_003394206.3	ENSBPOT00000003686.1	0.001068	0.01628	0.06563	96.692	380	393	1	1	12	381	96.95	1	381	381	100	100	16	408	408	0	780	2014
LOC100649049	XM_003394212.3	ENSBPOT00000004449.1	0.01647	0.03568	0.4616	94.67	373	394	9	1	12	374	94.92	1	394	394	100	100	4	385	385	0	773	1995
LOC100649528	XM_003394216.3	ENSBPOT00000002170.1	0.001802	0.03044	0.05921	99.64	1107	1111	4	0	0	1109	99.82	1	1111	1111	100	100	1	1111	1111	0	2288	5930
LOC100649763	XM_003394217.3	ENSBPOT00000007780.1	0.007535	0.0622	0.1211	98.529	201	204	3	0	0	204	100	1	204	204	100	100	1	204	204	1.11e-148	410	1055
LOC100649874	XM_003394218.3	ENSBPOT00000004078.1	0.01801	0.04784	0.3765	81.934	322	393	9	3	62	325	82.7	1	331	361	92	92	1	393	399	0	565	1456
LOC100650476	XM_003394223.3	ENSBPOT00000001030.1	0.002441	0.05695	0.04286	99.522	625	628	3	0	0	626	99.68	1	628	628	100	100	1	628	628	0	1295	3350
LOC100650594	XM_003394224.3	ENSBPOT00000006990.1	0.01278	0.04159	0.3073	97.384	968	994	26	0	0	974	97.99	1	994	994	100	100	1	994	994	0	1983	5138
LOC100650840	XM_003394226.3	ENSBPOT00000004867.1	0.004739	0.03995	0.1186	99.158	1295	1306	10	1	1	1299	99.46	1	1305	1307	99	99	1	1306	1326	0	2719	7047
LOC100650954	XM_003394227.3	ENSBPOT00000004384.1	0.02886	0.04903	0.5887	91.351	507	555	31	1	17	526	94.77	1	555	555	100	100	1	538	538	0	1047	2707
LOC100651071	XM_003394228.3	ENSBPOT00000004886.1	0	0.01125	0	100	450	450	0	0	0	450	100	78	527	527	85	85	1	450	450	0	917	2371
LOC100651634	XM_003394233.3	ENSBPOT00000002455.1	0	0.02642	0	100	589	589	0	0	0	589	100	1	589	589	100	100	6	594	594	0	1221	3159
LOC100651751	XM_003394234.3	ENSBPOT00000007432.1	0.2286	0.1767	1.294	66.372	75	113	38	0	0	96	84.96	1	113	120	94	94	19	131	140	2.23e-53	164	414
LOC100651872	XM_003394235.3	ENSBPOT00000005144.1	0.03139	0.1348	0.2329	98.438	126	128	2	0	0	127	99.22	1	128	136	94	94	1	128	167	7.88e-88	253	645
LOC100652109	XM_003394237.2	ENSBPOT00000006814.1	0.1002	0.1958	0.5121	98.45	127	129	2	0	0	128	99.22	1	129	224	58	58	1	129	153	1.52e-91	265	678
LOC100652224	XM_003394238.3	ENSBPOT00000003831.1	0.0004122	0.04651	0.008862	99.918	2432	2434	2	0	0	2432	99.92	1	2434	2434	100	100	1	2434	2434	0	4963	12874
LOC100642319	XM_003394240.3	ENSBPOT00000006829.1	0.0184	0.03346	0.5499	96.628	1175	1216	41	0	0	1192	98.03	1	1216	1605	76	76	1	1216	1609	0	2385	6180
LOC100642440	XM_003394241.3	ENSBPOT00000002549.1	0.0005541	0.03472	0.01596	99.891	915	916	1	0	0	915	99.89	1	916	916	100	100	1	916	916	0	1870	4844
LOC100642680	XM_003394243.3	ENSBPOT00000001345.1	0	0.004803	0	100	211	211	0	0	0	211	100	1	211	211	100	100	1	211	211	5.62e-156	430	1105
LOC100642680	XM_003394244.3	ENSBPOT00000001344.1	0	0.00557	0	100	180	180	0	0	0	180	100	1	180	180	100	100	1	180	180	2.16e-130	362	930
LOC100642873	XM_003394245.3	ENSBPOT00000004860.1	0.4514	1.027	0.4393	96.97	256	264	4	1	4	257	97.35	2	261	609	43	43	2	265	614	0	526	1354
LOC100643437	XM_003394250.3	ENSBPOT00000002277.1	0.006955	0.01485	0.4684	98.601	282	286	4	0	0	285	99.65	1	286	286	100	100	1	286	286	0	587	1513
LOC100643681	XM_003394252.3	ENSBPOT00000003092.1	0.0178	0.04133	0.4306	97.027	816	841	23	1	2	826	98.22	1	841	842	99	99	1	839	841	0	1675	4338
LOC100643795	XM_003394253.3	ENSBPOT00000006089.1	0.001985	0.03462	0.05734	99.607	507	509	2	0	0	509	100	16	524	524	97	97	1	509	509	0	1038	2684
LOC100644006	XM_003394256.3	ENSBPOT00000003034.1	0.005601	0.07076	0.07916	98.684	225	228	3	0	0	227	99.56	1	228	228	100	100	1	228	228	1.59e-174	478	1230
LOC100644204	XM_003394257.3	ENSBPOT00000001758.1	0.08433	0.211	0.3997	93.855	168	179	11	0	0	171	95.53	109	287	587	30	30	34	212	212	5.88e-115	340	873
LOC100644323	XM_003394258.3	ENSBPOT00000006572.1	0.00443	0.03793	0.1168	99.11	334	337	3	0	0	335	99.41	1	337	337	100	100	1	337	337	0	690	1781
LOC100644435	XM_003394259.3	ENSBPOT00000001585.1	0.2588	0.2593	0.9982	78.873	112	142	30	0	0	123	86.62	233	374	444	32	32	1	142	213	4.21e-76	236	603
LOC100644553	XM_003394260.3	ENSBPOT00000002840.1	0.01454	0.06292	0.2311	96.985	193	199	6	0	0	195	97.99	1	199	199	100	100	1	199	199	3.21e-144	399	1025
LOC100644323	XM_003394262.3	ENSBPOT00000001291.1	0.002115	0.04067	0.05201	99.543	653	656	3	0	0	656	100	1	656	656	100	100	1	656	656	0	1324	3427
LOC100644878	XM_003394263.3	ENSBPOT00000005542.1	0.006706	0.02143	0.3129	98.72	540	547	7	0	0	543	99.27	1	547	547	100	100	1	547	547	0	1117	2888
LOC100645186	XM_003394266.3	ENSBPOT00000001229.1	0.07096	0.04702	1.509	86.535	437	505	68	0	0	477	94.46	1	505	505	100	100	1	505	505	0	913	2359
LOC100645314	XM_003394267.3	ENSBPOT00000001328.1	0	0.06645	0	100	654	654	0	0	0	654	100	1	654	654	100	100	1	654	654	0	1368	3542
LOC100645555	XM_003394269.3	ENSBPOT00000007279.1	0.05464	0.09712	0.5626	88.781	641	722	80	1	1	676	93.63	1	721	721	100	100	1	722	722	0	1319	3413
LOC100645670	XM_003394270.2	ENSBPOT00000006533.1	0.02704	0.02582	1.047	91.7	232	253	15	1	6	241	95.26	1	247	247	100	100	1	253	253	3.35e-167	461	1187
LOC100645905	XM_003394272.3	ENSBPOT00000007277.1	0.004463	0.05417	0.08239	99.261	672	677	5	0	0	674	99.56	1	677	677	100	100	1	677	677	0	1372	3550
LOC100646018	XM_003394274.3	ENSBPOT00000008311.1	0.0008444	0.02671	0.03162	99.81	1050	1052	2	0	0	1052	100	1	1052	1052	100	100	1	1052	1052	0	2187	5667
LOC100646335	XM_003394275.3	ENSBPOT00000002095.1	0.001447	0.04705	0.03076	99.713	347	348	1	0	0	347	99.71	1	348	348	100	100	1	348	348	0	701	1810
LOC100646459	XM_003394276.3	ENSBPOT00000009316.1	0.005121	0.03264	0.1569	98.625	287	291	3	1	1	289	99.31	1	291	291	100	100	48	337	337	0	594	1532
LOC100646579	XM_003394277.3	ENSBPOT00000001185.1	0.005582	0.05112	0.1092	98.805	1158	1172	14	0	0	1161	99.06	1	1172	1172	100	100	1	1172	1172	0	2367	6135
LOC100646772	XM_003394279.3	ENSBPOT00000002110.1	0.009123	0.09887	0.09227	98.582	139	141	2	0	0	141	100	1	141	141	100	100	1	141	141	6.23e-100	282	722
LOC100647013	XM_003394281.3	ENSBPOT00000003543.1	0.006449	0.04582	0.1408	98.681	823	834	11	0	0	829	99.4	1	834	834	100	100	1	834	834	0	1714	4439
LOC100647331	XM_003394283.3	ENSBPOT00000009104.1	0.002112	0.0574	0.03679	99.518	619	622	3	0	0	620	99.68	1	622	622	100	100	1	622	622	0	1264	3270
LOC100647453	XM_003394284.3	ENSBPOT00000007423.1	0.004461	0.02186	0.2041	99.095	438	442	4	0	0	440	99.55	68	509	596	74	74	1	442	442	0	912	2357
LOC100647570	XM_003394285.3	ENSBPOT00000010044.1	0.009296	0.03879	0.2396	98.418	933	948	14	1	1	939	99.05	1	948	954	99	99	1	947	956	0	1908	4942
LOC100647690	XM_003394286.3	ENSBPOT00000004904.1	0.009889	0.04061	0.2435	98.12	261	266	5	0	0	265	99.62	1	266	266	100	100	1	266	266	0	545	1404
LOC100648011	XM_003394289.3	ENSBPOT00000005939.1	0.00057	0.03752	0.01519	99.149	699	705	1	1	5	700	99.29	1	700	700	100	100	1	705	705	0	1456	3769
LOC100648622	XM_003394293.3	ENSBPOT00000007640.1	0.004028	0.04463	0.09024	97.243	1270	1306	11	1	25	1274	97.55	1	1281	1281	100	100	1	1306	1306	0	2628	6813
LOC100649050	XM_003394297.3	ENSBPOT00000007084.1	0.003625	0.04503	0.08051	99.234	518	522	4	0	0	520	99.62	1	522	522	100	100	1	522	522	0	1072	2773
LOC100649370	XM_003394300.3	ENSBPOT00000002769.1	0	0.03561	0	100	223	223	0	0	0	223	100	1	223	223	100	100	1	223	223	6.76e-166	456	1173
LOC100649491	XM_003394301.3	ENSBPOT00000001072.1	0.02471	0.03348	0.7378	94.753	307	324	16	1	1	312	96.3	1	324	325	99	99	1	323	343	0	629	1622
LOC100649616	XM_003394302.3	ENSBPOT00000004220.1	0.004771	0.04529	0.1053	99.065	212	214	2	0	0	213	99.53	1	214	214	100	100	1	214	214	1.91e-159	439	1128
LOC100649992	XM_003394304.3	ENSBPOT00000004734.1	0.04073	0.1048	0.3887	92.593	200	216	16	0	0	207	95.83	1	216	216	100	100	1	216	216	4.76e-151	418	1074
LOC100650193	XM_003394305.3	ENSBPOT00000005030.1	0.02008	0.05669	0.3542	97.973	435	444	9	0	0	441	99.32	1	444	450	99	99	1	444	450	0	900	2325
LOC100650358	XM_003394306.3	ENSBPOT00000002405.1	0.007281	0.03951	0.1843	98.529	268	272	4	0	0	271	99.63	1	272	272	100	100	1	272	272	0	557	1435
LOC100650477	XM_003394307.3	ENSBPOT00000006255.1	0	0.05094	0	100	229	229	0	0	0	229	100	1	229	229	100	100	1	229	229	3.49e-169	464	1195
LOC100650595	XM_003394308.3	ENSBPOT00000003895.1	0.001061	0.03725	0.0285	99.784	463	464	1	0	0	464	100	1	464	464	100	100	1	464	464	0	974	2519
LOC100651792	XM_003394317.3	ENSBPOT00000007696.1	0	0.03139	0	100	174	174	0	0	0	174	100	1	174	174	100	100	1	174	174	8.39e-128	355	912
LOC100651913	XM_003394318.3	ENSBPOT00000007941.1	0.02397	0.0461	0.52	95.227	419	440	21	0	0	427	97.05	1	440	440	100	100	6	445	445	0	878	2268
LOC100652032	XM_003394319.3	ENSBPOT00000010168.1	0.01726	0.03867	0.4463	94.667	355	375	15	2	5	362	96.53	1	374	374	100	100	1	371	371	0	719	1857
LOC100642280	XM_003394322.3	ENSBPOT00000006341.1	0	0.03803	0	100	335	335	0	0	0	335	100	1	335	335	100	100	1	335	335	0	682	1759
LOC100643561	XM_003394330.3	ENSBPOT00000008796.1	0.01332	0.06707	0.1986	97.126	507	522	15	0	0	513	98.28	1	522	522	100	100	1	522	522	0	1050	2714
LOC100645238	XM_003394342.3	ENSBPOT00000004150.1	0.01507	0.02546	0.5918	97.093	334	344	10	0	0	342	99.42	1	344	344	100	100	1	344	344	0	699	1805
LOC100645483	XM_003394343.3	ENSBPOT00000001737.1	0.009016	0.06702	0.1345	98.812	416	421	5	0	0	419	99.52	5	425	425	99	99	34	454	454	0	860	2222
LOC100645706	XM_003394345.3	ENSBPOT00000005846.1	0.004224	0.03081	0.1371	99.164	1542	1555	13	0	0	1546	99.42	1	1555	1555	100	100	1	1555	1555	0	3194	8280
LOC100645823	XM_003394346.2	ENSBPOT00000002677.1	0.008839	0.05385	0.1641	98.054	252	257	5	0	0	254	98.83	1	257	257	100	100	1	257	257	0	516	1328
LOC100646056	XM_003394348.3	ENSBPOT00000007726.1	0.02636	0.06586	0.4002	96.468	437	453	15	1	1	438	96.69	1	453	453	100	100	1	452	452	0	879	2271
LOC100647371	XM_003394358.3	ENSBPOT00000002051.1	0.03568	0.05136	0.6948	93.416	227	243	16	0	0	236	97.12	22	264	721	34	34	1	243	244	2.95e-169	485	1248
LOC100647492	XM_003394359.3	ENSBPOT00000006434.1	0.1017	0.196	0.519	84.35	318	377	37	4	22	342	90.72	35	402	420	88	88	21	384	395	0	649	1674
LOC100647722	XM_003394361.3	ENSBPOT00000003747.1	0.06443	0.1165	0.5531	96.774	240	248	8	0	0	245	98.79	43	290	556	45	45	28	275	275	3.48e-176	498	1282
LOC100648086	XM_003394364.3	ENSBPOT00000009232.1	0.00873	0.007411	1.178	98.188	271	276	5	0	0	274	99.28	1	276	276	100	100	1	276	276	0	565	1455
LOC100648199	XM_003394365.3	ENSBPOT00000005564.1	0.01784	0.04503	0.3963	96.364	265	275	10	0	0	271	98.55	1	275	275	100	100	1	275	275	0	552	1422
LOC100648506	XM_003394367.3	ENSBPOT00000001168.1	0.001768	0.03582	0.04938	99.63	1617	1623	6	0	0	1622	99.94	445	2067	2067	79	79	1	1623	1623	0	3355	8700
LOC100648738	XM_003394369.3	ENSBPOT00000005858.1	0.002512	0.04548	0.05524	99.367	157	158	1	0	0	158	100	1	158	158	100	100	1	158	158	6.12e-117	327	837
LOC100649443	XM_003394373.3	ENSBPOT00000029169.1	0.01153	0.04192	0.2751	98.222	221	225	4	0	0	222	98.67	1	225	225	100	100	6	230	230	6.47e-163	449	1154
LOC100649567	XM_003394374.3	ENSBPOT00000029226.1	0.008837	0.0317	0.2787	98.089	308	314	6	0	0	312	99.36	1	314	314	100	100	1	314	314	0	645	1664
LOC100650596	XM_003394380.3	ENSBPOT00000030988.1	0.02099	0.03215	0.6529	95.455	630	660	27	1	3	645	97.73	1	660	660	100	100	1	657	657	0	1281	3315
LOC100650720	XM_003394382.3	ENSBPOT00000030889.1	0	0.06391	0	100	324	324	0	0	0	324	100	1	324	324	100	100	1	324	324	0	663	1711
LOC100651120	XM_003394384.3	ENSBPOT00000038779.1	0.03072	0.06264	0.4903	93.855	504	537	33	0	0	521	97.02	1	537	537	100	100	1	537	537	0	1042	2695
LOC100642361	XM_003394393.3	ENSBPOT00000017787.1	0	0.04935	0	100	242	242	0	0	0	242	100	1	242	242	100	100	1	242	242	0	498	1282
LOC100642720	XM_003394396.3	ENSBPOT00000015657.1	0.001359	0.04923	0.02761	99.673	609	611	2	0	0	610	99.84	1	611	611	100	100	1	611	611	0	1061	2744
LOC100643315	XM_003394401.3	ENSBPOT00000018669.1	0.00543	0.04285	0.1267	98.837	510	516	6	0	0	513	99.42	1	516	516	100	100	3	518	518	0	1055	2728
LOC100643438	XM_003394402.3	ENSBPOT00000021302.1	0.005078	0.0416	0.1221	98.943	468	473	5	0	0	470	99.37	1	473	473	100	100	1	473	473	0	964	2493
LOC100643562	XM_003394403.3	ENSBPOT00000019339.1	0.0287	0.07852	0.3655	93.976	156	166	10	0	0	160	96.39	1	166	166	100	100	1	166	166	7.13e-106	300	767
LOC100643683	XM_003394404.3	ENSBPOT00000018432.1	0.006493	0.02201	0.2949	98.454	191	194	3	0	0	192	98.97	1	194	194	100	100	1	194	194	6.5e-136	378	970
LOC100644007	XM_003394407.3	ENSBPOT00000015025.1	0.007867	0.02475	0.3178	98.433	377	383	6	0	0	382	99.74	1	383	383	100	100	1	383	383	0	783	2023
LOC100644122	XM_003394408.3	ENSBPOT00000021361.1	0.007334	0.0314	0.2336	99.265	270	272	2	0	0	271	99.63	1	272	272	100	100	1	272	272	0	568	1463
LOC100644324	XM_003394410.3	ENSBPOT00000017950.1	0.01234	0.03557	0.3469	99.383	161	162	1	0	0	162	100	1	162	164	99	99	1	162	165	8.33e-120	335	858
LOC100644436	XM_003394411.3	ENSBPOT00000017328.1	0.0005161	0.03391	0.01522	99.168	953	961	2	1	6	954	99.27	1	955	955	100	100	1	961	961	0	1972	5109
LOC100644554	XM_003394412.3	ENSBPOT00000017002.1	0.002207	0.03516	0.06276	99.419	685	689	4	0	0	688	99.85	1	689	689	100	100	1	689	689	0	1410	3651
LOC100644675	XM_003394413.3	ENSBPOT00000018819.1	0	0.04007	0	100	108	108	0	0	0	108	100	50	157	157	69	69	1	108	108	2.05e-74	218	554
LOC100644920	XM_003394415.3	ENSBPOT00000015772.1	0.008962	0.05842	0.1534	100	92	92	0	0	0	92	100	2	93	93	99	99	22	113	113	2.65e-61	182	461
LOC100645159	XM_003394417.3	ENSBPOT00000020527.1	0.005185	0.02594	0.1999	98.88	618	625	7	0	0	620	99.2	1	625	625	100	100	1	625	625	0	1248	3228
LOC100645281	XM_003394418.3	ENSBPOT00000019304.1	0.02188	0.03811	0.5741	95.42	250	262	12	0	0	259	98.85	1	262	262	100	100	1	262	262	0	524	1350
LOC100645517	XM_003394420.3	ENSBPOT00000021698.1	0.01541	0.05882	0.262	94.582	1641	1735	65	7	29	1648	94.99	1	1715	1715	100	100	17	1742	1742	0	3331	8638
LOC100645865	XM_003394423.3	ENSBPOT00000015297.1	0.001776	0.03503	0.05071	97.297	1008	1036	4	1	24	1009	97.39	5	1016	1016	99	99	1	1036	1036	0	2074	5374
LOC100646099	XM_003394425.3	ENSBPOT00000021008.1	0.01183	0.03815	0.3102	97.611	613	628	15	0	0	620	98.73	1	628	628	100	100	1	628	628	0	1292	3344
LOC100646219	XM_003394426.3	ENSBPOT00000021833.1	0.01341	0.03161	0.4243	97.137	950	978	28	0	0	963	98.47	1	978	978	100	100	7	984	984	0	1985	5143
LOC100646460	XM_003394428.3	ENSBPOT00000020403.1	0	0.02483	0	100	263	263	0	0	0	263	100	1	263	263	100	100	1	263	263	0	545	1403
LOC100646580	XM_003394429.3	ENSBPOT00000020094.1	0.001998	0.02035	0.09821	99.603	251	252	1	0	0	252	100	1	252	252	100	100	1	252	252	0	516	1330
LOC100646820	XM_003394431.3	ENSBPOT00000017257.1	0.006621	0.0469	0.1412	98.587	279	283	4	0	0	280	98.94	1	283	283	100	100	1	283	283	0	584	1505
LOC100646942	XM_003394432.3	ENSBPOT00000015715.1	0.01899	0.04413	0.4304	95.845	346	361	15	0	0	355	98.34	1	361	361	100	100	1	361	361	0	729	1882
LOC100647533	XM_003394434.2	ENSBPOT00000020323.1	0.009544	0.03736	0.2554	98.131	210	214	4	0	0	214	100	1	214	214	100	100	1	214	214	4.08e-158	436	1120
LOC100647766	XM_003394436.3	ENSBPOT00000020435.1	0	0.01757	0	74.725	68	91	0	1	23	68	74.73	1	91	91	100	100	1	68	68	1.45e-39	125	314
LOC100647891	XM_003394437.3	ENSBPOT00000014856.1	0.01182	0.04771	0.2478	99.887	883	884	1	0	0	883	99.89	474	1357	1386	64	64	1	884	921	0	1825	4728
LOC100648126	XM_003394439.3	ENSBPOT00000020960.1	0.001977	0.03329	0.05938	99.533	640	643	3	0	0	641	99.69	1	643	643	100	100	1	643	643	0	1333	3451
LOC100648854	XM_003394445.3	ENSBPOT00000021417.1	0.0228	0.04806	0.4744	99.38	641	645	4	0	0	641	99.38	32	676	676	95	95	27	671	671	0	1320	3417
LOC100649324	XM_003394448.3	ENSBPOT00000021799.1	0.01299	0.04393	0.2957	97.285	215	221	6	0	0	216	97.74	1	221	221	100	100	1	221	221	2.36e-157	434	1116
LOC100649444	XM_003394449.3	ENSBPOT00000020492.1	0	0.05539	0	100	77	77	0	0	0	77	100	1	77	77	100	100	1	77	77	2.49e-48	147	371
LOC100649568	XM_003394450.3	ENSBPOT00000021497.1	0.004777	0.0488	0.09788	95.128	820	862	6	2	36	821	95.24	1	826	826	100	100	1	862	862	0	1689	4373
LOC100649802	XM_003394452.3	ENSBPOT00000019611.1	0.00405	0.02544	0.1592	99.189	489	493	4	0	0	491	99.59	1	493	493	100	100	1	493	493	0	987	2551
LOC100649918	XM_003394453.3	ENSBPOT00000023175.1	0.02742	0.04279	0.6408	94.724	395	417	22	0	0	404	96.88	241	657	922	45	45	2	418	418	0	822	2124
LOC100650270	XM_003394456.3	ENSBPOT00000016548.1	0.005828	0.03458	0.1685	63.037	631	1001	219	17	151	680	67.93	338	1313	1979	77	49	80	954	1504	0	1116	2887
LOC100650516	XM_003394458.2	ENSBPOT00000026052.1	0.04805	0.1819	0.2642	98.23	111	113	2	0	0	112	99.12	1	113	294	38	38	1	113	133	4.27e-76	228	581
LOC100650997	XM_003394461.2	ENSBPOT00000015821.1	0	0.04992	0	100	203	203	0	0	0	203	100	1	203	203	100	100	1	203	203	4.14e-155	427	1097
LOC100651121	XM_003394462.3	ENSBPOT00000016139.1	0.003806	0.0461	0.08255	99.158	942	950	8	0	0	946	99.58	1	950	950	100	100	1	950	950	0	1884	4881
LOC100651241	XM_003394463.3	ENSBPOT00000017168.1	0.005727	0.05604	0.1022	98.76	239	242	3	0	0	240	99.17	1	242	242	100	100	1	242	242	7.64e-177	485	1249
LOC100651362	XM_003394464.3	ENSBPOT00000021234.1	0.004533	0.04662	0.09724	99.077	322	325	3	0	0	324	99.69	1	325	325	100	100	1	325	325	0	658	1698
LOC100651479	XM_003394465.3	ENSBPOT00000019586.1	0.01492	0.03271	0.456	96.154	100	104	4	0	0	103	99.04	1	104	172	60	60	1	104	105	9.46e-72	211	537
LOC100651597	XM_003394466.2	ENSBPOT00000017868.1	0.0008968	0.02858	0.03138	99.819	551	552	1	0	0	552	100	1	552	552	100	100	1	552	552	0	1142	2955
LOC100651714	XM_003394467.3	ENSBPOT00000020929.1	0.004825	0.04814	0.1002	99.417	341	343	2	0	0	342	99.71	498	840	844	41	41	1	343	594	0	741	1913
LOC100652189	XM_003394471.3	ENSBPOT00000016055.1	0.01473	0.02483	0.5933	97.074	730	752	16	2	6	734	97.61	1	752	752	100	100	1	746	746	0	1503	3891
LOC100642483	XM_003394475.3	ENSBPOT00000020294.1	0.003939	0.04023	0.09789	97.843	1270	1298	10	1	18	1276	98.31	1	1280	1280	100	100	1	1298	1298	0	2628	6811
LOC100631088	XM_003394476.3	ENSBPOT00000016310.1	0.00776	0.0312	0.2487	98.481	713	724	11	0	0	719	99.31	1	724	724	100	100	1	724	724	0	1484	3842
LOC100643316	XM_003394482.3	ENSBPOT00000015109.1	0.02727	0.03212	0.849	94.326	665	705	39	1	1	687	97.45	1	704	704	100	100	21	725	725	0	1399	3620
LOC100643439	XM_003394483.3	ENSBPOT00000018888.1	0.02331	0.02615	0.8913	93.933	418	445	22	1	5	425	95.51	100	539	539	82	82	1	445	445	0	842	2175
LOC100643882	XM_003394485.3	ENSBPOT00000020233.1	0.005236	0.03389	0.1545	98.926	737	745	8	0	0	742	99.6	1	745	745	100	100	1	745	745	0	1497	3875
LOC100644123	XM_003394486.3	ENSBPOT00000021732.1	0	0.02404	0	100	425	425	0	0	0	425	100	1	425	425	100	100	1	425	425	0	882	2279
LOC100644478	XM_003394489.3	ENSBPOT00000017542.1	0.0009643	0.03202	0.03012	99.755	407	408	1	0	0	408	100	1	408	408	100	100	1	408	408	0	851	2199
LOC100644596	XM_003394490.2	ENSBPOT00000021756.1	0.005129	0.03056	0.1678	98.88	353	357	4	0	0	357	100	1	357	357	100	100	1	357	357	0	735	1897
LOC100644798	XM_003394491.3	ENSBPOT00000016770.1	0.003477	0.09943	0.03497	99.256	400	403	3	0	0	400	99.26	1	403	403	100	100	1	403	403	0	831	2146
LOC100644921	XM_003394492.3	ENSBPOT00000015757.1	0.003138	0.02393	0.1311	99.371	474	477	3	0	0	475	99.58	1	477	477	100	100	1	477	477	0	975	2520
LOC100645160	XM_003394494.3	ENSBPOT00000021353.1	0.008446	0.01383	0.6107	98.759	716	725	8	1	1	718	99.03	1	725	731	99	99	1	724	728	0	1478	3826
LOC100645824	XM_003394500.3	ENSBPOT00000016026.1	0.008612	0.02867	0.3004	99.13	114	115	1	0	0	114	99.13	1	115	115	100	100	1	115	115	3.61e-82	235	600
LOC100646220	XM_003394503.3	ENSBPOT00000017399.1	0.001245	0.02858	0.04357	99.743	388	389	1	0	0	389	100	1	389	389	100	100	1	389	389	0	802	2072
LOC100646337	XM_003394504.3	ENSBPOT00000018038.1	0	0.01301	0	100	456	456	0	0	0	456	100	1	456	456	100	100	1	456	456	0	949	2454
LOC100646821	XM_003394508.2	ENSBPOT00000019061.1	0.001462	0.01777	0.08228	99.671	605	607	2	0	0	607	100	1	607	607	100	100	1	607	607	0	1270	3286
LOC100647136	XM_003394511.3	ENSBPOT00000018097.1	0.008021	0.04461	0.1798	98.425	125	127	2	0	0	125	98.43	1	127	127	100	100	3	129	129	8.97e-92	261	666
LOC100647414	XM_003394512.3	ENSBPOT00000016231.1	0.0214	0.04021	0.5322	95.327	102	107	5	0	0	104	97.2	1	107	107	100	100	1	107	107	4.06e-72	209	533
LOC100647652	XM_003394514.3	ENSBPOT00000018996.1	0.0166	0.03871	0.4287	97.022	391	403	9	2	3	395	98.01	1	403	403	100	100	1	400	400	0	790	2039
LOC100647892	XM_003394516.3	ENSBPOT00000020160.1	0.006256	0.04166	0.1501	98.708	382	387	5	0	0	383	98.97	91	477	477	81	81	1	387	387	0	657	1695
LOC100648013	XM_003394517.3	ENSBPOT00000020207.1	0.00721	0.03174	0.2272	98.507	396	402	6	0	0	397	98.76	1	402	402	100	100	1	402	402	0	828	2140
[truncated: 9,186 more rows]

## Sheet: Table_S4c_dNdSest_bt_am
Supplementary table S4: dN/dS estimation
[truncated: 10,266 more rows]

## Sheet: Table_S4d_dNdSest_bt_hl
Supplementary table S4: dN/dS estimation
[truncated: 8,895 more rows]
