# Supplementary material for: Localized Tissue-Specific Gene Expression and Gene Duplications are Important Sources of Social Morph Differences in a Social Bumblebee
Source: Mol Biol Evol. 2025 Mar 27;42(4):msaf063. doi: 10.1093/molbev/msaf063 (PMC11968646; doi:10.1093/molbev/msaf063)
Supplement: msaf063_Supplementary_Data [file msaf063_supplementary_data.zip › Supplementary table S5_Species used for Bombus specific paralogues identification.xls]

## Sheet: Table_S5
Supplementary table S5: Species used for Bombus specific paralogues identification
Manuscript name: Localised tissue-specific gene expression and gene duplications are important sources of social morph differences in a social bumblebee.
Author list: Hongfei Xu, Thomas J. Colgan
Supplementary table S5: All the species used in identification for Bombus specific paralogues. For each species, the classification, assembly name, assembly id, and proteome file name are provided this table.
Classification	Species	Assembly Name	Assembly	Proteome file name	Arthropoda Complete
Pteromalidae	Nasonia vitripennis	Nvit_psr_1.1	GCA_009193385.2	Nasonia_vitripennis.Nvit_psr_1.1.pep.all	98.8
Tenthredinidae	Athalia rosae	Aros_2.0	GCA_000344095.2	Athalia_rosae_gca000344095v2.Aros_2.0.pep.all	99.6
Formicidae	Solenopsis invicta	UNIL_Sinv_3.0	GCA_016802725.1	Solenopsis_invicta.UNIL_Sinv_3.0.pep.all	99.8
Crabronidae	Cerceris rybyensis	iyCerRyby1.1	GCA_910591515.1	Cerceris_rybyensis-GCA_910591515.1-2021_11-pep	99.7
	Pemphredon lugubris	iyPemLugu1.1	GCA_933228935.1	Pemphredon_lugubris-GCA_933228935.1-2022_08-pep	99.7
Melittidae	Macropis europea	iyMacEuro1.1	GCA_916610135.1	Macropis_europaea-GCA_916610135.1-2021_11-pep	99.8
Andrenidae	Andrena haemorrhoa	iyAndHaem1.1	GCA_910592295.1	Andrena_haemorrhoa-GCA_910592295.1-2021_11-pep	99.4
	Andrena dorsata	iyAndDors1.1	GCA_929108735.1	Andrena_dorsata-GCA_929108735.1-2022_03-pep	99.7
	Andrena hattorfiana	iyAndHatt1.1	GCA_944738655.1	Andrena_hattorfiana-GCA_944738655.1-2022_08-pep	99.4
	Andrena minutula	iyAndMinu1.1	GCA_929113495.1	Andrena_minutula-GCA_929113495.1-2022_03-pep	98.6
Colletidae	Colletes gigas	ASM1312311v1	GCA_013123115.1	Colletes_gigas-GCA_013123115.1-2021_11-pep	99.1
Halictidae	Lasioglossum morio	iyLasMori1.2	GCA_916610235.2	Lasioglossum_morio-GCA_916610235.2-2022_03-pep	99.5
	Lasioglossum lativentre	iyLasLatv2.1	GCA_916610255.1	Lasioglossum_lativentre-GCA_916610255.1-2022_02-pep	99.5
	Lasioglossum pauxillum	iyLasPaux1.1	GCA_933228785.1	Lasioglossum_pauxillum-GCA_933228785.1-2022_08-pep	99
	Dufourea novaeangliae	ASM127255v1	GCA_001272555.1	Dufourea_novaeangliae-GCA_001272555.1-2022_07-pep	99.8
Megachilidae	Osmia bicornis	iOsmBic2.1_alternate_haplotype	GCA_907164925.1	Osmia_bicornis_bicornis-GCA_907164925.1-2022_02-pep	92.8
	Megachile rotundata	MROT_1.0	GCA_000220905.1	Megachile_rotundata-GCA_000220905.1-2022_07-pep	99.6
	Stelis phaeoptera	iyStePhae1.1	GCA_943735885.1	Stelis_phaeoptera-GCA_943735885.1-2022_08-pep	99.6
Apidae	Apis mellifera	Amel_HAv3.1	GCA_003254395.2	Apis_mellifera.Amel_HAv3.1.pep.all	99.8
	Apis dorsata	Apis dorsata 1.3	GCA_000469605.1	Apis_dorsata-GCA_000469605.1-2022_06-pep	99.2
	Apis florea	Aflo_1.1	GCA_000184785.2	Apis_florea-GCA_000184785.2-2022_06-pep	99
	Habropoda laboriosa	ASM126327v1	GCA_001263275.1	Habropoda_laboriosa-GCA_001263275.1-2022_07-pep	99
	Nomada fabriciana	iyNomFabr1.1_alternate_haplotype	GCA_907165305.1	Nomada_fabriciana-GCA_907165305.1-2021_11-pep	98.3
	Eufriesea mexicana	ASM148370v1	GCA_001483705.1	Eufriesea_mexicana-GCA_001483705.1-2022_08-pep	98.9
	Bombus terrestris	Bter_1.0	GCA_000214255.1	Bombus_terrestris.Bter_1.0.pep.all	99.5
	Bombus impatiens	BIMP_2.2	GCA_000188095.4	Bombus_impatiens-GCA_000188095.4-2021_11-pep	99.8
	Bombus breviceps	ASM1482592v1	GCA_014825925.1	Bombus_breviceps-GCA_014825925.1-2021_11-pep	99.8
	Bombus pyrosoma	ASM1482585v1	GCA_014825855.1	Bombus_pyrosoma-GCA_014825855.1-2021_11-pep	100
	Bombus hortorum	iyBomHort1.1	GCA_905332935.1	Bombus_hortorum-GCA_905332935.1-2021_11-pep	99.7
	Bombus soroeensis	ASM1473736v1	GCA_014737365.1	Bombus_soroeensis-GCA_014737365.1-2021_11-pep	96.9
	Bombus cullumanus	ASM1473753v1	GCA_014737535.1	Bombus_cullumanus-GCA_014737535.1-2021_11-pep	99.4
	Bombus confusus	ASM1473747v1	GCA_014737475.1	Bombus_confusus-GCA_014737475.1-2021_11-pep	99.5
	Bombus polaris	ASM1473733v1	GCA_014737335.1	Bombus_polaris-GCA_014737335.1-2021_11-pep	97.3
	Bombus superbus	ASM1473738v1	GCA_014737385.1	Bombus_superbus-GCA_014737385.1-2021_11-pep	99.7
	Bombus haemorrhoidalis	ASM1482597v1	GCA_014825975.1	Bombus_haemorrhoidalis-GCA_014825975.1-2021_11-pep	99.8
	Bombus sibiricus	ASM1473750v1	GCA_014737505.1	Bombus_sibiricus-GCA_014737505.1-2021_11-pep	99.6
	Bombus difficillimus	ASM1473752v1	GCA_014737525.1	Bombus_difficillimus-GCA_014737525.1-2021_11-pep	99.5
	Bombus pascuorum	iyBomPasc1.1	GCA_905332965.1	Bombus_pascuorum-GCA_905332965.1-2021_11-pep	99.8
	Bombus campestris	iyBomCamp1.1	GCA_905333015.1	Bombus_campestris-GCA_905333015.1-2021_11-pep	99.6
	Bombus skorikovi	ASM1473735v1	GCA_014737355.1	Bombus_skorikovi-GCA_014737355.1-2021_11-pep	99.7
	Bombus sylvestris	iyBomSyle1.1	GCA_911622165.1	Bombus_sylvestris-GCA_911622165.1-2021_11-pep	99.7
	Bombus Turneri	ASM1482582v1	GCA_014825825.1	Bombus_turneri-GCA_014825825.1-2021_11-pep	99.4
