# Supplementary material for: Localized Tissue-Specific Gene Expression and Gene Duplications are Important Sources of Social Morph Differences in a Social Bumblebee
Source: Mol Biol Evol. 2025 Mar 27;42(4):msaf063. doi: 10.1093/molbev/msaf063 (PMC11968646; doi:10.1093/molbev/msaf063)
Supplement: msaf063_Supplementary_Data [file msaf063_supplementary_data.zip › Supplementary table S6_Information of Bombus specific paralogues.xls]

## Sheet: Table_S6_BSPs_information
Supplementary table S6: Information of Bombus specific paralogues
Manuscript name: Localised tissue-specific gene expression and gene duplications are important sources of social morph differences in a social bumblebee.
Author list: Hongfei Xu, Thomas J. Colgan
Supplementary table S6: Bombus specific paralogues are originated within the last common ancestor of Bombus species. For each pair of genes, we provided the information, which include the orthogroup id, species node, and the gene node estimated by OrthoFinder, the distance between pairs, the difference in terms of gene expression between pairs, and the catagory of morph biassed information. For e…
infor	gene1	chr_1	biased_1	gene_description_1	cds_length_1	interpro_count_1	interpro_1	gene2	chr_2	biased_2	gene_description_2	cds_length_2	interpro_count_2	interpro_2	is_equal	location	distance	pair_dif	biased
OG0000009_N23_n43	LOC105665829	6	queen_biased	uncharacterized protein LOC105665829	795	1	IPR004117	LOC110119354	6	worker_biased	uncharacterized protein LOC110119354	1125	1	IPR004117	yes	same	1.00234e+07	40.5408	differentially_biased
OG0000033_N23_n82	LOC100651467	17	worker_biased	glucose dehydrogenase [FAD,2C quinone]	1854	4	IPR000172,IPR007867,IPR012132,IPR036188	LOC100649617	4	queen_biased	glucose dehydrogenase [FAD,2C quinone]	1851	4	IPR000172,IPR007867,IPR012132,IPR036188	yes	dif	NA	6092.65	differentially_biased
OG0000033_N23_n82	LOC100646490	17	worker_biased	glucose dehydrogenase [FAD,2C quinone]-like	1485	4	IPR000172,IPR007867,IPR012132,IPR036188	LOC100649617	4	queen_biased	glucose dehydrogenase [FAD,2C quinone]	1851	4	IPR000172,IPR007867,IPR012132,IPR036188	yes	dif	NA	6595.49	differentially_biased
OG0000078_N23_n52	LOC100649988	2	worker_biased	cytochrome P450 9e2	1491	4	IPR001128,IPR002401,IPR017972,IPR036396	LOC100649871	2	queen_biased	cytochrome P450 9e2	1491	4	IPR001128,IPR002401,IPR017972,IPR036396	yes	same	2619	16364.4	differentially_biased
OG0000104_N23_n27	LOC100648833	11	queen_biased	alaserpin	1218	6	IPR000215,IPR023795,IPR023796,IPR036186,IPR042178,IPR042185	LOC100648482	11	worker_biased	antichymotrypsin-2	1227	6	IPR000215,IPR023795,IPR023796,IPR036186,IPR042178,IPR042185	yes	same	34374.5	175645	differentially_biased
OG0000114_N23_n56	LOC100649394	15	worker_biased	probable peroxisomal acyl-coenzyme A oxidase 1	1461	6	IPR002655,IPR009100,IPR012258,IPR029320,IPR036250,IPR037069	LOC100644825	15	queen_biased	probable peroxisomal acyl-coenzyme A oxidase 1	2013	7	IPR002655,IPR006091,IPR009100,IPR012258,IPR029320,IPR036250,IPR037069	no	same	7916.5	16163.6	differentially_biased
OG0000114_N23_n56	LOC100649153	15	worker_biased	probable peroxisomal acyl-coenzyme A oxidase 1	1842	7	IPR002655,IPR006091,IPR009100,IPR012258,IPR029320,IPR036250,IPR037069	LOC100644825	15	queen_biased	probable peroxisomal acyl-coenzyme A oxidase 1	2013	7	IPR002655,IPR006091,IPR009100,IPR012258,IPR029320,IPR036250,IPR037069	yes	same	37182	15327.4	differentially_biased
OG0000114_N23_n56	LOC100649275	15	worker_biased	probable peroxisomal acyl-coenzyme A oxidase 1	2112	7	IPR002655,IPR006091,IPR009100,IPR012258,IPR029320,IPR036250,IPR037069	LOC100644825	15	queen_biased	probable peroxisomal acyl-coenzyme A oxidase 1	2013	7	IPR002655,IPR006091,IPR009100,IPR012258,IPR029320,IPR036250,IPR037069	yes	same	27829.5	15056.2	differentially_biased
OG0000114_N26_n82	LOC100648955	15	worker_biased	probable peroxisomal acyl-coenzyme A oxidase 1	2013	7	IPR002655,IPR006091,IPR009100,IPR012258,IPR029320,IPR036250,IPR037069	LOC100644825	15	queen_biased	probable peroxisomal acyl-coenzyme A oxidase 1	2013	7	IPR002655,IPR006091,IPR009100,IPR012258,IPR029320,IPR036250,IPR037069	yes	same	44055	16059.2	differentially_biased
OG0000135_N29_n38	LOC110119662	11	queen_biased		402	2	IPR003034,IPR036361	LOC105666144	10	worker_biased	uncharacterized protein LOC105666144	2256	8	IPR001878,IPR001995,IPR003034,IPR021109,IPR032567,IPR036361,IPR036875,IPR043502	no	dif	NA	194.003	differentially_biased
OG0000172_N23_n26	LOC100647220	7	worker_biased	esterase FE4	1581	4	IPR002018,IPR002168,IPR019826,IPR029058	LOC100647100	7	queen_biased	esterase FE4	1581	4	IPR002018,IPR002168,IPR019826,IPR029058	yes	same	20292	4192.12	differentially_biased
OG0000319_Bombus_terrestris_pep_n39	LOC100649711	14	queen_biased	facilitated trehalose transporter Tret1	2349	4	IPR005828,IPR005829,IPR020846,IPR036259	LOC100644978	14	worker_biased	facilitated trehalose transporter Tret1-like	2073	4	IPR005828,IPR005829,IPR020846,IPR036259	yes	same	624536	300.557	differentially_biased
OG0008828_N23_n1	LOC100645016	10	worker_biased	elongation of very long chain fatty acids protein 6	867	2	IPR002076,IPR030457	LOC100645642	10	queen_biased	elongation of very long chain fatty acids protein 6-like	843	2	IPR002076,IPR030457	yes	same	7.76882e+06	10035.5	differentially_biased
OG0000010_N23_n203	LOC105666324	12	queen_biased	uncharacterized protein LOC105666324	348	1	IPR004117	LOC110119774	12	queen_biased	uncharacterized protein LOC110119774	651	0		no	same	2191.5	96.3949	queen_biased
OG0000013_N23_n185	LOC105666432	13	queen_biased	odorant receptor 46a	1122	1	IPR004117	LOC105666430	13	queen_biased	odorant receptor 67c	456	1	IPR004117	yes	same	4031	20.2651	queen_biased
OG0000014_N23_n163	LOC100647251	1	queen_biased	cytochrome P450 9e2	1578	4	IPR001128,IPR002401,IPR017972,IPR036396	LOC100647368	1	queen_biased	cytochrome P450 9e2	1575	4	IPR001128,IPR002401,IPR017972,IPR036396	yes	same	5734.5	59863.9	queen_biased
OG0000023_N27_n169	LOC100647584	10	queen_biased	uncharacterized protein LOC100647584	1011	1	IPR004117	LOC100647469	10	queen_biased	uncharacterized protein LOC100647469	1056	1	IPR004117	yes	same	7055	335.993	queen_biased
OG0000026_Bombus_terrestris_pep_n78	LOC110119244	4	queen_biased	uncharacterized protein LOC110119244	804	0		LOC110119247	4	queen_biased		483	1	IPR004117	no	same	7522	50.6686	queen_biased
OG0000026_N23_n59	LOC110119251	4	queen_biased	uncharacterized ncRNA LOC110119251	282	0		LOC110119244	4	queen_biased	uncharacterized protein LOC110119244	804	0		no domain	same	4293.5	35.2385	queen_biased
OG0000026_N23_n59	LOC110119251	4	queen_biased	uncharacterized ncRNA LOC110119251	282	0		LOC110119246	4	queen_biased		651	0		yes	same	23545	25.2301	queen_biased
OG0000026_N23_n59	LOC110119251	4	queen_biased	uncharacterized ncRNA LOC110119251	282	0		LOC110119247	4	queen_biased		483	1	IPR004117	no	same	11815.5	26.4497	queen_biased
OG0000026_N23_n59	LOC110119251	4	queen_biased	uncharacterized ncRNA LOC110119251	282	0		LOC110119250	4	queen_biased	uncharacterized protein LOC110119250	321	0		no domain	same	31502.5	8.9911	queen_biased
OG0000026_N27_n69	LOC110119244	4	queen_biased	uncharacterized protein LOC110119244	804	0		LOC110119246	4	queen_biased		651	0		no domain	same	19251.5	49.4489	queen_biased
OG0000026_N27_n69	LOC110119247	4	queen_biased		483	1	IPR004117	LOC110119246	4	queen_biased		651	0		no	same	11729.5	5.10294	queen_biased
OG0000026_N27_n69	LOC110119250	4	queen_biased	uncharacterized protein LOC110119250	321	0		LOC110119246	4	queen_biased		651	0		yes	same	7957.5	18.9508	queen_biased
OG0000026_N27_n74	LOC110119250	4	queen_biased	uncharacterized protein LOC110119250	321	0		LOC110119247	4	queen_biased		483	1	IPR004117	no	same	19687	20.1705	queen_biased
OG0000026_N27_n74	LOC110119250	4	queen_biased	uncharacterized protein LOC110119250	321	0		LOC110119244	4	queen_biased	uncharacterized protein LOC110119244	804	0		yes	same	27209	40.7781	queen_biased
OG0000502_N27_n30	LOC105665778	5	queen_biased	regulator of microtubule dynamics protein 1-like	795	2	IPR011990,IPR019734	LOC100642687	5	queen_biased	regulator of microtubule dynamics protein 1-like	555	2	IPR011990,IPR019734	yes	same	6381.5	1090.75	queen_biased
OG0000009_N23_n44	LOC105665829	6	queen_biased	uncharacterized protein LOC105665829	795	1	IPR004117	LOC110119366	6	non_biased	uncharacterized protein LOC110119366	459	1	IPR004117	yes	same	2923	8.75226	queen_non_biased
OG0000010_N23_n66	LOC100650535	12	queen_biased	uncharacterized protein LOC100650535	291	1	IPR004117	LOC100650413	12	non_biased	odorant receptor 13a	1173	1	IPR004117	yes	same	7268	65.7912	queen_non_biased
OG0000023_N23_n21	LOC100647347	10	queen_biased	odorant receptor 22c	1164	1	IPR004117	LOC100647813	10	non_biased	NA	1161	1	IPR004117	yes	same	17619.5	221.203	queen_non_biased
OG0000026_Bombus_terrestris_pep_n81	LOC110119245	4	non_biased		675	0		LOC110119246	4	queen_biased		651	0		no domain	same	5736	12.9844	queen_non_biased
OG0000026_N23_n59	LOC110119251	4	queen_biased	uncharacterized ncRNA LOC110119251	282	0		LOC110119245	4	non_biased		675	0		no domain	same	17809	16.7946	queen_non_biased
OG0000026_N27_n69	LOC110119244	4	queen_biased	uncharacterized protein LOC110119244	804	0		LOC110119245	4	non_biased		675	0		no domain	same	13515.5	40.4812	queen_non_biased
OG0000026_N27_n69	LOC110119247	4	queen_biased		483	1	IPR004117	LOC110119245	4	non_biased		675	0		no	same	5993.5	10.3274	queen_non_biased
OG0000026_N27_n69	LOC110119250	4	queen_biased	uncharacterized protein LOC110119250	321	0		LOC110119245	4	non_biased		675	0		no domain	same	13693.5	15.549	queen_non_biased
OG0000033_N23_n82	LOC100646970	17	non_biased	glucose dehydrogenase [FAD,2C quinone]-like	1863	4	IPR000172,IPR007867,IPR012132,IPR036188	LOC100649617	4	queen_biased	glucose dehydrogenase [FAD,2C quinone]	1851	4	IPR000172,IPR007867,IPR012132,IPR036188	yes	dif	NA	6542.46	queen_non_biased
OG0000033_N23_n82	LOC100652210	13	non_biased	glucose dehydrogenase [FAD, quinone]	1857	4	IPR000172,IPR007867,IPR012132,IPR036188	LOC100649617	4	queen_biased	glucose dehydrogenase [FAD,2C quinone]	1851	4	IPR000172,IPR007867,IPR012132,IPR036188	yes	dif	NA	37480.4	queen_non_biased
OG0000033_N23_n82	LOC100646609	17	non_biased	glucose dehydrogenase [FAD,2C quinone]	1851	4	IPR000172,IPR007867,IPR012132,IPR036188	LOC100649617	4	queen_biased	glucose dehydrogenase [FAD,2C quinone]	1851	4	IPR000172,IPR007867,IPR012132,IPR036188	yes	dif	NA	6590.29	queen_non_biased
OG0000033_N23_n82	LOC100646728	17	non_biased	glucose dehydrogenase [FAD,2C quinone]	1857	4	IPR000172,IPR007867,IPR012132,IPR036188	LOC100649617	4	queen_biased	glucose dehydrogenase [FAD,2C quinone]	1851	4	IPR000172,IPR007867,IPR012132,IPR036188	yes	dif	NA	6325.82	queen_non_biased
OG0000033_N23_n82	LOC100646849	17	non_biased	glucose dehydrogenase [FAD,2C quinone]-like	1494	4	IPR000172,IPR007867,IPR012132,IPR036188	LOC100649617	4	queen_biased	glucose dehydrogenase [FAD,2C quinone]	1851	4	IPR000172,IPR007867,IPR012132,IPR036188	yes	dif	NA	6604.91	queen_non_biased
OG0000038_N23_n24	LOC100651249	7	queen_biased	uncharacterized protein LOC100651249	3300	1	IPR010629	LOC105665936	7	non_biased	uncharacterized protein LOC105665936	1335	1	IPR010629	yes	same	167778	18.5748	queen_non_biased
OG0000043_Bombus_terrestris_pep_n91	LOC105665767	1	queen_biased	histone H3	411	3	IPR000164,IPR007125,IPR009072	LOC100645399	1	non_biased	histone H3	411	3	IPR000164,IPR007125,IPR009072	yes	same	3743714	1516.52	queen_non_biased
OG0000078_Bombus_terrestris_pep_n84	LOC100649760	2	non_biased	cytochrome P450 9e2	1491	4	IPR001128,IPR002401,IPR017972,IPR036396	LOC100649871	2	queen_biased	cytochrome P450 9e2	1491	4	IPR001128,IPR002401,IPR017972,IPR036396	yes	same	5217.5	24193.4	queen_non_biased
OG0000078_N23_n62	LOC100649441	2	non_biased	probable cytochrome P450 28d1	1491	4	IPR001128,IPR002401,IPR017972,IPR036396	LOC100649871	2	queen_biased	cytochrome P450 9e2	1491	4	IPR001128,IPR002401,IPR017972,IPR036396	yes	same	8173	63412.9	queen_non_biased
OG0000100_N26_n23	LOC100648032	15	queen_biased	uncharacterized protein LOC100648032	1302	1	IPR002999	LOC100647791	15	non_biased	uncharacterized protein LOC100647791	1311	1	IPR002999	yes	same	6294	15827.3	queen_non_biased
OG0000100_N26_n23	LOC100648032	15	queen_biased	uncharacterized protein LOC100648032	1302	1	IPR002999	LOC100647913	15	non_biased	uncharacterized protein LOC100647913	1308	1	IPR002999	yes	same	9635	8574.45	queen_non_biased
OG0000114_N23_n24	LOC110119938	15	non_biased	probable peroxisomal acyl-coenzyme A oxidase 1	255	4	IPR009100,IPR012258,IPR029320,IPR037069	LOC100644825	15	queen_biased	probable peroxisomal acyl-coenzyme A oxidase 1	2013	7	IPR002655,IPR006091,IPR009100,IPR012258,IPR029320,IPR036250,IPR037069	no	same	41056	16367	queen_non_biased
OG0000175_N23_n12	LOC105666417	13	queen_biased	balbiani ring protein 3	1998	2	IPR002557,IPR036508	LOC100648425	1	non_biased	uncharacterized protein LOC100648425	363	2	IPR002557,IPR036508	yes	dif	NA	112.4	queen_non_biased
OG0000175_N23_n12	LOC105666417	13	queen_biased	balbiani ring protein 3	1998	2	IPR002557,IPR036508	LOC110119815	13	non_biased	uncharacterized protein LOC110119815	2673	2	IPR002557,IPR036508	yes	same	21452.5	146.097	queen_non_biased
OG0000175_N23_n13	LOC100643215	13	non_biased		1884	2	IPR002557,IPR036508	LOC105666417	13	queen_biased	balbiani ring protein 3	1998	2	IPR002557,IPR036508	yes	same	6659	59.592	queen_non_biased
OG0000416_N23_n28	LOC100649471	14	queen_biased	B-cell receptor-associated protein 31	708	3	IPR008417,IPR040463,IPR041672	LOC100649710	14	non_biased	B-cell receptor-associated protein 31	699	3	IPR008417,IPR040463,IPR041672	yes	same	6656	9264.04	queen_non_biased
OG0000502_N27_n30	LOC105665778	5	queen_biased	regulator of microtubule dynamics protein 1-like	795	2	IPR011990,IPR019734	LOC100645947	5	non_biased	regulator of microtubule dynamics protein 1	738	1	IPR011990	no	same	6269.5	433.75	queen_non_biased
OG0000502_N27_n35	LOC100645947	5	non_biased	regulator of microtubule dynamics protein 1	738	1	IPR011990	LOC100642687	5	queen_biased	regulator of microtubule dynamics protein 1-like	555	2	IPR011990,IPR019734	no	same	112	1124.84	queen_non_biased
OG0000514_N23_n24	LOC100647002	16	queen_biased	vesicle-fusing ATPase 1	2217	10	IPR003338,IPR003593,IPR003959,IPR003960,IPR004201,IPR009010,IPR027417,IPR029067,IPR039812,IPR041569	LOC100648372	12	non_biased	vesicle-fusing ATPase 1	2235	10	IPR003338,IPR003593,IPR003959,IPR003960,IPR004201,IPR009010,IPR027417,IPR029067,IPR039812,IPR041569	yes	dif	NA	7487.45	queen_non_biased
OG0000605_N26_n41	LOC105666020	8	queen_biased	uncharacterized protein LOC105666020	1980	8	IPR001584,IPR001995,IPR012337,IPR021109,IPR036397,IPR041588,IPR043502,IPR032567	LOC100647709	18	non_biased	uncharacterized protein LOC100647709	894	3	IPR021109,IPR032567,IPR043502	no	dif	NA	875.787	queen_non_biased
OG0000605_N26_n41	LOC105666020	8	queen_biased	uncharacterized protein LOC105666020	1980	8	IPR001584,IPR001995,IPR012337,IPR021109,IPR036397,IPR041588,IPR043502,IPR032567	LOC105665828	6	non_biased	NA	2865	6	IPR000477,IPR001995,IPR021109,IPR041577,IPR043128,IPR043502	no	dif	NA	1150.45	queen_non_biased
OG0001592_Bombus_terrestris_pep_n27	LOC100643338	12	queen_biased	leucine-rich repeat extensin-like protein 5	2004	0		LOC100652322	12	non_biased	protein transport protein sec31	1430	0		no domain	same	209718	7650.8	queen_non_biased
OG0002004_Bombus_terrestris_pep_n21	LOC100649533	5	non_biased		2037	3	IPR011990,IPR019734,IPR039941	LOC100649058	5	queen_biased	tetratricopeptide repeat protein 30A	2037	3	IPR011990,IPR019734,IPR039941	yes	same	64641	146.708	queen_non_biased
OG0002834_Bombus_terrestris_pep_n37	LOC100646412	5	non_biased	ribonuclease P/MRP protein subunit POP5-like	453	3	IPR002759,IPR016819,IPR038085	LOC100646179	5	queen_biased	ribonuclease P/MRP protein subunit POP5	453	3	IPR002759,IPR016819,IPR038085	yes	same	5900.5	5431.57	queen_non_biased
OG0002846_N23_n28	LOC110119346	6	queen_biased	protein SHQ1 homolog	414	3	IPR007052,IPR008978,IPR039742	LOC100642806	6	non_biased	protein SHQ1 homolog	1581	4	IPR007009,IPR007052,IPR008978,IPR039742	no	same	1511.5	999.682	queen_non_biased
OG0005063_N27_n20	LOC110119142	5	queen_biased	uncharacterized protein C14orf119	378	1	IPR028019	LOC100647416	5	non_biased	uncharacterized protein LOC100647416	270	0		no	same	543.5	1259.64	queen_non_biased
OG0009214_N23_n1	LOC100647917	17	queen_biased	dynein beta chain,2C ciliary-like	2109	6	IPR013602,IPR026983,IPR027417,IPR035699,IPR042222,IPR042228	LOC110119154	17	non_biased	dynein heavy chain 17,2C axonemal-like	657	1	IPR026983	no	same	19623	303.157	queen_non_biased
OG0000018_Bombus_terrestris_pep_n173	LOC100650394	3	worker_biased	nose resistant to fluoxetine protein 6	2160	2	IPR002656,IPR006621	LOC100649919	3	worker_biased	nose resistant to fluoxetine protein 6	2163	2	IPR002656,IPR006621	yes	same	95610	4862.52	worker_biased
OG0000033_N23_n102	LOC100651467	17	worker_biased	glucose dehydrogenase [FAD,2C quinone]	1854	4	IPR000172,IPR007867,IPR012132,IPR036188	LOC100646490	17	worker_biased	glucose dehydrogenase [FAD,2C quinone]-like	1485	4	IPR000172,IPR007867,IPR012132,IPR036188	yes	same	7657	685.398	worker_biased
OG0000038_N23_n131	LOC100651129	7	worker_biased	protein G12	735	1	IPR010629	LOC105665627	7	worker_biased	uncharacterized protein LOC105665627	750	1	IPR010629	yes	same	6086.5	78.0278	worker_biased
OG0000097_N23_n28	LOC100645681	10	worker_biased	pancreatic lipase-related protein 2	969	4	IPR000734,IPR013818,IPR029058,IPR033906	LOC100645916	10	worker_biased	pancreatic lipase-related protein 2	969	4	IPR000734,IPR013818,IPR029058,IPR033906	yes	same	19424	16764.9	worker_biased
OG0000112_N23_n7	VSP	4	worker_biased		1077	8	IPR001254,IPR001314,IPR009003,IPR018114,IPR022700,IPR033116,IPR038565,IPR043504	LOC100642242	4	worker_biased	uncharacterized protein LOC100642242	1074	7	IPR001254,IPR001314,IPR009003,IPR018114,IPR022700,IPR038565,IPR043504	no	same	20858	20270.4	worker_biased
OG0000114_Bombus_terrestris_pep_n61	LOC100649153	15	worker_biased	probable peroxisomal acyl-coenzyme A oxidase 1	1842	7	IPR002655,IPR006091,IPR009100,IPR012258,IPR029320,IPR036250,IPR037069	LOC100649275	15	worker_biased	probable peroxisomal acyl-coenzyme A oxidase 1	2112	7	IPR002655,IPR006091,IPR009100,IPR012258,IPR029320,IPR036250,IPR037069	yes	same	9352.5	1157.94	worker_biased
OG0000114_N23_n56	LOC100649394	15	worker_biased	probable peroxisomal acyl-coenzyme A oxidase 1	1461	6	IPR002655,IPR009100,IPR012258,IPR029320,IPR036250,IPR037069	LOC100648955	15	worker_biased	probable peroxisomal acyl-coenzyme A oxidase 1	2013	7	IPR002655,IPR006091,IPR009100,IPR012258,IPR029320,IPR036250,IPR037069	no	same	36138.5	275.738	worker_biased
OG0000114_N23_n56	LOC100649153	15	worker_biased	probable peroxisomal acyl-coenzyme A oxidase 1	1842	7	IPR002655,IPR006091,IPR009100,IPR012258,IPR029320,IPR036250,IPR037069	LOC100648955	15	worker_biased	probable peroxisomal acyl-coenzyme A oxidase 1	2013	7	IPR002655,IPR006091,IPR009100,IPR012258,IPR029320,IPR036250,IPR037069	yes	same	6873	1094.07	worker_biased
OG0000114_N23_n56	LOC100649275	15	worker_biased	probable peroxisomal acyl-coenzyme A oxidase 1	2112	7	IPR002655,IPR006091,IPR009100,IPR012258,IPR029320,IPR036250,IPR037069	LOC100648955	15	worker_biased	probable peroxisomal acyl-coenzyme A oxidase 1	2013	7	IPR002655,IPR006091,IPR009100,IPR012258,IPR029320,IPR036250,IPR037069	yes	same	16225.5	1300.88	worker_biased
OG0000114_N23_n59	LOC100649275	15	worker_biased	probable peroxisomal acyl-coenzyme A oxidase 1	2112	7	IPR002655,IPR006091,IPR009100,IPR012258,IPR029320,IPR036250,IPR037069	LOC100649394	15	worker_biased	probable peroxisomal acyl-coenzyme A oxidase 1	1461	6	IPR002655,IPR009100,IPR012258,IPR029320,IPR036250,IPR037069	no	same	19913	1119.72	worker_biased
OG0000114_N23_n59	LOC100649153	15	worker_biased	probable peroxisomal acyl-coenzyme A oxidase 1	1842	7	IPR002655,IPR006091,IPR009100,IPR012258,IPR029320,IPR036250,IPR037069	LOC100649394	15	worker_biased	probable peroxisomal acyl-coenzyme A oxidase 1	1461	6	IPR002655,IPR009100,IPR012258,IPR029320,IPR036250,IPR037069	no	same	29265.5	872.9	worker_biased
OG0000176_N23_n41	LOC100650437	5	worker_biased	chitotriosidase-1	1455	7	IPR001223,IPR001579,IPR002557,IPR011583,IPR017853,IPR029070,IPR036508	LOC100647339	7	worker_biased	chitinase-3-like protein 1	1389	5	IPR001223,IPR001579,IPR011583,IPR017853,IPR029070	no	dif	NA	117.926	worker_biased
OG0000670_N23_n11	LOC100650948	1	worker_biased	BLOC-1-related complex subunit 8 homolog	513	1	IPR019320	LOC100651933	14	worker_biased	BLOC-1-related complex subunit 8 homolog	513	1	IPR019320	yes	dif	NA	331.46	worker_biased
OG0000714_N27_n17	LOC105666051	9	worker_biased	uncharacterized ncRNA LOC105666051	966	0		LOC105665725	5	worker_biased	uncharacterized ncRNA LOC105665725	396	0		no domain	dif	NA	796.607	worker_biased
OG0000970_N23_n21	LOC110119161	4	worker_biased	28S ribosomal protein S31,2C mitochondrial-like	702	1	IPR026299	LOC100649288	4	worker_biased	uncharacterized protein LOC100649288	576	0		no	same	2470	502.344	worker_biased
OG0004305_N23_n7	LOC100646617	2	worker_biased	uncharacterized protein LOC100646617	603	1	IPR031941	LOC100646858	2	worker_biased	uncharacterized protein LOC100646858	735	1	IPR031941	yes	same	4867	65.4396	worker_biased
OG0008742_N27_n7	LOC100643149	1	worker_biased	uncharacterized protein LOC100643149	984	0		LOC100644429	1	worker_biased	uncharacterized protein LOC100644429	1098	0		no domain	same	8794.5	86390.7	worker_biased
OG0000003_N23_n69	LOC100646456	2	worker_biased	odorant receptor 82a-like	1221	1	IPR004117	LOC100647410	2	non_biased	odorant receptor 22c-like	1224	1	IPR004117	yes	same	3111	8.25042	worker_non_biased
OG0000009_N23_n126	LOC105666644	2	non_biased	uncharacterized protein LOC105666644	1125	1	IPR004117	LOC100646115	9	worker_biased	uncharacterized protein LOC100646115	1116	1	IPR004117	yes	dif	NA	22.4953	worker_non_biased
OG0000009_N23_n126	LOC105666645	2	non_biased	uncharacterized protein LOC105666645	1125	1	IPR004117	LOC100646115	9	worker_biased	uncharacterized protein LOC100646115	1116	1	IPR004117	yes	dif	NA	26.6035	worker_non_biased
OG0000009_N23_n164	LOC100651491	9	non_biased	odorant receptor 85b	1116	1	IPR004117	LOC100646115	9	worker_biased	uncharacterized protein LOC100646115	1116	1	IPR004117	yes	same	2747.5	15.2352	worker_non_biased
OG0000009_N23_n43	LOC110119366	6	non_biased	uncharacterized protein LOC110119366	459	1	IPR004117	LOC110119354	6	worker_biased	uncharacterized protein LOC110119354	1125	1	IPR004117	yes	same	1.00263e+07	36.3712	worker_non_biased
OG0000017_N23_n25	LOC105666101	9	non_biased	odorant receptor 22c	1653	1	IPR004117	LOC100650930	9	worker_biased	odorant receptor 9a	1785	1	IPR004117	yes	same	13995.5	16.9526	worker_non_biased
OG0000017_N23_n25	LOC100651043	9	non_biased	odorant receptor 13a-like	1179	1	IPR004117	LOC100650930	9	worker_biased	odorant receptor 9a	1785	1	IPR004117	yes	same	21938	10.195	worker_non_biased
OG0000017_N23_n32	LOC100650930	9	worker_biased	odorant receptor 9a	1785	1	IPR004117	LOC105666088	9	non_biased	odorant receptor 4	1134	1	IPR004117	yes	same	16249.5	9.37273	worker_non_biased
OG0000017_N23_n32	LOC100650930	9	worker_biased	odorant receptor 9a	1785	1	IPR004117	LOC105666099	9	non_biased	odorant receptor 4-like	1215	1	IPR004117	yes	same	6621	9.98263	worker_non_biased
OG0000017_N23_n40	LOC105666102	9	non_biased	odorant receptor 4-like	1035	1	IPR004117	LOC100650930	9	worker_biased	odorant receptor 9a	1785	1	IPR004117	yes	same	29391	21.7679	worker_non_biased
OG0000018_Bombus_terrestris_pep_n172	LOC100645518	3	non_biased	nose resistant to fluoxetine protein 6	2148	2	IPR002656,IPR006621	LOC100650394	3	worker_biased	nose resistant to fluoxetine protein 6	2160	2	IPR002656,IPR006621	yes	same	26683	269.801	worker_non_biased
OG0000018_Bombus_terrestris_pep_n172	LOC100645518	3	non_biased	nose resistant to fluoxetine protein 6	2148	2	IPR002656,IPR006621	LOC100649919	3	worker_biased	nose resistant to fluoxetine protein 6	2163	2	IPR002656,IPR006621	yes	same	68927	5132.32	worker_non_biased
OG0000018_Bombus_terrestris_pep_n173	LOC110120329	3	non_biased	nose resistant to fluoxetine protein 6-like	2151	2	IPR002656,IPR006621	LOC100649919	3	worker_biased	nose resistant to fluoxetine protein 6	2163	2	IPR002656,IPR006621	yes	same	81090.5	5134.49	worker_non_biased
OG0000018_Bombus_terrestris_pep_n174	LOC100650394	3	worker_biased	nose resistant to fluoxetine protein 6	2160	2	IPR002656,IPR006621	LOC110120329	3	non_biased	nose resistant to fluoxetine protein 6-like	2151	2	IPR002656,IPR006621	yes	same	14519.5	307.746	worker_non_biased
OG0000018_N23_n166	LOC100645555	3	non_biased	nose resistant to fluoxetine protein 6	2163	2	IPR002656,IPR006621	LOC100650394	3	worker_biased	nose resistant to fluoxetine protein 6	2160	2	IPR002656,IPR006621	yes	same	9.11797e+06	21629.7	worker_non_biased
OG0000018_N23_n166	LOC100645555	3	non_biased	nose resistant to fluoxetine protein 6	2163	2	IPR002656,IPR006621	LOC100649919	3	worker_biased	nose resistant to fluoxetine protein 6	2163	2	IPR002656,IPR006621	yes	same	9.21358e+06	20799.6	worker_non_biased
OG0000018_N23_n168	LOC100650394	3	worker_biased	nose resistant to fluoxetine protein 6	2160	2	IPR002656,IPR006621	LOC100644360	3	non_biased	nose resistant to fluoxetine protein 6	2178	2	IPR002656,IPR006621	yes	same	24689.5	3632.85	worker_non_biased
OG0000018_N23_n168	LOC100649919	3	worker_biased	nose resistant to fluoxetine protein 6	2163	2	IPR002656,IPR006621	LOC100644360	3	non_biased	nose resistant to fluoxetine protein 6	2178	2	IPR002656,IPR006621	yes	same	120300	5945.93	worker_non_biased
OG0000028_N23_n103	LOC105666267	11	non_biased	cuticle protein 21	672	2	IPR000618,IPR031311	LOC100648254	11	worker_biased	cuticle protein 21-like	768	2	IPR000618,IPR031311	yes	same	6757.5	71.2968	worker_non_biased
OG0000033_Bombus_terrestris_pep_n117	LOC100646849	17	non_biased	glucose dehydrogenase [FAD,2C quinone]-like	1494	4	IPR000172,IPR007867,IPR012132,IPR036188	LOC100646490	17	worker_biased	glucose dehydrogenase [FAD,2C quinone]-like	1485	4	IPR000172,IPR007867,IPR012132,IPR036188	yes	same	42039.5	11.2277	worker_non_biased
OG0000033_N23_n102	LOC100646970	17	non_biased	glucose dehydrogenase [FAD,2C quinone]-like	1863	4	IPR000172,IPR007867,IPR012132,IPR036188	LOC100646490	17	worker_biased	glucose dehydrogenase [FAD,2C quinone]-like	1485	4	IPR000172,IPR007867,IPR012132,IPR036188	yes	same	53796	53.4244	worker_non_biased
OG0000033_N23_n102	LOC100646728	17	non_biased	glucose dehydrogenase [FAD,2C quinone]	1857	4	IPR000172,IPR007867,IPR012132,IPR036188	LOC100646490	17	worker_biased	glucose dehydrogenase [FAD,2C quinone]-like	1485	4	IPR000172,IPR007867,IPR012132,IPR036188	yes	same	16582	554.32	worker_non_biased
OG0000033_N23_n102	LOC100646609	17	non_biased	glucose dehydrogenase [FAD,2C quinone]	1851	4	IPR000172,IPR007867,IPR012132,IPR036188	LOC100646490	17	worker_biased	glucose dehydrogenase [FAD,2C quinone]-like	1485	4	IPR000172,IPR007867,IPR012132,IPR036188	yes	same	9209.5	17.8369	worker_non_biased
OG0000033_N23_n102	LOC100651467	17	worker_biased	glucose dehydrogenase [FAD,2C quinone]	1854	4	IPR000172,IPR007867,IPR012132,IPR036188	LOC100646849	17	non_biased	glucose dehydrogenase [FAD,2C quinone]-like	1494	4	IPR000172,IPR007867,IPR012132,IPR036188	yes	same	49696.5	694.818	worker_non_biased
OG0000033_N23_n99	LOC100646490	17	worker_biased	glucose dehydrogenase [FAD,2C quinone]-like	1485	4	IPR000172,IPR007867,IPR012132,IPR036188	LOC100652210	13	non_biased	glucose dehydrogenase [FAD, quinone]	1857	4	IPR000172,IPR007867,IPR012132,IPR036188	yes	dif	NA	33382.4	worker_non_biased
OG0000033_N23_n99	LOC100651467	17	worker_biased	glucose dehydrogenase [FAD,2C quinone]	1854	4	IPR000172,IPR007867,IPR012132,IPR036188	LOC100652210	13	non_biased	glucose dehydrogenase [FAD, quinone]	1857	4	IPR000172,IPR007867,IPR012132,IPR036188	yes	dif	NA	33558.3	worker_non_biased
OG0000033_N27_n103	LOC100646609	17	non_biased	glucose dehydrogenase [FAD,2C quinone]	1851	4	IPR000172,IPR007867,IPR012132,IPR036188	LOC100651467	17	worker_biased	glucose dehydrogenase [FAD,2C quinone]	1854	4	IPR000172,IPR007867,IPR012132,IPR036188	yes	same	16866.5	680.201	worker_non_biased
OG0000033_N27_n104	LOC100646728	17	non_biased	glucose dehydrogenase [FAD,2C quinone]	1857	4	IPR000172,IPR007867,IPR012132,IPR036188	LOC100651467	17	worker_biased	glucose dehydrogenase [FAD,2C quinone]	1854	4	IPR000172,IPR007867,IPR012132,IPR036188	yes	same	24239	287.463	worker_non_biased
OG0000033_N27_n104	LOC100646970	17	non_biased	glucose dehydrogenase [FAD,2C quinone]-like	1863	4	IPR000172,IPR007867,IPR012132,IPR036188	LOC100651467	17	worker_biased	glucose dehydrogenase [FAD,2C quinone]	1854	4	IPR000172,IPR007867,IPR012132,IPR036188	yes	same	61453	636.725	worker_non_biased
OG0000034_N23_n174	LOC100644795	2	non_biased	odorant receptor 22c-like	1218	1	IPR004117	LOC100646457	2	worker_biased	odorant receptor 13a-like	1218	1	IPR004117	yes	same	2640	3.35776	worker_non_biased
OG0000069_N26_n21	LOC100642936	12	worker_biased	cytochrome P450 6k1	1548	4	IPR001128,IPR002401,IPR017972,IPR036396	LOC105666343	12	non_biased	cytochrome P450 6k1	1548	4	IPR001128,IPR002401,IPR017972,IPR036396	yes	same	7636	25831.2	worker_non_biased
OG0000078_N23_n52	LOC100649988	2	worker_biased	cytochrome P450 9e2	1491	4	IPR001128,IPR002401,IPR017972,IPR036396	LOC100649441	2	non_biased	probable cytochrome P450 28d1	1491	4	IPR001128,IPR002401,IPR017972,IPR036396	yes	same	10792	67975.3	worker_non_biased
OG0000078_N23_n52	LOC100649988	2	worker_biased	cytochrome P450 9e2	1491	4	IPR001128,IPR002401,IPR017972,IPR036396	LOC100649760	2	non_biased	cytochrome P450 9e2	1491	4	IPR001128,IPR002401,IPR017972,IPR036396	yes	same	7836.5	28163.4	worker_non_biased
OG0000081_N23_n77	LOC100647587	12	worker_biased	kinesin-like protein KIN-7N	4020	4	IPR001752,IPR027417,IPR027640,IPR036961	LOC105666312	12	non_biased	sporulation-specific protein 15-like	2139	0		no	same	4534	646.828	worker_non_biased
OG0000083_N23_n52	LOC100646153	11	worker_biased	odorant receptor 13a	1014	1	IPR004117	LOC100648268	1	non_biased	odorant receptor 13a	1086	1	IPR004117	yes	dif	NA	348.223	worker_non_biased
OG0000088_N23_n11	LOC100652190	3	non_biased	venom carboxylesterase-6	1677	3	IPR002018,IPR019826,IPR029058	LOC100652071	3	worker_biased	venom carboxylesterase-6	1668	3	IPR002018,IPR019826,IPR029058	yes	same	5037.5	128.441	worker_non_biased
OG0000097_N23_n28	LOC100645681	10	worker_biased	pancreatic lipase-related protein 2	969	4	IPR000734,IPR013818,IPR029058,IPR033906	LOC100645800	10	non_biased	pancreatic lipase-related protein 2	969	4	IPR000734,IPR013818,IPR029058,IPR033906	yes	same	36503	113.31	worker_non_biased
OG0000097_N23_n28	LOC100645681	10	worker_biased	pancreatic lipase-related protein 2	969	4	IPR000734,IPR013818,IPR029058,IPR033906	LOC100645453	10	non_biased	pancreatic lipase-related protein 2	954	4	IPR000734,IPR013818,IPR029058,IPR033906	yes	same	10011	5911.77	worker_non_biased
OG0000097_N23_n46	LOC100645916	10	worker_biased	pancreatic lipase-related protein 2	969	4	IPR000734,IPR013818,IPR029058,IPR033906	LOC100645453	10	non_biased	pancreatic lipase-related protein 2	954	4	IPR000734,IPR013818,IPR029058,IPR033906	yes	same	9413	21777.2	worker_non_biased
OG0000097_N23_n47	LOC100645916	10	worker_biased	pancreatic lipase-related protein 2	969	4	IPR000734,IPR013818,IPR029058,IPR033906	LOC100645800	10	non_biased	pancreatic lipase-related protein 2	969	4	IPR000734,IPR013818,IPR029058,IPR033906	yes	same	17079	16848.3	worker_non_biased
OG0000106_N23_n62	LOC100642864	15	worker_biased	uncharacterized protein LOC100642864	444	2	IPR006170,IPR036728	LOC100642978	15	non_biased	uncharacterized protein LOC100642978	402	2	IPR006170,IPR036728	yes	same	3300	2539.1	worker_non_biased
OG0000112_N23_n28	LOC100642242	4	worker_biased	uncharacterized protein LOC100642242	1074	7	IPR001254,IPR001314,IPR009003,IPR018114,IPR022700,IPR038565,IPR043504	LOC100642484	4	non_biased	venom protease	897	5	IPR001254,IPR001314,IPR009003,IPR018114,IPR043504	no	same	8549.5	902.647	worker_non_biased
OG0000112_N23_n28	LOC100642242	4	worker_biased	uncharacterized protein LOC100642242	1074	7	IPR001254,IPR001314,IPR009003,IPR018114,IPR022700,IPR038565,IPR043504	LOC100652036	4	non_biased	transmembrane protease serine 9	1812	6	IPR001254,IPR001314,IPR009003,IPR018114,IPR033116,IPR043504	no	same	28414.5	3079.16	worker_non_biased
OG0000112_N23_n28	LOC100642242	4	worker_biased	uncharacterized protein LOC100642242	1074	7	IPR001254,IPR001314,IPR009003,IPR018114,IPR022700,IPR038565,IPR043504	LOC100652157	4	non_biased		2226	8	IPR001254,IPR001314,IPR009003,IPR018114,IPR022700,IPR033116,IPR038565,IPR043504	no	same	7911	3083.04	worker_non_biased
OG0000112_N23_n7	VSP	4	worker_biased		1077	8	IPR001254,IPR001314,IPR009003,IPR018114,IPR022700,IPR033116,IPR038565,IPR043504	LOC100652157	4	non_biased		2226	8	IPR001254,IPR001314,IPR009003,IPR018114,IPR022700,IPR033116,IPR038565,IPR043504	yes	same	28769	18467.2	worker_non_biased
OG0000112_N23_n7	VSP	4	worker_biased		1077	8	IPR001254,IPR001314,IPR009003,IPR018114,IPR022700,IPR033116,IPR038565,IPR043504	LOC100642484	4	non_biased	venom protease	897	5	IPR001254,IPR001314,IPR009003,IPR018114,IPR043504	no	same	12308.5	19997.8	worker_non_biased
OG0000112_N23_n7	VSP	4	worker_biased		1077	8	IPR001254,IPR001314,IPR009003,IPR018114,IPR022700,IPR033116,IPR038565,IPR043504	LOC100652036	4	non_biased	transmembrane protease serine 9	1812	6	IPR001254,IPR001314,IPR009003,IPR018114,IPR033116,IPR043504	no	same	49272.5	20239.3	worker_non_biased
OG0000114_N23_n24	LOC110119938	15	non_biased	probable peroxisomal acyl-coenzyme A oxidase 1	255	4	IPR009100,IPR012258,IPR029320,IPR037069	LOC100648955	15	worker_biased	probable peroxisomal acyl-coenzyme A oxidase 1	2013	7	IPR002655,IPR006091,IPR009100,IPR012258,IPR029320,IPR036250,IPR037069	no	same	2999	307.788	worker_non_biased
OG0000114_N23_n24	LOC110119938	15	non_biased	probable peroxisomal acyl-coenzyme A oxidase 1	255	4	IPR009100,IPR012258,IPR029320,IPR037069	LOC100649394	15	worker_biased	probable peroxisomal acyl-coenzyme A oxidase 1	1461	6	IPR002655,IPR009100,IPR012258,IPR029320,IPR036250,IPR037069	no	same	33139.5	203.45	worker_non_biased
OG0000114_N23_n24	LOC110119938	15	non_biased	probable peroxisomal acyl-coenzyme A oxidase 1	255	4	IPR009100,IPR012258,IPR029320,IPR037069	LOC100649275	15	worker_biased	probable peroxisomal acyl-coenzyme A oxidase 1	2112	7	IPR002655,IPR006091,IPR009100,IPR012258,IPR029320,IPR036250,IPR037069	no	same	13226.5	1310.81	worker_non_biased
OG0000114_N23_n24	LOC110119938	15	non_biased	probable peroxisomal acyl-coenzyme A oxidase 1	255	4	IPR009100,IPR012258,IPR029320,IPR037069	LOC100649153	15	worker_biased	probable peroxisomal acyl-coenzyme A oxidase 1	1842	7	IPR002655,IPR006091,IPR009100,IPR012258,IPR029320,IPR036250,IPR037069	no	same	3874	1039.58	worker_non_biased
OG0000301_N23_n4	LOC100648706	4	non_biased	2-acylglycerol O-acyltransferase 1	1047	1	IPR007130	LOC100648473	4	worker_biased	2-acylglycerol O-acyltransferase 1	1047	1	IPR007130	yes	same	17441.5	7256.62	worker_non_biased
OG0000312_N23_n19	LOC100642684	4	non_biased	arrestin domain-containing protein 17	741	4	IPR011021,IPR011022,IPR014752,IPR014756	LOC100642444	4	worker_biased	arrestin domain-containing protein 2-like	1218	4	IPR011021,IPR011022,IPR014752,IPR014756	yes	same	7680.5	2477.8	worker_non_biased
OG0000461_Bombus_terrestris_pep_n60	LOC100650530	8	non_biased	maltase 2-like	558	2	IPR013780,IPR017853	LOC100646687	18	worker_biased	NA	1719	4	IPR006047,IPR013780,IPR017853,IPR045857	no	dif	NA	NA	worker_non_biased
OG0000469_N23_n11	LOC100644839	3	worker_biased	laccase-1	1977	7	IPR001117,IPR002355,IPR008972,IPR011706,IPR011707,IPR033138,IPR045087	LOC100644713	3	non_biased	laccase-1	1995	7	IPR001117,IPR002355,IPR008972,IPR011706,IPR011707,IPR033138,IPR045087	yes	same	8529.5	506.693	worker_non_biased
OG0000714_N27_n17	LOC105666051	9	worker_biased	uncharacterized ncRNA LOC105666051	966	0		LOC110119186	3	non_biased	uncharacterized protein LOC110119186	705	0		no domain	dif	NA	322.483	worker_non_biased
OG0000714_N27_n34	LOC110119186	3	non_biased	uncharacterized protein LOC110119186	705	0		LOC105665725	5	worker_biased	uncharacterized ncRNA LOC105665725	396	0		no domain	dif	NA	1009.63	worker_non_biased
OG0000727_N23_n12	LOC100644337	11	worker_biased	uncharacterized protein LOC100644337	741	2	IPR010562,IPR038606	LOC100644454	11	non_biased	uncharacterized protein LOC100644454	666	2	IPR010562,IPR038606	yes	same	7198	3976.16	worker_non_biased
OG0000970_Bombus_terrestris_pep_n35	LOC100649288	4	worker_biased	uncharacterized protein LOC100649288	576	0		LOC100649168	4	non_biased	uncharacterized protein LOC100649168	1014	0		no domain	same	1592.5	2740.25	worker_non_biased
OG0000970_N23_n21	LOC110119161	4	worker_biased	28S ribosomal protein S31,2C mitochondrial-like	702	1	IPR026299	LOC100649168	4	non_biased	uncharacterized protein LOC100649168	1014	0		no	same	877.5	2237.91	worker_non_biased
OG0002937_Bombus_terrestris_pep_n25	LOC100648010	2	worker_biased	neural cell adhesion molecule 1-like	999	7	IPR003598,IPR003961,IPR007110,IPR013098,IPR013783,IPR036116,IPR036179	LOC100642318	2	non_biased	opioid-binding protein/cell adhesion molecule homolog	1464	8	IPR003598,IPR003599,IPR003961,IPR007110,IPR013098,IPR013783,IPR036116,IPR036179	no	same	34072	8873.93	worker_non_biased
OG0007227_Bombus_terrestris_pep_n17	LOC100648631	5	non_biased	NA	624	4	IPR035269,IPR036034,IPR040815,IPR041489	LOC100648435	5	worker_biased	NA	624	4	IPR035269,IPR036034,IPR040815,IPR041489	yes	same	64560	NA	worker_non_biased
OG0008333_N23_n7	LOC100645132	10	worker_biased	uncharacterized protein LOC100645132	510	1	IPR006612	LOC100645406	3	non_biased	uncharacterized protein LOC100645406	804	1	IPR006612	yes	dif	NA	4097.96	worker_non_biased
OG0000003_Bombus_terrestris_pep_n389	LOC100645042	2	non_biased	odorant receptor 4-like	1212	1	IPR004117	LOC100646698	2	non_biased	odorant receptor 4-like	1212	1	IPR004117	yes	same	3525	1.03106	non_biased
OG0000003_N23_n12	LOC100647176	2	non_biased	odorant receptor 4	1230	1	IPR004117	LOC100646578	2	non_biased	odorant receptor 4-like	1230	1	IPR004117	yes	same	33811.5	6.62684	non_biased
OG0000003_N23_n339	LOC100645402	2	non_biased	odorant receptor 4-like	1221	1	IPR004117	LOC100645042	2	non_biased	odorant receptor 4-like	1212	1	IPR004117	yes	same	10679.5	1.6175	non_biased
OG0000003_N23_n339	LOC100645402	2	non_biased	odorant receptor 4-like	1221	1	IPR004117	LOC100646698	2	non_biased	odorant receptor 4-like	1212	1	IPR004117	yes	same	7154.5	2.59748	non_biased
OG0000003_N23_n339	LOC100647289	2	non_biased	odorant receptor 4-like	1224	1	IPR004117	LOC100645042	2	non_biased	odorant receptor 4-like	1212	1	IPR004117	yes	same	30989.5	3.41241	non_biased
OG0000003_N23_n339	LOC100647289	2	non_biased	odorant receptor 4-like	1224	1	IPR004117	LOC100646698	2	non_biased	odorant receptor 4-like	1212	1	IPR004117	yes	same	27464.5	2.66188	non_biased
OG0000003_N23_n339	LOC100647057	2	non_biased	uncharacterized protein LOC100647057	1170	1	IPR004117	LOC100645042	2	non_biased	odorant receptor 4-like	1212	1	IPR004117	yes	same	24007	3.52038	non_biased
OG0000003_N23_n339	LOC100647057	2	non_biased	uncharacterized protein LOC100647057	1170	1	IPR004117	LOC100646698	2	non_biased	odorant receptor 4-like	1212	1	IPR004117	yes	same	20482	2.86088	non_biased
OG0000003_N23_n339	LOC100646818	2	non_biased	uncharacterized protein LOC100646818	1197	1	IPR004117	LOC100645042	2	non_biased	odorant receptor 4-like	1212	1	IPR004117	yes	same	15297.5	1.1212	non_biased
OG0000003_N23_n339	LOC100646818	2	non_biased	uncharacterized protein LOC100646818	1197	1	IPR004117	LOC100646698	2	non_biased	odorant receptor 4-like	1212	1	IPR004117	yes	same	11772.5	0.332844	non_biased
OG0000003_N23_n339	LOC110120240	2	non_biased	uncharacterized protein LOC110120240	1215	1	IPR004117	LOC100645042	2	non_biased	odorant receptor 4-like	1212	1	IPR004117	yes	same	20757.5	6.69687	non_biased
OG0000003_N23_n339	LOC110120240	2	non_biased	uncharacterized protein LOC110120240	1215	1	IPR004117	LOC100646698	2	non_biased	odorant receptor 4-like	1212	1	IPR004117	yes	same	17232.5	7.72793	non_biased
OG0000003_N23_n339	LOC100646940	2	non_biased	uncharacterized protein LOC100646940	1215	1	IPR004117	LOC100645042	2	non_biased	odorant receptor 4-like	1212	1	IPR004117	yes	same	17691.5	3.82	non_biased
OG0000003_N23_n339	LOC100646940	2	non_biased	uncharacterized protein LOC100646940	1215	1	IPR004117	LOC100646698	2	non_biased	odorant receptor 4-like	1212	1	IPR004117	yes	same	14166.5	4.42345	non_biased
OG0000003_N23_n340	LOC100645402	2	non_biased	odorant receptor 4-like	1221	1	IPR004117	LOC100646940	2	non_biased	uncharacterized protein LOC100646940	1215	1	IPR004117	yes	same	7012	3.2234	non_biased
OG0000003_N23_n340	LOC100645402	2	non_biased	odorant receptor 4-like	1221	1	IPR004117	LOC100647057	2	non_biased	uncharacterized protein LOC100647057	1170	1	IPR004117	yes	same	13327.5	3.42676	non_biased
OG0000003_N23_n340	LOC100645402	2	non_biased	odorant receptor 4-like	1221	1	IPR004117	LOC100647289	2	non_biased	odorant receptor 4-like	1224	1	IPR004117	yes	same	20310	3.28485	non_biased
OG0000003_N23_n340	LOC100645402	2	non_biased	odorant receptor 4-like	1221	1	IPR004117	LOC100646818	2	non_biased	uncharacterized protein LOC100646818	1197	1	IPR004117	yes	same	4618	2.29342	non_biased
OG0000003_N23_n340	LOC100645402	2	non_biased	odorant receptor 4-like	1221	1	IPR004117	LOC110120240	2	non_biased	uncharacterized protein LOC110120240	1215	1	IPR004117	yes	same	10078	5.42462	non_biased
OG0000003_N23_n344	LOC100646818	2	non_biased	uncharacterized protein LOC100646818	1197	1	IPR004117	LOC110120240	2	non_biased	uncharacterized protein LOC110120240	1215	1	IPR004117	yes	same	5460	7.44672	non_biased
OG0000003_N23_n344	LOC100646818	2	non_biased	uncharacterized protein LOC100646818	1197	1	IPR004117	LOC100647057	2	non_biased	uncharacterized protein LOC100647057	1170	1	IPR004117	yes	same	8709.5	2.80854	non_biased
OG0000003_N23_n344	LOC100646818	2	non_biased	uncharacterized protein LOC100646818	1197	1	IPR004117	LOC100646940	2	non_biased	uncharacterized protein LOC100646940	1215	1	IPR004117	yes	same	2394	4.20838	non_biased
OG0000003_N23_n344	LOC100646818	2	non_biased	uncharacterized protein LOC100646818	1197	1	IPR004117	LOC100647289	2	non_biased	odorant receptor 4-like	1224	1	IPR004117	yes	same	15692	2.62242	non_biased
OG0000003_N23_n349	LOC100647289	2	non_biased	odorant receptor 4-like	1224	1	IPR004117	LOC100646940	2	non_biased	uncharacterized protein LOC100646940	1215	1	IPR004117	yes	same	13298	6.14426	non_biased
OG0000003_N23_n349	LOC100647289	2	non_biased	odorant receptor 4-like	1224	1	IPR004117	LOC110120240	2	non_biased	uncharacterized protein LOC110120240	1215	1	IPR004117	yes	same	10232	7.49479	non_biased
OG0000003_N23_n349	LOC100647289	2	non_biased	odorant receptor 4-like	1224	1	IPR004117	LOC100647057	2	non_biased	uncharacterized protein LOC100647057	1170	1	IPR004117	yes	same	6982.5	1.14479	non_biased
OG0000003_N26_n373	LOC110120240	2	non_biased	uncharacterized protein LOC110120240	1215	1	IPR004117	LOC100646940	2	non_biased	uncharacterized protein LOC100646940	1215	1	IPR004117	yes	same	3066	5.45138	non_biased
OG0000003_N26_n373	LOC100647057	2	non_biased	uncharacterized protein LOC100647057	1170	1	IPR004117	LOC100646940	2	non_biased	uncharacterized protein LOC100646940	1215	1	IPR004117	yes	same	6315.5	6.21387	non_biased
OG0000003_N26_n374	LOC100647057	2	non_biased	uncharacterized protein LOC100647057	1170	1	IPR004117	LOC110120240	2	non_biased	uncharacterized protein LOC110120240	1215	1	IPR004117	yes	same	3249.5	7.25052	non_biased
OG0000003_N27_n426	LOC100644918	2	non_biased	odorant receptor 46a-like	1218	1	IPR004117	LOC100645280	2	non_biased	NA	612	1	IPR004117	yes	same	8676.5	2.28761	non_biased
OG0000006_N23_n155	LOC100644571	11	non_biased	uncharacterized protein LOC100644571	1212	1	IPR004117	LOC100644453	11	non_biased	NA	1224	1	IPR004117	yes	same	10879.5	125.746	non_biased
OG0000006_N23_n352	LOC100644217	11	non_biased	odorant receptor 9a	1326	1	IPR004117	LOC100644336	11	non_biased	odorant receptor 9a-like	1098	1	IPR004117	yes	same	7186.5	67.5018	non_biased
OG0000009_N23_n126	LOC105666644	2	non_biased	uncharacterized protein LOC105666644	1125	1	IPR004117	LOC100651491	9	non_biased	odorant receptor 85b	1116	1	IPR004117	yes	dif	NA	9.30723	non_biased
OG0000009_N23_n126	LOC105666645	2	non_biased	NA	1125	1	IPR004117	LOC100651491	9	non_biased	odorant receptor 85b	1116	1	IPR004117	yes	dif	NA	13.5663	non_biased
OG0000009_N23_n128	LOC105666645	2	non_biased	NA	1125	1	IPR004117	LOC105666644	2	non_biased	uncharacterized protein LOC105666644	1125	1	IPR004117	yes	same	9688.5	6.83668	non_biased
OG0000009_N23_n267	LOC105666069	9	non_biased	NA	1125	1	IPR004117	LOC100645996	9	non_biased	NA	471	1	IPR004117	yes	same	4645	4.0277	non_biased
OG0000009_N23_n267	LOC110119585	9	non_biased	NA	723	0		LOC100645996	9	non_biased	NA	471	1	IPR004117	no	same	1240.5	4.89257	non_biased
OG0000009_N23_n272	LOC105666069	9	non_biased	NA	1125	1	IPR004117	LOC110119585	9	non_biased	NA	723	0		no	same	5885.5	1.12055	non_biased
OG0000017_N23_n25	LOC105666101	9	non_biased	odorant receptor 22c	1653	1	IPR004117	LOC105666088	9	non_biased	odorant receptor 4	1134	1	IPR004117	yes	same	30245	11.4161	non_biased
OG0000017_N23_n25	LOC105666101	9	non_biased	odorant receptor 22c	1653	1	IPR004117	LOC105666099	9	non_biased	odorant receptor 4-like	1215	1	IPR004117	yes	same	7374.5	10.7633	non_biased
OG0000017_N23_n25	LOC105666101	9	non_biased	odorant receptor 22c	1653	1	IPR004117	LOC105666102	9	non_biased	odorant receptor 4-like	1035	1	IPR004117	yes	same	15395.5	6.03746	non_biased
OG0000017_N23_n25	LOC100651043	9	non_biased	odorant receptor 13a-like	1179	1	IPR004117	LOC105666088	9	non_biased	odorant receptor 4	1134	1	IPR004117	yes	same	38187.5	4.20648	non_biased
OG0000017_N23_n25	LOC100651043	9	non_biased	odorant receptor 13a-like	1179	1	IPR004117	LOC105666099	9	non_biased	odorant receptor 4-like	1215	1	IPR004117	yes	same	15317	3.12954	non_biased
OG0000017_N23_n25	LOC100651043	9	non_biased	odorant receptor 13a-like	1179	1	IPR004117	LOC105666102	9	non_biased	odorant receptor 4-like	1035	1	IPR004117	yes	same	7453	13.7923	non_biased
OG0000017_N23_n32	LOC105666102	9	non_biased	odorant receptor 4-like	1035	1	IPR004117	LOC105666088	9	non_biased	odorant receptor 4	1134	1	IPR004117	yes	same	45640.5	14.6546	non_biased
OG0000017_N23_n32	LOC105666102	9	non_biased	odorant receptor 4-like	1035	1	IPR004117	LOC105666099	9	non_biased	odorant receptor 4-like	1215	1	IPR004117	yes	same	22770	16.6929	non_biased
OG0000017_N23_n79	LOC105666088	9	non_biased	odorant receptor 4	1134	1	IPR004117	LOC105666099	9	non_biased	odorant receptor 4-like	1215	1	IPR004117	yes	same	22870.5	2.76248	non_biased
OG0000017_N26_n236	LOC105666100	9	non_biased	odorant receptor 13a-like	789	1	IPR004117	LOC100650815	9	non_biased	odorant receptor 13a	1185	1	IPR004117	yes	same	15485.5	2.93576	non_biased
OG0000017_N26_n236	LOC105666100	9	non_biased	odorant receptor 13a-like	789	1	IPR004117	LOC100650689	9	non_biased	odorant receptor 13a-like	1218	1	IPR004117	yes	same	21940.5	2.76584	non_biased
OG0000017_N26_n250	LOC100650689	9	non_biased	odorant receptor 13a-like	1218	1	IPR004117	LOC100650815	9	non_biased	odorant receptor 13a	1185	1	IPR004117	yes	same	6455	0.977166	non_biased
OG0000017_N27_n26	LOC105666101	9	non_biased	odorant receptor 22c	1653	1	IPR004117	LOC100651043	9	non_biased	odorant receptor 13a-like	1179	1	IPR004117	yes	same	7942.5	7.78793	non_biased
OG0000018_Bombus_terrestris_pep_n172	LOC100645518	3	non_biased	nose resistant to fluoxetine protein 6	2148	2	IPR002656,IPR006621	LOC110120329	3	non_biased	nose resistant to fluoxetine protein 6-like	2151	2	IPR002656,IPR006621	yes	same	12163.5	49.6679	non_biased
OG0000018_N23_n166	LOC100645555	3	non_biased	nose resistant to fluoxetine protein 6	2163	2	IPR002656,IPR006621	LOC100644360	3	non_biased	nose resistant to fluoxetine protein 6	2178	2	IPR002656,IPR006621	yes	same	9093285	18516.5	non_biased
OG0000018_N23_n166	LOC100645555	3	non_biased	nose resistant to fluoxetine protein 6	2163	2	IPR002656,IPR006621	LOC100645518	3	non_biased	nose resistant to fluoxetine protein 6	2148	2	IPR002656,IPR006621	yes	same	9.14466e+06	21899.5	non_biased
OG0000018_N23_n166	LOC100645555	3	non_biased	nose resistant to fluoxetine protein 6	2163	2	IPR002656,IPR006621	LOC110120329	3	non_biased	nose resistant to fluoxetine protein 6-like	2151	2	IPR002656,IPR006621	yes	same	9132494	21882	non_biased
OG0000018_N23_n168	LOC110120329	3	non_biased	nose resistant to fluoxetine protein 6-like	2151	2	IPR002656,IPR006621	LOC100644360	3	non_biased	nose resistant to fluoxetine protein 6	2178	2	IPR002656,IPR006621	yes	same	39209	3420.91	non_biased
OG0000018_N23_n168	LOC100645518	3	non_biased	nose resistant to fluoxetine protein 6	2148	2	IPR002656,IPR006621	LOC100644360	3	non_biased	nose resistant to fluoxetine protein 6	2178	2	IPR002656,IPR006621	yes	same	51372.5	3399.88	non_biased
OG0000026_N27_n207	LOC110119249	4	non_biased	odorant receptor 85b-like	369	1	IPR004117	LOC110119248	4	non_biased	uncharacterized protein LOC110119248	369	1	IPR004117	yes	same	14203.5	13.7964	non_biased
OG0000031_N27_n122	LOC105666278	1	non_biased	NA	474	0		LOC105666497	14	non_biased	NA	483	0		no domain	dif	NA	NA	non_biased
OG0000033_Bombus_terrestris_pep_n106	LOC100646728	17	non_biased	glucose dehydrogenase [FAD,2C quinone]	1857	4	IPR000172,IPR007867,IPR012132,IPR036188	LOC100646970	17	non_biased	glucose dehydrogenase [FAD,2C quinone]-like	1863	4	IPR000172,IPR007867,IPR012132,IPR036188	yes	same	37214	510.289	non_biased
OG0000033_N23_n102	LOC100646970	17	non_biased	glucose dehydrogenase [FAD,2C quinone]-like	1863	4	IPR000172,IPR007867,IPR012132,IPR036188	LOC100646849	17	non_biased	glucose dehydrogenase [FAD,2C quinone]-like	1494	4	IPR000172,IPR007867,IPR012132,IPR036188	yes	same	11756.5	62.4513	non_biased
OG0000033_N23_n102	LOC100646728	17	non_biased	glucose dehydrogenase [FAD,2C quinone]	1857	4	IPR000172,IPR007867,IPR012132,IPR036188	LOC100646849	17	non_biased	glucose dehydrogenase [FAD,2C quinone]-like	1494	4	IPR000172,IPR007867,IPR012132,IPR036188	yes	same	25457.5	562.436	non_biased
OG0000033_N23_n102	LOC100646609	17	non_biased	glucose dehydrogenase [FAD,2C quinone]	1851	4	IPR000172,IPR007867,IPR012132,IPR036188	LOC100646849	17	non_biased	glucose dehydrogenase [FAD,2C quinone]-like	1494	4	IPR000172,IPR007867,IPR012132,IPR036188	yes	same	32830	14.8229	non_biased
OG0000033_N23_n99	LOC100646970	17	non_biased	glucose dehydrogenase [FAD,2C quinone]-like	1863	4	IPR000172,IPR007867,IPR012132,IPR036188	LOC100652210	13	non_biased	NA	1857	4	IPR000172,IPR007867,IPR012132,IPR036188	yes	dif	NA	33329.4	non_biased
OG0000033_N23_n99	LOC100646849	17	non_biased	glucose dehydrogenase [FAD,2C quinone]-like	1494	4	IPR000172,IPR007867,IPR012132,IPR036188	LOC100652210	13	non_biased	NA	1857	4	IPR000172,IPR007867,IPR012132,IPR036188	yes	dif	NA	33391.8	non_biased
OG0000033_N23_n99	LOC100646728	17	non_biased	glucose dehydrogenase [FAD,2C quinone]	1857	4	IPR000172,IPR007867,IPR012132,IPR036188	LOC100652210	13	non_biased	NA	1857	4	IPR000172,IPR007867,IPR012132,IPR036188	yes	dif	NA	33563	non_biased
OG0000033_N23_n99	LOC100646609	17	non_biased	glucose dehydrogenase [FAD,2C quinone]	1851	4	IPR000172,IPR007867,IPR012132,IPR036188	LOC100652210	13	non_biased	NA	1857	4	IPR000172,IPR007867,IPR012132,IPR036188	yes	dif	NA	33377.2	non_biased
OG0000033_N27_n103	LOC100646609	17	non_biased	glucose dehydrogenase [FAD,2C quinone]	1851	4	IPR000172,IPR007867,IPR012132,IPR036188	LOC100646970	17	non_biased	glucose dehydrogenase [FAD,2C quinone]-like	1863	4	IPR000172,IPR007867,IPR012132,IPR036188	yes	same	44586.5	56.4153	non_biased
OG0000033_N27_n103	LOC100646609	17	non_biased	glucose dehydrogenase [FAD,2C quinone]	1851	4	IPR000172,IPR007867,IPR012132,IPR036188	LOC100646728	17	non_biased	glucose dehydrogenase [FAD,2C quinone]	1857	4	IPR000172,IPR007867,IPR012132,IPR036188	yes	same	7372.5	547.819	non_biased
OG0000036_N23_n38	LOC105667105	2	non_biased	uncharacterized protein LOC105667105	1218	1	IPR004117	LOC105667109	2	non_biased	odorant receptor 13a-like	1242	1	IPR004117	yes	same	12797	42.9569	non_biased
OG0000036_N23_n38	LOC105667107	2	non_biased	odorant receptor 83a	1233	1	IPR004117	LOC105667109	2	non_biased	odorant receptor 13a-like	1242	1	IPR004117	yes	same	5969.5	30.7055	non_biased
OG0000036_N23_n38	LOC105667091	2	non_biased	odorant receptor 83a-like	1230	1	IPR004117	LOC105667109	2	non_biased	odorant receptor 13a-like	1242	1	IPR004117	yes	same	15746.5	38.4382	non_biased
OG0000036_N23_n38	LOC105667108	2	non_biased	odorant receptor 4-like	1233	1	IPR004117	LOC105667109	2	non_biased	odorant receptor 13a-like	1242	1	IPR004117	yes	same	2879.5	34.2386	non_biased
OG0000036_N23_n38	LOC105667106	2	non_biased	odorant receptor Or2-like	1233	1	IPR004117	LOC105667109	2	non_biased	odorant receptor 13a-like	1242	1	IPR004117	yes	same	9953.5	31.5946	non_biased
OG0000036_N23_n38	LOC100647649	2	non_biased	uncharacterized protein LOC100647649	1245	1	IPR004117	LOC105667109	2	non_biased	odorant receptor 13a-like	1242	1	IPR004117	yes	same	18716.5	329.001	non_biased
OG0000036_N23_n39	LOC105667105	2	non_biased	uncharacterized protein LOC105667105	1218	1	IPR004117	LOC105667108	2	non_biased	odorant receptor 4-like	1233	1	IPR004117	yes	same	9917.5	9.83966	non_biased
OG0000036_N23_n39	LOC105667106	2	non_biased	odorant receptor Or2-like	1233	1	IPR004117	LOC105667108	2	non_biased	odorant receptor 4-like	1233	1	IPR004117	yes	same	7074	3.99435	non_biased
OG0000036_N23_n39	LOC105667107	2	non_biased	odorant receptor 83a	1233	1	IPR004117	LOC105667108	2	non_biased	odorant receptor 4-like	1233	1	IPR004117	yes	same	3090	4.24245	non_biased
OG0000036_N23_n39	LOC105667091	2	non_biased	odorant receptor 83a-like	1230	1	IPR004117	LOC105667108	2	non_biased	odorant receptor 4-like	1233	1	IPR004117	yes	same	12867	23.4222	non_biased
OG0000036_N23_n39	LOC100647649	2	non_biased	uncharacterized protein LOC100647649	1245	1	IPR004117	LOC105667108	2	non_biased	odorant receptor 4-like	1233	1	IPR004117	yes	same	15837	316.583	non_biased
OG0000036_N23_n40	LOC100647649	2	non_biased	uncharacterized protein LOC100647649	1245	1	IPR004117	LOC105667107	2	non_biased	odorant receptor 83a	1233	1	IPR004117	yes	same	12747	317.559	non_biased
OG0000036_N23_n40	LOC105667105	2	non_biased	uncharacterized protein LOC105667105	1218	1	IPR004117	LOC105667107	2	non_biased	odorant receptor 83a	1233	1	IPR004117	yes	same	6827.5	12.578	non_biased
OG0000036_N23_n40	LOC105667106	2	non_biased	odorant receptor Or2-like	1233	1	IPR004117	LOC105667107	2	non_biased	odorant receptor 83a	1233	1	IPR004117	yes	same	3984	2.63155	non_biased
OG0000036_N23_n40	LOC105667091	2	non_biased	odorant receptor 83a-like	1230	1	IPR004117	LOC105667107	2	non_biased	odorant receptor 83a	1233	1	IPR004117	yes	same	9777	21.5003	non_biased
OG0000036_N23_n41	LOC105667106	2	non_biased	odorant receptor Or2-like	1233	1	IPR004117	LOC105667091	2	non_biased	odorant receptor 83a-like	1230	1	IPR004117	yes	same	5793	20.0778	non_biased
OG0000036_N23_n41	LOC105667106	2	non_biased	odorant receptor Or2-like	1233	1	IPR004117	LOC100647649	2	non_biased	uncharacterized protein LOC100647649	1245	1	IPR004117	yes	same	8763	316.099	non_biased
OG0000036_N23_n41	LOC105667106	2	non_biased	odorant receptor Or2-like	1233	1	IPR004117	LOC105667105	2	non_biased	uncharacterized protein LOC105667105	1218	1	IPR004117	yes	same	2843.5	11.9021	non_biased
OG0000036_N23_n71	LOC100647649	2	non_biased	uncharacterized protein LOC100647649	1245	1	IPR004117	LOC105667091	2	non_biased	odorant receptor 83a-like	1230	1	IPR004117	yes	same	2970	297.037	non_biased
OG0000036_N23_n71	LOC105667105	2	non_biased	uncharacterized protein LOC105667105	1218	1	IPR004117	LOC105667091	2	non_biased	odorant receptor 83a-like	1230	1	IPR004117	yes	same	2949.5	31.7577	non_biased
OG0000036_N26_n73	LOC105667105	2	non_biased	uncharacterized protein LOC105667105	1218	1	IPR004117	LOC100647649	2	non_biased	uncharacterized protein LOC100647649	1245	1	IPR004117	yes	same	5919.5	324.046	non_biased
OG0000044_N23_n20	LOC100649637	14	non_biased	odorant receptor 67c-like	1206	1	IPR004117	LOC100649513	14	non_biased	putative odorant receptor 92a	1107	1	IPR004117	yes	same	3205	11.6015	non_biased
OG0000044_N23_n20	LOC100649637	14	non_biased	odorant receptor 67c-like	1206	1	IPR004117	LOC100647517	14	non_biased	odorant receptor 4	1239	1	IPR004117	yes	same	1265678	196.325	non_biased
OG0000044_N23_n38	LOC100649513	14	non_biased	putative odorant receptor 92a	1107	1	IPR004117	LOC100647517	14	non_biased	odorant receptor 4	1239	1	IPR004117	yes	same	1262473	207.872	non_biased
OG0000045_Bombus_terrestris_pep_n49	LOC105665790	5	non_biased	uncharacterized protein LOC105665790	609	0		LOC105666283	1	non_biased	uncharacterized protein LOC105666283	528	0		no domain	dif	NA	1.60759	non_biased
OG0000045_N27_n42	LOC105666065	9	non_biased	uncharacterized protein LOC105666065	552	0		LOC105666283	1	non_biased	uncharacterized protein LOC105666283	528	0		no domain	dif	NA	4.38779	non_biased
OG0000045_N27_n42	LOC105666065	9	non_biased	uncharacterized protein LOC105666065	552	0		LOC110119783	12	non_biased	uncharacterized protein LOC110119783	447	0		no domain	dif	NA	59.9618	non_biased
OG0000045_N27_n42	LOC105666065	9	non_biased	uncharacterized protein LOC105666065	552	0		LOC105665790	5	non_biased	uncharacterized protein LOC105665790	609	0		no domain	dif	NA	4.27632	non_biased
OG0000045_N27_n47	LOC105666283	1	non_biased	uncharacterized protein LOC105666283	528	0		LOC110119783	12	non_biased	uncharacterized protein LOC110119783	447	0		no domain	dif	NA	62.206	non_biased
OG0000045_N27_n47	LOC105665790	5	non_biased	uncharacterized protein LOC105665790	609	0		LOC110119783	12	non_biased	uncharacterized protein LOC110119783	447	0		no domain	dif	NA	61.6796	non_biased
OG0000052_N23_n52	LOC100646697	2	non_biased	odorant receptor Or2-like	1218	1	IPR004117	LOC100647531	2	non_biased	odorant receptor 4-like	1200	1	IPR004117	yes	same	4579.5	4.32287	non_biased
OG0000060_Bombus_terrestris_pep_n94	LOC110120253	2	non_biased	odorant receptor 67c-like	483	1	IPR004117	LOC100644433	2	non_biased	odorant receptor 85b-like	483	1	IPR004117	yes	same	2841.5	NA	non_biased
OG0000060_N23_n61	LOC100645863	2	non_biased	uncharacterized protein LOC100645863	867	1	IPR004117	LOC100645745	2	non_biased	odorant receptor Or2	906	1	IPR004117	yes	same	3892.5	0.586202	non_biased
OG0000063_N27_n14	LOC110119823	13	non_biased	NA	900	1	IPR013604	LOC100650299	13	non_biased	uncharacterized protein LOC100650299	1176	1	IPR013604	yes	same	16896.5	4.01766	non_biased
OG0000063_N27_n14	LOC100650053	13	non_biased	NA	1527	1	IPR013604	LOC100650299	13	non_biased	uncharacterized protein LOC100650299	1176	1	IPR013604	yes	same	11374.5	6.18657	non_biased
OG0000063_N27_n15	LOC110119823	13	non_biased	NA	900	1	IPR013604	LOC100650053	13	non_biased	NA	1527	1	IPR013604	yes	same	5522	7.66007	non_biased
OG0000069_Bombus_terrestris_pep_n63	LOC105666367	12	non_biased	cytochrome P450 6k1	678	4	IPR001128,IPR002401,IPR017972,IPR036396	LOC105666366	12	non_biased	cytochrome P450 6k1-like	858	4	IPR001128,IPR002401,IPR017972,IPR036396	yes	same	9815	133.159	non_biased
OG0000069_N23_n38	LOC100649110	12	non_biased	cytochrome P450 6k1	1581	4	IPR001128,IPR002401,IPR017972,IPR036396	LOC100642816	12	non_biased	cytochrome P450 6k1	1698	4	IPR001128,IPR002401,IPR017972,IPR036396	yes	same	7905.5	2889.93	non_biased
OG0000069_N23_n38	LOC105666366	12	non_biased	cytochrome P450 6k1-like	858	4	IPR001128,IPR002401,IPR017972,IPR036396	LOC100642816	12	non_biased	cytochrome P450 6k1	1698	4	IPR001128,IPR002401,IPR017972,IPR036396	yes	same	26991.5	293.946	non_biased
OG0000069_N23_n38	LOC100648995	12	non_biased	NA	1599	4	IPR001128,IPR002401,IPR017972,IPR036396	LOC100642816	12	non_biased	cytochrome P450 6k1	1698	4	IPR001128,IPR002401,IPR017972,IPR036396	yes	same	21552	139.315	non_biased
OG0000069_N23_n38	LOC105666367	12	non_biased	cytochrome P450 6k1	678	4	IPR001128,IPR002401,IPR017972,IPR036396	LOC100642816	12	non_biased	cytochrome P450 6k1	1698	4	IPR001128,IPR002401,IPR017972,IPR036396	yes	same	17176.5	188.156	non_biased
OG0000069_N23_n39	LOC105666367	12	non_biased	cytochrome P450 6k1	678	4	IPR001128,IPR002401,IPR017972,IPR036396	LOC100648995	12	non_biased	NA	1599	4	IPR001128,IPR002401,IPR017972,IPR036396	yes	same	4375.5	104.463	non_biased
OG0000069_N23_n39	LOC105666366	12	non_biased	cytochrome P450 6k1-like	858	4	IPR001128,IPR002401,IPR017972,IPR036396	LOC100648995	12	non_biased	NA	1599	4	IPR001128,IPR002401,IPR017972,IPR036396	yes	same	5439.5	232.953	non_biased
OG0000069_N23_n39	LOC100649110	12	non_biased	cytochrome P450 6k1	1581	4	IPR001128,IPR002401,IPR017972,IPR036396	LOC100648995	12	non_biased	NA	1599	4	IPR001128,IPR002401,IPR017972,IPR036396	yes	same	13646.5	2837.22	non_biased
OG0000069_N23_n40	LOC105666367	12	non_biased	cytochrome P450 6k1	678	4	IPR001128,IPR002401,IPR017972,IPR036396	LOC100649110	12	non_biased	cytochrome P450 6k1	1581	4	IPR001128,IPR002401,IPR017972,IPR036396	yes	same	9271	2902.12	non_biased
OG0000069_N23_n40	LOC105666366	12	non_biased	cytochrome P450 6k1-like	858	4	IPR001128,IPR002401,IPR017972,IPR036396	LOC100649110	12	non_biased	cytochrome P450 6k1	1581	4	IPR001128,IPR002401,IPR017972,IPR036396	yes	same	19086	3033.63	non_biased
OG0000078_N23_n62	LOC100649441	2	non_biased	probable cytochrome P450 28d1	1491	4	IPR001128,IPR002401,IPR017972,IPR036396	LOC100649760	2	non_biased	cytochrome P450 9e2	1491	4	IPR001128,IPR002401,IPR017972,IPR036396	yes	same	2955.5	42866.4	non_biased
OG0000082_N23_n36	LOC100643150	1	non_biased	peritrophin-1	351	2	IPR002557,IPR036508	LOC100642795	1	non_biased	NA	339	2	IPR002557,IPR036508	yes	same	4068.5	55.1038	non_biased
OG0000082_N23_n36	LOC100643150	1	non_biased	peritrophin-1	351	2	IPR002557,IPR036508	LOC100642915	1	non_biased	peritrophin-1	333	2	IPR002557,IPR036508	yes	same	5003	709.871	non_biased
OG0000082_N23_n53	LOC100642915	1	non_biased	peritrophin-1	333	2	IPR002557,IPR036508	LOC100642795	1	non_biased	NA	339	2	IPR002557,IPR036508	yes	same	9071.5	730.459	non_biased
OG0000086_Bombus_terrestris_pep_n77	LOC105666506	14	non_biased	uncharacterized protein LOC105666506	1335	2	IPR005312,IPR036875	LOC105667160	3	non_biased	uncharacterized protein LOC105667160	960	1	IPR005312	no	dif	NA	13.0096	non_biased
OG0000097_N23_n46	LOC100645800	10	non_biased	pancreatic lipase-related protein 2	969	4	IPR000734,IPR013818,IPR029058,IPR033906	LOC100645453	10	non_biased	pancreatic lipase-related protein 2	954	4	IPR000734,IPR013818,IPR029058,IPR033906	yes	same	26492	6021.7	non_biased
OG0000100_Bombus_terrestris_pep_n53	LOC100647791	15	non_biased	uncharacterized protein LOC100647791	1311	1	IPR002999	LOC100647913	15	non_biased	NA	1308	1	IPR002999	yes	same	3341	21624	non_biased
OG0000112_Bombus_terrestris_pep_n58	LOC100652157	4	non_biased	NA	2226	8	IPR001254,IPR001314,IPR009003,IPR018114,IPR022700,IPR033116,IPR038565,IPR043504	LOC100652036	4	non_biased	transmembrane protease serine 9	1812	6	IPR001254,IPR001314,IPR009003,IPR018114,IPR033116,IPR043504	no	same	20503.5	3526.78	non_biased
OG0000112_N23_n43	LOC100642484	4	non_biased	venom protease	897	5	IPR001254,IPR001314,IPR009003,IPR018114,IPR043504	LOC100652036	4	non_biased	transmembrane protease serine 9	1812	6	IPR001254,IPR001314,IPR009003,IPR018114,IPR033116,IPR043504	no	same	36964	3461.37	non_biased
OG0000112_N23_n43	LOC100642484	4	non_biased	venom protease	897	5	IPR001254,IPR001314,IPR009003,IPR018114,IPR043504	LOC100652157	4	non_biased	NA	2226	8	IPR001254,IPR001314,IPR009003,IPR018114,IPR022700,IPR033116,IPR038565,IPR043504	no	same	16460.5	2860.14	non_biased
OG0000175_N23_n12	LOC100643215	13	non_biased	NA	1884	2	IPR002557,IPR036508	LOC100648425	1	non_biased	uncharacterized protein LOC100648425	363	2	IPR002557,IPR036508	yes	dif	NA	114.667	non_biased
OG0000175_N23_n12	LOC100643215	13	non_biased	NA	1884	2	IPR002557,IPR036508	LOC110119815	13	non_biased	uncharacterized protein LOC110119815	2673	2	IPR002557,IPR036508	yes	same	14793.5	90.3462	non_biased
OG0000175_N26_n48	LOC100648425	1	non_biased	uncharacterized protein LOC100648425	363	2	IPR002557,IPR036508	LOC110119815	13	non_biased	uncharacterized protein LOC110119815	2673	2	IPR002557,IPR036508	yes	dif	NA	202.486	non_biased
OG0000189_N26_n67	LOC110119936	15	non_biased	protein id=XP 020722594.1	3540	1	IPR036322	LOC100643986	15	non_biased	uncharacterized protein LOC100643986	414	0		no	same	7792	188.977	non_biased
OG0000199_N29_n51	LOC105666696	18	non_biased	uncharacterized protein LOC105666696	1197	3	IPR001878,IPR005162,IPR036875	LOC105667157	3	non_biased	uncharacterized protein LOC105667157	450	2	IPR001878,IPR036875	no	dif	NA	8210.96	non_biased
OG0000204_N23_n39	LOC100652150	1	non_biased	BMP-binding endothelial regulator protein	957	0		LOC100645788	1	non_biased	uncharacterized protein LOC100645788	975	0		no domain	same	4367.5	281745	non_biased
OG0000273_N23_n7	LOC100646566	18	non_biased	drebrin-like protein	993	2	IPR001452,IPR036028	LOC100646205	18	non_biased	uncharacterized protein LOC100646205	1782	0		no	same	18515.5	2508.23	non_biased
OG0000276_Bombus_terrestris_pep_n34	LOC110119240	4	non_biased	uncharacterized protein LOC110119240	828	0		LOC110119239	4	non_biased	NA	828	0		no domain	same	7993.5	4.74396	non_biased
OG0000289_N26_n25	LOC100643777	11	non_biased	40S ribosomal protein S6	756	3	IPR001377,IPR014401,IPR018282	LOC100646070	11	non_biased	NA	546	1	IPR001377	no	same	1.30665e+06	102051	non_biased
OG0000307_N23_n57	LOC100645435	2	non_biased	odorant receptor 13a-like	1212	1	IPR004117	LOC100645312	2	non_biased	odorant receptor 67c-like	1239	1	IPR004117	yes	same	3872.5	3.33594	non_biased
OG0000316_N23_n15	LOC100650272	4	non_biased	uncharacterized protein LOC100650272	1131	1	IPR032073	LOC100648592	4	non_biased	uncharacterized protein LOC100648592	1170	1	IPR032073	yes	same	235060	750.257	non_biased
OG0000319_Bombus_terrestris_pep_n48	LOC100644497	14	non_biased	uncharacterized protein LOC100644497	1896	5	IPR003663,IPR005828,IPR005829,IPR020846,IPR036259	LOC100644737	14	non_biased	facilitated trehalose transporter Tret1-like	1623	3	IPR005828,IPR020846,IPR036259	no	same	27055.5	1119.6	non_biased
OG0000327_N26_n28	LOC100647488	1	non_biased	NA	1221	3	IPR001370,IPR001841,IPR013083	LOC100647685	1	non_biased	baculoviral IAP repeat-containing protein 2	1335	3	IPR001370,IPR001841,IPR013083	yes	same	11106	24829.5	non_biased
OG0000329_N27_n28	LOC100645071	2	non_biased	RNA polymerase-associated protein CTR9 homolog	3879	3	IPR011990,IPR019734,IPR031101	LOC100643523	4	non_biased	RNA polymerase-associated protein CTR9 homolog	3978	4	IPR011990,IPR013105,IPR019734,IPR031101	no	dif	NA	10822.8	non_biased
OG0000342_N23_n38	LOC100652310	3	non_biased	protein asteroid homolog 1-like	2238	4	IPR006085,IPR026832,IPR029060,IPR039436	LOC100642482	3	non_biased	protein asteroid	2145	3	IPR026832,IPR029060,IPR039436	no	same	6019	2300.88	non_biased
OG0000372_N23_n45	LOC100651434	2	non_biased	40S ribosomal protein S3-like	729	6	IPR001351,IPR004044,IPR005703,IPR009019,IPR015946,IPR036419	LOC100650837	2	non_biased	40S ribosomal protein S3	729	6	IPR001351,IPR004044,IPR005703,IPR009019,IPR015946,IPR036419	yes	same	2109.5	45402.2	non_biased
OG0000446_Bombus_terrestris_pep_n52	LOC110119563	9	non_biased	uncharacterized protein LOC110119563	372	0		LOC110119565	9	non_biased	uncharacterized protein LOC110119565	372	0		no domain	same	3359	3.23324	non_biased
OG0000446_N23_n10	LOC110119539	9	non_biased	uncharacterized protein LOC110119539	1173	1	IPR013604	LOC110119551	9	non_biased	uncharacterized protein LOC110119551	624	1	IPR013604	yes	same	3503.5	17.747	non_biased
OG0000446_N23_n10	LOC110119539	9	non_biased	uncharacterized protein LOC110119539	1173	1	IPR013604	LOC110119563	9	non_biased	uncharacterized protein LOC110119563	372	0		no	same	4900.5	18.4524	non_biased
OG0000446_N23_n10	LOC110119539	9	non_biased	uncharacterized protein LOC110119539	1173	1	IPR013604	LOC110119565	9	non_biased	uncharacterized protein LOC110119565	372	0		no	same	8259.5	18.1816	non_biased
OG0000446_N23_n18	LOC110119551	9	non_biased	uncharacterized protein LOC110119551	624	1	IPR013604	LOC110119563	9	non_biased	uncharacterized protein LOC110119563	372	0		no	same	1397	1.65318	non_biased
OG0000446_N23_n18	LOC110119551	9	non_biased	uncharacterized protein LOC110119551	624	1	IPR013604	LOC110119565	9	non_biased	uncharacterized protein LOC110119565	372	0		no	same	4756	4.40696	non_biased
OG0000509_N23_n27	LOC100651311	1	non_biased	peritrophin-1	282	2	IPR002557,IPR036508	LOC110119925	1	non_biased	uncharacterized protein LOC110119925	270	2	IPR002557,IPR036508	yes	same	317162	5.04222	non_biased
OG0000532_N23_n28	LOC100648238	3	non_biased	surfeit locus protein 6 homolog	891	2	IPR007019,IPR029190	LOC105667144	3	non_biased	protein id=XP 020724192.1	948	3	IPR000504,IPR012677,IPR035979	no (different type)	same	1602.5	1345.91	non_biased
OG0000538_N23_n17	LOC100647540	9	non_biased	uncharacterized protein LOC100647540	408	2	IPR006170,IPR036728	LOC100645203	9	non_biased	uncharacterized protein LOC100645203	414	2	IPR006170,IPR036728	yes	same	4262	963.752	non_biased
OG0000605_Bombus_terrestris_pep_n45	LOC105665828	6	non_biased	NA	2865	6	IPR000477,IPR001995,IPR021109,IPR041577,IPR043128,IPR043502	LOC100647709	18	non_biased	uncharacterized protein LOC100647709	894	3	IPR021109,IPR032567,IPR043502	no	dif	NA	2020.41	non_biased
OG0000628_N23_n20	LOC110119151	3	non_biased	L-allo-threonine aldolase-like	747	4	IPR001597,IPR015421,IPR015424,IPR023603	LOC100648853	3	non_biased	probable low-specificity L-threonine aldolase 2	870	5	IPR001597,IPR015421,IPR015422,IPR015424,IPR023603	no	same	26389	9955.86	non_biased
OG0000644_N23_n26	LOC100646031	10	non_biased	NA	735	2	IPR003162,IPR009072	LOC100645087	10	non_biased	transcription initiation factor TFIID subunit 9	732	2	IPR003162,IPR009072	yes	same	34152	1812.93	non_biased
OG0000921_N23_n7	LOC100651713	3	non_biased	venom acid phosphatase Acph-1	1158	3	IPR000560,IPR029033,IPR033379	LOC100651596	3	non_biased	venom acid phosphatase Acph-1	1152	3	IPR000560,IPR029033,IPR033379	yes	same	9874	691.77	non_biased
OG0000926_N23_n26	LOC100648741	3	non_biased	uncharacterized protein LOC100648741	1170	0		LOC110120360	3	non_biased	uncharacterized protein LOC110120360	990	0		no domain	same	8800	1146.18	non_biased
OG0000981_N23_n32	LOC110119231	4	non_biased	NA	357	3	IPR003034,IPR005160,IPR036361	LOC100643359	4	non_biased	ATP-dependent DNA helicase 2 subunit 1	1311	6	IPR002035,IPR005161,IPR006164,IPR016194,IPR027388,IPR036465	no (different type)	same	1213	NA	non_biased
OG0001022_N26_n24	LOC100648404	10	non_biased	A-agglutinin anchorage subunit-like	606	0		LOC100648170	10	non_biased	salivary glue protein Sgs-3	693	0		no domain	same	3966.5	3.32486	non_biased
OG0001842_N27_n22	LOC100647620	7	non_biased	probable E3 ubiquitin-protein ligase ARI10	1581	1	IPR044066	LOC110119158	7	non_biased	uncharacterized protein LOC110119158	1218	0		no	same	1883.5	772.364	non_biased
OG0002009_N23_n17	LOC105666131	10	non_biased	uncharacterized protein LOC105666131	711	1	IPR036890	LOC105666132	10	non_biased	uncharacterized protein LOC105666132	978	4	IPR014790,IPR037198,IPR038973,IPR042121	no (different type)	same	1571	1022.14	non_biased
OG0002084_Bombus_terrestris_pep_n36	LOC100652029	1	non_biased	flap endonuclease GEN	2178	7	IPR006084,IPR006086,IPR008918,IPR029060,IPR036279,IPR041012,IPR006085	LOC100650232	1	non_biased	protein id=XP 020724337.1	1134	1	IPR041012	no	same	10238.5	1636.98	non_biased
OG0002231_Bombus_terrestris_pep_n22	LOC100643074	3	non_biased	NA	990	1	IPR019352	LOC100643193	3	non_biased	NA	990	1	IPR019352	yes	same	3372	167.333	non_biased
OG0002361_Bombus_terrestris_pep_n36	LOC100644797	3	non_biased	NA	501	2	IPR002871,IPR011339	LOC100645043	3	non_biased	NA	420	2	IPR002871,IPR011339	yes	same	2648.5	NA	non_biased
OG0003197_N27_n23	LOC100651310	1	non_biased	uncharacterized protein LOC100651310	759	0		LOC100651549	1	non_biased	uncharacterized protein LOC100651549	468	0		no domain	same	17054.5	3375.27	non_biased
OG0003611_Bombus_terrestris_pep_n33	LOC110119937	15	non_biased	NA	953	0		LOC100644254	7	non_biased	nuclear pore complex protein Nup153	4629	3	IPR001876,IPR026054,IPR036443	no	dif	NA	NA	non_biased
OG0005490_Bombus_terrestris_pep_n14	LOC105665807	5	non_biased	NA	789	4	IPR001878,IPR003029,IPR012340,IPR022967	LOC105665808	5	non_biased	NA	789	4	IPR001878,IPR003029,IPR012340,IPR022967	yes	same	64561	167.302	non_biased
OG0007659_N27_n24	LOC105665932	7	non_biased	facilitated trehalose transporter Tret1-like	900	4	IPR005828,IPR005829,IPR020846,IPR036259	LOC110119461	7	non_biased	solute carrier family 2,2C facilitated glucose transporter member 2-like	510	3	IPR005828,IPR020846,IPR036259	no	same	923.5	4.3046	non_biased
OG0008965_N23_n23	LOC105665690	4	non_biased	facilitated trehalose transporter Tret1-like	1032	2	IPR005828,IPR036259	LOC105665691	4	non_biased	facilitated trehalose transporter Tret1-like	423	2	IPR005828,IPR036259	yes	same	1746.5	113.721	non_biased
OG0009286_Bombus_terrestris_pep_n11	LOC100649518	17	non_biased	39S ribosomal protein L42,2C mitochondrial	360	1	IPR019346	LOC100651269	17	non_biased	NA	360	1	IPR019346	yes	same	4495	NA	non_biased
OG0010099_Bombus_terrestris_pep_n2	LOC110119159	9	non_biased	zinc finger protein 273-like	303	2	IPR013087,IPR036236	LOC110119582	9	non_biased	NA	255	2	IPR013087,IPR036236	yes	same	3736.5	1188.5	non_biased
OG0010596_N27_n5	LOC100650188	1	non_biased	uncharacterized protein LOC100650188	579	2	IPR013087,IPR036236	LOC100650067	1	non_biased	uncharacterized protein LOC100650067	465	2	IPR013087,IPR036236	yes	same	3112.5	52.1393	non_biased
