# Supplementary material for: Localized Tissue-Specific Gene Expression and Gene Duplications are Important Sources of Social Morph Differences in a Social Bumblebee
Source: Mol Biol Evol. 2025 Mar 27;42(4):msaf063. doi: 10.1093/molbev/msaf063 (PMC11968646; doi:10.1093/molbev/msaf063)
Supplement: msaf063_Supplementary_Data [file msaf063_supplementary_data.zip › Supplementary table S7_Gene Ontology terms enriched.xls]

## Sheet: Table_S7a_brain_queen
Supplementary table S7: Gene Ontology terms enriched
Manuscript name: Localised tissue-specific gene expression and gene duplications are important sources of social morph differences in a social bumblebee.
Author list: Hongfei Xu, Thomas J. Colgan
Supplementary table S7a: The gene ontology terms enriched in queen-biassed genes for brain tissue. For each enriched term, the Gene Ontology identifier, term description, the number of genes annotated with that respective terms, as well as the observed and expected values for each term, p value (p < 0.05) of Kolmogorov-Smirnov like test and category of each term are provided.
GO.ID	GO term description	Number of annotated terms	Observed	Expected	Pvalue_ks	Category
GO_0007155	cell adhesion	97	3	2.85	0.00023	BP
GO_0007498	mesoderm development	35	4	1.03	0.00045	BP
GO_0003008	system process	205	11	6.02	0.00063	BP
GO_0042221	response to chemical	406	16	11.93	0.00073	BP
GO_0002164	larval development	61	4	1.79	0.00074	BP
GO_0051606	detection of stimulus	41	4	1.2	0.00081	BP
GO_0018105	peptidyl-serine phosphorylation	27	1	0.79	0.00112	BP
GO_0040003	chitin-based cuticle development	44	3	1.29	0.00161	BP
GO_0048859	formation of anatomical boundary	20	1	0.59	0.00165	BP
GO_0007517	muscle organ development	46	3	1.35	0.00174	BP
GO_0007507	heart development	42	6	1.23	0.00177	BP
GO_0001708	cell fate specification	33	3	0.97	0.00199	BP
GO_2000177	regulation of neural precursor cell prol...	21	1	0.62	0.00199	BP
GO_0007420	brain development	56	2	1.65	0.00236	BP
GO_0006836	neurotransmitter transport	47	3	1.38	0.00281	BP
GO_0009620	response to fungus	24	5	0.71	0.00325	BP
GO_0007424	open tracheal system development	120	4	3.53	0.00341	BP
GO_0007442	hindgut morphogenesis	22	3	0.65	0.00365	BP
GO_0048640	negative regulation of developmental gro...	34	3	1	0.00389	BP
GO_0072001	renal system development	26	3	0.76	0.0043	BP
GO_0008045	motor neuron axon guidance	28	1	0.82	0.00459	BP
GO_0007608	sensory perception of smell	24	4	0.71	0.00489	BP
GO_0034250	positive regulation of cellular amide me...	30	2	0.88	0.00502	BP
GO_0002225	positive regulation of antimicrobial pep...	20	3	0.59	0.00508	BP
GO_0014070	response to organic cyclic compound	40	2	1.18	0.00511	BP
GO_0007525	somatic muscle development	33	4	0.97	0.00526	BP
GO_0048569	post-embryonic animal organ development	191	9	5.61	0.00551	BP
GO_0006582	melanin metabolic process	21	2	0.62	0.00641	BP
GO_0007043	cell-cell junction assembly	32	1	0.94	0.00714	BP
GO_0045087	innate immune response	65	4	1.91	0.00757	BP
GO_0050793	regulation of developmental process	264	9	7.76	0.00817	BP
GO_0050803	regulation of synapse structure or activ...	93	3	2.73	0.00865	BP
GO_0048522	positive regulation of cellular process	635	19	18.66	0.00878	BP
GO_0051248	negative regulation of protein metabolic...	59	2	1.73	0.00879	BP
GO_0003002	regionalization	179	11	5.26	0.0091	BP
GO_0010647	positive regulation of cell communicatio...	181	6	5.32	0.00959	BP
GO_0023056	positive regulation of signaling	181	6	5.32	0.00959	BP
GO_0055085	transmembrane transport	227	13	6.67	0.00993	BP
GO_0007613	memory	46	3	1.35	0.01009	BP
GO_0048645	animal organ formation	20	1	0.59	0.01027	BP
GO_1901701	cellular response to oxygen-containing c...	70	3	2.06	0.01036	BP
GO_0072002	Malpighian tubule development	23	1	0.68	0.01058	BP
GO_0008582	regulation of synaptic assembly at neuro...	52	2	1.53	0.01092	BP
GO_0002165	instar larval or pupal development	233	7	6.85	0.01209	BP
GO_0050804	modulation of chemical synaptic transmis...	56	2	1.65	0.01288	BP
GO_0048565	digestive tract development	47	7	1.38	0.01442	BP
GO_0048598	embryonic morphogenesis	99	4	2.91	0.01568	BP
GO_0048542	lymph gland development	23	2	0.68	0.01705	BP
GO_0045944	positive regulation of transcription by ...	179	14	5.26	0.01713	BP
GO_0006629	lipid metabolic process	181	10	5.32	0.01894	BP
GO_0002252	immune effector process	39	4	1.15	0.02029	BP
GO_0019748	secondary metabolic process	29	5	0.85	0.02049	BP
GO_0008152	metabolic process	2207	66	64.86	0.02153	BP
GO_0060541	respiratory system development	124	4	3.64	0.02213	BP
GO_0051235	maintenance of location	51	3	1.5	0.0229	BP
GO_0009952	anterior/posterior pattern specification	66	5	1.94	0.02297	BP
GO_0035215	genital disc development	24	2	0.71	0.02322	BP
GO_0045596	negative regulation of cell differentiat...	31	2	0.91	0.02367	BP
GO_0006814	sodium ion transport	25	2	0.73	0.02415	BP
GO_0035152	regulation of tube architecture, open tr...	53	2	1.56	0.02449	BP
GO_0009953	dorsal/ventral pattern formation	68	3	2	0.02566	BP
GO_0043603	cellular amide metabolic process	306	11	8.99	0.0263	BP
GO_0031324	negative regulation of cellular metaboli...	176	8	5.17	0.02667	BP
GO_1901699	cellular response to nitrogen compound	47	2	1.38	0.02696	BP
GO_0008285	negative regulation of cell population p...	31	1	0.91	0.02708	BP
GO_0005975	carbohydrate metabolic process	104	5	3.06	0.02801	BP
GO_0022416	chaeta development	30	1	0.88	0.02817	BP
GO_0010033	response to organic substance	191	6	5.61	0.02895	BP
GO_0042692	muscle cell differentiation	39	2	1.15	0.03119	BP
GO_0043065	positive regulation of apoptotic process	21	1	0.62	0.03193	BP
GO_0016477	cell migration	121	4	3.56	0.03424	BP
GO_0007431	salivary gland development	52	2	1.53	0.03507	BP
GO_0035317	imaginal disc-derived wing hair organiza...	26	1	0.76	0.03648	BP
GO_0045165	cell fate commitment	124	5	3.64	0.0369	BP
GO_0003333	amino acid transmembrane transport	22	3	0.65	0.03845	BP
GO_0007389	pattern specification process	192	11	5.64	0.03939	BP
GO_0045893	positive regulation of DNA-templated tra...	219	14	6.44	0.04041	BP
GO_0033993	response to lipid	20	1	0.59	0.04436	BP
GO_0009150	purine ribonucleotide metabolic process	73	3	2.15	0.04453	BP
GO_0006898	receptor-mediated endocytosis	29	1	0.85	0.04576	BP
GO_0007616	long-term memory	26	2	0.76	0.04648	BP
GO_0045471	response to ethanol	25	1	0.73	0.04765	BP
GO_0009636	response to toxic substance	23	3	0.68	0.04994	BP
GO_0016021	integral component of membrane	1510	63	48.93	0.00016	CC
GO_0005576	extracellular region	244	24	7.91	0.00026	CC
GO_0030425	dendrite	61	7	1.98	0.00401	CC
GO_0030017	sarcomere	26	1	0.84	0.01118	CC
GO_0043235	receptor complex	33	4	1.07	0.01973	CC
GO_0099081	supramolecular polymer	94	4	3.05	0.02655	CC
GO_0009986	cell surface	33	3	1.07	0.02734	CC
GO_0030286	dynein complex	23	2	0.75	0.03649	CC
GO_0032153	cell division site	23	1	0.75	0.03668	CC
GO_0005214	structural constituent of chitin-based c...	25	3	0.74	0.00012	MF
GO_0000978	RNA polymerase II cis-regulatory region ...	43	5	1.27	0.00133	MF
GO_0004888	transmembrane signaling receptor activit...	86	8	2.55	0.00386	MF
GO_0000981	DNA-binding transcription factor activit...	106	9	3.14	0.00426	MF
GO_0003729	mRNA binding	89	3	2.64	0.0065	MF
GO_0003777	microtubule motor activity	27	2	0.8	0.00716	MF
GO_0016491	oxidoreductase activity	217	10	6.43	0.00774	MF
GO_0003700	DNA-binding transcription factor activit...	148	10	4.39	0.00852	MF
GO_0004553	hydrolase activity, hydrolyzing O-glycos...	21	3	0.62	0.01111	MF
GO_0022836	gated channel activity	48	4	1.42	0.01706	MF
GO_0008237	metallopeptidase activity	41	3	1.22	0.02223	MF
GO_0001228	DNA-binding transcription activator acti...	29	1	0.86	0.02255	MF
GO_0051015	actin filament binding	43	2	1.27	0.02567	MF
GO_0004930	G protein-coupled receptor activity	38	2	1.13	0.0262	MF
GO_0015293	symporter activity	20	2	0.59	0.03411	MF
GO_0030594	neurotransmitter receptor activity	23	5	0.68	0.03903	MF
GO_0004175	endopeptidase activity	97	9	2.88	0.04276	MF

## Sheet: Table_S7b_brain_worker
Supplementary table S7: Gene Ontology terms enriched
Manuscript name: Localised tissue-specific gene expression and gene duplications are important sources of social morph differences in a social bumblebee.
Author list: Hongfei Xu, Thomas J. Colgan
Supplementary table S7b: The gene ontology terms enriched in worker-biassed genes for brain tissue. For each enriched term, the Gene Ontology identifier, term description, the number of genes annotated with that respective terms, as well as the observed and expected values for each term, p value (p < 0.05) of Kolmogorov-Smirnov like test and category of each term are provided.
GO.ID	GO term description	Number of annotated terms	Observed	Expected	Pvalue_ks	Category
GO_1990542	mitochondrial transmembrane transport	23	1	0.45	0.0005	BP
GO_0006281	DNA repair	95	2	1.84	0.00285	BP
GO_0008654	phospholipid biosynthetic process	45	1	0.87	0.00397	BP
GO_0007602	phototransduction	22	2	0.43	0.00584	BP
GO_0007600	sensory perception	92	8	1.79	0.00882	BP
GO_0007601	visual perception	24	3	0.47	0.01459	BP
GO_0008610	lipid biosynthetic process	104	3	2.02	0.01526	BP
GO_0030182	neuron differentiation	340	7	6.6	0.01966	BP
GO_0000041	transition metal ion transport	21	2	0.41	0.02402	BP
GO_0000077	DNA damage checkpoint signaling	28	2	0.54	0.03024	BP
GO_0006310	DNA recombination	41	2	0.8	0.03515	BP
GO_0046467	membrane lipid biosynthetic process	30	1	0.58	0.03857	BP
GO_0044774	mitotic DNA integrity checkpoint signali...	22	2	0.43	0.03876	BP
GO_0060271	cilium assembly	67	2	1.3	0.03926	BP
GO_0007186	G protein-coupled receptor signaling pat...	61	2	1.18	0.04046	BP
GO_0044255	cellular lipid metabolic process	140	5	2.72	0.04177	BP
GO_0140013	meiotic nuclear division	56	2	1.09	0.04205	BP
GO_0006302	double-strand break repair	43	2	0.83	0.04219	BP
GO_0006811	ion transport	195	9	3.78	0.04732	BP
GO_0032592	integral component of mitochondrial memb...	21	1	0.43	0.00498	CC
GO_0030176	integral component of endoplasmic reticu...	40	1	0.81	0.01417	CC
GO_0005929	cilium	87	4	1.77	0.01437	CC
GO_0042025	host cell nucleus	22	1	0.45	0.04613	CC
GO_0015078	proton transmembrane transporter activit...	35	1	0.69	0.00031	MF
GO_0000981	DNA-binding transcription factor activit...	106	9	2.1	0.0007	MF
GO_0140101	catalytic activity, acting on a tRNA	41	1	0.81	0.00082	MF
GO_0008757	S-adenosylmethionine-dependent methyltra...	44	1	0.87	0.00467	MF
GO_1990837	sequence-specific double-stranded DNA bi...	126	8	2.5	0.00729	MF
GO_0003697	single-stranded DNA binding	20	1	0.4	0.01059	MF
GO_0003676	nucleic acid binding	738	15	14.65	0.01128	MF
GO_0046983	protein dimerization activity	140	3	2.78	0.02094	MF
GO_0000977	RNA polymerase II transcription regulato...	86	5	1.71	0.02404	MF
GO_0004519	endonuclease activity	33	1	0.66	0.02709	MF
GO_0005214	structural constituent of chitin-based c...	25	6	0.5	0.02827	MF
GO_0016747	acyltransferase activity, transferring g...	49	1	0.97	0.02978	MF

## Sheet: Table_S7c_fatbody_queen
Supplementary table S7: Gene Ontology terms enriched
Manuscript name: Localised tissue-specific gene expression and gene duplications are important sources of social morph differences in a social bumblebee.
Author list: Hongfei Xu, Thomas J. Colgan
Supplementary table S7c: The gene ontology terms enriched in queen-biassed genes for fat body tissue. For each enriched term, the Gene Ontology identifier, term description, the number of genes annotated with that respective terms, as well as the observed and expected values for each term, p value (p < 0.05) of Kolmogorov-Smirnov like test and category of each term are provided.
GO.ID	GO term description	Number of annotated terms	Observed	Expected	Pvalue_ks	Category
GO_0006631	fatty acid metabolic process	39	1	0.98	0.00014	BP
GO_0033875	ribonucleoside bisphosphate metabolic pr...	21	4	0.53	0.0003	BP
GO_0034032	purine nucleoside bisphosphate metabolic...	21	4	0.53	0.0003	BP
GO_1901135	carbohydrate derivative metabolic proces...	189	9	4.73	0.00087	BP
GO_0006694	steroid biosynthetic process	21	2	0.53	0.00091	BP
GO_0002165	instar larval or pupal development	233	7	5.83	0.00208	BP
GO_0018130	heterocycle biosynthetic process	574	18	14.37	0.00304	BP
GO_0044242	cellular lipid catabolic process	24	1	0.6	0.00316	BP
GO_0009913	epidermal cell differentiation	28	2	0.7	0.0042	BP
GO_0009150	purine ribonucleotide metabolic process	75	6	1.88	0.00479	BP
GO_0043603	cellular amide metabolic process	309	8	7.73	0.00482	BP
GO_0019318	hexose metabolic process	21	3	0.53	0.00496	BP
GO_0032787	monocarboxylic acid metabolic process	64	3	1.6	0.00546	BP
GO_0044283	small molecule biosynthetic process	86	4	2.15	0.00583	BP
GO_0033500	carbohydrate homeostasis	21	2	0.53	0.008	BP
GO_0035214	eye-antennal disc development	21	1	0.53	0.00854	BP
GO_0010604	positive regulation of macromolecule met...	362	13	9.06	0.00953	BP
GO_0006355	regulation of DNA-templated transcriptio...	421	17	10.54	0.01049	BP
GO_0007478	leg disc morphogenesis	37	3	0.93	0.01071	BP
GO_0007606	sensory perception of chemical stimulus	38	2	0.95	0.01105	BP
GO_0010941	regulation of cell death	99	3	2.48	0.01128	BP
GO_0009117	nucleotide metabolic process	99	6	2.48	0.0113	BP
GO_0034754	cellular hormone metabolic process	21	2	0.53	0.01326	BP
GO_0009142	nucleoside triphosphate biosynthetic pro...	24	1	0.6	0.01343	BP
GO_0009205	purine ribonucleoside triphosphate metab...	37	2	0.93	0.01348	BP
GO_0019748	secondary metabolic process	29	1	0.73	0.01475	BP
GO_0009605	response to external stimulus	381	12	9.54	0.01698	BP
GO_0006091	generation of precursor metabolites and ...	75	2	1.88	0.01709	BP
GO_0006790	sulfur compound metabolic process	64	4	1.6	0.02002	BP
GO_0006796	phosphate-containing compound metabolic ...	376	13	9.41	0.02231	BP
GO_1901362	organic cyclic compound biosynthetic pro...	598	20	14.97	0.02239	BP
GO_0055085	transmembrane transport	226	7	5.66	0.02289	BP
GO_0042773	ATP synthesis coupled electron transport	22	1	0.55	0.0249	BP
GO_0019438	aromatic compound biosynthetic process	577	18	14.44	0.02605	BP
GO_0016051	carbohydrate biosynthetic process	26	3	0.65	0.02684	BP
GO_0022900	electron transport chain	30	1	0.75	0.03251	BP
GO_0042181	ketone biosynthetic process	21	2	0.53	0.03492	BP
GO_0006357	regulation of transcription by RNA polym...	296	14	7.41	0.03602	BP
GO_0019637	organophosphate metabolic process	173	8	4.33	0.03731	BP
GO_0044262	cellular carbohydrate metabolic process	39	3	0.98	0.04045	BP
GO_0008063	Toll signaling pathway	35	2	0.88	0.04917	BP
GO_0005746	mitochondrial respirasome	21	1	0.66	0.00379	CC
GO_0098803	respiratory chain complex	21	1	0.66	0.00379	CC
GO_1990204	oxidoreductase complex	28	1	0.88	0.00601	CC
GO_0030312	external encapsulating structure	50	3	1.58	0.01411	CC
GO_0042025	host cell nucleus	22	1	0.69	0.01784	CC
GO_0005887	integral component of plasma membrane	209	8	6.59	0.01788	CC
GO_1990351	transporter complex	61	3	1.92	0.03747	CC
GO_1902495	transmembrane transporter complex	57	3	1.8	0.03898	CC
GO_0009986	cell surface	33	3	1.04	0.0452	CC
GO_0016788	hydrolase activity, acting on ester bond...	164	6	4.12	0.00015	MF
GO_0016491	oxidoreductase activity	217	14	5.45	0.00038	MF
GO_0016616	oxidoreductase activity, acting on the C...	35	1	0.88	0.00042	MF
GO_0020037	heme binding	30	4	0.75	0.00043	MF
GO_0000981	DNA-binding transcription factor activit...	103	8	2.59	0.00062	MF
GO_0000977	RNA polymerase II transcription regulato...	84	4	2.11	0.00084	MF
GO_0009055	electron transfer activity	24	1	0.6	0.00117	MF
GO_0008237	metallopeptidase activity	41	4	1.03	0.0046	MF
GO_0038023	signaling receptor activity	107	3	2.69	0.01595	MF
GO_0005215	transporter activity	264	8	6.63	0.01631	MF
GO_0003824	catalytic activity	1493	50	37.48	0.01842	MF
GO_0000166	nucleotide binding	706	19	17.72	0.01952	MF
GO_0046872	metal ion binding	650	20	16.32	0.04185	MF
GO_0003677	DNA binding	329	14	8.26	0.04221	MF
GO_0004497	monooxygenase activity	21	4	0.53	0.04357	MF
GO_0050660	flavin adenine dinucleotide binding	33	2	0.83	0.04448	MF

## Sheet: Table_S7d_fatbody_worker
Supplementary table S7: Gene Ontology terms enriched
Manuscript name: Localised tissue-specific gene expression and gene duplications are important sources of social morph differences in a social bumblebee.
Author list: Hongfei Xu, Thomas J. Colgan
Supplementary table S7d: The gene ontology terms enriched in worker-biassed genes for fat body tissue. For each enriched term, the Gene Ontology identifier, term description, the number of genes annotated with that respective terms, as well as the observed and expected values for each term, p value (p < 0.05) of Kolmogorov-Smirnov like test and category of each term are provided.
GO.ID	GO term description	Number of annotated terms	Observed	Expected	Pvalue_ks	Category
GO_0098609	cell-cell adhesion	56	3	1.6	0.0001	BP
GO_0030198	extracellular matrix organization	25	2	0.72	0.00047	BP
GO_0006898	receptor-mediated endocytosis	29	1	0.83	0.0009	BP
GO_0006909	phagocytosis	22	1	0.63	0.00107	BP
GO_0071805	potassium ion transmembrane transport	26	2	0.74	0.00288	BP
GO_0030239	myofibril assembly	23	3	0.66	0.00462	BP
GO_0007602	phototransduction	22	2	0.63	0.00641	BP
GO_0030155	regulation of cell adhesion	23	2	0.66	0.00649	BP
GO_0006508	proteolysis	275	8	7.88	0.0069	BP
GO_0040003	chitin-based cuticle development	44	3	1.26	0.00721	BP
GO_0015711	organic anion transport	40	4	1.15	0.00915	BP
GO_0007186	G protein-coupled receptor signaling pat...	60	9	1.72	0.00945	BP
GO_0006486	protein glycosylation	48	2	1.37	0.01062	BP
GO_0001745	compound eye morphogenesis	125	5	3.58	0.0108	BP
GO_0098742	cell-cell adhesion via plasma-membrane a...	31	1	0.89	0.01181	BP
GO_0006811	ion transport	195	12	5.59	0.01473	BP
GO_0006836	neurotransmitter transport	47	3	1.35	0.01538	BP
GO_0006082	organic acid metabolic process	137	7	3.92	0.01748	BP
GO_1905114	cell surface receptor signaling pathway ...	54	2	1.55	0.01763	BP
GO_0035151	regulation of tube size, open tracheal s...	31	1	0.89	0.01823	BP
GO_0044282	small molecule catabolic process	65	3	1.86	0.02524	BP
GO_0035215	genital disc development	24	1	0.69	0.02548	BP
GO_0072002	Malpighian tubule development	24	1	0.69	0.02716	BP
GO_0048646	anatomical structure formation involved ...	191	7	5.47	0.02773	BP
GO_0030703	eggshell formation	34	1	0.97	0.02835	BP
GO_0098656	anion transmembrane transport	28	1	0.8	0.02925	BP
GO_0006865	amino acid transport	24	3	0.69	0.02957	BP
GO_0032501	multicellular organismal process	1340	39	38.38	0.03057	BP
GO_0006959	humoral immune response	30	2	0.86	0.0314	BP
GO_0010035	response to inorganic substance	29	2	0.83	0.03315	BP
GO_0019751	polyol metabolic process	23	2	0.66	0.03338	BP
GO_0006163	purine nucleotide metabolic process	81	3	2.32	0.03559	BP
GO_0006661	phosphatidylinositol biosynthetic proces...	26	1	0.74	0.03922	BP
GO_0006897	endocytosis	84	3	2.41	0.04061	BP
GO_0048645	animal organ formation	20	2	0.57	0.0448	BP
GO_0042391	regulation of membrane potential	30	3	0.86	0.04991	BP
GO_0016021	integral component of membrane	1498	84	50.02	< 1e-30	CC
GO_0005856	cytoskeleton	245	11	8.18	0.0002	CC
GO_0005615	extracellular space	151	13	5.04	0.0006	CC
GO_0005769	early endosome	32	2	1.07	0.00136	CC
GO_0098590	plasma membrane region	128	6	4.27	0.00152	CC
GO_0000139	Golgi membrane	86	3	2.87	0.0021	CC
GO_0043296	apical junction complex	28	2	0.93	0.00282	CC
GO_0031012	extracellular matrix	48	7	1.6	0.00379	CC
GO_0009925	basal plasma membrane	24	3	0.8	0.00388	CC
GO_0062129	chitin-based extracellular matrix	21	3	0.7	0.00572	CC
GO_0031224	intrinsic component of membrane	1511	84	50.45	0.00595	CC
GO_0005795	Golgi stack	24	1	0.8	0.00599	CC
GO_0005912	adherens junction	22	2	0.73	0.00627	CC
GO_0034702	ion channel complex	35	4	1.17	0.00688	CC
GO_0030017	sarcomere	26	5	0.87	0.01171	CC
GO_0070160	tight junction	21	1	0.7	0.0123	CC
GO_0005930	axoneme	35	4	1.17	0.01607	CC
GO_0034703	cation channel complex	24	1	0.8	0.01897	CC
GO_0045211	postsynaptic membrane	24	2	0.8	0.02415	CC
GO_0043235	receptor complex	33	3	1.1	0.03278	CC
GO_0030425	dendrite	58	3	1.94	0.03816	CC
GO_0009986	cell surface	33	3	1.1	0.04337	CC
GO_0005262	calcium channel activity	20	2	0.57	0.00072	MF
GO_0003779	actin binding	83	4	2.38	0.00119	MF
GO_0015293	symporter activity	20	2	0.57	0.00162	MF
GO_0004252	serine-type endopeptidase activity	52	9	1.49	0.00263	MF
GO_0015276	ligand-gated ion channel activity	23	2	0.66	0.00576	MF
GO_0000981	DNA-binding transcription factor activit...	103	8	2.95	0.00726	MF
GO_0004930	G protein-coupled receptor activity	37	7	1.06	0.00786	MF
GO_0015079	potassium ion transmembrane transporter ...	29	3	0.83	0.00927	MF
GO_0030246	carbohydrate binding	26	2	0.74	0.01119	MF
GO_0015291	secondary active transmembrane transport...	45	5	1.29	0.0118	MF
GO_0015081	sodium ion transmembrane transporter act...	29	3	0.83	0.01233	MF
GO_0016758	hexosyltransferase activity	46	2	1.32	0.0156	MF
GO_0008324	cation transmembrane transporter activit...	124	7	3.55	0.01728	MF
GO_0022836	gated channel activity	48	4	1.38	0.0218	MF
GO_0030594	neurotransmitter receptor activity	22	3	0.63	0.02565	MF
GO_0004553	hydrolase activity, hydrolyzing O-glycos...	21	1	0.6	0.02566	MF
GO_0016791	phosphatase activity	55	2	1.58	0.02646	MF
GO_0004857	enzyme inhibitor activity	26	1	0.74	0.02787	MF
GO_0008194	UDP-glycosyltransferase activity	30	2	0.86	0.0359	MF
GO_0046943	carboxylic acid transmembrane transporte...	35	3	1	0.04005	MF
GO_0008092	cytoskeletal protein binding	159	5	4.56	0.04573	MF

## Sheet: Table_S7e_ovary_queen
Supplementary table S7: Gene Ontology terms enriched
Manuscript name: Localised tissue-specific gene expression and gene duplications are important sources of social morph differences in a social bumblebee.
Author list: Hongfei Xu, Thomas J. Colgan
Supplementary table S7e: The gene ontology terms enriched in queen-biassed genes for ovary tissue. For each enriched term, the Gene Ontology identifier, term description, the number of genes annotated with that respective terms, as well as the observed and expected values for each term, p value (p < 0.05) of Kolmogorov-Smirnov like test and category of each term are provided.
GO.ID	GO term description	Number of annotated terms	Observed	Expected	Pvalue_ks	Category
GO_0065004	protein-DNA complex assembly	29	3	0.94	0.00013	BP
GO_0010959	regulation of metal ion transport	20	8	0.65	0.00016	BP
GO_0006814	sodium ion transport	26	7	0.84	0.00022	BP
GO_0060828	regulation of canonical Wnt signaling pa...	36	2	1.17	0.00102	BP
GO_0055085	transmembrane transport	226	14	7.32	0.0019	BP
GO_0055082	cellular chemical homeostasis	54	2	1.75	0.00247	BP
GO_0007186	G protein-coupled receptor signaling pat...	61	7	1.98	0.00248	BP
GO_0006355	regulation of DNA-templated transcriptio...	426	23	13.81	0.00431	BP
GO_0032879	regulation of localization	173	10	5.61	0.00489	BP
GO_0007626	locomotory behavior	85	5	2.75	0.00532	BP
GO_0006357	regulation of transcription by RNA polym...	300	19	9.72	0.00584	BP
GO_0048699	generation of neurons	366	15	11.86	0.0066	BP
GO_0043269	regulation of ion transport	35	9	1.13	0.00725	BP
GO_1901699	cellular response to nitrogen compound	47	3	1.52	0.01066	BP
GO_0071805	potassium ion transmembrane transport	26	5	0.84	0.01333	BP
GO_0042391	regulation of membrane potential	30	2	0.97	0.01707	BP
GO_0045893	positive regulation of DNA-templated tra...	221	14	7.16	0.02017	BP
GO_1901701	cellular response to oxygen-containing c...	70	5	2.27	0.02464	BP
GO_0007268	chemical synaptic transmission	128	7	4.15	0.02691	BP
GO_0046394	carboxylic acid biosynthetic process	41	3	1.33	0.02729	BP
GO_0006813	potassium ion transport	28	5	0.91	0.02799	BP
GO_0035330	regulation of hippo signaling	27	1	0.88	0.02853	BP
GO_0048512	circadian behavior	49	5	1.59	0.02912	BP
GO_1901991	negative regulation of mitotic cell cycl...	28	1	0.91	0.03064	BP
GO_0035114	imaginal disc-derived appendage morphoge...	143	6	4.63	0.03143	BP
GO_0033993	response to lipid	20	2	0.65	0.03274	BP
GO_0017148	negative regulation of translation	27	1	0.88	0.03305	BP
GO_0003341	cilium movement	23	1	0.75	0.03355	BP
GO_0098655	cation transmembrane transport	88	7	2.85	0.03483	BP
GO_0016322	neuron remodeling	23	1	0.75	0.03532	BP
GO_0007528	neuromuscular junction development	83	3	2.69	0.03684	BP
GO_0007275	multicellular organism development	985	38	31.92	0.0369	BP
GO_0007420	brain development	56	5	1.81	0.03911	BP
GO_0007612	learning	27	2	0.88	0.03947	BP
GO_0030182	neuron differentiation	341	14	11.05	0.03964	BP
GO_0045944	positive regulation of transcription by ...	181	14	5.87	0.04204	BP
GO_0050808	synapse organization	141	6	4.57	0.0421	BP
GO_0014070	response to organic cyclic compound	40	3	1.3	0.04252	BP
GO_0000122	negative regulation of transcription by ...	69	6	2.24	0.04389	BP
GO_0051254	positive regulation of RNA metabolic pro...	242	15	7.84	0.04491	BP
GO_0007411	axon guidance	130	8	4.21	0.04819	BP
GO_0045880	positive regulation of smoothened signal...	27	1	0.88	0.04972	BP
GO_0065002	intracellular protein transmembrane tran...	21	1	0.68	0.04989	BP
GO_0005887	integral component of plasma membrane	212	22	7.91	0.0001	CC
GO_0016021	integral component of membrane	1511	87	56.4	0.00023	CC
GO_0034703	cation channel complex	24	2	0.9	0.00036	CC
GO_0043005	neuron projection	177	9	6.61	0.00465	CC
GO_0000785	chromatin	64	3	2.39	0.00555	CC
GO_0032993	protein-DNA complex	20	3	0.75	0.00772	CC
GO_0031012	extracellular matrix	49	6	1.83	0.00819	CC
GO_0045202	synapse	169	7	6.31	0.02163	CC
GO_0008021	synaptic vesicle	26	2	0.97	0.02214	CC
GO_0022836	gated channel activity	48	3	1.75	0.00189	MF
GO_0008010	structural constituent of chitin-based l...	20	5	0.73	0.00218	MF
GO_0008237	metallopeptidase activity	41	6	1.49	0.00524	MF
GO_0000977	RNA polymerase II transcription regulato...	87	9	3.17	0.00755	MF
GO_0015081	sodium ion transmembrane transporter act...	30	4	1.09	0.00951	MF
GO_0042277	peptide binding	29	4	1.06	0.00954	MF
GO_0015079	potassium ion transmembrane transporter ...	29	4	1.06	0.01915	MF
GO_0005506	iron ion binding	38	6	1.38	0.02223	MF
GO_0098772	molecular function regulator activity	169	10	6.15	0.04057	MF

## Sheet: Table_S7f_ovary_worker
Supplementary table S7: Gene Ontology terms enriched
Manuscript name: Localised tissue-specific gene expression and gene duplications are important sources of social morph differences in a social bumblebee.
Author list: Hongfei Xu, Thomas J. Colgan
Supplementary table S7f: The gene ontology terms enriched in worker-biassed genes for ovary tissue. For each enriched term, the Gene Ontology identifier, term description, the number of genes annotated with that respective terms, as well as the observed and expected values for each term, p value (p < 0.05) of Kolmogorov-Smirnov like test and category of each term are provided.
GO.ID	GO term description	Number of annotated terms	Observed	Expected	Pvalue_ks	Category
GO_0035082	axoneme assembly	21	2	0.39	0.00277	BP
GO_0051606	detection of stimulus	41	2	0.76	0.00321	BP
GO_0007391	dorsal closure	48	1	0.89	0.00446	BP
GO_0006865	amino acid transport	24	1	0.45	0.0048	BP
GO_0016311	dephosphorylation	66	2	1.22	0.0053	BP
GO_0003008	system process	204	8	3.79	0.00746	BP
GO_0048568	embryonic organ development	23	3	0.43	0.00836	BP
GO_0010033	response to organic substance	192	5	3.56	0.00888	BP
GO_0046165	alcohol biosynthetic process	24	1	0.45	0.01105	BP
GO_0044255	cellular lipid metabolic process	142	4	2.64	0.01108	BP
GO_0006163	purine nucleotide metabolic process	81	2	1.5	0.01258	BP
GO_0006082	organic acid metabolic process	137	3	2.54	0.01342	BP
GO_0007417	central nervous system development	126	5	2.34	0.01646	BP
GO_0060548	negative regulation of cell death	49	1	0.91	0.01814	BP
GO_0044281	small molecule metabolic process	311	8	5.77	0.01854	BP
GO_0007600	sensory perception	92	3	1.71	0.02018	BP
GO_0060284	regulation of cell development	63	2	1.17	0.02068	BP
GO_0042063	gliogenesis	40	2	0.74	0.02503	BP
GO_0072002	Malpighian tubule development	24	1	0.45	0.02503	BP
GO_0060322	head development	64	4	1.19	0.02691	BP
GO_0006665	sphingolipid metabolic process	23	2	0.43	0.02724	BP
GO_0071417	cellular response to organonitrogen comp...	46	1	0.85	0.03035	BP
GO_0046467	membrane lipid biosynthetic process	30	2	0.56	0.03788	BP
GO_0055085	transmembrane transport	226	9	4.19	0.03826	BP
GO_0070302	regulation of stress-activated protein k...	26	1	0.48	0.03905	BP
GO_1901700	response to oxygen-containing compound	120	5	2.23	0.03983	BP
GO_0042221	response to chemical	406	12	7.54	0.03993	BP
GO_0048856	anatomical structure development	1117	22	20.73	0.04414	BP
GO_0016042	lipid catabolic process	37	1	0.69	0.04501	BP
GO_0005887	integral component of plasma membrane	212	12	4.17	0.00024	CC
GO_0010008	endosome membrane	41	1	0.81	0.00055	CC
GO_0005576	extracellular region	245	18	4.82	0.00311	CC
GO_0030176	integral component of endoplasmic reticu...	40	2	0.79	0.0115	CC
GO_0005615	extracellular space	151	11	2.97	0.01732	CC
GO_0016758	hexosyltransferase activity	46	1	0.9	0.0024	MF
GO_0001228	DNA-binding transcription activator acti...	29	2	0.57	0.0041	MF
GO_0051015	actin filament binding	42	1	0.82	0.0056	MF
GO_0004252	serine-type endopeptidase activity	53	8	1.04	0.0068	MF
GO_0000981	DNA-binding transcription factor activit...	106	7	2.07	0.0116	MF
GO_0005509	calcium ion binding	85	2	1.66	0.0121	MF
GO_0000978	RNA polymerase II cis-regulatory region ...	43	3	0.84	0.0141	MF
GO_0003700	DNA-binding transcription factor activit...	149	8	2.91	0.0188	MF
GO_0015103	inorganic anion transmembrane transporte...	20	1	0.39	0.0328	MF
GO_0016491	oxidoreductase activity	219	8	4.28	0.0358	MF
GO_0008010	structural constituent of chitin-based l...	20	4	0.39	0.0385	MF
GO_1901981	phosphatidylinositol phosphate binding	31	1	0.61	0.0389	MF
GO_0015276	ligand-gated ion channel activity	23	1	0.45	0.043	MF
GO_0030594	neurotransmitter receptor activity	23	1	0.45	0.043	MF
GO_0004713	protein tyrosine kinase activity	21	1	0.41	0.0482	MF

## Sheet: Table_S7g_Rts_queen
Supplementary table S7: Gene Ontology terms enriched
Manuscript name: Localised tissue-specific gene expression and gene duplications are important sources of social morph differences in a social bumblebee.
Author list: Hongfei Xu, Thomas J. Colgan
Supplementary table S7g: The gene ontology terms enriched in queen-biassed genes for reproductive tissues. For each enriched term, the Gene Ontology identifier, term description, the number of genes annotated with that respective terms, as well as the observed and expected values for each term, p value (p < 0.05) of Kolmogorov-Smirnov like test and category of each term are provided.
GO.ID	GO term description	Number of annotated terms	Observed	Expected	Pvalue_ks	Category
GO_0009201	ribonucleoside triphosphate biosynthetic...	23	2	1.11	0.00077	BP
GO_0007033	vacuole organization	27	2	1.3	0.00145	BP
GO_0019438	aromatic compound biosynthetic process	567	30	27.4	0.00278	BP
GO_0006869	lipid transport	23	2	1.11	0.00327	BP
GO_0030003	cellular cation homeostasis	48	6	2.32	0.00351	BP
GO_0016485	protein processing	37	3	1.79	0.004	BP
GO_0007030	Golgi organization	40	2	1.93	0.00416	BP
GO_0030162	regulation of proteolysis	44	3	2.13	0.00437	BP
GO_0009100	glycoprotein metabolic process	63	6	3.04	0.0062	BP
GO_0006486	protein glycosylation	48	3	2.32	0.00711	BP
GO_0008298	intracellular mRNA localization	34	4	1.64	0.00731	BP
GO_1901362	organic cyclic compound biosynthetic pro...	587	33	28.37	0.00731	BP
GO_0019318	hexose metabolic process	21	2	1.01	0.00782	BP
GO_0008219	cell death	143	7	6.91	0.00903	BP
GO_0006898	receptor-mediated endocytosis	29	2	1.4	0.01225	BP
GO_0006511	ubiquitin-dependent protein catabolic pr...	137	7	6.62	0.01304	BP
GO_0032787	monocarboxylic acid metabolic process	64	10	3.09	0.01382	BP
GO_0010033	response to organic substance	189	10	9.13	0.0153	BP
GO_0006575	cellular modified amino acid metabolic p...	24	2	1.16	0.01549	BP
GO_0051130	positive regulation of cellular componen...	114	11	5.51	0.01623	BP
GO_0045087	innate immune response	65	7	3.14	0.01804	BP
GO_0006665	sphingolipid metabolic process	23	2	1.11	0.01825	BP
GO_0016236	macroautophagy	39	4	1.88	0.01846	BP
GO_0055088	lipid homeostasis	28	5	1.35	0.0185	BP
GO_0016310	phosphorylation	178	11	8.6	0.01901	BP
GO_0006582	melanin metabolic process	21	3	1.01	0.01912	BP
GO_0010256	endomembrane system organization	88	5	4.25	0.01925	BP
GO_1990778	protein localization to cell periphery	22	2	1.06	0.02164	BP
GO_0010623	programmed cell death involved in cell d...	41	4	1.98	0.02177	BP
GO_0009967	positive regulation of signal transducti...	165	11	7.97	0.0223	BP
GO_0030258	lipid modification	30	3	1.45	0.02253	BP
GO_0009267	cellular response to starvation	31	2	1.5	0.02443	BP
GO_1904398	positive regulation of neuromuscular jun...	21	2	1.01	0.02472	BP
GO_0031327	negative regulation of cellular biosynth...	124	7	5.99	0.02554	BP
GO_0030100	regulation of endocytosis	27	3	1.3	0.02595	BP
GO_0007015	actin filament organization	81	7	3.91	0.02611	BP
GO_0060560	developmental growth involved in morphog...	38	4	1.84	0.02862	BP
GO_0055086	nucleobase-containing small molecule met...	118	9	5.7	0.0287	BP
GO_0009891	positive regulation of biosynthetic proc...	252	14	12.18	0.02914	BP
GO_0042594	response to starvation	53	5	2.56	0.02985	BP
GO_1901136	carbohydrate derivative catabolic proces...	20	3	0.97	0.03	BP
GO_0048515	spermatid differentiation	39	2	1.88	0.03284	BP
GO_0009994	oocyte differentiation	72	6	3.48	0.04201	BP
GO_0051965	positive regulation of synapse assembly	22	2	1.06	0.04235	BP
GO_0035151	regulation of tube size, open tracheal s...	31	5	1.5	0.04391	BP
GO_0008037	cell recognition	45	7	2.17	0.04456	BP
GO_0046488	phosphatidylinositol metabolic process	36	2	1.74	0.04458	BP
GO_0009880	embryonic pattern specification	77	7	3.72	0.04659	BP
GO_0060033	anatomical structure regression	25	3	1.21	0.04713	BP
GO_0018130	heterocycle biosynthetic process	564	30	27.25	0.04759	BP
GO_0046486	glycerolipid metabolic process	62	4	3	0.04765	BP
GO_0006508	proteolysis	273	16	13.19	0.04797	BP
GO_0007409	axonogenesis	167	11	8.07	0.04838	BP
GO_0012501	programmed cell death	124	6	5.99	0.04946	BP
GO_0005938	cell cortex	83	7	4.42	0.00021	CC
GO_0032153	cell division site	23	2	1.22	0.00129	CC
GO_0016324	apical plasma membrane	39	5	2.07	0.00277	CC
GO_0005886	plasma membrane	592	45	31.49	0.00978	CC
GO_0005615	extracellular space	150	21	7.98	0.01228	CC
GO_0005769	early endosome	32	2	1.7	0.01281	CC
GO_0070161	anchoring junction	67	4	3.56	0.0137	CC
GO_0098793	presynapse	91	6	4.84	0.01723	CC
GO_0031982	vesicle	212	18	11.28	0.02182	CC
GO_0005774	vacuolar membrane	34	5	1.81	0.02316	CC
GO_0005887	integral component of plasma membrane	209	24	11.12	0.04055	CC
GO_0005525	GTP binding	83	5	3.8	0.00331	MF
GO_0052689	carboxylic ester hydrolase activity	24	5	1.1	0.0034	MF
GO_0016758	hexosyltransferase activity	46	4	2.11	0.0035	MF
GO_0005215	transporter activity	260	20	11.91	0.00429	MF
GO_0004222	metalloendopeptidase activity	25	3	1.15	0.00585	MF
GO_0005515	protein binding	1099	51	50.34	0.01321	MF
GO_0042626	ATPase-coupled transmembrane transporter...	39	3	1.79	0.0198	MF
GO_0016747	acyltransferase activity, transferring g...	49	3	2.24	0.02057	MF
GO_0046873	metal ion transmembrane transporter acti...	70	8	3.21	0.02445	MF
GO_0003774	cytoskeletal motor activity	44	4	2.02	0.02634	MF
GO_1901981	phosphatidylinositol phosphate binding	31	2	1.42	0.03973	MF
GO_0016791	phosphatase activity	55	3	2.52	0.0421	MF
GO_0003924	GTPase activity	64	4	2.93	0.04349	MF
GO_0005096	GTPase activator activity	41	2	1.88	0.04408	MF
GO_0140096	catalytic activity, acting on a protein	533	25	24.41	0.0441	MF
GO_0005509	calcium ion binding	84	7	3.85	0.04973	MF

## Sheet: Table_S7h_Rts_worker
Supplementary table S7: Gene Ontology terms enriched
Manuscript name: Localised tissue-specific gene expression and gene duplications are important sources of social morph differences in a social bumblebee.
Author list: Hongfei Xu, Thomas J. Colgan
Supplementary table S7h: The gene ontology terms enriched in worker-biassed genes for reproductive tissues. For each enriched term, the Gene Ontology identifier, term description, the number of genes annotated with that respective terms, as well as the observed and expected values for each term, p value (p < 0.05) of Kolmogorov-Smirnov like test and category of each term are provided.
GO.ID	GO term description	Number of annotated terms	Observed	Expected	Pvalue_ks	Category
GO_0032543	mitochondrial translation	56	2	1.89	0.00029	BP
GO_0000398	mRNA splicing, via spliceosome	115	5	3.89	0.00116	BP
GO_0043966	histone H3 acetylation	20	1	0.68	0.00182	BP
GO_0006338	chromatin remodeling	46	3	1.55	0.00235	BP
GO_0033044	regulation of chromosome organization	24	1	0.81	0.01051	BP
GO_0000381	regulation of alternative mRNA splicing,...	45	3	1.52	0.01097	BP
GO_0014070	response to organic cyclic compound	39	7	1.32	0.01184	BP
GO_0006352	DNA-templated transcription initiation	41	3	1.39	0.01238	BP
GO_0051124	synaptic assembly at neuromuscular junct...	68	4	2.3	0.01242	BP
GO_0030177	positive regulation of Wnt signaling pat...	22	1	0.74	0.01264	BP
GO_0032870	cellular response to hormone stimulus	41	5	1.39	0.0137	BP
GO_0051304	chromosome separation	22	2	0.74	0.01388	BP
GO_0042391	regulation of membrane potential	29	2	0.98	0.0208	BP
GO_0048512	circadian behavior	49	3	1.66	0.02128	BP
GO_0048699	generation of neurons	360	13	12.17	0.02182	BP
GO_0008064	regulation of actin polymerization or de...	31	2	1.05	0.02254	BP
GO_0061136	regulation of proteasomal protein catabo...	23	1	0.78	0.02305	BP
GO_0007088	regulation of mitotic nuclear division	20	1	0.68	0.02353	BP
GO_1901576	organic substance biosynthetic process	996	34	33.66	0.02364	BP
GO_0008049	male courtship behavior	27	4	0.91	0.02505	BP
GO_0032869	cellular response to insulin stimulus	31	2	1.05	0.02564	BP
GO_0044772	mitotic cell cycle phase transition	59	3	1.99	0.02652	BP
GO_0050877	nervous system process	166	9	5.61	0.02858	BP
GO_0007619	courtship behavior	30	4	1.01	0.03175	BP
GO_0031400	negative regulation of protein modificat...	25	1	0.84	0.03248	BP
GO_0048598	embryonic morphogenesis	97	6	3.28	0.03309	BP
GO_0048468	cell development	562	19	18.99	0.03449	BP
GO_0000819	sister chromatid segregation	50	3	1.69	0.03523	BP
GO_0007623	circadian rhythm	86	6	2.91	0.04067	BP
GO_0007173	epidermal growth factor receptor signali...	28	1	0.95	0.04165	BP
GO_0097305	response to alcohol	40	6	1.35	0.04181	BP
GO_0002759	regulation of antimicrobial humoral resp...	26	2	0.88	0.0421	BP
GO_0007612	learning	27	1	0.91	0.04434	BP
GO_0060562	epithelial tube morphogenesis	196	7	6.62	0.04837	BP
GO_1905114	cell surface receptor signaling pathway ...	53	2	1.79	0.04843	BP
GO_0016591	RNA polymerase II, holoenzyme	33	2	1.11	0.00048	CC
GO_0005763	mitochondrial small ribosomal subunit	20	1	0.67	0.00115	CC
GO_0071011	precatalytic spliceosome	64	3	2.15	0.00163	CC
GO_0005705	polytene chromosome interband	22	2	0.74	0.00576	CC
GO_0099738	cell cortex region	32	2	1.07	0.00713	CC
GO_0045211	postsynaptic membrane	24	3	0.8	0.00717	CC
GO_0071013	catalytic step 2 spliceosome	56	2	1.88	0.00759	CC
GO_0090575	RNA polymerase II transcription regulato...	48	5	1.61	0.0242	CC
GO_1902495	transmembrane transporter complex	57	2	1.91	0.0286	CC
GO_0035770	ribonucleoprotein granule	35	3	1.17	0.03002	CC
GO_0005762	mitochondrial large ribosomal subunit	25	1	0.84	0.04378	CC
GO_0005654	nucleoplasm	257	10	8.62	0.04886	CC
GO_0003676	nucleic acid binding	725	24	23.86	0.0007	MF
GO_0003677	DNA binding	318	14	10.47	0.00092	MF
GO_0004497	monooxygenase activity	21	1	0.69	0.0032	MF
GO_0003713	transcription coactivator activity	27	2	0.89	0.00381	MF
GO_0030594	neurotransmitter receptor activity	22	3	0.72	0.00396	MF
GO_0003729	mRNA binding	89	4	2.93	0.00743	MF
GO_0015276	ligand-gated ion channel activity	23	3	0.76	0.00778	MF
GO_0016705	oxidoreductase activity, acting on paire...	30	1	0.99	0.00854	MF
GO_0005214	structural constituent of chitin-based c...	25	3	0.82	0.01349	MF
GO_0004888	transmembrane signaling receptor activit...	83	4	2.73	0.01354	MF
GO_0003682	chromatin binding	82	4	2.7	0.02316	MF
GO_0030234	enzyme regulator activity	135	7	4.44	0.02458	MF
GO_0008134	transcription factor binding	62	5	2.04	0.04317	MF
GO_0008324	cation transmembrane transporter activit...	123	5	4.05	0.0457	MF
GO_0004252	serine-type endopeptidase activity	53	6	1.74	0.04768	MF
GO_0008514	organic anion transmembrane transporter ...	35	5	1.15	0.04871	MF

## Sheet: Table_S7i_BSPs
Supplementary table S7: Gene Ontology terms enriched
Manuscript name: Localised tissue-specific gene expression and gene duplications are important sources of social morph differences in a social bumblebee.
Author list: Hongfei Xu, Thomas J. Colgan
Supplementary table S7i: The gene ontology terms enriched in Bombus specific paralogues. For each enriched term, the Gene Ontology identifier, term description, the number of genes annotated with that respective terms, as well as the observed and expected values for each term, p value (p < 0.05) of Fisher's exact test and category of each term are provided.
GO.ID	GO term description	Number of annotated terms	Observed	Expected	Pvalue_fisher	Category
GO_0007608	sensory perception of smell	24	4	0.52	4.2e-06	BP
GO_0007018	microtubule-based movement	73	5	1.58	0.00065	BP
GO_0032543	mitochondrial translation	57	3	1.24	0.00234	BP
GO_0034728	nucleosome organization	20	2	0.43	0.00384	BP
GO_0043966	histone H3 acetylation	20	2	0.43	0.00384	BP
GO_0060271	cilium assembly	68	3	1.48	0.00387	BP
GO_0072659	protein localization to plasma membrane	21	2	0.46	0.00423	BP
GO_0055076	transition metal ion homeostasis	21	2	0.46	0.00423	BP
GO_0140056	organelle localization by membrane tethe...	23	2	0.5	0.00506	BP
GO_0140029	exocytic process	23	2	0.5	0.00506	BP
GO_0009636	response to toxic substance	23	2	0.5	0.00506	BP
GO_0007156	homophilic cell adhesion via plasma memb...	24	2	0.52	0.00551	BP
GO_1901606	alpha-amino acid catabolic process	24	2	0.52	0.00551	BP
GO_0031503	protein-containing complex localization	27	2	0.59	0.00694	BP
GO_0098876	vesicle-mediated transport to the plasma...	27	2	0.59	0.00694	BP
GO_0050808	synapse organization	141	4	3.06	0.00704	BP
GO_0009063	cellular amino acid catabolic process	28	2	0.61	0.00745	BP
GO_0019748	secondary metabolic process	29	2	0.63	0.00798	BP
GO_0065004	protein-DNA complex assembly	29	2	0.63	0.00798	BP
GO_0060446	branching involved in open tracheal syst...	30	2	0.65	0.00853	BP
GO_0016079	synaptic vesicle exocytosis	31	2	0.67	0.00909	BP
GO_0045944	positive regulation of transcription by ...	181	4	3.93	0.0099	BP
GO_0007419	ventral cord development	33	2	0.72	0.01026	BP
GO_0006367	transcription initiation at RNA polymera...	34	2	0.74	0.01087	BP
GO_0048193	Golgi vesicle transport	71	4	1.54	0.01132	BP
GO_0090150	establishment of protein localization to...	35	2	0.76	0.01149	BP
GO_0006888	endoplasmic reticulum to Golgi vesicle-m...	35	2	0.76	0.01149	BP
GO_0010970	transport along microtubule	35	2	0.76	0.01149	BP
GO_0007274	neuromuscular synaptic transmission	36	2	0.78	0.01213	BP
GO_0032984	protein-containing complex disassembly	37	2	0.8	0.01279	BP
GO_0005975	carbohydrate metabolic process	105	3	2.28	0.01282	BP
GO_0014070	response to organic cyclic compound	40	2	0.87	0.01485	BP
GO_0051606	detection of stimulus	41	2	0.89	0.01556	BP
GO_0046394	carboxylic acid biosynthetic process	41	2	0.89	0.01556	BP
GO_0065003	protein-containing complex assembly	209	6	4.53	0.01701	BP
GO_0040003	chitin-based cuticle development	44	2	0.95	0.01779	BP
GO_0008582	regulation of synaptic assembly at neuro...	52	2	1.13	0.02436	BP
GO_0008340	determination of adult lifespan	61	2	1.32	0.03274	BP
GO_0005615	extracellular space	151	10	3.88	9.1e-11	CC
GO_0005576	extracellular region	245	17	6.3	1.2e-08	CC
GO_0005930	axoneme	37	5	0.95	1.6e-07	CC
GO_0005763	mitochondrial small ribosomal subunit	21	3	0.54	4.8e-05	CC
GO_0005874	microtubule	59	4	1.52	4.8e-05	CC
GO_0016591	RNA polymerase II, holoenzyme	33	3	0.85	0.00019	CC
GO_0005789	endoplasmic reticulum membrane	143	4	3.68	0.00142	CC
GO_0032993	protein-DNA complex	20	2	0.51	0.00207	CC
GO_0030286	dynein complex	24	2	0.62	0.00298	CC
GO_0031253	cell projection membrane	24	2	0.62	0.00298	CC
GO_0005795	Golgi stack	24	2	0.62	0.00298	CC
GO_0005762	mitochondrial large ribosomal subunit	26	2	0.67	0.0035	CC
GO_0031252	cell leading edge	32	2	0.82	0.00527	CC
GO_0005774	vacuolar membrane	34	2	0.87	0.00593	CC
GO_0000123	histone acetyltransferase complex	35	2	0.9	0.00627	CC
GO_1905368	peptidase complex	39	2	1	0.00775	CC
GO_0090575	RNA polymerase II transcription regulato...	48	2	1.23	0.01156	CC
GO_0005764	lysosome	48	2	1.23	0.01156	CC
GO_0031012	extracellular matrix	49	2	1.26	0.01203	CC
GO_0043025	neuronal cell body	51	2	1.31	0.01298	CC
GO_0030424	axon	97	3	2.49	0.01367	CC
GO_0030425	dendrite	61	2	1.57	0.01824	CC
GO_0000785	chromatin	65	2	1.67	0.02055	CC
GO_0005815	microtubule organizing center	72	2	1.85	0.02487	CC
GO_0005700	polytene chromosome	76	2	1.95	0.02749	CC
GO_0050660	flavin adenine dinucleotide binding	34	7	1.09	8.2e-11	MF
GO_0005506	iron ion binding	38	7	1.21	1.9e-10	MF
GO_0004252	serine-type endopeptidase activity	53	5	1.69	2.8e-06	MF
GO_0003777	microtubule motor activity	28	3	0.89	0.00022	MF
GO_0046982	protein heterodimerization activity	77	4	2.46	0.00031	MF
GO_0004888	transmembrane signaling receptor activit...	86	4	2.75	0.00048	MF
GO_0003735	structural constituent of ribosome	100	4	3.19	0.00084	MF
GO_0004553	hydrolase activity, hydrolyzing O-glycos...	21	2	0.67	0.00353	MF
GO_0004497	monooxygenase activity	22	2	0.7	0.00388	MF
GO_0004521	endoribonuclease activity	25	2	0.8	0.00499	MF
GO_0016705	oxidoreductase activity, acting on paire...	31	2	0.99	0.00761	MF
GO_0020037	heme binding	32	2	1.02	0.0081	MF
GO_0140101	catalytic activity, acting on a tRNA	41	2	1.31	0.01307	MF
GO_0016829	lyase activity	59	2	1.88	0.02598	MF
GO_0004519	endonuclease activity	33	3	1.05	0.03234	MF
GO_0005198	structural molecule activity	181	6	5.78	0.04093	MF
