# Supplementary material for: Localized Tissue-Specific Gene Expression and Gene Duplications are Important Sources of Social Morph Differences in a Social Bumblebee
Source: Mol Biol Evol. 2025 Mar 27;42(4):msaf063. doi: 10.1093/molbev/msaf063 (PMC11968646; doi:10.1093/molbev/msaf063)
Supplement: msaf063_Supplementary_Data [file msaf063_supplementary_data.zip › Supplementary table S8_RNA-seq sample information.xls]

## Sheet: Table_S8
Supplementary table S8: RNA-seq sample information
Manuscript name: Localised tissue-specific gene expression and gene duplications are important sources of social morph differences in a social bumblebee.
Author list: Hongfei Xu, Thomas J. Colgan
Description: Sample information of the dataset used in this study. The dataset contains samples of four tissues: brain, fat body, ovary, and other reproductive tissues (RTs). For the samples of brain, fat body, and ovary: there are four conditions (non-inseminated group, inseminated group, insemination with nothing, and insemination with dilutent) and there stages of samples; for the samples of R…
		non-inseminated group			Inseminated group			Insemination with nothing			Insemination with dilutent			SUM
		Stage I	Stage II	Stage III	Stage I	Stage II	Stage III	Stage I	Stage II	Stage III	Stage I	Stage II	Stage III
Brain	Queen	4	4	4	4	4	4	-	-	-	-	-	-	24
	Worker	4	4	4	4	4	4	4	4	4	4	4	4	48
Fat body	Queen	4	4	4	4	4	4	-	-	-	-	-	-	24
	Worker	4	4	4	4	4	4	4	4	4	4	4	4	48
Ovary	Queen	4	4	4	4	4	4	-	-	-	-	-	-	24
	Worker	4	4	4	4	4	4	4	4	4	4	4	4	48
RTs	Queen	4	4	4	-	4	4	-	-	-	-	-	-	20
	Worker	4	4	4	-	4	4	-	-	-	-	-	-	20
